# Supplementary material for: Ph2SCCO: A New Versatile CCO‐Fragment Transfer Reagent
Source: Angew Chem Int Ed Engl. 2025 Oct 10;64(47):e202518689. doi: 10.1002/anie.202518689 (PMC12624311; doi:10.1002/anie.202518689)
Supplement: Supplementary file 2 — Supporting Information [file ANIE-64-e202518689-s002.zip]

Archive with 6 entries (6 files):
- 10j_finalcif_file016.cif
- 1_finalcif_file001.cif
- 6ca_finalcif_file004.cif
- 10b_finalcif_file007.cif
- 10f_finalcif_file010.cif
- 10g_finalcif_file013.cif
