# Supplementary material for: Ph2SCCO: A New Versatile CCO‐Fragment Transfer Reagent
Source: Angew Chem Int Ed Engl. 2025 Oct 10;64(47):e202518689. doi: 10.1002/anie.202518689 (PMC12624311; doi:10.1002/anie.202518689)
Supplement: Supplementary file 2 — Supporting Information [file ANIE-64-e202518689-s002.zip › 10j_finalcif_file016.cif]

data_10j_pa_sq_472_pea
_audit_contact_author_name       'Patrick W. Antoni'
_audit_contact_author_phone      ?
_audit_contact_author_email      patrick.antoni@tu-dortmund.de
_audit_contact_author_address    
;Faculty of Chemistry and Chemical Biology
TU Dortmund University
Otto-Hahn-Str. 6
44227 Dortmund
Germany
;
_audit_creation_method           
;FinalCif V152 by Daniel Kratzert, Freiburg 2025, 
https://dkratzert.de/finalcif.html
;
_publ_contact_author_id_orcid    ?
_publ_section_references         
;
Dolomanov, O.V., Bourhis, L.J., Gildea, R.J, Howard, J.A.K. & Puschmann, H.
 (2009), J. Appl. Cryst. 42, 339-341.

Sheldrick, G.M. (2008). Acta Cryst. A64, 112-122.

Sheldrick, G.M. (2015). Acta Cryst. A71, 3-8.
;
_shelx_SHELXL_version_number     2019/3
_chemical_name_systematic        
rac-1-ethyl-3,3-dimethyl-(1R,5S)-4-oxobicyclo[3.1.0]hexane-1,3,3-tricarboxylate
_chemical_name_common            ?
_chemical_formula_sum            'C13 H16 O7'
_chemical_formula_moiety         'C13 H16 O7'
_chemical_formula_weight         284.26
_chemical_melting_point          ?
_space_group_crystal_system      triclinic
_space_group_IT_number           2
_space_group_name_H-M_alt        P-1
_space_group_name_Hall           '-P 1'
_shelx_space_group_comment       
;
The symmetry employed for this shelxl refinement is uniquely defined
by the following loop, which should always be used as a source of
symmetry information in preference to the above space-group names.
They are only intended as comments.
;

loop_
_space_group_symop_operation_xyz
'x, y, z'
'-x, -y, -z'

_cell_length_a                   8.5028(4)
_cell_length_b                   9.4500(5)
_cell_length_c                   10.1479(5)
_cell_angle_alpha                116.108(2)
_cell_angle_beta                 107.248(2)
_cell_angle_gamma                97.631(2)
_cell_volume                     665.51(6)
_cell_formula_units_Z            2
_cell_measurement_temperature    100.00
_cell_measurement_reflns_used    9853
_cell_measurement_theta_min      5.29
_cell_measurement_theta_max      77.09
_exptl_crystal_description       plate
_exptl_crystal_colour            colourless
_exptl_crystal_recrystallization_method 'Re-crystallisation from solvent'
_exptl_crystal_density_meas      ?
_exptl_crystal_density_method    ?
_exptl_crystal_density_diffrn    1.419
_exptl_crystal_F_000             300
_exptl_crystal_size_max          0.1
_exptl_crystal_size_mid          0.1
_exptl_crystal_size_min          0.05
_exptl_absorpt_coefficient_mu    0.994
_exptl_absorpt_correction_type   multi-scan
_exptl_absorpt_correction_T_min  0.6613
_exptl_absorpt_correction_T_max  0.7541
_exptl_absorpt_process_details   
;
SADABS-2016/2 (Bruker,2016/2) was used for absorption correction.
wR2(int) was 0.1084 before and 0.0604 after correction.
The Ratio of minimum to maximum transmission is 0.8769.
The \l/2 correction factor is Not present.
;
_exptl_absorpt_special_details   ?
_shelx_estimated_absorpt_T_min   0.907
_shelx_estimated_absorpt_T_max   0.952
_exptl_transmission_factor_min   ?
_exptl_transmission_factor_max   ?
_exptl_special_details           ?
_diffrn_ambient_temperature      100.00
_diffrn_radiation_type           CuK\a
_diffrn_radiation_wavelength     1.54178
_diffrn_radiation_monochromator  'mirror optics'
_diffrn_measurement_ambient_temperature_device_make 'Oxford Cryostream 800'
_diffrn_radiation_probe          x-ray
_diffrn_source                   'microfocus sealed X-ray tube'
_diffrn_source_type              'Incoatec I\ms 3.0'
_diffrn_source_voltage           50.0
_diffrn_source_current           1.1
_diffrn_detector                 HPAD
_diffrn_detector_type            'Bruker PHOTON II'
_diffrn_detector_area_resol_mean 7.41
_diffrn_measurement_device       'four-circle diffractometer'
_diffrn_measurement_device_type  'Bruker D8 VENTURE dual wavelength Mo/Cu'
_diffrn_measurement_method       '\w and \f scans'
_diffrn_measurement_specimen_support 'MiTeGen micromount'
_diffrn_reflns_number            29153
_diffrn_reflns_av_unetI/netI     0.0141
_diffrn_reflns_av_R_equivalents  0.0350
_diffrn_reflns_theta_min         5.293
_diffrn_reflns_theta_max         70.066
_diffrn_reflns_theta_full        67.679
_diffrn_reflns_limit_h_min       -10
_diffrn_reflns_limit_h_max       10
_diffrn_reflns_limit_k_min       -11
_diffrn_reflns_limit_k_max       11
_diffrn_reflns_limit_l_min       -12
_diffrn_reflns_limit_l_max       12
_diffrn_standards_number         0
_diffrn_measured_fraction_theta_max 0.999
_diffrn_measured_fraction_theta_full 0.999
_diffrn_reflns_Laue_measured_fraction_max 0.999
_diffrn_reflns_Laue_measured_fraction_full 0.999
_diffrn_reflns_point_group_measured_fraction_max 0.999
_diffrn_reflns_point_group_measured_fraction_full 0.999
_reflns_number_total             2541
_reflns_number_gt                2436
_reflns_threshold_expression     'I > 2\s(I)'
_reflns_Friedel_coverage         0.000
_reflns_Friedel_fraction_max     .
_reflns_Friedel_fraction_full    .
_reflns_special_details          
;
 Reflections were merged by SHELXL according to the crystal
 class for the calculation of statistics and refinement.
 
 _reflns_Friedel_fraction is defined as the number of unique
 Friedel pairs measured divided by the number that would be
 possible theoretically, ignoring centric projections and
 systematic absences.
;
_computing_data_collection       
'Bruker BIS V6.2.16/2021-10-22 and APEX5 2023.9-2'
_computing_cell_refinement       'SAINT V8.41 (Bruker AXS, 2016)'
_computing_data_reduction        'SAINT V8.41 (Bruker AXS, 2016)'
_computing_structure_solution    'SHELXT 2018/2 (Sheldrick, 2018)'
_computing_structure_refinement  'XL  (Sheldrick, 2008)'
_computing_molecular_graphics    'Olex2 1.5 (Dolomanov et al., 2009)'
_computing_publication_material  'Olex2 1.5 (Dolomanov et al., 2009)'
_refine_special_details          ?
_refine_ls_structure_factor_coef Fsqd
_refine_ls_matrix_type           full
_refine_ls_weighting_scheme      calc
_refine_ls_weighting_details     
'w=1/[\s^2^(Fo^2^)+(0.0632P)^2^+0.4583P] where P=(Fo^2^+2Fc^2^)/3'
_atom_sites_solution_primary     dual
_atom_sites_solution_secondary   difmap
_atom_sites_solution_hydrogens   geom
_refine_ls_hydrogen_treatment    constr
_refine_ls_number_reflns         2541
_refine_ls_number_parameters     184
_refine_ls_number_restraints     0
_refine_ls_R_factor_all          0.0464
_refine_ls_R_factor_gt           0.0452
_refine_ls_wR_factor_ref         0.1282
_refine_ls_wR_factor_gt          0.1272
_refine_ls_goodness_of_fit_ref   1.123
_refine_ls_restrained_S_all      1.123
_refine_ls_shift/su_max          0.000
_refine_ls_shift/su_mean         0.000
_refine_diff_density_max         0.509
_refine_diff_density_min         -0.211
_refine_diff_density_rms         0.054
_refine_ls_extinction_method     none
_refine_ls_extinction_coef       .

loop_
_atom_type_symbol
_atom_type_description
_atom_type_scat_dispersion_real
_atom_type_scat_dispersion_imag
_atom_type_scat_source
C C 0.0181 0.0091 'International Tables Vol C Tables 4.2.6.8 and 6.1.1.4'
H H 0.0000 0.0000 'International Tables Vol C Tables 4.2.6.8 and 6.1.1.4'
O O 0.0492 0.0322 'International Tables Vol C Tables 4.2.6.8 and 6.1.1.4'

_geom_special_details            
;
 All esds (except the esd in the dihedral angle between two l.s. planes)
 are estimated using the full covariance matrix.  The cell esds are taken
 into account individually in the estimation of esds in distances, angles
 and torsion angles; correlations between esds in cell parameters are only
 used when they are defined by crystal symmetry.  An approximate (isotropic)
 treatment of cell esds is used for estimating esds involving l.s. planes.
;
_audit_creation_date             2025-07-03
_exptl_crystal_colour_primary    colourless
_diffrn_source_power             0.055
_olex2_refinement_description    
;
1. Fixed Uiso
 At 1.2 times of:
  All C(H) groups, All C(H,H) groups
 At 1.5 times of:
  All C(H,H,H) groups
2.a Ternary CH refined with riding coordinates:
 C2(H2)
2.b Secondary CH2 refined with riding coordinates:
 C6(H6A,H6B), C4(H4A,H4B), C8(H8A,H8B)
2.c Idealised Me refined as rotating group:
 C13(H13A,H13B,H13C), C11(H11A,H11B,H11C), C9(H9A,H9B,H9C)
;

loop_
_atom_site_label
_atom_site_type_symbol
_atom_site_fract_x
_atom_site_fract_y
_atom_site_fract_z
_atom_site_U_iso_or_equiv
_atom_site_adp_type
_atom_site_occupancy
_atom_site_site_symmetry_order
_atom_site_calc_flag
_atom_site_refinement_flags_posn
_atom_site_refinement_flags_adp
_atom_site_refinement_flags_occupancy
_atom_site_disorder_assembly
_atom_site_disorder_group
O3 O 0.25108(16) 0.12996(15) 0.98713(14) 0.0245(3) Uani 1 1 d . . . . .
O7 O 0.09792(15) 0.33476(15) 0.48403(14) 0.0243(3) Uani 1 1 d . . . . .
O5 O 0.48351(15) 0.34005(17) 0.54319(15) 0.0269(3) Uani 1 1 d . . . . .
O6 O 0.12131(16) 0.07768(16) 0.39329(15) 0.0287(3) Uani 1 1 d . . . . .
O2 O 0.1183(2) 0.32066(19) 1.07610(17) 0.0363(4) Uani 1 1 d . . . . .
O4 O 0.59832(16) 0.27464(18) 0.73103(16) 0.0323(3) Uani 1 1 d . . . . .
O1 O 0.39769(17) 0.59152(16) 0.81254(16) 0.0308(3) Uani 1 1 d . . . . .
C10 C 0.4799(2) 0.2981(2) 0.6519(2) 0.0233(4) Uani 1 1 d . . . . .
C7 C 0.1791(2) 0.2458(2) 0.9828(2) 0.0250(4) Uani 1 1 d . . . . .
C3 C 0.1781(2) 0.2704(2) 0.8475(2) 0.0239(4) Uani 1 1 d . . . . .
C5 C 0.3039(2) 0.2871(2) 0.6655(2) 0.0207(4) Uani 1 1 d . . . . .
C12 C 0.1648(2) 0.2191(2) 0.4978(2) 0.0223(4) Uani 1 1 d . . . . .
C1 C 0.3095(2) 0.4637(2) 0.7875(2) 0.0233(4) Uani 1 1 d . . . . .
C6 C 0.0278(2) 0.3154(2) 0.7743(2) 0.0272(4) Uani 1 1 d . . . . .
H6A H -0.061180 0.326407 0.819575 0.033 Uiso 1 1 calc R U . . .
H6B H -0.017633 0.269313 0.657064 0.033 Uiso 1 1 calc R U . . .
C4 C 0.2691(2) 0.1834(2) 0.7412(2) 0.0238(4) Uani 1 1 d . . . . .
H4A H 0.194620 0.069220 0.657318 0.029 Uiso 1 1 calc R U . . .
H4B H 0.379025 0.178207 0.805385 0.029 Uiso 1 1 calc R U . . .
C13 C -0.0390(2) 0.2795(2) 0.3290(2) 0.0265(4) Uani 1 1 d . . . . .
H13A H 0.011713 0.263516 0.250353 0.040 Uiso 1 1 calc R U . . .
H13B H -0.098607 0.363211 0.338685 0.040 Uiso 1 1 calc R U . . .
H13C H -0.121887 0.174641 0.293858 0.040 Uiso 1 1 calc R U . . .
C2 C 0.2026(2) 0.4465(2) 0.8749(2) 0.0256(4) Uani 1 1 d . . . . .
H2 H 0.224522 0.540816 0.982485 0.031 Uiso 1 1 calc R U . . .
C8 C 0.2622(3) 0.1039(3) 1.1205(2) 0.0303(4) Uani 1 1 d . . . . .
H8A H 0.144979 0.053880 1.108030 0.036 Uiso 1 1 calc R U . . .
H8B H 0.316289 0.210987 1.222644 0.036 Uiso 1 1 calc R U . . .
C11 C 0.6470(2) 0.3591(3) 0.5251(2) 0.0313(4) Uani 1 1 d . . . . .
H11A H 0.638391 0.390924 0.444013 0.047 Uiso 1 1 calc R U . . .
H11B H 0.673495 0.254010 0.491485 0.047 Uiso 1 1 calc R U . . .
H11C H 0.739234 0.445192 0.627492 0.047 Uiso 1 1 calc R U . . .
C9 C 0.3693(3) -0.0093(3) 1.1212(3) 0.0425(5) Uani 1 1 d . . . . .
H9A H 0.317514 -0.112890 1.017867 0.064 Uiso 1 1 calc R U . . .
H9B H 0.373833 -0.032978 1.206812 0.064 Uiso 1 1 calc R U . . .
H9C H 0.486811 0.043911 1.139380 0.064 Uiso 1 1 calc R U . . .

loop_
_atom_site_aniso_label
_atom_site_aniso_U_11
_atom_site_aniso_U_22
_atom_site_aniso_U_33
_atom_site_aniso_U_23
_atom_site_aniso_U_13
_atom_site_aniso_U_12
O3 0.0257(6) 0.0333(7) 0.0251(6) 0.0206(5) 0.0129(5) 0.0125(5)
O7 0.0253(6) 0.0293(6) 0.0235(6) 0.0164(5) 0.0098(5) 0.0121(5)
O5 0.0212(6) 0.0428(7) 0.0302(7) 0.0254(6) 0.0149(5) 0.0129(5)
O6 0.0287(7) 0.0278(7) 0.0276(7) 0.0126(6) 0.0102(5) 0.0102(5)
O2 0.0475(8) 0.0511(9) 0.0399(8) 0.0330(7) 0.0327(7) 0.0298(7)
O4 0.0229(6) 0.0522(9) 0.0369(7) 0.0322(7) 0.0142(6) 0.0155(6)
O1 0.0327(7) 0.0289(7) 0.0319(7) 0.0163(6) 0.0142(6) 0.0062(6)
C10 0.0219(8) 0.0306(9) 0.0237(8) 0.0169(7) 0.0113(7) 0.0102(7)
C7 0.0225(8) 0.0337(9) 0.0278(9) 0.0202(8) 0.0132(7) 0.0103(7)
C3 0.0246(8) 0.0317(9) 0.0284(9) 0.0208(8) 0.0159(7) 0.0139(7)
C5 0.0190(8) 0.0286(9) 0.0227(8) 0.0168(7) 0.0111(7) 0.0105(7)
C12 0.0196(8) 0.0293(9) 0.0265(9) 0.0180(8) 0.0131(7) 0.0097(7)
C1 0.0217(8) 0.0300(9) 0.0215(8) 0.0155(7) 0.0079(7) 0.0101(7)
C6 0.0244(9) 0.0394(10) 0.0314(9) 0.0244(8) 0.0157(7) 0.0155(8)
C4 0.0256(8) 0.0309(9) 0.0296(9) 0.0218(8) 0.0172(7) 0.0142(7)
C13 0.0245(8) 0.0367(10) 0.0233(9) 0.0183(8) 0.0094(7) 0.0128(7)
C2 0.0289(9) 0.0307(9) 0.0273(9) 0.0189(8) 0.0153(7) 0.0144(7)
C8 0.0334(10) 0.0414(11) 0.0275(9) 0.0240(9) 0.0148(8) 0.0150(8)
C11 0.0232(9) 0.0489(11) 0.0356(10) 0.0280(9) 0.0179(8) 0.0131(8)
C9 0.0571(14) 0.0526(13) 0.0381(11) 0.0324(11) 0.0235(10) 0.0317(11)

loop_
_geom_bond_atom_site_label_1
_geom_bond_atom_site_label_2
_geom_bond_distance
_geom_bond_site_symmetry_2
_geom_bond_publ_flag
O3 C7 1.334(2) . ?
O3 C8 1.458(2) . ?
O7 C12 1.338(2) . ?
O7 C13 1.460(2) . ?
O5 C10 1.333(2) . ?
O5 C11 1.453(2) . ?
O6 C12 1.199(2) . ?
O2 C7 1.210(2) . ?
O4 C10 1.202(2) . ?
O1 C1 1.209(2) . ?
C10 C5 1.537(2) . ?
C7 C3 1.488(2) . ?
C3 C6 1.492(2) . ?
C3 C4 1.524(2) . ?
C3 C2 1.535(2) . ?
C5 C12 1.533(2) . ?
C5 C1 1.564(2) . ?
C5 C4 1.536(2) . ?
C1 C2 1.484(2) . ?
C6 H6A 0.9900 . ?
C6 H6B 0.9900 . ?
C6 C2 1.512(3) . ?
C4 H4A 0.9900 . ?
C4 H4B 0.9900 . ?
C13 H13A 0.9800 . ?
C13 H13B 0.9800 . ?
C13 H13C 0.9800 . ?
C2 H2 1.0000 . ?
C8 H8A 0.9900 . ?
C8 H8B 0.9900 . ?
C8 C9 1.495(3) . ?
C11 H11A 0.9800 . ?
C11 H11B 0.9800 . ?
C11 H11C 0.9800 . ?
C9 H9A 0.9800 . ?
C9 H9B 0.9800 . ?
C9 H9C 0.9800 . ?

loop_
_geom_angle_atom_site_label_1
_geom_angle_atom_site_label_2
_geom_angle_atom_site_label_3
_geom_angle
_geom_angle_site_symmetry_1
_geom_angle_site_symmetry_3
_geom_angle_publ_flag
C7 O3 C8 115.27(14) . . ?
C12 O7 C13 115.85(14) . . ?
C10 O5 C11 115.00(13) . . ?
O5 C10 C5 110.71(14) . . ?
O4 C10 O5 125.07(16) . . ?
O4 C10 C5 124.21(15) . . ?
O3 C7 C3 112.43(15) . . ?
O2 C7 O3 124.12(16) . . ?
O2 C7 C3 123.43(16) . . ?
C7 C3 C6 116.26(14) . . ?
C7 C3 C4 121.49(14) . . ?
C7 C3 C2 117.72(15) . . ?
C6 C3 C4 116.79(15) . . ?
C6 C3 C2 59.90(12) . . ?
C4 C3 C2 108.98(14) . . ?
C10 C5 C1 108.45(14) . . ?
C12 C5 C10 107.64(13) . . ?
C12 C5 C1 112.34(13) . . ?
C12 C5 C4 112.54(14) . . ?
C4 C5 C10 112.38(13) . . ?
C4 C5 C1 103.45(13) . . ?
O7 C12 C5 112.19(14) . . ?
O6 C12 O7 124.82(16) . . ?
O6 C12 C5 122.99(15) . . ?
O1 C1 C5 124.40(15) . . ?
O1 C1 C2 126.68(17) . . ?
C2 C1 C5 108.71(14) . . ?
C3 C6 H6A 117.6 . . ?
C3 C6 H6B 117.6 . . ?
C3 C6 C2 61.48(12) . . ?
H6A C6 H6B 114.7 . . ?
C2 C6 H6A 117.6 . . ?
C2 C6 H6B 117.6 . . ?
C3 C4 C5 105.92(13) . . ?
C3 C4 H4A 110.6 . . ?
C3 C4 H4B 110.6 . . ?
C5 C4 H4A 110.6 . . ?
C5 C4 H4B 110.6 . . ?
H4A C4 H4B 108.7 . . ?
O7 C13 H13A 109.5 . . ?
O7 C13 H13B 109.5 . . ?
O7 C13 H13C 109.5 . . ?
H13A C13 H13B 109.5 . . ?
H13A C13 H13C 109.5 . . ?
H13B C13 H13C 109.5 . . ?
C3 C2 H2 120.0 . . ?
C1 C2 C3 105.74(14) . . ?
C1 C2 C6 116.21(15) . . ?
C1 C2 H2 120.0 . . ?
C6 C2 C3 58.62(11) . . ?
C6 C2 H2 120.0 . . ?
O3 C8 H8A 110.1 . . ?
O3 C8 H8B 110.1 . . ?
O3 C8 C9 108.01(15) . . ?
H8A C8 H8B 108.4 . . ?
C9 C8 H8A 110.1 . . ?
C9 C8 H8B 110.1 . . ?
O5 C11 H11A 109.5 . . ?
O5 C11 H11B 109.5 . . ?
O5 C11 H11C 109.5 . . ?
H11A C11 H11B 109.5 . . ?
H11A C11 H11C 109.5 . . ?
H11B C11 H11C 109.5 . . ?
C8 C9 H9A 109.5 . . ?
C8 C9 H9B 109.5 . . ?
C8 C9 H9C 109.5 . . ?
H9A C9 H9B 109.5 . . ?
H9A C9 H9C 109.5 . . ?
H9B C9 H9C 109.5 . . ?

loop_
_geom_torsion_atom_site_label_1
_geom_torsion_atom_site_label_2
_geom_torsion_atom_site_label_3
_geom_torsion_atom_site_label_4
_geom_torsion
_geom_torsion_site_symmetry_1
_geom_torsion_site_symmetry_2
_geom_torsion_site_symmetry_3
_geom_torsion_site_symmetry_4
_geom_torsion_publ_flag
O3 C7 C3 C6 146.75(16) . . . . ?
O3 C7 C3 C4 -6.3(2) . . . . ?
O3 C7 C3 C2 -145.12(16) . . . . ?
O5 C10 C5 C12 35.48(19) . . . . ?
O5 C10 C5 C1 -86.30(17) . . . . ?
O5 C10 C5 C4 159.96(15) . . . . ?
O2 C7 C3 C6 -31.9(3) . . . . ?
O2 C7 C3 C4 175.01(18) . . . . ?
O2 C7 C3 C2 36.2(3) . . . . ?
O4 C10 C5 C12 -145.69(18) . . . . ?
O4 C10 C5 C1 92.5(2) . . . . ?
O4 C10 C5 C4 -21.2(3) . . . . ?
O1 C1 C2 C3 -157.73(17) . . . . ?
O1 C1 C2 C6 139.93(18) . . . . ?
C10 C5 C12 O7 -108.65(15) . . . . ?
C10 C5 C12 O6 72.1(2) . . . . ?
C10 C5 C1 O1 28.8(2) . . . . ?
C10 C5 C1 C2 -146.17(14) . . . . ?
C10 C5 C4 C3 141.88(15) . . . . ?
C7 O3 C8 C9 -171.39(17) . . . . ?
C7 C3 C6 C2 108.28(18) . . . . ?
C7 C3 C4 C5 -157.73(16) . . . . ?
C7 C3 C2 C1 142.71(15) . . . . ?
C7 C3 C2 C6 -105.84(17) . . . . ?
C3 C6 C2 C1 93.09(16) . . . . ?
C5 C1 C2 C3 17.13(18) . . . . ?
C5 C1 C2 C6 -45.21(19) . . . . ?
C12 C5 C1 O1 -90.0(2) . . . . ?
C12 C5 C1 C2 94.98(16) . . . . ?
C12 C5 C4 C3 -96.39(16) . . . . ?
C1 C5 C12 O7 10.69(19) . . . . ?
C1 C5 C12 O6 -168.55(15) . . . . ?
C1 C5 C4 C3 25.11(17) . . . . ?
C6 C3 C4 C5 49.3(2) . . . . ?
C6 C3 C2 C1 -111.45(16) . . . . ?
C4 C3 C6 C2 -97.37(17) . . . . ?
C4 C3 C2 C1 -0.87(19) . . . . ?
C4 C3 C2 C6 110.58(16) . . . . ?
C4 C5 C12 O7 126.98(15) . . . . ?
C4 C5 C12 O6 -52.3(2) . . . . ?
C4 C5 C1 O1 148.35(17) . . . . ?
C4 C5 C1 C2 -26.66(17) . . . . ?
C13 O7 C12 O6 0.7(2) . . . . ?
C13 O7 C12 C5 -178.53(13) . . . . ?
C2 C3 C4 C5 -15.78(19) . . . . ?
C8 O3 C7 O2 -3.5(3) . . . . ?
C8 O3 C7 C3 177.79(15) . . . . ?
C11 O5 C10 O4 -0.7(3) . . . . ?
C11 O5 C10 C5 178.07(15) . . . . ?

_olex2_submission_special_instructions 'No special instructions were received'
_diffrn_ambient_temperature_device 'Oxford Cryostream 800'
_shelx_res_file                  
;
TITL pa_sq_472_pea_a.res in P-1
    pa_sq_472_pea.res
    created by SHELXL-2019/3 at 15:11:58 on 03-Jul-2025
REM Old TITL PA_SQ_472_PEA in P-1
REM SHELXT solution in P-1: R1 0.119, Rweak 0.006, Alpha 0.028
REM <I/s> 0.000 for 0 systematic absences, Orientation as input
REM Formula found by SHELXT: C13 O7
CELL 1.54178 8.5028 9.45 10.1479 116.108 107.248 97.631
ZERR 2 0.0004 0.0005 0.0005 0.002 0.002 0.002
LATT 1
SFAC C H O
UNIT 26 32 14

L.S. 4 0 0
PLAN  5
SIZE 0.05 0.1 0.1
TEMP -173.15
CONF
BOND
list 4
MORE -1
BOND $H
fmap 2 53
acta
REM <olex2.extras>
REM <HklSrc "%.\\PA_SQ_472_PEA.hkl">
REM </olex2.extras>

WGHT    0.063200    0.458300
FVAR       1.12607
O3    3    0.251078    0.129963    0.987133    11.00000    0.02571    0.03330 =
         0.02507    0.02056    0.01286    0.01252
O7    3    0.097917    0.334760    0.484030    11.00000    0.02533    0.02927 =
         0.02347    0.01644    0.00978    0.01210
O5    3    0.483510    0.340052    0.543188    11.00000    0.02120    0.04279 =
         0.03018    0.02542    0.01490    0.01285
O6    3    0.121308    0.077679    0.393291    11.00000    0.02875    0.02779 =
         0.02756    0.01261    0.01019    0.01022
O2    3    0.118251    0.320660    1.076103    11.00000    0.04752    0.05110 =
         0.03987    0.03296    0.03273    0.02981
O4    3    0.598317    0.274641    0.731032    11.00000    0.02294    0.05218 =
         0.03693    0.03218    0.01418    0.01553
O1    3    0.397686    0.591518    0.812538    11.00000    0.03275    0.02890 =
         0.03189    0.01633    0.01423    0.00623
C10   1    0.479907    0.298100    0.651935    11.00000    0.02194    0.03065 =
         0.02370    0.01686    0.01128    0.01018
C7    1    0.179102    0.245790    0.982800    11.00000    0.02247    0.03371 =
         0.02775    0.02021    0.01316    0.01035
C3    1    0.178075    0.270426    0.847509    11.00000    0.02457    0.03170 =
         0.02839    0.02084    0.01587    0.01385
C5    1    0.303881    0.287095    0.665464    11.00000    0.01898    0.02855 =
         0.02266    0.01683    0.01107    0.01052
C12   1    0.164752    0.219099    0.497839    11.00000    0.01958    0.02932 =
         0.02653    0.01801    0.01307    0.00971
C1    1    0.309487    0.463719    0.787513    11.00000    0.02171    0.02998 =
         0.02151    0.01546    0.00791    0.01014
C6    1    0.027813    0.315432    0.774253    11.00000    0.02440    0.03939 =
         0.03140    0.02442    0.01574    0.01547
AFIX  23
H6A   2   -0.061180    0.326407    0.819575    11.00000   -1.20000
H6B   2   -0.017633    0.269313    0.657064    11.00000   -1.20000
AFIX   0
C4    1    0.269080    0.183398    0.741161    11.00000    0.02562    0.03094 =
         0.02961    0.02176    0.01718    0.01415
AFIX  23
H4A   2    0.194620    0.069220    0.657318    11.00000   -1.20000
H4B   2    0.379025    0.178207    0.805385    11.00000   -1.20000
AFIX   0
C13   1   -0.038971    0.279487    0.328983    11.00000    0.02445    0.03672 =
         0.02327    0.01834    0.00942    0.01281
AFIX 137
H13A  2    0.011713    0.263516    0.250353    11.00000   -1.50000
H13B  2   -0.098607    0.363211    0.338685    11.00000   -1.50000
H13C  2   -0.121887    0.174641    0.293858    11.00000   -1.50000
AFIX   0
C2    1    0.202650    0.446547    0.874878    11.00000    0.02890    0.03072 =
         0.02733    0.01887    0.01535    0.01440
AFIX  13
H2    2    0.224522    0.540816    0.982485    11.00000   -1.20000
AFIX   0
C8    1    0.262173    0.103942    1.120502    11.00000    0.03336    0.04135 =
         0.02754    0.02396    0.01483    0.01497
AFIX  23
H8A   2    0.144979    0.053880    1.108030    11.00000   -1.20000
H8B   2    0.316289    0.210987    1.222644    11.00000   -1.20000
AFIX   0
C11   1    0.646966    0.359095    0.525069    11.00000    0.02316    0.04894 =
         0.03557    0.02802    0.01789    0.01306
AFIX 137
H11A  2    0.638391    0.390924    0.444013    11.00000   -1.50000
H11B  2    0.673495    0.254010    0.491485    11.00000   -1.50000
H11C  2    0.739234    0.445192    0.627492    11.00000   -1.50000
AFIX   0
C9    1    0.369313   -0.009256    1.121200    11.00000    0.05714    0.05258 =
         0.03808    0.03235    0.02349    0.03170
AFIX 137
H9A   2    0.317514   -0.112890    1.017867    11.00000   -1.50000
H9B   2    0.373833   -0.032978    1.206812    11.00000   -1.50000
H9C   2    0.486811    0.043911    1.139380    11.00000   -1.50000
AFIX   0
HKLF 4


REM  pa_sq_472_pea_a.res in P-1
REM wR2 = 0.1282, GooF = S = 1.123, Restrained GooF = 1.123 for all data
REM R1 = 0.0452 for 2436 Fo > 4sig(Fo) and 0.0464 for all 2541 data
REM 184 parameters refined using 0 restraints

END

WGHT      0.0632      0.4583

REM Highest difference peak  0.509,  deepest hole -0.211,  1-sigma level  0.054
Q1    1  -0.0235  0.1950  0.4890  11.00000  0.05    0.51
Q2    1   0.2880  0.1223  0.3951  11.00000  0.05    0.50
Q3    1   0.2621 -0.0399  0.4999  11.00000  0.05    0.49
Q4    1   0.3103  0.4823  0.6250  11.00000  0.05    0.47
Q5    1   0.0868  0.2454  0.6161  11.00000  0.05    0.38
;
_shelx_res_checksum              69575
_shelx_hkl_file                  
;
   2  -1  -1  407.06   16.60
   2  -1  -1  416.06   17.10
   2  -1  -1  415.56   16.90
   2  -1  -1  400.36   16.70
   2  -1  -1  381.26   16.80
   2  -1  -1  427.26   16.90
   2  -1  -1  402.76   16.60
   2  -1  -1  448.16   17.00
  -2   1   1  394.86   16.60
  -2   1   1  395.26   16.60
  -2   1   1  361.76   16.80
  -2   1   1  404.96   17.10
  -2   1   1  433.16   17.40
  -2   1   1  381.96   16.60
  -2   1   1  425.06   16.70
   4  -2  -2  144.09    6.30
   4  -2  -2  141.59    6.90
   4  -2  -2  145.89    6.80
   4  -2  -2  156.58    6.90
   4  -2  -2  144.69    6.40
   4  -2  -2  161.48    7.30
   4  -2  -2  141.39    6.90
   4  -2  -2  137.19    6.80
   4  -2  -2  149.79    6.60
   4  -2  -2  139.19    6.50
   4  -2  -2  150.88    6.80
  -4   2   2  132.59    6.50
  -4   2   2  133.09    6.50
  -4   2   2  133.59    6.50
  -4   2   2  154.08    7.30
   6  -3  -3  349.07   15.20
   6  -3  -3  327.57   14.40
   6  -3  -3  336.07   14.60
   6  -3  -3  313.97   14.60
   6  -3  -3  339.67   14.70
   6  -3  -3  330.87   14.50
   6  -3  -3  342.47   14.60
   6  -3  -3  334.07   14.70
   6  -3  -3  319.37   13.90
   6  -3  -3  318.77   14.10
   6  -3  -3  335.27   14.20
   6  -3  -3  342.77   14.60
   6  -3  -3  337.57   14.60
   6  -3  -3  360.36   14.90
   6  -3  -3  328.97   15.10
  -6   3   3  342.07   15.30
  -6   3   3  338.57   15.20
  -6   3   3  359.86   14.10
  -6   3   3  330.47   15.80
   8  -4  -4  330.27   14.10
   8  -4  -4  320.97   13.70
   8  -4  -4  313.07   13.80
   8  -4  -4  313.17   13.70
   8  -4  -4  321.37   14.20
   8  -4  -4  328.67   14.40
   8  -4  -4  329.57   14.30
   8  -4  -4  339.67   14.30
   8  -4  -4  333.47   14.10
   8  -4  -4  320.97   13.80
   8  -4  -4  337.87   14.40
  -8   4   4  334.47   13.80
  -9   5   5    1.40    0.50
  -9   5   5    0.00    0.60
   9  -5  -5    0.70    0.30
   9  -5  -5    0.50    0.40
   9  -5  -5    0.50    0.40
   9  -5  -5   -0.10    0.40
   9  -5  -5    0.80    1.00
  -7   4   4  102.69    4.80
   7  -4  -4  121.59    6.90
   7  -4  -4   90.89    5.10
   7  -4  -4   98.09    5.30
   7  -4  -4  113.89    5.30
   7  -4  -4  104.39    5.10
   7  -4  -4  100.29    5.30
   7  -4  -4  106.09    5.30
   7  -4  -4   94.89    5.50
   7  -4  -4   98.29    4.50
   7  -4  -4  108.79    5.20
  -5   3   3   16.00    2.20
  -5   3   3   19.80    2.30
  -5   3   3   16.20    1.20
   5  -3  -3   18.10    1.80
   5  -3  -3   14.50    1.50
   5  -3  -3   16.20    1.90
   5  -3  -3   16.10    1.20
   5  -3  -3   14.30    1.50
   5  -3  -3   15.30    1.10
   5  -3  -3   14.10    1.40
   5  -3  -3   15.10    1.20
   5  -3  -3   13.60    1.40
   5  -3  -3   16.40    1.60
   5  -3  -3   15.10    1.30
   5  -3  -3   15.00    1.50
   5  -3  -3   15.20    1.50
   5  -3  -3   15.90    1.40
   5  -3  -3   15.40    1.90
   5  -3  -3   15.70    1.40
   5  -3  -3   12.10    1.80
   5  -3  -3   14.40    1.30
  -3   2   2  330.17   14.80
  -3   2   2  322.07   13.90
  -3   2   2  322.57   13.90
  -3   2   2  346.37   15.20
  -3   2   2  334.07   14.20
   3  -2  -2  342.07   14.70
   3  -2  -2  335.77   14.10
   3  -2  -2  326.37   13.80
   3  -2  -2  319.47   14.10
  -1   1   1   24.80    1.40
  -1   1   1   23.30    1.60
  -1   1   1   23.50    1.40
  -1   1   1   22.90    1.30
  -1   1   1   23.30    1.40
  -1   1   1   21.40    1.50
  -1   1   1   23.20    1.40
   1  -1  -1   22.40    1.20
   1  -1  -1   24.60    1.60
   1  -1  -1   20.50    1.60
   1  -1  -1   23.40    1.30
   1  -1  -1   23.20    1.40
   1  -1  -1   22.60    1.30
   1  -1  -1   24.50    1.50
   1  -1  -1   22.80    1.10
   1  -1  -1   24.40    1.40
   1  -1  -1   22.70    1.50
   1   0   0   10.80    0.70
   1   0   0   12.80    1.10
   1   0   0   11.10    0.70
   1   0   0   12.20    0.70
  -1   0   0   11.80    0.70
  -1   0   0   10.90    0.80
  -1   0   0   10.50    0.80
  -1   0   0   13.80    0.90
   3  -1  -1   79.99    3.70
   3  -1  -1   82.89    4.20
   3  -1  -1   84.59    4.60
   3  -1  -1   80.79    3.70
   3  -1  -1   79.99    4.00
   3  -1  -1   81.69    4.00
   3  -1  -1   85.09    4.10
   3  -1  -1   75.19    3.70
   3  -1  -1   81.59    3.70
  -3   1   1   79.59    4.40
  -3   1   1   83.39    3.90
  -3   1   1   85.29    3.80
  -3   1   1   78.29    4.00
  -3   1   1   85.89    4.90
  -3   1   1   79.79    4.00
   5  -2  -2  148.29    6.80
   5  -2  -2  147.99    6.80
   5  -2  -2  156.08    7.20
   5  -2  -2  149.88    6.80
   5  -2  -2  144.29    6.60
   5  -2  -2  130.59    7.50
   5  -2  -2  155.78    7.30
   5  -2  -2  159.78    6.90
   5  -2  -2  154.88    6.80
   5  -2  -2  140.09    6.80
   5  -2  -2  159.08    6.70
   5  -2  -2  145.69    7.10
   5  -2  -2  156.48    7.30
   5  -2  -2  137.29    7.00
  -5   2   2  143.79    7.10
  -5   2   2  150.98    7.50
  -5   2   2  145.69    7.20
  -5   2   2  150.58    6.40
   7  -3  -3   30.60    2.60
   7  -3  -3   28.80    2.30
   7  -3  -3   30.30    2.40
   7  -3  -3   33.70    2.30
   7  -3  -3   28.20    2.10
   7  -3  -3   30.50    2.40
   7  -3  -3   33.50    1.90
   7  -3  -3   34.00    2.50
   7  -3  -3   30.60    2.00
   7  -3  -3   31.80    2.90
   7  -3  -3   34.60    2.30
   7  -3  -3   34.00    2.00
   7  -3  -3   30.90    2.90
  -7   3   3   36.90    5.10
  -7   3   3   28.70    1.80
  -7   3   3   30.70    1.90
  -7   3   3   29.70    4.30
   9  -4  -4   11.60    1.20
   9  -4  -4   13.40    1.10
   9  -4  -4   13.00    1.40
   9  -4  -4   14.50    1.00
   9  -4  -4   14.70    1.50
   9  -4  -4   13.90    1.30
   9  -4  -4   12.30    1.00
   9  -4  -4   12.90    1.40
   9  -4  -4   13.70    1.40
   9  -4  -4   12.50    1.40
   9  -4  -4   13.00    1.00
  -9   4   4   13.30    1.00
  -8   5   5    7.10    0.90
  -8   5   5    5.60    1.30
   8  -5  -5    5.10    1.10
   8  -5  -5    6.20    1.00
   8  -5  -5    6.10    0.80
   8  -5  -5    7.10    0.70
   8  -5  -5    6.00    1.10
   8  -5  -5    6.10    0.80
   8  -5  -5    7.70    1.10
   8  -5  -5    7.60    0.80
   8  -5  -5    4.30    0.90
   8  -5  -5    7.40    1.00
   8  -5  -5    5.00    0.80
  -6   4   4  164.18    7.90
  -6   4   4  171.78    7.70
   6  -4  -4  173.58    8.40
   6  -4  -4  185.58    8.10
   6  -4  -4  181.18    8.20
   6  -4  -4  175.98    7.60
   6  -4  -4  175.98    8.20
   6  -4  -4  182.18    8.10
   6  -4  -4  171.78    7.90
   6  -4  -4  165.98    8.10
   6  -4  -4  178.08    7.80
   6  -4  -4  172.78    8.00
   6  -4  -4  175.48    7.80
   6  -4  -4  170.58    8.20
   6  -4  -4  178.98    7.80
   6  -4  -4  166.28    8.20
  -4   3   3    1.00    1.20
  -4   3   3    0.60    0.80
  -4   3   3   -0.70    0.60
  -4   3   3    0.00    0.70
  -4   3   3    2.10    0.80
  -4   3   3    1.50    0.50
   4  -3  -3    0.00    0.80
   4  -3  -3    1.20    0.90
   4  -3  -3   -0.50    0.60
   4  -3  -3    2.60    1.10
   4  -3  -3    0.70    0.50
   4  -3  -3    1.40    0.60
   4  -3  -3    0.60    0.50
   4  -3  -3    0.60    0.40
   4  -3  -3    0.60    0.80
   4  -3  -3    1.00    0.50
   4  -3  -3    0.70    0.50
   4  -3  -3    0.60    0.40
   4  -3  -3    0.10    0.40
  -2   2   2  110.29    5.60
  -2   2   2  126.19    5.60
  -2   2   2  125.49    5.60
  -2   2   2  128.39    6.50
  -2   2   2  126.09    6.00
  -2   2   2  118.19    6.60
   2  -2  -2  124.09    6.00
   2  -2  -2  135.49    5.60
   2  -2  -2  131.89    5.90
   2  -2  -2  116.69    6.40
   2  -2  -2  121.59    5.50
   2  -2  -2  108.49    5.80
   2  -2  -2  129.99    5.50
   2  -2  -2  131.39    6.20
   2  -2  -2  113.49    5.40
   2  -2  -2  120.79    6.00
   2  -2  -2  122.59    5.50
   2  -2  -2  122.79    5.60
   2  -2  -2  126.39    5.60
   2  -2  -2  134.29    5.40
   0   1   1 3311.97  131.59
   0   1   1 3337.57  131.69
   0   1   1 3236.08  131.59
   0   1   1 3343.47  131.59
   0   1   1 3106.49  131.69
   0   1   1 3353.26  131.99
   0   1   1 3285.87  132.19
   0   1   1 3089.69  131.49
   0  -1  -1 3465.85  131.69
   0  -1  -1 3212.78  131.79
   0  -1  -1 3402.06  131.59
   0  -1  -1 3102.09  132.09
   0  -1  -1 3004.00  131.59
   0  -1  -1 3501.45  131.99
   0  -1  -1 3157.18  131.49
   2   0   0  539.25   22.20
   2   0   0  560.54   22.00
   2   0   0  552.14   22.20
   2   0   0  540.25   23.20
   2   0   0  511.35   22.80
   2   0   0  541.15   24.10
  -2   0   0  542.95   22.40
  -2   0   0  543.95   22.40
  -2   0   0  518.65   22.20
  -2   0   0  548.15   22.30
   4  -1  -1  979.20   39.40
   4  -1  -1  975.80   40.30
   4  -1  -1  931.91   39.90
  -4   1   1  980.30   39.80
  -4   1   1  997.20   39.90
  -4   1   1  900.01   40.00
  -4   1   1  983.90   39.90
   6  -2  -2  120.29    6.40
   6  -2  -2  126.69    5.80
   6  -2  -2  127.29    6.20
   6  -2  -2  134.19    6.20
   6  -2  -2  135.59    6.50
   6  -2  -2  130.59    5.90
   6  -2  -2  128.39    6.10
   6  -2  -2  131.89    5.80
   6  -2  -2  144.29    6.30
   6  -2  -2  131.19    7.30
   6  -2  -2  145.99    7.70
   6  -2  -2  132.39    6.30
   6  -2  -2  126.19    5.70
   6  -2  -2  129.69    6.20
   6  -2  -2  128.29    6.20
  -6   2   2  138.19    5.70
  -6   2   2  131.49    7.10
  -6   2   2  121.09    6.90
  -6   2   2  126.69    7.10
   8  -3  -3   16.20    1.80
   8  -3  -3   17.20    2.60
   8  -3  -3   16.20    1.30
   8  -3  -3   17.10    1.40
   8  -3  -3   15.60    1.30
   8  -3  -3   16.70    2.00
   8  -3  -3   17.40    1.60
   8  -3  -3   17.30    1.70
   8  -3  -3   16.50    1.60
   8  -3  -3   15.60    2.00
   8  -3  -3   16.60    2.30
   8  -3  -3   15.90    1.40
   8  -3  -3   17.10    1.80
   8  -3  -3   16.90    1.60
  -8   3   3   15.90    1.20
  -8   3   3   16.40    1.30
  -7   5   5    0.00    0.70
  -7   5   5    0.10    0.70
   7  -5  -5    0.60    0.90
   7  -5  -5    1.10    0.40
   7  -5  -5    0.30    0.90
   7  -5  -5    1.00    0.80
   7  -5  -5    0.30    0.60
   7  -5  -5    2.30    0.90
   7  -5  -5   -0.10    0.80
   7  -5  -5    1.60    1.00
   7  -5  -5   -0.40    0.50
   7  -5  -5    0.50    0.60
   7  -5  -5   -0.70    0.50
   7  -5  -5    0.80    0.60
   7  -5  -5    0.60    0.80
   7  -5  -5   -0.80    0.80
  -5   4   4    0.00    1.20
  -5   4   4    1.90    0.70
  -5   4   4   -0.30    1.30
  -5   4   4   -0.30    0.50
  -5   4   4   -1.10    1.40
  -5   4   4   -2.90    2.10
   5  -4  -4    1.00    0.60
   5  -4  -4    1.20    0.60
   5  -4  -4    0.70    0.70
   5  -4  -4    0.50    0.80
   5  -4  -4    0.50    0.80
   5  -4  -4    0.20    0.70
   5  -4  -4   -1.00    0.80
   5  -4  -4    1.40    0.80
   5  -4  -4    1.10    0.50
   5  -4  -4    0.50    0.60
   5  -4  -4    0.30    0.80
   5  -4  -4   -0.10    1.00
   5  -4  -4    0.50    0.50
   5  -4  -4   -0.60    0.70
   5  -4  -4    0.60    0.80
   5  -4  -4    1.00    0.50
  -3   3   3 1275.97   52.79
  -3   3   3 1305.47   53.29
  -3   3   3 1282.17   52.19
  -3   3   3 1194.78   53.39
  -3   3   3 1272.67   52.79
  -3   3   3 1208.28   52.59
   3  -3  -3 1321.17   52.39
   3  -3  -3 1324.47   53.79
   3  -3  -3 1250.27   53.19
   3  -3  -3 1218.58   53.39
   3  -3  -3 1328.17   52.59
   3  -3  -3 1311.67   52.49
   3  -3  -3 1311.17   52.39
   3  -3  -3 1317.47   52.39
   3  -3  -3 1253.47   52.29
   3  -3  -3 1298.07   52.39
   3  -3  -3 1349.36   52.49
   3  -3  -3 1245.58   52.39
   3  -3  -3 1317.37   53.19
  -1   2   2  527.65   22.30
  -1   2   2  530.85   22.40
  -1   2   2  528.45   23.20
  -1   2   2  499.15   21.90
  -1   2   2  467.25   22.00
   1  -2  -2  544.45   22.10
   1  -2  -2  520.75   21.70
   1  -2  -2  542.45   22.00
   1  -2  -2  529.95   21.80
   1  -2  -2  561.64   22.40
   1  -2  -2  558.14   22.70
   1  -2  -2  527.55   21.70
   1  -2  -2  510.45   22.50
   1  -2  -2  558.64   22.40
   1  -2  -2  532.85   21.70
   1  -2  -2  550.74   21.70
   1  -2  -2  506.05   21.80
   1  -2  -2  543.05   22.10
  -1  -1  -1 9108.29  389.36
  -1  -1  -1 9999.00  389.86
  -1  -1  -1 9889.11  389.66
   3   0   0   68.89    3.20
   3   0   0   66.09    4.60
   3   0   0   69.69    4.20
   3   0   0   70.89    4.80
   3   0   0   72.09    4.30
  -3   0   0   77.19    3.70
  -3   0   0   72.59    3.80
  -3   0   0   74.99    3.90
   5  -1  -1   47.70    3.50
   5  -1  -1   41.50    4.00
   5  -1  -1   50.49    3.70
   5  -1  -1   52.89    3.20
   5  -1  -1   44.70    2.60
   5  -1  -1   52.29    2.70
   5  -1  -1   45.70    3.30
   5  -1  -1   50.09    3.10
   5  -1  -1   48.30    2.80
  -5   1   1   49.30    2.30
  -5   1   1   52.09    3.40
  -5   1   1   50.19    3.40
  -5   1   1   46.90    3.10
   7  -2  -2  133.09    6.50
   7  -2  -2  130.19    5.80
   7  -2  -2  121.29    5.80
   7  -2  -2  123.09    6.90
   7  -2  -2  135.79    6.20
   7  -2  -2  127.19    6.30
   7  -2  -2  130.49    6.30
   7  -2  -2  128.79    6.20
   7  -2  -2  130.99    6.60
   7  -2  -2  133.19    6.30
   7  -2  -2  127.59    6.30
   7  -2  -2  134.49    6.00
   7  -2  -2  126.39    6.90
  -7   2   2  127.49    7.30
  -7   2   2  123.49    6.30
  -7   2   2  137.09    5.80
  -7   2   2  130.99    7.70
  -7   2   2  129.09    7.50
   9  -3  -3   12.60    1.50
   9  -3  -3   11.60    1.10
   9  -3  -3   12.30    1.50
   9  -3  -3   12.40    1.00
   9  -3  -3   11.80    1.80
   9  -3  -3   12.90    1.10
   9  -3  -3   12.50    2.30
   9  -3  -3   15.00    1.40
   9  -3  -3   13.60    1.60
   9  -3  -3   13.20    2.40
   9  -3  -3   12.20    1.70
  -9   3   3   13.50    1.10
  -9   3   3   11.50    1.10
  -6   5   5  226.18   10.10
  -6   5   5  226.68   10.00
  -6   5   5  226.88    9.80
   6  -5  -5  238.08   10.10
   6  -5  -5  219.48    9.60
   6  -5  -5  220.88    9.80
   6  -5  -5  219.78    9.70
   6  -5  -5  214.38    9.90
   6  -5  -5  230.58   10.10
   6  -5  -5  231.58   10.50
   6  -5  -5  219.78   10.10
   6  -5  -5  234.48    9.80
   6  -5  -5  229.28    9.50
   6  -5  -5  222.98   10.20
   6  -5  -5  233.78   10.20
   6  -5  -5  217.98   10.30
   6  -5  -5  227.28   10.20
  -4   4   4    3.30    1.20
  -4   4   4    0.60    1.30
  -4   4   4    5.60    1.70
  -4   4   4    4.90    1.30
  -4   4   4    2.60    0.80
   4  -4  -4    3.10    1.10
   4  -4  -4    2.40    1.00
   4  -4  -4    4.40    0.80
   4  -4  -4    4.40    1.60
   4  -4  -4    2.50    0.80
   4  -4  -4    2.10    1.00
   4  -4  -4    3.50    1.30
   4  -4  -4    3.00    1.00
   4  -4  -4    4.00    1.20
   4  -4  -4    3.00    0.70
   4  -4  -4    1.10    0.80
   4  -4  -4    2.70    0.90
   4  -4  -4    2.50    0.80
   4  -4  -4    2.60    0.60
  -2   3   3  349.27   14.90
  -2   3   3  349.47   14.90
  -2   3   3  325.77   14.20
  -2   3   3  334.47   14.70
  -2   3   3  343.67   15.40
  -2   3   3  339.77   15.30
   2  -3  -3  355.56   14.50
   2  -3  -3  344.37   15.40
   2  -3  -3  331.87   14.70
   2  -3  -3  338.17   14.40
   2  -3  -3  322.07   14.30
   2  -3  -3  347.27   14.30
   2  -3  -3  344.77   14.60
   2  -3  -3  335.57   15.70
   2  -3  -3  335.67   14.50
   2  -3  -3  335.97   14.30
   2  -3  -3  342.37   14.40
   2  -3  -3  326.47   16.10
   2  -3  -3  329.87   14.70
   2  -3  -3  349.87   14.30
   0   2   2  214.38   11.10
   0   2   2  229.08   10.40
   0   2   2  230.48   10.40
   0   2   2  237.78   11.70
   0   2   2  249.48   10.70
   0   2   2  249.58   10.60
   0  -2  -2  255.17   10.10
   0  -2  -2  226.48   10.10
   0  -2  -2  244.98   10.60
   0  -2  -2  217.58   11.30
   0  -2  -2  242.98    9.90
   0  -2  -2  245.68   10.60
   0  -2  -2  246.28   10.20
   0  -2  -2  221.68   10.40
   0  -2  -2  230.88    9.90
   0  -2  -2  231.98    9.90
   0  -2  -2  224.48   10.80
   0  -2  -2  247.78   10.60
   0  -2  -2  228.98   10.10
   2   1   1   11.00    1.00
   2   1   1   12.80    1.90
   2   1   1   10.50    1.60
  -2  -1  -1   11.90    1.80
  -2  -1  -1   12.10    1.40
  -2  -1  -1   10.90    1.70
  -2  -1  -1   13.50    1.20
  -2  -1  -1   10.30    1.30
  -2  -1  -1   11.10    1.10
  -2  -1  -1   11.40    1.00
   4   0   0   83.49    4.60
   4   0   0   90.99    5.60
   4   0   0   80.89    6.40
   4   0   0   95.59    5.90
   4   0   0   91.19    4.60
   4   0   0   88.39    4.60
   4   0   0   89.69    5.50
   4   0   0   90.49    4.60
   4   0   0   87.39    4.60
   4   0   0   93.89    6.60
   4   0   0   93.19    6.10
  -4   0   0   99.29    5.20
  -4   0   0   98.49    4.80
  -4   0   0   94.09    4.70
  -4   0   0  101.79    5.10
  -4   0   0   90.59    4.00
   6  -1  -1  449.76   18.50
   6  -1  -1  423.26   19.00
   6  -1  -1  414.56   17.60
   6  -1  -1  422.66   18.10
   6  -1  -1  448.66   18.20
   6  -1  -1  402.36   17.50
   6  -1  -1  419.76   17.80
   6  -1  -1  423.36   17.80
   6  -1  -1  410.56   17.70
   6  -1  -1  407.66   17.70
   6  -1  -1  410.36   17.80
   6  -1  -1  416.66   17.90
   6  -1  -1  410.26   17.70
   6  -1  -1  412.66   17.80
  -6   1   1  429.86   19.00
  -6   1   1  418.86   19.10
  -6   1   1  431.56   17.40
  -6   1   1  425.06   18.80
   8  -2  -2  270.07   13.10
   8  -2  -2  281.07   12.30
   8  -2  -2  299.57   12.20
   8  -2  -2  281.37   11.80
   8  -2  -2  311.27   12.90
   8  -2  -2  288.17   12.50
   8  -2  -2  290.27   12.00
   8  -2  -2  285.87   12.50
   8  -2  -2  323.17   13.30
   8  -2  -2  251.87   13.90
  -8   2   2  250.07   14.60
  -8   2   2  289.37   12.00
  -8   2   2  248.38   14.80
  -8   2   2  253.17   12.00
  10  -3  -3  161.28    6.90
  10  -3  -3  145.79    6.70
  10  -3  -3  167.08    6.70
  10  -3  -3  155.48    7.20
  10  -3  -3  162.58    6.70
  10  -3  -3  163.78    6.70
 -10   3   3  146.39    6.70
 -10   3   3  155.08    6.70
  -5   5   5    5.80    1.10
  -5   5   5    5.20    1.10
  -5   5   5    6.00    1.10
   5  -5  -5    5.70    1.30
   5  -5  -5    5.10    1.30
   5  -5  -5    5.00    1.00
   5  -5  -5    4.90    0.90
   5  -5  -5    4.70    0.90
   5  -5  -5    4.30    1.10
   5  -5  -5    4.70    0.90
   5  -5  -5    5.30    1.10
   5  -5  -5    4.90    1.20
   5  -5  -5    6.90    1.40
   5  -5  -5    4.60    1.30
   5  -5  -5    6.50    1.40
   5  -5  -5    4.60    1.20
  -3   4   4    3.50    1.80
  -3   4   4    5.10    1.40
  -3   4   4    5.20    0.90
  -3   4   4    1.80    1.20
  -3   4   4    3.20    1.40
  -3   4   4    3.30    1.60
   3  -4  -4    4.20    0.90
   3  -4  -4    4.80    1.20
   3  -4  -4    4.60    0.90
   3  -4  -4    4.00    1.00
   3  -4  -4    6.30    1.10
   3  -4  -4    3.80    1.00
   3  -4  -4    4.00    1.70
   3  -4  -4    6.40    1.20
   3  -4  -4    3.40    0.70
  -1   3   3    7.30    0.90
  -1   3   3    6.60    1.30
  -1   3   3    6.60    1.30
  -1   3   3    6.20    1.50
  -1   3   3    7.40    1.20
  -1   3   3    7.60    3.20
  -1   3   3    7.10    1.30
   1  -3  -3    6.70    1.00
   1  -3  -3    8.70    1.60
   1  -3  -3    7.40    1.60
   1  -3  -3    6.80    0.90
   1  -3  -3    9.60    1.00
   1  -3  -3    8.20    1.50
   1  -3  -3    7.60    1.00
   1  -3  -3    5.90    1.60
   1  -3  -3    6.90    1.00
   1  -3  -3    7.90    1.00
   1  -3  -3    7.00    1.10
   1  -3  -3    6.90    1.00
   1  -3  -3    2.30    2.70
   1  -3  -3    7.40    1.60
   1  -3  -3    8.40    0.90
   1  -3  -3    5.70    1.00
   1   2   2  109.89    7.10
   1   2   2  115.29    5.10
   1   2   2  127.59    7.20
   1   2   2  105.89    5.60
   1   2   2  124.19    7.50
   1   2   2  120.69    5.80
   1   2   2  109.89    5.30
   1   2   2  112.29    5.70
   1   2   2  111.09    5.70
  -1  -2  -2  103.79    7.10
  -1  -2  -2  104.19    5.00
  -1  -2  -2  114.99    5.90
  -1  -2  -2  110.79    5.00
  -1  -2  -2  109.19    6.10
  -1  -2  -2  110.59    5.00
  -1  -2  -2  114.09    5.80
  -1  -2  -2  108.09    5.30
  -1  -2  -2  115.39    5.90
  -1  -2  -2  105.89    4.90
   3   1   1  386.46   18.20
   3   1   1  392.46   16.10
   3   1   1  392.16   18.70
   3   1   1  370.36   16.00
   3   1   1  381.86   16.00
   3   1   1  383.16   16.10
  -3  -1  -1  394.46   15.60
  -3  -1  -1  367.36   16.30
  -3  -1  -1  359.16   17.10
  -3  -1  -1  369.16   16.30
  -3  -1  -1  385.96   16.90
  -3  -1  -1  378.66   17.70
   5   0   0   54.59    3.20
   5   0   0   48.30    3.70
   5   0   0   49.90    2.90
   5   0   0   51.39    3.60
   5   0   0   53.39    4.40
   5   0   0   52.79    3.10
   5   0   0   56.59    3.40
   5   0   0   54.69    2.80
   5   0   0   57.39    3.40
   5   0   0   60.49    2.90
   5   0   0   57.89    5.00
   5   0   0   51.29    3.30
  -5   0   0   48.30    3.50
  -5   0   0   49.90    3.50
  -5   0   0   54.09    3.90
  -5   0   0   55.79    3.90
  -5   0   0   51.29    4.10
  -5   0   0   57.99    2.60
   7  -1  -1   24.10    2.50
   7  -1  -1   22.00    1.80
   7  -1  -1   26.60    1.90
   7  -1  -1   21.40    1.60
   7  -1  -1   22.00    2.30
   7  -1  -1   24.20    1.50
   7  -1  -1   24.00    1.90
   7  -1  -1   22.60    2.80
   7  -1  -1   23.80    2.60
   7  -1  -1   23.60    1.80
   7  -1  -1   21.90    1.90
   7  -1  -1   20.60    2.80
   7  -1  -1   19.90    2.80
   7  -1  -1   25.60    1.70
   7  -1  -1   19.30    1.90
  -7   1   1   22.90    1.40
  -7   1   1   23.10    3.30
  -7   1   1   23.50    2.20
  -7   1   1   21.60    3.40
  -7   1   1   22.00    3.20
  -7   1   1   26.20    1.60
  -7   1   1   21.40    4.70
   9  -2  -2   18.00    2.40
   9  -2  -2   17.10    1.30
   9  -2  -2   16.50    1.70
   9  -2  -2   15.40    1.90
   9  -2  -2   17.10    1.70
   9  -2  -2   18.10    2.00
   9  -2  -2   18.00    1.80
   9  -2  -2   17.90    1.30
   9  -2  -2   17.50    1.50
   9  -2  -2   18.20    2.30
   9  -2  -2   17.50    1.90
   9  -2  -2   17.90    1.30
   9  -2  -2   16.20    1.50
  -9   2   2   17.60    1.40
  -9   2   2   18.00    1.20
  -9   2   2   16.50    1.30
  -6   6   6    3.70    0.90
   6  -6  -6    4.50    0.50
   6  -6  -6    3.00    0.60
  -4   5   5   40.10    2.40
  -4   5   5   35.90    4.60
  -4   5   5   41.60    2.60
  -4   5   5   32.90    4.60
   4  -5  -5   36.30    2.10
   4  -5  -5   43.50    2.20
   4  -5  -5   33.30    2.60
   4  -5  -5   36.30    2.60
   4  -5  -5   32.10    2.60
   4  -5  -5   37.80    2.60
   4  -5  -5   42.70    2.20
   4  -5  -5   37.90    2.60
   4  -5  -5   38.00    2.70
   4  -5  -5   41.50    3.20
   4  -5  -5   39.80    2.70
   4  -5  -5   37.80    2.70
  -2   4   4    4.70    1.80
  -2   4   4    6.70    1.60
  -2   4   4    5.30    1.40
  -2   4   4    4.90    1.10
  -2   4   4    4.20    1.40
  -2   4   4    5.10    1.00
   2  -4  -4    6.50    1.20
   2  -4  -4    7.10    1.10
   2  -4  -4    4.20    1.00
   2  -4  -4    3.70    1.00
   2  -4  -4    4.80    1.10
   2  -4  -4    5.80    2.00
   2  -4  -4    2.50    1.00
   0   3   3  101.29    9.30
   0   3   3   88.19    4.90
   0   3   3   95.39    4.60
   0   3   3   97.49    5.70
   0   3   3   89.59    4.40
   0   3   3   87.29    4.50
   0   3   3   95.19    5.50
   0   3   3   98.39    5.40
   0   3   3   94.29    5.40
   0  -3  -3   91.39    5.60
   0  -3  -3   92.79    4.60
   0  -3  -3  106.19    6.10
   0  -3  -3   95.69    4.50
   0  -3  -3  100.59    4.70
   0  -3  -3   96.29    5.90
   0  -3  -3   93.39    4.60
   0  -3  -3   98.79    4.60
   0  -3  -3   95.69    4.50
   0  -3  -3   95.59    5.50
   0  -3  -3   91.99    4.40
   0  -3  -3   93.59    4.50
   0  -3  -3   92.29    4.40
   0  -3  -3   88.49    5.40
   0  -3  -3   85.49    4.60
   0  -3  -3   99.19    4.70
   2   2   2  531.95   22.80
   2   2   2  500.15   24.90
   2   2   2  535.65   21.90
   2   2   2  527.65   22.30
   2   2   2  535.35   22.80
   2   2   2  531.55   22.80
   2   2   2  543.45   24.20
   2   2   2  555.74   22.60
   2   2   2  543.45   26.00
  -2  -2  -2  536.65   21.70
  -2  -2  -2  471.95   21.70
  -2  -2  -2  535.95   23.10
  -2  -2  -2  518.85   22.90
  -2  -2  -2  499.15   24.40
  -2  -2  -2  526.85   22.40
  -2  -2  -2  573.14   23.60
  -2  -2  -2  525.75   23.00
   4   1   1  390.66   20.10
   4   1   1  401.66   17.00
   4   1   1  391.46   17.60
   4   1   1  380.86   19.00
   4   1   1  400.96   20.30
   4   1   1  410.96   17.20
   4   1   1  374.56   17.40
   4   1   1  400.26   17.10
   4   1   1  385.16   19.20
   4   1   1  407.26   16.80
   4   1   1  403.56   16.70
   4   1   1  395.76   17.50
  -4  -1  -1  372.16   16.60
  -4  -1  -1  430.86   18.20
  -4  -1  -1  406.16   17.50
  -4  -1  -1  404.76   17.40
  -4  -1  -1  424.26   16.50
  -4  -1  -1  419.26   18.20
  -4  -1  -1  427.46   18.40
  -4  -1  -1  362.86   16.40
   6   0   0    6.70    2.80
   6   0   0    4.40    1.40
   6   0   0    3.80    0.80
   6   0   0    2.60    0.80
   6   0   0    0.70    1.90
   6   0   0    4.10    1.50
   6   0   0    4.20    1.10
   6   0   0    5.50    1.50
   6   0   0    3.80    1.30
   6   0   0    3.40    1.00
   6   0   0    4.10    1.00
  -6   0   0    3.50    1.50
  -6   0   0    6.60    2.10
  -6   0   0    5.00    1.80
  -6   0   0    4.90    1.60
  -6   0   0    4.70    0.70
  -6   0   0    6.40    1.80
   8  -1  -1   70.79    3.50
   8  -1  -1   66.59    3.70
   8  -1  -1   65.99    3.30
   8  -1  -1   69.89    3.80
   8  -1  -1   68.09    3.60
   8  -1  -1   68.39    3.70
   8  -1  -1   64.69    3.70
   8  -1  -1   71.09    4.60
   8  -1  -1   64.99    3.90
   8  -1  -1   66.09    4.40
   8  -1  -1   70.09    4.10
   8  -1  -1   65.59    3.60
  -8   1   1   65.99    3.30
  -8   1   1   56.89    6.20
  -8   1   1   69.19    3.40
  -8   1   1   69.99    6.10
  -8   1   1   62.79    3.30
  10  -2  -2    2.30    0.70
  10  -2  -2    2.70    0.50
  10  -2  -2    1.60    0.70
  10  -2  -2    1.60    0.40
  10  -2  -2    2.00    0.50
 -10   2   2    1.70    0.40
 -10   2   2    1.60    0.40
  -5   6   6    6.50    1.00
  -5   6   6    5.50    1.30
  -5   6   6    3.30    1.00
   5  -6  -6    2.30    0.80
   5  -6  -6    6.00    1.80
   5  -6  -6    5.30    1.10
   5  -6  -6    5.50    1.20
   5  -6  -6    3.90    0.70
   5  -6  -6    4.20    0.60
  -3   5   5   65.09    8.70
  -3   5   5   74.99    4.20
  -3   5   5   79.19    4.10
  -3   5   5   77.29    3.90
  -3   5   5   78.19    5.90
  -3   5   5   77.19    6.20
   3  -5  -5   78.89    4.20
   3  -5  -5   65.19    3.60
   3  -5  -5   81.99    4.20
   3  -5  -5   76.19    4.10
   3  -5  -5   75.59    4.30
   3  -5  -5   72.49    5.10
   3  -5  -5   73.69    4.00
   3  -5  -5   72.19    3.80
   3  -5  -5   78.89    3.70
   3  -5  -5   78.89    4.20
   3  -5  -5   74.59    4.20
   3  -5  -5   74.19    4.10
   3  -5  -5   79.79    3.70
   3  -5  -5   64.99    4.00
  -1   4   4   71.49    4.00
  -1   4   4   76.79    3.80
  -1   4   4   66.99    4.50
  -1   4   4   79.69    4.10
  -1   4   4   73.49    5.00
  -1   4   4   69.89    4.50
  -1   4   4   71.09    4.90
  -1   4   4   66.39    5.40
   1  -4  -4   75.59    4.00
   1  -4  -4   73.09    4.00
   1  -4  -4   64.89    6.40
   1  -4  -4   68.79    6.30
   1  -4  -4   70.99    3.90
   1  -4  -4   80.19    3.80
   1  -4  -4   73.79    4.00
   1  -4  -4   74.49    4.20
   1  -4  -4   73.29    3.90
   1  -4  -4   69.99    3.90
   1  -4  -4   76.09    5.60
   1  -4  -4   75.29    4.00
   1  -4  -4   76.19    4.10
   1   3   3  221.48    9.70
   1   3   3  196.58    9.80
   1   3   3  215.78   10.00
   1   3   3  224.98   10.70
   1   3   3  207.28    9.30
   1   3   3  230.08   10.70
   1   3   3  201.28   14.20
   1   3   3  230.48   11.00
   1   3   3  209.18    9.70
   1   3   3  226.78    9.70
   1   3   3  213.58   10.70
  -1  -3  -3  206.58    9.40
  -1  -3  -3  219.18    9.50
  -1  -3  -3  212.28    9.30
  -1  -3  -3  209.88   11.80
  -1  -3  -3  228.58    9.60
  -1  -3  -3  213.88   11.30
  -1  -3  -3  220.78   11.00
  -1  -3  -3  210.68   11.20
  -1  -3  -3  212.38    9.40
  -1  -3  -3  223.58    9.80
  -1  -3  -3  225.18    9.40
   3   2   2  631.84   26.80
   3   2   2  602.04   25.90
   3   2   2  632.84   25.90
   3   2   2  640.74   26.30
   3   2   2  641.34   26.40
   3   2   2  552.84   25.50
   3   2   2  632.24   26.80
   3   2   2  632.94   29.90
   3   2   2  643.14   25.50
   3   2   2  639.04   26.00
  -3  -2  -2  624.34   27.20
  -3  -2  -2  588.44   25.20
  -3  -2  -2  620.04   27.10
  -3  -2  -2  596.34   25.50
  -3  -2  -2  629.54   27.20
  -3  -2  -2  578.84   25.50
  -3  -2  -2  638.04   25.30
  -3  -2  -2  615.84   27.70
  -3  -2  -2  608.64   26.20
   5   1   1    2.50    1.20
   5   1   1    3.40    0.70
   5   1   1    8.20    2.30
   5   1   1    3.00    2.50
   5   1   1    5.60    2.10
   5   1   1    4.20    1.10
   5   1   1    1.80    2.00
   5   1   1   -0.30    2.80
  -5  -1  -1    3.00    1.40
  -5  -1  -1    4.10    1.70
  -5  -1  -1    5.00    1.30
  -5  -1  -1    2.50    1.40
  -5  -1  -1    4.20    0.70
   7   0   0    5.30    1.00
   7   0   0    7.60    1.10
   7   0   0    4.50    1.50
   7   0   0    5.40    0.90
   7   0   0    4.10    1.00
   7   0   0    4.50    1.00
   7   0   0    5.80    1.30
   7   0   0    5.70    1.20
   7   0   0    6.10    2.90
   7   0   0    5.80    1.00
   7   0   0    8.00    1.50
   7   0   0    5.90    2.70
   7   0   0    4.90    1.20
  -7   0   0    3.10    2.40
  -7   0   0    5.00    2.80
   9  -1  -1   44.90    2.50
   9  -1  -1   44.40    2.60
   9  -1  -1   48.90    2.40
   9  -1  -1   45.50    3.50
   9  -1  -1   41.20    2.90
   9  -1  -1   49.20    3.70
   9  -1  -1   47.80    2.50
   9  -1  -1   45.50    3.40
   9  -1  -1   46.40    2.70
   9  -1  -1   50.69    2.40
   9  -1  -1   47.90    2.80
  -9   1   1   51.09    2.50
  -9   1   1   52.29    2.50
  -9   1   1   48.10    2.50
  -4   6   6   53.69    2.60
  -4   6   6   49.30    2.60
  -4   6   6   49.30    2.90
   4  -6  -6   50.89    2.80
   4  -6  -6   49.50    2.30
   4  -6  -6   45.50    3.10
   4  -6  -6   43.50    2.40
  -2   5   5  114.69    7.50
  -2   5   5  127.09    6.10
  -2   5   5  118.19    7.50
  -2   5   5  113.99    6.20
  -2   5   5  134.79    6.00
  -2   5   5  137.79    7.50
   2  -5  -5  130.09    6.10
   2  -5  -5  124.49    6.10
   2  -5  -5  130.49    6.00
   2  -5  -5  118.99    6.10
   2  -5  -5  131.19    5.80
   2  -5  -5  117.59    7.40
   2  -5  -5  122.99    6.10
   2  -5  -5  121.79    6.10
   2  -5  -5  127.79    5.90
   0   4   4   71.89    4.00
   0   4   4   68.79    4.30
   0   4   4   68.89    3.50
   0   4   4   58.39    7.00
   0   4   4   55.69    3.80
   0   4   4   68.19    3.70
   0   4   4   58.09    6.80
   0  -4  -4   67.69    3.50
   0  -4  -4   58.99    3.50
   0  -4  -4   66.89    6.20
   0  -4  -4   68.79    3.70
   0  -4  -4   65.89    3.60
   0  -4  -4   74.49    3.90
   0  -4  -4   59.99    3.50
   0  -4  -4   74.89    5.80
   0  -4  -4   65.89    3.70
   0  -4  -4   66.59    3.30
   0  -4  -4   66.29    6.10
   2   3   3   53.89    3.50
   2   3   3   64.89    4.70
   2   3   3   64.69    9.40
   2   3   3   57.19    3.60
   2   3   3   61.49    4.60
   2   3   3   65.79    3.90
   2   3   3   52.89    3.20
   2   3   3   55.29    3.80
   2   3   3   45.90    6.20
   2   3   3   58.59    3.10
   2   3   3   49.80    4.80
  -2  -3  -3   65.09    3.80
  -2  -3  -3   60.59    3.00
  -2  -3  -3   66.89    3.80
  -2  -3  -3   63.59    3.30
  -2  -3  -3   62.99    3.20
  -2  -3  -3   71.39    6.20
  -2  -3  -3   63.19    5.90
  -2  -3  -3   63.39    4.70
  -2  -3  -3   67.99    4.90
   4   2   2    0.80    0.70
   4   2   2   -0.40    1.50
   4   2   2   -0.50    1.50
   4   2   2    0.30    0.60
   4   2   2    0.80    0.60
   4   2   2    0.70    4.00
   4   2   2    1.80    1.20
   4   2   2    0.70    3.10
   4   2   2    0.10    0.70
   4   2   2    0.90    2.80
   4   2   2    2.00    1.20
  -4  -2  -2   -1.10    2.20
  -4  -2  -2   -0.10    1.40
  -4  -2  -2   -0.40    0.90
  -4  -2  -2    0.10    0.40
  -4  -2  -2   -0.20    0.50
  -4  -2  -2   -0.50    0.90
  -4  -2  -2   -0.40    0.40
  -4  -2  -2   -0.90    1.30
   6   1   1   65.99    3.90
   6   1   1   57.49    4.10
   6   1   1   64.49    3.80
   6   1   1   63.49    4.20
   6   1   1   61.99    3.30
   6   1   1   56.79    4.10
   6   1   1   65.59    6.30
   6   1   1   65.09    3.60
   6   1   1   63.19    3.30
   6   1   1   48.80    6.70
  -6  -1  -1   63.29    4.60
  -6  -1  -1   59.19    5.50
  -6  -1  -1   65.19    3.10
  -6  -1  -1   59.49    6.00
  -6  -1  -1   61.59    3.10
  -6  -1  -1   62.79    3.30
   8   0   0   55.59    3.80
   8   0   0   57.89    3.40
   8   0   0   48.40    2.60
   8   0   0   51.69    3.40
   8   0   0   48.40    2.70
   8   0   0   49.40    3.00
   8   0   0   53.69    2.60
   8   0   0   53.69    2.70
   8   0   0   48.40    3.80
   8   0   0   48.30    3.00
   8   0   0   53.79    3.00
  -8   0   0   56.29    2.60
  -8   0   0   47.40    2.70
  -8   0   0   56.49    2.80
  -3   6   6   10.20    1.10
  -3   6   6    7.80    1.10
  -3   6   6    8.20    1.20
   3  -6  -6    7.50    1.60
   3  -6  -6    9.80    2.10
   3  -6  -6    8.50    0.70
  -1   5   5    2.70    1.70
  -1   5   5    2.30    1.00
  -1   5   5    2.50    1.50
  -1   5   5    1.60    0.90
   1  -5  -5    0.70    3.20
   1  -5  -5    1.20    0.60
   1  -5  -5    3.40    1.10
   1  -5  -5    3.10    1.10
   1  -5  -5    0.60    0.70
   1  -5  -5    1.30    1.00
   1   4   4   61.29    3.10
   1   4   4   59.59    3.90
   1   4   4   50.09    3.30
   1   4   4   62.69    5.20
   1   4   4   58.49    3.30
   1   4   4   57.99    5.10
   1   4   4   60.79    3.80
  -1  -4  -4   58.29    6.40
  -1  -4  -4   56.69    3.30
  -1  -4  -4   61.09    3.20
  -1  -4  -4   56.09    6.60
  -1  -4  -4   55.69    3.50
  -1  -4  -4   60.59    7.90
  -1  -4  -4   54.99    3.00
  -1  -4  -4   55.59    3.30
  -1  -4  -4   59.09    3.40
   3   3   3  120.89    6.10
   3   3   3  122.09    7.80
   3   3   3  116.49    5.60
   3   3   3  116.79    7.80
   3   3   3  123.99    6.20
  -3  -3  -3  116.89    6.30
  -3  -3  -3  121.49    5.60
  -3  -3  -3  109.39    7.50
  -3  -3  -3  118.39    5.20
  -3  -3  -3  121.29    7.70
  -3  -3  -3  119.09    5.60
   5   2   2   24.00    1.70
   5   2   2   20.00    1.50
   5   2   2   24.00    2.10
   5   2   2   31.00    8.70
   5   2   2   26.30    2.70
   5   2   2   25.30    3.00
  -5  -2  -2   24.70    1.50
  -5  -2  -2   23.60    2.70
  -5  -2  -2   23.20    3.70
  -5  -2  -2   19.80    1.50
  -5  -2  -2   22.00    1.80
  -5  -2  -2   22.80    1.70
  -5  -2  -2   23.20    3.80
   7   1   1   21.90    2.20
   7   1   1   19.80    2.70
   7   1   1   17.80    1.90
   7   1   1   22.70    1.60
   7   1   1   22.70    1.80
   7   1   1   19.50    1.80
   7   1   1   19.90    1.60
  -7  -1  -1   18.20    3.20
  -7  -1  -1   22.70    1.40
  -7  -1  -1   19.90    1.40
  -7  -1  -1   23.20    1.60
   9   0   0   76.89    3.50
   9   0   0   68.29    3.60
   9   0   0   75.39    3.90
   9   0   0   80.89    3.40
  -9   0   0   74.79    3.30
  -9   0   0   73.19    3.40
  -9   0   0   73.49    3.40
  -2   6   6   11.50    1.00
  -2   6   6   12.80    1.10
   2  -6  -6    9.80    0.80
   0   5   5    8.00    1.60
   0   5   5   10.70    1.30
   0   5   5   11.30    1.20
   0   5   5   13.60    3.30
   0  -5  -5   12.80    1.20
   2   4   4   77.49    6.60
   2   4   4   74.59    4.30
   2   4   4   66.09    4.10
   2   4   4   73.89    3.70
   2   4   4   75.09    6.50
   2   4   4   64.49    3.20
  -2  -4  -4   72.39    3.60
  -2  -4  -4   70.59    4.00
  -2  -4  -4   64.99    3.50
   4   3   3   13.10    1.80
   4   3   3   14.70    1.30
   4   3   3    6.00    9.20
   4   3   3   11.20    2.20
   4   3   3   16.80    1.70
   4   3   3    0.40    7.00
  -4  -3  -3   11.20    2.30
  -4  -3  -3   12.00    1.00
  -4  -3  -3   11.00    3.70
  -4  -3  -3    8.20    3.50
  -4  -3  -3   15.70    1.40
   6   2   2  126.99    6.00
   6   2   2  132.29    6.70
   6   2   2  150.88    7.10
   6   2   2  114.99   10.20
   6   2   2  138.99    6.40
  -6  -2  -2  118.39    5.80
  -6  -2  -2  136.39    7.30
  -6  -2  -2  140.09    6.10
  -6  -2  -2  118.09    6.80
  -6  -2  -2  141.69    5.80
   8   1   1    5.20    0.70
   8   1   1    5.90    1.10
   8   1   1    5.80    1.10
  -8  -1  -1    7.40    0.70
  -8  -1  -1    5.40    0.90
  -8  -1  -1    6.20    0.80
   1   5   5    2.10    1.00
   3   4   4    2.60    1.60
   3   4   4    4.00    1.00
   3   4   4    4.50    0.90
  -3  -4  -4    4.90    0.80
  -3  -4  -4    4.90    1.50
   5   3   3  108.79    5.60
   5   3   3  105.19    5.00
  -5  -3  -3  106.49    5.00
  -5  -3  -3  114.09    6.00
  -5  -3  -3  126.19    5.40
  -5  -3  -3  122.19    5.20
   7   2   2   -0.20    0.80
   7   2   2    0.00    0.40
   7   2   2    0.10    0.80
  -7  -2  -2    0.10    0.40
  -7  -2  -2    0.20    0.30
   2   5   5    1.80    0.60
   2   5   5    1.20    0.80
   4   4   4   14.10    1.50
  -4  -4  -4   15.50    1.20
   6   3   3   41.20    2.40
   6   3   3   46.40    2.80
  -6  -3  -3   47.50    2.30
  -5  -3  -4    4.50    0.70
  -5  -3  -4    4.40    0.70
   5   3   4    5.10    0.70
   5   3   4    2.20    1.30
   5   3   4    3.90    1.20
   5   3   4    3.00    0.80
  -3  -4  -5    1.50    0.40
  -3  -4  -5    1.00    0.50
   3   4   5    0.20    0.70
  -8  -1  -2   53.39    2.30
   8   1   2   49.00    2.20
   8   1   2   43.70    2.30
  -6  -2  -3    7.40    0.90
   6   2   3    5.20    1.20
   6   2   3    8.00    1.40
   6   2   3    6.00    0.90
   6   2   3    7.30    1.20
  -4  -3  -4    3.50    0.70
   4   3   4    6.00    1.80
   4   3   4    4.00    1.00
  -2  -4  -5    1.50    0.60
  -2  -4  -5    1.50    0.70
   2   4   5    2.90    0.80
   2   4   5    3.70    1.50
   2   4   5    1.40    0.90
   0  -5  -6    4.50    0.70
   0   5   6    3.90    1.20
  -9   0  -1    4.40    0.50
  -9   0  -1    4.20    0.70
  -9   0  -1    2.90    0.50
   9   0   1    3.50    0.70
   9   0   1    4.20    0.50
  -7  -1  -2   95.79    4.30
  -7  -1  -2   95.79    4.10
  -7  -1  -2   88.79    4.20
   7   1   2   91.79    4.40
   7   1   2   85.49    5.30
   7   1   2   89.69    4.40
   7   1   2   80.19    4.30
   7   1   2   92.69    4.90
   7   1   2  102.69    4.70
  -5  -2  -3    2.10    3.50
  -5  -2  -3    1.20    1.40
  -5  -2  -3    2.50    3.50
   5   2   3    6.20    2.00
   5   2   3   10.60    6.70
   5   2   3    8.00    6.30
   5   2   3    4.10    1.00
  -3  -3  -4   -3.80    3.30
  -3  -3  -4   -5.40    3.10
  -3  -3  -4    1.20    0.70
  -3  -3  -4    1.40    0.70
  -3  -3  -4    2.00    0.50
  -3  -3  -4    1.50    1.40
   3   3   4    1.10    0.80
   3   3   4   -4.60   10.60
   3   3   4    1.20    0.80
   3   3   4    9.60    9.40
   3   3   4    0.70    1.20
   3   3   4    3.30    2.00
  -1  -4  -5    2.30    0.70
  -1  -4  -5    1.80    0.70
   1   4   5    3.30    1.10
   1   4   5    2.50    0.90
   1   4   5    0.90    1.20
   1  -5  -6    0.60    0.60
   1  -5  -6   -0.50    1.00
  -1   5   6    0.00    1.10
  -1   5   6    0.90    0.70
  -8   0  -1    2.20    0.50
  -8   0  -1    2.80    1.00
  -8   0  -1    1.50    0.50
   8   0   1    2.30    1.40
   8   0   1    1.20    0.70
   8   0   1    0.40    1.00
  -6  -1  -2   85.89    7.10
  -6  -1  -2   68.79    3.50
  -6  -1  -2   74.29    6.60
  -6  -1  -2   73.49    6.80
   6   1   2   79.19    4.70
   6   1   2   65.99    8.10
   6   1   2   81.19    4.50
   6   1   2   60.39    5.10
   6   1   2   66.29    3.90
   6   1   2   73.39    4.40
   6   1   2   69.89    7.10
   6   1   2   73.69    4.60
   6   1   2   67.99    3.80
   6   1   2   70.99    4.00
  -4  -2  -3   48.40    2.70
  -4  -2  -3   49.10    3.60
  -4  -2  -3   48.60    2.50
  -4  -2  -3   44.90    2.60
  -4  -2  -3   51.79    2.50
   4   2   3   43.50    2.60
   4   2   3   48.00    2.80
   4   2   3   44.90    6.30
   4   2   3   48.40    3.10
   4   2   3   50.49    4.10
   4   2   3   40.00    8.00
   4   2   3   42.30    6.10
   4   2   3   60.09   10.90
   4   2   3   53.39    7.10
   4   2   3   51.09    2.70
   4   2   3   44.70    3.40
  -2  -3  -4  362.76   19.10
  -2  -3  -4  332.47   18.50
  -2  -3  -4  387.96   16.10
  -2  -3  -4  371.06   15.30
  -2  -3  -4  373.56   15.30
  -2  -3  -4  345.07   18.40
  -2  -3  -4  349.17   15.90
  -2  -3  -4  343.57   14.80
   2   3   4  389.06   16.00
   2   3   4  338.77   17.90
   2   3   4  362.86   18.30
   2   3   4  325.97   22.70
   2   3   4  400.96   16.10
   2   3   4  342.87   17.80
   2   3   4  337.97   14.90
   2   3   4  355.86   15.40
   2   3   4  382.46   15.80
   0  -4  -5   43.00    2.70
   0  -4  -5   39.00    3.00
   0  -4  -5   38.80    2.60
   0  -4  -5   41.30    2.80
   0  -4  -5   39.40    2.50
   0  -4  -5   44.80    5.50
   0  -4  -5   42.30    2.90
   0   4   5   37.10    4.40
   0   4   5   38.20    4.60
   0   4   5   42.80    3.20
   0   4   5   40.00    3.10
   0   4   5   34.70    2.70
   0   4   5   35.40    3.00
   2  -5  -6    5.60    1.20
   2  -5  -6    5.10    0.80
  -2   5   6    6.20    1.10
  -2   5   6    4.10    1.20
  -2   5   6    6.40    1.10
  -9   1   0    2.80    0.50
  -9   1   0    3.40    0.60
  -9   1   0    2.10    0.60
   9  -1   0    2.20    0.50
   9  -1   0    0.70    1.20
   9  -1   0    2.50    0.90
   9  -1   0    2.40    0.50
   9  -1   0    2.70    1.60
   9  -1   0    3.20    0.70
   9  -1   0    1.20    0.90
  -7   0  -1  377.76   15.90
  -7   0  -1  385.46   15.80
  -7   0  -1  380.06   16.00
   7   0   1  371.16   16.20
   7   0   1  377.76   16.10
   7   0   1  370.06   18.60
   7   0   1  359.76   16.10
   7   0   1  395.06   16.10
   7   0   1  395.16   16.70
   7   0   1  352.56   16.00
   7   0   1  382.96   18.10
   7   0   1  377.66   16.90
   7   0   1  395.16   17.10
   7   0   1  399.26   16.10
   7   0   1  372.56   16.30
   7   0   1  373.86   16.50
  -5  -1  -2  166.38    9.40
  -5  -1  -2  173.68    9.10
  -5  -1  -2  168.68    7.40
  -5  -1  -2  165.78   10.60
  -5  -1  -2  166.18    9.30
  -5  -1  -2  162.58    7.10
   5   1   2  158.28   10.60
   5   1   2  161.18    8.10
   5   1   2  172.48    7.40
   5   1   2  147.19   11.50
   5   1   2  163.48    8.00
   5   1   2  153.28    7.60
   5   1   2  167.58    8.40
   5   1   2  167.28    7.80
   5   1   2  151.68   10.60
  -3  -2  -3   43.20    4.10
  -3  -2  -3   44.60    5.40
  -3  -2  -3   46.00    2.80
  -3  -2  -3   43.70    3.20
  -3  -2  -3   45.10    4.00
  -3  -2  -3   46.30    2.40
  -3  -2  -3   44.40    2.30
   3   2   3   44.20    2.60
   3   2   3   43.10    3.90
   3   2   3   47.00    2.90
   3   2   3   32.70    6.80
   3   2   3   47.60    2.60
   3   2   3   50.49    4.80
   3   2   3   44.40    3.80
   3   2   3   43.70    2.90
   3   2   3   50.49    6.30
  -1  -3  -4  207.58    9.50
  -1  -3  -4  203.48   10.70
  -1  -3  -4  188.78    9.40
  -1  -3  -4  204.18   11.50
  -1  -3  -4  207.08    9.10
  -1  -3  -4  194.48    9.00
  -1  -3  -4  187.78   11.60
  -1  -3  -4  207.38    8.90
  -1  -3  -4  197.38    9.00
  -1  -3  -4  214.58   10.70
   1   3   4  215.58   10.60
   1   3   4  212.78   11.00
   1   3   4  209.58    9.20
   1   3   4  208.88   11.30
   1   3   4  188.38    9.70
   1   3   4  209.58    9.20
   1   3   4  197.98    8.90
   1   3   4  220.08   10.60
   1   3   4  192.28   17.80
   1  -4  -5   62.79    3.70
   1  -4  -5   71.19    3.80
   1  -4  -5   60.89    3.70
   1  -4  -5   63.49    3.60
   1  -4  -5   68.59    3.80
   1  -4  -5   83.69    8.50
   1  -4  -5   56.49    3.10
   1  -4  -5   61.49    3.60
   1  -4  -5   68.69    3.40
   1  -4  -5   70.19    3.60
  -1   4   5   61.09    4.30
  -1   4   5   62.39    3.80
  -1   4   5   71.79    3.60
  -1   4   5   60.29    4.80
  -1   4   5   54.09    4.80
  -1   4   5   66.39    3.70
  -1   4   5   65.69    4.00
   3  -5  -6   49.30    2.60
   3  -5  -6   54.19    3.10
   3  -5  -6   50.89    2.50
   3  -5  -6   45.10    2.70
   3  -5  -6   47.30    3.00
   3  -5  -6   45.10    3.50
  -3   5   6   49.50    3.10
  -3   5   6   44.50    2.90
  -3   5   6   50.09    2.80
 -10   2   1   81.39    4.10
 -10   2   1   93.49    4.00
  10  -2  -1   83.69    4.00
  10  -2  -1   93.49    4.30
  10  -2  -1  100.49    4.00
  10  -2  -1   93.89    4.00
  -8   1   0   17.50    1.30
  -8   1   0   18.50    1.30
  -8   1   0   18.10    1.30
   8  -1   0   19.70    1.50
   8  -1   0   18.70    1.30
   8  -1   0   18.60    1.70
   8  -1   0   18.20    2.00
   8  -1   0   17.50    1.40
   8  -1   0   18.00    2.60
   8  -1   0   14.60    1.50
   8  -1   0   15.30    2.40
   8  -1   0   19.20    1.60
   8  -1   0   18.00    2.30
   8  -1   0   20.10    1.90
   8  -1   0   18.10    2.10
  -6   0  -1   31.90    3.60
  -6   0  -1   32.20    4.80
  -6   0  -1   32.40    3.30
  -6   0  -1   21.80    3.40
  -6   0  -1   29.30    1.70
  -6   0  -1   29.10    1.90
  -6   0  -1   31.80    3.50
   6   0   1   29.60    2.40
   6   0   1   29.70    2.00
   6   0   1   29.00    2.60
   6   0   1   30.50    2.20
   6   0   1   29.20    2.50
   6   0   1   32.30    2.20
   6   0   1   31.30    2.00
   6   0   1   27.60    2.80
   6   0   1   30.20    4.70
   6   0   1   25.50    2.00
   6   0   1   31.20    2.90
   6   0   1   25.90    4.40
  -4  -1  -2  248.48   11.00
  -4  -1  -2  267.47   10.80
  -4  -1  -2  245.08   11.80
  -4  -1  -2  252.67   10.80
  -4  -1  -2  255.37   12.60
  -4  -1  -2  247.28   11.80
  -4  -1  -2  255.37   12.60
  -4  -1  -2  253.57   12.90
   4   1   2  258.17   11.40
   4   1   2  276.27   11.70
   4   1   2  259.47   11.00
   4   1   2  261.47   13.80
   4   1   2  249.97   11.30
   4   1   2  277.07   11.10
   4   1   2  269.37   15.00
   4   1   2  230.18   10.90
   4   1   2  243.38   11.90
   4   1   2  261.57   11.60
   4   1   2  266.37   14.10
   4   1   2  249.78   12.00
   4   1   2  259.27   11.90
  -2  -2  -3    6.80    1.80
  -2  -2  -3    7.10    1.30
  -2  -2  -3    7.20    1.00
  -2  -2  -3    5.20    0.70
  -2  -2  -3    5.50    1.80
  -2  -2  -3    7.30    1.90
  -2  -2  -3    7.20    0.80
  -2  -2  -3    6.90    1.40
   2   2   3    7.90    1.50
   2   2   3    6.10    0.90
   2   2   3    4.70    1.00
   2   2   3    3.80    2.60
   2   2   3    6.50    1.50
   2   2   3    7.60    1.60
   2   2   3    7.50    1.10
   2   2   3    5.20    1.80
   2   2   3    6.90    1.50
   2   2   3    5.90    1.10
   2   2   3    8.90    4.10
   0  -3  -4    1.30    0.60
   0  -3  -4    1.80    1.00
   0  -3  -4   -0.70    1.40
   0  -3  -4    0.80    2.00
   0  -3  -4    0.70    0.80
   0  -3  -4    1.40    0.60
   0  -3  -4    0.60    0.70
   0  -3  -4    1.40    0.80
   0  -3  -4   -1.80    1.40
   0  -3  -4    1.10    0.90
   0  -3  -4    2.30    0.80
   0  -3  -4   -0.90    0.90
   0  -3  -4    6.00    2.10
   0  -3  -4    0.50    0.70
   0   3   4    1.30    1.20
   0   3   4    0.40    0.90
   0   3   4    1.00    0.80
   0   3   4    1.20    0.80
   0   3   4    1.40    1.20
   0   3   4    1.50    2.40
   0   3   4    0.40    1.30
   0   3   4    0.70    0.70
   0   3   4    2.40    0.70
   2  -4  -5   26.00    2.20
   2  -4  -5   23.60    1.80
   2  -4  -5   26.80    2.20
   2  -4  -5   24.40    3.90
   2  -4  -5   21.50    2.00
   2  -4  -5   26.30    2.00
   2  -4  -5   22.50    2.10
   2  -4  -5   25.30    2.20
   2  -4  -5   27.90    2.00
   2  -4  -5   29.80    2.30
   2  -4  -5   25.50    2.10
   2  -4  -5   26.30    2.20
  -2   4   5   25.10    2.10
  -2   4   5   27.20    3.00
  -2   4   5   27.70    2.20
  -2   4   5   26.30    1.90
   4  -5  -6   70.79    3.40
   4  -5  -6   80.19    4.00
   4  -5  -6   78.49    4.00
   4  -5  -6   73.59    3.90
   4  -5  -6   70.89    3.60
   4  -5  -6   75.49    4.00
   4  -5  -6   70.59    3.70
   4  -5  -6   64.19    3.90
   4  -5  -6   66.59    4.00
   4  -5  -6   79.59    4.00
  -4   5   6   69.49    3.70
  -4   5   6   67.49    3.80
  -4   5   6   76.39    4.00
  -9   2   1   35.00    1.90
   9  -2  -1   28.90    2.00
   9  -2  -1   29.40    2.10
   9  -2  -1   28.80    3.40
   9  -2  -1   35.30    1.90
   9  -2  -1   34.40    2.00
   9  -2  -1   34.40    2.60
   9  -2  -1   33.80    2.10
   9  -2  -1   35.10    2.30
   9  -2  -1   35.40    2.40
  -7   1   0  195.88    9.20
  -7   1   0  219.08   11.40
  -7   1   0  181.78   13.40
  -7   1   0  221.58   15.60
  -7   1   0  196.18    9.00
  -7   1   0  225.18   11.30
  -7   1   0  226.58    9.20
   7  -1   0  205.98    9.20
   7  -1   0  201.68   10.20
   7  -1   0  213.18    9.30
   7  -1   0  227.48    9.60
   7  -1   0  218.58    9.60
   7  -1   0  214.38    9.50
   7  -1   0  205.08   10.50
   7  -1   0  211.88   10.40
   7  -1   0  220.38    9.90
   7  -1   0  207.88    9.10
   7  -1   0  216.78    9.50
   7  -1   0  222.38   10.00
   7  -1   0  210.48   10.30
   7  -1   0  215.18    9.90
   7  -1   0  209.78    9.50
  -5   0  -1 1008.80   41.90
  -5   0  -1 1025.90   40.70
  -5   0  -1 1031.50   42.50
  -5   0  -1  917.41   40.60
  -5   0  -1 1062.09   41.90
  -5   0  -1 1013.60   42.60
  -5   0  -1  925.41   40.80
  -5   0  -1 1030.40   43.10
   5   0   1 1024.70   40.90
   5   0   1  985.00   43.40
   5   0   1  981.70   40.90
   5   0   1 1014.60   41.60
   5   0   1 1022.50   41.60
   5   0   1  973.80   41.30
   5   0   1  950.20   44.10
   5   0   1 1033.60   41.70
   5   0   1 1000.90   41.20
   5   0   1  995.20   43.50
  -3  -1  -2   15.70    2.00
  -3  -1  -2   11.70    1.80
  -3  -1  -2   17.10    2.00
  -3  -1  -2   14.10    1.50
  -3  -1  -2   11.90    3.20
  -3  -1  -2   11.50    3.10
  -3  -1  -2   11.70    0.90
   3   1   2   15.90    1.90
   3   1   2   14.90    1.80
   3   1   2   20.00    4.00
   3   1   2   11.60    3.60
   3   1   2   14.20    1.20
   3   1   2   14.60    1.80
   3   1   2   16.20    1.60
   3   1   2   12.90    1.50
  -1  -2  -3   78.89    4.10
  -1  -2  -3   79.49    3.50
  -1  -2  -3   80.99    5.00
  -1  -2  -3   77.89    4.80
  -1  -2  -3   77.09    4.70
  -1  -2  -3   75.49    3.70
  -1  -2  -3   81.09    6.60
  -1  -2  -3   80.59    5.30
   1   2   3   79.39    4.70
   1   2   3   76.89    4.60
   1   2   3   79.79    3.90
   1   2   3   66.49    6.60
   1   2   3   78.29    4.20
   1   2   3   79.19    4.60
   1   2   3   80.89    5.90
   1   2   3   85.89    7.20
   1  -3  -4   17.80    1.50
   1  -3  -4   15.00    1.50
   1  -3  -4   19.20    2.90
   1  -3  -4   16.20    1.60
   1  -3  -4   18.10    1.60
   1  -3  -4   14.80    1.40
   1  -3  -4   15.90    1.50
   1  -3  -4   17.90    1.60
   1  -3  -4   15.50    1.60
   1  -3  -4   16.00    1.50
   1  -3  -4   12.50    2.60
   1  -3  -4   17.60    2.50
   1  -3  -4   17.30    1.50
   1  -3  -4   19.00    2.60
   1  -3  -4   16.60    1.40
   1  -3  -4   14.60    1.50
   1  -3  -4   10.90    5.30
  -1   3   4   16.20    1.50
  -1   3   4   17.50    2.20
  -1   3   4   16.60    1.50
  -1   3   4   14.10    1.80
  -1   3   4   15.20    2.40
  -1   3   4   14.80    2.70
  -1   3   4   19.40    3.20
  -1   3   4   20.00    1.40
  -1   3   4   19.90    2.30
   3  -4  -5   -0.10    0.90
   3  -4  -5    1.20    0.80
   3  -4  -5    0.50    0.80
   3  -4  -5    0.30    0.90
   3  -4  -5    0.80    0.80
   3  -4  -5    0.10    0.70
   3  -4  -5   -0.90    0.70
   3  -4  -5   -0.30    0.70
   3  -4  -5   -1.40    0.80
   3  -4  -5    0.00    0.90
   3  -4  -5    0.10    0.80
   3  -4  -5    1.20    0.60
   3  -4  -5    0.00    0.70
   3  -4  -5    5.00    2.20
  -3   4   5    1.00    0.80
  -3   4   5    0.40    1.50
  -3   4   5   -1.10    1.70
  -3   4   5    1.90    1.60
  -3   4   5   -0.90    0.70
  -3   4   5    1.70    0.80
  -3   4   5   -2.80    2.30
   5  -5  -6    3.30    0.80
   5  -5  -6    2.70    0.90
   5  -5  -6    1.50    1.00
   5  -5  -6    3.20    0.80
   5  -5  -6    2.20    1.10
   5  -5  -6    2.30    1.20
   5  -5  -6    1.30    1.20
   5  -5  -6    1.40    0.90
   5  -5  -6    1.10    1.30
  -5   5   6    2.30    0.80
  -5   5   6    1.50    0.90
  -5   5   6    3.00    1.00
 -10   3   2   86.69    3.80
 -10   3   2   79.69    3.90
  10  -3  -2   92.29    3.90
  10  -3  -2   87.49    4.10
  10  -3  -2   79.69    4.00
  10  -3  -2   83.49    4.00
  10  -3  -2   89.39    3.80
  10  -3  -2   89.79    4.50
  10  -3  -2   91.59    4.10
  -8   2   1    6.00    0.90
  -8   2   1    5.00    0.80
  -8   2   1    4.90    0.80
  -8   2   1   17.50    5.70
  -8   2   1   15.30    5.30
   8  -2  -1    6.80    1.20
   8  -2  -1    6.00    0.90
   8  -2  -1    6.80    1.00
   8  -2  -1    4.80    1.20
   8  -2  -1    5.70    1.80
   8  -2  -1    7.50    1.60
   8  -2  -1    5.80    1.10
   8  -2  -1    5.10    1.00
   8  -2  -1    5.90    1.20
   8  -2  -1    5.90    1.80
   8  -2  -1    5.00    1.20
   8  -2  -1    4.90    1.20
   8  -2  -1    5.80    1.00
   8  -2  -1    4.90    0.80
  -6   1   0 1211.58   48.60
  -6   1   0 1168.78   48.20
  -6   1   0 1219.08   48.70
  -6   1   0 1181.08   46.70
   6  -1   0 1127.29   48.40
   6  -1   0 1162.18   47.90
   6  -1   0 1138.39   47.10
   6  -1   0 1141.99   47.80
   6  -1   0 1099.09   47.10
   6  -1   0 1122.69   48.80
   6  -1   0 1121.49   46.90
   6  -1   0 1133.49   47.10
   6  -1   0 1269.17   47.90
   6  -1   0 1149.48   47.20
   6  -1   0 1121.59   47.10
   6  -1   0 1147.69   47.80
   6  -1   0 1075.59   47.10
   6  -1   0 1103.69   46.90
  -4   0  -1  176.68    7.20
  -4   0  -1  178.48    8.50
  -4   0  -1  175.48    8.80
  -4   0  -1  166.48    8.00
  -4   0  -1  166.68    7.90
  -4   0  -1  183.28    8.60
   4   0   1  166.68    9.20
   4   0   1  171.98    7.90
   4   0   1  159.28    7.90
   4   0   1  182.28   10.00
   4   0   1  159.08    9.70
   4   0   1  165.18    7.90
   4   0   1  168.68    7.90
   4   0   1  174.98    8.00
   4   0   1  165.08    9.10
  -2  -1  -2  195.28    9.30
  -2  -1  -2  186.08    8.70
  -2  -1  -2  201.68    9.40
  -2  -1  -2  190.28    9.60
  -2  -1  -2  177.88   10.00
  -2  -1  -2  197.98    9.20
   2   1   2  205.18    8.90
   2   1   2  202.08    8.70
   2   1   2  198.58    9.00
   2   1   2  186.48   10.50
   2   1   2  216.48   10.80
   2   1   2  197.18    9.90
   2   1   2  185.98    8.60
   2   1   2  203.88    9.10
   2   1   2  195.18    8.80
   0  -2  -3  622.74   26.10
   0  -2  -3  657.03   26.20
   0  -2  -3  616.14   26.10
   0  -2  -3  650.53   27.10
   0  -2  -3  566.54   28.30
   0  -2  -3  632.04   27.60
   0  -2  -3  662.53   27.30
   0  -2  -3  582.74   26.40
   0  -2  -3  681.53   26.20
   0  -2  -3  650.53   27.10
   0   2   3  672.13   27.20
   0   2   3  643.54   27.00
   0   2   3  641.14   26.90
   0   2   3  647.54   29.00
   0   2   3  640.64   27.00
   0   2   3  610.24   26.50
   0   2   3  647.64   26.30
   2  -3  -4   64.79    3.40
   2  -3  -4   64.69    3.30
   2  -3  -4   53.29    3.10
   2  -3  -4   61.89    3.60
   2  -3  -4   55.39    3.30
   2  -3  -4   61.19    3.30
   2  -3  -4   58.09    3.30
   2  -3  -4   60.19    3.30
   2  -3  -4   54.79    4.30
   2  -3  -4   60.59    3.40
   2  -3  -4   59.79    4.10
   2  -3  -4   64.89    3.20
   2  -3  -4   63.89    3.20
   2  -3  -4   57.49    4.20
  -2   3   4   55.89    4.70
  -2   3   4   65.69    4.00
  -2   3   4   61.69    3.20
  -2   3   4   59.59    4.30
  -2   3   4   65.29    4.40
  -2   3   4   63.39    4.00
   4  -4  -5   30.90    2.40
   4  -4  -5   31.90    2.00
   4  -4  -5   34.80    2.10
   4  -4  -5   35.10    3.60
   4  -4  -5   32.40    2.20
   4  -4  -5   33.20    2.40
   4  -4  -5   36.50    2.50
   4  -4  -5   36.50    2.40
   4  -4  -5   33.80    2.60
   4  -4  -5   37.90    2.60
   4  -4  -5   34.50    2.80
   4  -4  -5   34.30    2.30
   4  -4  -5   36.20    2.50
   4  -4  -5   37.30    2.70
   4  -4  -5   34.20    2.40
   4  -4  -5   32.40    2.00
  -4   4   5   36.60    2.40
  -4   4   5   36.90    3.80
  -4   4   5   33.10    2.20
  -4   4   5   34.80    3.70
  -4   4   5   37.20    2.40
   6  -5  -6   22.60    2.00
   6  -5  -6   21.80    1.80
   6  -5  -6   25.60    1.90
   6  -5  -6   21.10    1.50
   6  -5  -6   22.50    1.70
   6  -5  -6   26.40    1.90
   6  -5  -6   23.90    2.00
   6  -5  -6   23.20    1.90
   6  -5  -6   25.40    1.90
   6  -5  -6   24.60    1.90
  -6   5   6   20.90    1.70
  -6   5   6   20.00    1.80
  -6   5   6   25.30    2.00
  -9   3   2  360.76   14.80
  -9   3   2  348.27   14.80
   9  -3  -2  343.77   14.80
   9  -3  -2  339.67   15.20
   9  -3  -2  347.67   15.40
   9  -3  -2  350.86   15.20
   9  -3  -2  344.47   15.10
   9  -3  -2  348.87   15.00
   9  -3  -2  381.66   16.00
   9  -3  -2  342.87   14.90
   9  -3  -2  378.16   15.50
   9  -3  -2  367.06   15.40
   9  -3  -2  362.36   16.00
   9  -3  -2  344.57   15.10
   9  -3  -2  366.76   14.90
  -7   2   1   -0.50    1.80
  -7   2   1   -1.10    1.70
  -7   2   1    0.70    0.50
  -7   2   1    2.30    3.40
  -7   2   1    1.40    0.60
  -7   2   1   -2.90    2.20
   7  -2  -1    1.20    0.60
   7  -2  -1    3.10    1.20
   7  -2  -1    0.70    0.60
   7  -2  -1    1.30    0.80
   7  -2  -1    0.60    0.80
   7  -2  -1    1.60    0.60
   7  -2  -1    1.60    0.70
   7  -2  -1    0.50    0.60
   7  -2  -1    1.40    1.30
   7  -2  -1   -0.30    1.00
   7  -2  -1    0.90    0.80
  -5   1   0    2.90    1.10
  -5   1   0    2.30    1.10
  -5   1   0    1.70    0.90
   5  -1   0    0.60    0.80
   5  -1   0    0.20    1.00
   5  -1   0    1.10    0.60
   5  -1   0    1.00    0.50
   5  -1   0    1.90    1.40
   5  -1   0    0.60    0.90
   5  -1   0    1.60    0.40
   5  -1   0   -0.60    2.20
   5  -1   0    1.30    0.50
   5  -1   0    2.20    1.80
  -3   0  -1  186.68    8.60
  -3   0  -1  154.18    8.20
  -3   0  -1  170.68    7.90
  -3   0  -1  175.88    7.90
   3   0   1  184.08    8.00
   3   0   1  188.68    9.50
   3   0   1  171.38    8.00
   3   0   1  194.58    8.90
   3   0   1  172.48    8.00
   3   0   1  175.78    7.50
   3   0   1  188.28    8.00
  -1  -1  -2   57.49    3.50
  -1  -1  -2   60.59    3.10
  -1  -1  -2   59.49    3.40
  -1  -1  -2   66.09    3.50
  -1  -1  -2   65.09    3.60
  -1  -1  -2   58.19    4.00
  -1  -1  -2   56.99    3.70
   1   1   2   69.29    3.40
   1   1   2   64.09    3.40
   1   1   2   60.89    3.10
   1   1   2   65.69    3.40
   1   1   2   54.59    4.20
   1   1   2   67.29    4.50
   1  -2  -3 1946.11   75.49
   1  -2  -3 1914.61   76.49
   1  -2  -3 1895.31   75.89
   1  -2  -3 1864.21   76.09
   1  -2  -3 1909.01   75.19
   1  -2  -3 1792.92   77.19
   1  -2  -3 1706.83   75.39
   1  -2  -3 1854.91   75.39
   1  -2  -3 1824.22   75.19
   1  -2  -3 1811.42   75.19
   1  -2  -3 1890.81   75.79
   1  -2  -3 1830.82   75.29
   1  -2  -3 2023.00   75.39
   1  -2  -3 1815.62   76.59
  -1   2   3 1806.62   75.79
  -1   2   3 1823.22   75.59
  -1   2   3 1930.01   75.99
  -1   2   3 1657.63   76.69
  -1   2   3 1820.92   75.19
  -1   2   3 1800.22   75.79
  -1   2   3 2044.20   77.79
  -1   2   3 1880.01   76.09
   3  -3  -4    7.30    1.10
   3  -3  -4    8.20    1.20
   3  -3  -4    7.10    0.90
   3  -3  -4    7.90    1.10
   3  -3  -4    7.20    1.00
   3  -3  -4    8.30    1.20
   3  -3  -4    6.70    0.90
   3  -3  -4   10.00    1.60
   3  -3  -4    6.40    1.90
   3  -3  -4    8.10    1.20
   3  -3  -4    7.00    1.10
   3  -3  -4    6.60    1.90
   3  -3  -4    7.50    2.40
   3  -3  -4    7.80    1.10
   3  -3  -4    6.40    1.00
   3  -3  -4    6.70    1.20
   3  -3  -4    6.80    0.90
  -3   3   4    7.30    1.20
  -3   3   4    6.90    1.90
  -3   3   4    4.10    1.30
  -3   3   4    7.70    1.50
  -3   3   4    5.10    1.30
  -3   3   4    6.60    0.90
  -3   3   4    4.40    1.30
   5  -4  -5   82.89    4.20
   5  -4  -5   74.59    6.60
   5  -4  -5   86.39    4.20
   5  -4  -5   85.29    4.50
   5  -4  -5   87.99    4.50
   5  -4  -5   82.79    4.40
   5  -4  -5   87.29    4.00
   5  -4  -5   88.59    4.70
   5  -4  -5   89.29    4.60
   5  -4  -5   85.19    4.00
   5  -4  -5   86.59    4.50
   5  -4  -5   79.39    4.70
   5  -4  -5   79.19    4.70
   5  -4  -5   84.19    4.00
   5  -4  -5   84.99    4.50
   5  -4  -5   78.59    4.50
   5  -4  -5   84.09    4.00
  -5   4   5   81.69    4.30
  -5   4   5   77.79    5.40
  -5   4   5   87.09    4.20
  -5   4   5   83.59    4.30
  -5   4   5   76.29    5.20
   7  -5  -6   76.99    3.40
   7  -5  -6   70.69    3.50
   7  -5  -6   71.79    3.70
   7  -5  -6   77.39    3.50
   7  -5  -6   69.29    3.20
   7  -5  -6   74.39    4.00
   7  -5  -6   69.29    4.00
   7  -5  -6   72.49    3.90
   7  -5  -6   72.89    3.90
   7  -5  -6   74.39    3.80
   7  -5  -6   81.39    4.30
  -7   5   6   76.39    3.80
  -7   5   6   77.49    3.60
  -7   5   6   76.09    3.60
  10  -4  -3    1.70    0.60
  10  -4  -3    1.90    0.60
  10  -4  -3    2.60    0.70
  10  -4  -3    2.40    0.70
  10  -4  -3    1.40    0.60
  -8   3   2    4.30    0.80
  -8   3   2    6.20    0.90
   8  -3  -2    7.20    1.80
   8  -3  -2    5.90    1.30
   8  -3  -2    6.80    1.20
   8  -3  -2    5.20    1.00
   8  -3  -2    7.20    1.80
   8  -3  -2    4.70    1.20
   8  -3  -2    5.20    1.10
   8  -3  -2    4.90    0.90
   8  -3  -2    6.90    1.50
   8  -3  -2    3.60    0.80
   8  -3  -2    5.00    0.80
   8  -3  -2    7.20    1.40
   8  -3  -2    7.50    1.00
  -6   2   1  251.37   11.90
  -6   2   1  243.38   11.70
  -6   2   1  243.38   10.50
  -6   2   1  255.37   11.90
   6  -2  -1  241.08   12.20
   6  -2  -1  252.47   11.20
   6  -2  -1  228.68   10.90
   6  -2  -1  246.78   10.90
   6  -2  -1  261.47   12.10
   6  -2  -1  246.58   10.80
   6  -2  -1  254.07   11.30
   6  -2  -1  236.48   11.00
   6  -2  -1  247.58   10.70
   6  -2  -1  245.58   10.90
   6  -2  -1  240.98   10.40
   6  -2  -1  261.77   10.90
   6  -2  -1  260.87   10.90
   6  -2  -1  239.08   11.10
   6  -2  -1  245.78   10.60
   6  -2  -1  251.57   10.80
   6  -2  -1  280.47   13.80
  -4   1   0    8.30    1.40
  -4   1   0    8.00    1.40
  -4   1   0    7.30    1.10
   4  -1   0    9.60    1.70
   4  -1   0   11.00    1.40
   4  -1   0    8.10    1.00
  -2   0  -1 2573.64  105.09
  -2   0  -1 2448.75  104.89
  -2   0  -1 2630.94  105.59
  -2   0  -1 2600.74  105.19
  -2   0  -1 2588.34  105.29
   2   0   1 2467.15  104.89
   2   0   1 2513.85  104.79
   2   0   1 2640.24  105.49
   2   0   1 2677.53  105.79
   2   0   1 2630.14  104.69
   2   0   1 2736.83  105.99
   2   0   1 2502.75  104.89
   2   0   1 2705.33  104.69
   0  -1  -2    7.30    0.90
   0  -1  -2    5.70    0.90
   0  -1  -2    7.70    1.00
   0  -1  -2    5.70    0.80
   0  -1  -2    9.40    1.60
   0  -1  -2    9.80    1.70
   0  -1  -2    9.00    1.50
   0  -1  -2    5.70    0.70
   0  -1  -2    6.90    1.00
   0   1   2    5.90    0.70
   0   1   2    8.30    1.00
   0   1   2    7.20    1.20
   0   1   2    7.30    1.50
   0   1   2    7.40    0.90
   2  -2  -3  235.78   10.70
   2  -2  -3  246.88   10.40
   2  -2  -3  246.48   10.40
   2  -2  -3  253.67   12.30
   2  -2  -3  255.17   10.30
   2  -2  -3  234.88   12.00
   2  -2  -3  223.78   10.50
   2  -2  -3  238.78   10.50
   2  -2  -3  250.67   10.40
   2  -2  -3  240.38   10.90
   2  -2  -3  260.07   12.10
   2  -2  -3  242.28   10.70
   2  -2  -3  253.67   11.20
   2  -2  -3  263.37   10.30
  -2   2   3  244.48   10.30
  -2   2   3  244.68   10.90
  -2   2   3  241.28   12.10
  -2   2   3  233.78   10.70
  -2   2   3  223.68   10.50
  -2   2   3  252.27   11.10
  -2   2   3  239.38   10.80
   4  -3  -4  317.17   13.90
   4  -3  -4  342.47   14.40
   4  -3  -4  321.47   14.00
   4  -3  -4  305.17   13.80
   4  -3  -4  344.27   14.30
   4  -3  -4  314.27   14.10
   4  -3  -4  359.26   14.30
   4  -3  -4  340.07   15.00
   4  -3  -4  325.87   14.20
   4  -3  -4  313.97   15.90
   4  -3  -4  347.17   14.40
   4  -3  -4  355.46   14.40
   4  -3  -4  334.77   14.30
   4  -3  -4  302.87   13.90
   4  -3  -4  336.77   14.30
   4  -3  -4  315.37   14.20
  -4   3   4  355.36   14.80
  -4   3   4  349.57   14.80
  -4   3   4  350.06   14.10
  -4   3   4  333.87   15.30
  -4   3   4  310.97   15.10
  -4   3   4  324.07   14.80
  -4   3   4  335.67   15.60
   6  -4  -5  168.58    9.20
   6  -4  -5  202.68    8.90
   6  -4  -5  200.48    9.10
   6  -4  -5  197.68    9.00
   6  -4  -5  190.98    8.90
   6  -4  -5  194.28    9.50
   6  -4  -5  186.98    9.10
   6  -4  -5  192.08    9.00
   6  -4  -5  193.78    9.00
   6  -4  -5  191.18    8.90
  -6   4   5  194.18    8.70
  -6   4   5  193.28   10.30
  -6   4   5  190.48   10.50
  -6   4   5  210.78    9.30
   8  -5  -6   48.40    2.20
   8  -5  -6   45.10    2.40
   8  -5  -6   44.70    2.30
   8  -5  -6   42.80    2.10
  -8   5   6   47.00    2.50
  -9   4   3   46.90    2.60
  -9   4   3   53.19    2.60
   9  -4  -3   44.70    2.40
   9  -4  -3   49.80    2.90
   9  -4  -3   51.19    3.10
   9  -4  -3   51.79    3.00
   9  -4  -3   54.09    2.70
   9  -4  -3   49.30    3.50
   9  -4  -3   48.20    2.80
   9  -4  -3   59.19    3.30
   9  -4  -3   53.09    3.00
   9  -4  -3   53.79    2.60
   9  -4  -3   53.69    3.00
   9  -4  -3   53.79    2.60
   9  -4  -3   50.49    2.90
  -7   3   2   80.09    5.80
  -7   3   2   88.19    4.90
  -7   3   2   98.29    7.40
  -7   3   2   79.39    5.80
   7  -3  -2   94.69    4.80
   7  -3  -2   90.29    4.50
   7  -3  -2   90.89    4.80
   7  -3  -2   88.19    5.40
   7  -3  -2   84.79    4.50
   7  -3  -2   92.29    4.70
   7  -3  -2   89.59    4.70
   7  -3  -2   91.69    4.40
   7  -3  -2   89.09    4.20
   7  -3  -2   93.39    4.70
   7  -3  -2   92.19    5.00
   7  -3  -2   84.99    4.20
   7  -3  -2   89.39    5.30
  -5   2   1 1433.56   57.49
  -5   2   1 1347.97   57.29
  -5   2   1 1352.66   57.29
   5  -2  -1 1468.85   56.79
   5  -2  -1 1406.36   57.29
   5  -2  -1 1389.66   56.79
   5  -2  -1 1337.17   56.79
   5  -2  -1 1417.56   57.09
   5  -2  -1 1320.17   56.39
   5  -2  -1 1416.66   57.19
   5  -2  -1 1404.06   56.99
   5  -2  -1 1379.16   56.89
   5  -2  -1 1432.66   56.79
  -3   1   0  821.12   33.20
  -3   1   0  838.62   33.90
  -3   1   0  770.62   33.40
  -3   1   0  824.72   33.20
  -3   1   0  802.52   33.10
   3  -1   0  783.82   33.00
   3  -1   0  810.02   33.50
   3  -1   0  803.82   33.50
   3  -1   0  859.51   33.00
   3  -1   0  827.82   33.80
   3  -1   0  712.63   34.10
   3  -1   0  838.12   33.50
   3  -1   0  798.52   33.20
  -1   0  -1 1200.78   49.20
  -1   0  -1 1218.68   49.40
  -1   0  -1 1173.68   49.20
  -1   0  -1 1220.68   49.40
  -1   0  -1 1230.18   49.70
  -1   0  -1 1152.68   49.30
   1   0   1 1191.58   49.30
   1   0   1 1210.18   49.10
   1   0   1 1207.48   49.20
   1   0   1 1225.28   49.30
   1   0   1 1244.08   49.20
   1   0   1 1259.47   49.80
   1   0   1 1213.58   49.20
   1   0   1 1264.17   49.60
   1  -1  -2 6994.80  267.27
   1  -1  -2 6650.53  267.37
   1  -1  -2 6593.14  266.97
   1  -1  -2 6492.85  267.67
   1  -1  -2 6315.07  267.07
   1  -1  -2 6690.53  266.97
   1  -1  -2 6412.16  266.77
   1  -1  -2 7009.00  267.47
  -1   1   2 6097.29  267.07
  -1   1   2 6703.63  266.97
  -1   1   2 6703.63  266.97
  -1   1   2 6460.05  267.47
  -1   1   2 6728.93  267.07
  -1   1   2 6863.91  267.87
   3  -2  -3   16.90    1.80
   3  -2  -3   16.50    1.80
   3  -2  -3   13.80    1.10
   3  -2  -3   13.90    1.10
   3  -2  -3   14.30    1.90
   3  -2  -3   16.70    2.40
   3  -2  -3   15.70    1.20
   3  -2  -3   14.10    1.50
   3  -2  -3   11.80    1.50
   3  -2  -3   16.40    2.00
   3  -2  -3   15.40    1.60
   3  -2  -3   15.00    1.20
   3  -2  -3   14.10    1.20
  -3   2   3   13.00    1.50
  -3   2   3   14.90    1.50
  -3   2   3   14.10    1.40
  -3   2   3   13.90    1.40
  -3   2   3   14.80    2.90
  -3   2   3   16.60    1.50
   5  -3  -4  289.27   12.70
   5  -3  -4  280.97   12.20
   5  -3  -4  295.67   12.60
   5  -3  -4  292.67   13.70
   5  -3  -4  303.17   12.80
   5  -3  -4  288.57   12.30
   5  -3  -4  305.67   12.70
   5  -3  -4  253.67   12.50
   5  -3  -4  292.77   12.70
   5  -3  -4  293.17   13.40
   5  -3  -4  286.97   13.00
   5  -3  -4  294.97   12.30
   5  -3  -4  297.37   12.70
   5  -3  -4  290.97   12.70
   5  -3  -4  296.87   12.80
   5  -3  -4  297.57   12.90
   5  -3  -4  292.17   12.20
   5  -3  -4  280.17   12.50
  -5   3   4  251.57   13.20
  -5   3   4  271.57   13.40
  -5   3   4  259.27   12.20
  -5   3   4  306.57   13.10
  -5   3   4  292.87   12.30
  -5   3   4  319.37   14.20
  -5   3   4  299.67   13.20
   7  -4  -5    3.90    0.60
   7  -4  -5    4.70    0.90
   7  -4  -5    4.30    0.70
   7  -4  -5    3.50    1.00
   7  -4  -5    2.50    0.80
   7  -4  -5    4.70    1.00
   7  -4  -5    5.30    1.10
   7  -4  -5    5.90    1.00
   7  -4  -5    4.40    1.00
   7  -4  -5    5.70    1.20
   7  -4  -5    4.40    1.10
   7  -4  -5    3.90    0.90
   7  -4  -5    3.10    0.90
  -7   4   5    6.90    1.10
  -7   4   5    5.50    1.00
  -7   4   5    4.60    0.80
  -8   4   3  163.18    7.30
  -8   4   3  163.38    7.10
   8  -4  -3  160.28    7.60
   8  -4  -3  164.78    7.20
   8  -4  -3  162.58    7.50
   8  -4  -3  151.58    7.50
   8  -4  -3  168.28    7.30
   8  -4  -3  166.28    7.60
   8  -4  -3  154.88    8.10
   8  -4  -3  158.58    8.10
   8  -4  -3  168.48    7.50
   8  -4  -3  155.78    7.10
   8  -4  -3  162.78    7.60
   8  -4  -3  165.98    7.10
   8  -4  -3  160.88    7.60
   8  -4  -3  159.18    7.80
  -6   3   2   71.59    4.50
  -6   3   2   69.09    4.70
  -6   3   2   68.09    4.60
   6  -3  -2   68.59    4.30
   6  -3  -2   74.79    3.90
   6  -3  -2   77.09    3.90
   6  -3  -2   75.79    4.50
   6  -3  -2   72.19    3.90
   6  -3  -2   71.19    3.70
   6  -3  -2   69.69    3.90
   6  -3  -2   68.69    3.60
   6  -3  -2   74.69    3.80
   6  -3  -2   77.69    4.10
   6  -3  -2   72.59    3.60
  -4   2   1   38.60    2.50
  -4   2   1   36.90    2.40
   4  -2  -1   35.80    2.20
   4  -2  -1   40.40    2.40
   4  -2  -1   39.20    2.00
   4  -2  -1   32.20    1.80
   4  -2  -1   33.80    2.10
   4  -2  -1   35.90    2.00
   4  -2  -1   33.80    1.90
   4  -2  -1   34.00    2.40
   4  -2  -1   36.90    2.40
   4  -2  -1   36.20    2.40
   4  -2  -1   35.30    2.50
   4  -2  -1   37.90    2.30
  -2   1   0 1638.64   68.79
  -2   1   0 1736.23   68.89
  -2   1   0 1691.43   68.79
  -2   1   0 1666.83   69.29
   2  -1   0 1756.92   69.09
   2  -1   0 1729.33   69.19
   2  -1   0 1683.23   68.79
   2  -1   0 1607.24   68.99
   2  -1   0 1710.83   69.29
   2  -1   0 1714.33   68.69
   2  -1   0 1775.92   68.99
   0   0  -1   19.20    1.00
   0   0  -1   17.90    1.00
   0   0  -1   20.40    1.20
   0   0  -1   17.80    1.00
   0   0  -1   18.50    1.00
   0   0  -1   19.70    1.30
   0   0  -1   18.10    1.20
   0   0  -1   18.50    1.10
   0   0   1   17.70    1.00
   0   0   1   17.20    1.00
   0   0   1   18.30    1.10
   0   0   1   19.70    1.00
   0   0   1   17.20    1.00
   2  -1  -2  191.08    8.60
   2  -1  -2  194.28    8.90
   2  -1  -2  176.58    8.20
   2  -1  -2  173.58    8.10
   2  -1  -2  192.08    8.40
   2  -1  -2  197.38    7.90
   2  -1  -2  189.28    8.20
   2  -1  -2  195.28    8.50
  -2   1   2  171.98    8.20
  -2   1   2  188.88    8.10
  -2   1   2  193.68    8.10
  -2   1   2  201.18    9.00
  -2   1   2  196.28    8.20
  -2   1   2  192.28    8.40
   4  -2  -3  537.85   21.00
   4  -2  -3  492.75   21.00
   4  -2  -3  503.85   21.00
   4  -2  -3  512.35   21.00
   4  -2  -3  509.05   21.10
   4  -2  -3  492.25   21.00
   4  -2  -3  494.55   21.90
   4  -2  -3  503.75   21.00
   4  -2  -3  516.55   21.40
   4  -2  -3  511.75   21.40
   4  -2  -3  507.05   21.80
   4  -2  -3  518.45   21.00
  -4   2   3  483.55   21.40
  -4   2   3  493.55   21.20
  -4   2   3  528.25   21.80
  -4   2   3  521.65   21.30
  -4   2   3  499.45   21.30
  -4   2   3  460.65   21.20
   6  -3  -4  115.89    5.30
   6  -3  -4  119.39    6.30
   6  -3  -4  117.49    5.90
   6  -3  -4  117.89    5.90
   6  -3  -4  122.59    6.50
   6  -3  -4  119.99    5.80
   6  -3  -4  119.09    5.90
   6  -3  -4  119.59    5.80
   6  -3  -4  124.49    5.90
   6  -3  -4  124.79    6.10
   6  -3  -4  118.39    5.60
   6  -3  -4  120.89    5.80
   6  -3  -4  120.89    6.10
   6  -3  -4  116.99    5.50
   6  -3  -4  116.89    5.90
   6  -3  -4  114.59    5.30
  -6   3   4  109.79    5.60
  -6   3   4  120.09    6.70
  -6   3   4  126.19    5.50
  -6   3   4  116.89    7.10
  -6   3   4  115.59    6.50
   8  -4  -5   52.69    2.70
   8  -4  -5   57.09    3.00
   8  -4  -5   54.49    3.00
   8  -4  -5   54.59    3.30
   8  -4  -5   54.29    3.30
   8  -4  -5   46.90    3.50
   8  -4  -5   52.29    3.20
   8  -4  -5   51.79    3.70
   8  -4  -5   53.89    3.10
   8  -4  -5   52.59    3.00
   8  -4  -5   52.29    2.70
   8  -4  -5   54.79    2.70
  -8   4   5   50.29    2.90
   9  -5  -4   10.60    1.30
   9  -5  -4    9.70    0.90
   9  -5  -4   10.30    1.10
   9  -5  -4   13.00    0.90
   9  -5  -4   12.60    1.00
   9  -5  -4   11.30    1.30
   9  -5  -4   12.00    1.10
   9  -5  -4   10.50    1.20
   9  -5  -4   13.50    2.00
   9  -5  -4   11.80    0.90
   9  -5  -4   11.20    1.30
  -7   4   3   26.30    1.70
  -7   4   3   26.40    1.80
   7  -4  -3   26.60    2.00
   7  -4  -3   24.40    2.00
   7  -4  -3   27.50    2.20
   7  -4  -3   28.40    2.30
   7  -4  -3   26.80    1.90
   7  -4  -3   29.90    2.50
   7  -4  -3   30.90    2.10
   7  -4  -3   29.80    2.90
   7  -4  -3   24.40    2.30
   7  -4  -3   27.90    2.70
   7  -4  -3   30.30    2.20
   7  -4  -3   30.00    1.90
   7  -4  -3   27.10    2.20
   7  -4  -3   29.60    1.90
   7  -4  -3   27.30    1.70
   7  -4  -3   29.40    2.20
  -5   3   2  902.41   38.40
  -5   3   2  967.50   39.10
  -5   3   2  914.31   38.30
   5  -3  -2  898.41   38.60
   5  -3  -2  940.51   38.30
   5  -3  -2  953.40   38.00
   5  -3  -2  937.61   38.20
   5  -3  -2  943.21   38.10
   5  -3  -2  910.71   38.10
   5  -3  -2  917.61   38.00
   5  -3  -2  946.21   38.70
   5  -3  -2  923.41   38.60
   5  -3  -2  933.01   37.90
   5  -3  -2  916.41   37.50
   5  -3  -2  965.30   38.20
   5  -3  -2  958.90   38.20
   5  -3  -2  851.01   37.60
   5  -3  -2  916.21   38.00
   5  -3  -2  953.10   38.10
   5  -3  -2  880.71   37.80
  -3   2   1   14.30    1.30
  -3   2   1   10.50    1.70
   1   0  -1  395.96   15.60
   1   0  -1  359.46   15.20
   1   0  -1  384.06   15.30
   1   0  -1  369.96   15.30
   1   0  -1  390.66   15.30
   1   0  -1  367.26   15.50
   1   0  -1  374.26   15.20
   1   0  -1  375.96   15.30
   1   0  -1  328.37   15.60
  -1   0   1  376.96   15.30
  -1   0   1  384.56   15.50
  -1   0   1  379.26   15.30
  -1   0   1  352.56   15.30
  -1   0   1  373.96   15.30
  -1   0   1  381.86   15.30
  -1   0   1  378.86   15.40
  -1   0   1  380.76   15.70
   3  -1  -2  821.32   35.70
   3  -1  -2  931.21   35.60
   3  -1  -2  937.11   36.40
   3  -1  -2  859.11   36.60
   3  -1  -2  871.81   35.70
   3  -1  -2  856.61   35.70
   3  -1  -2  865.01   35.70
   3  -1  -2  894.11   35.90
   3  -1  -2  880.71   36.20
  -3   1   2  876.71   36.00
  -3   1   2  829.72   35.60
  -3   1   2  848.22   35.70
  -3   1   2  886.81   37.20
  -3   1   2  882.41   36.30
  -3   1   2  866.71   35.70
   5  -2  -3   67.29    3.90
   5  -2  -3   62.09    3.80
   5  -2  -3   61.49    3.10
   5  -2  -3   63.89    3.30
   5  -2  -3   70.69    3.50
   5  -2  -3   70.19    3.50
   5  -2  -3   64.59    3.50
   5  -2  -3   61.59    3.30
   5  -2  -3   58.69    3.20
   5  -2  -3   56.29    3.00
   5  -2  -3   66.79    3.70
   5  -2  -3   69.49    3.40
   5  -2  -3   66.39    3.40
   5  -2  -3   60.89    3.90
   5  -2  -3   67.19    3.50
  -5   2   3   69.69    3.90
  -5   2   3   67.49    3.10
  -5   2   3   65.99    3.80
  -5   2   3   55.99    3.90
   7  -3  -4  204.88    9.10
   7  -3  -4  201.78    9.70
   7  -3  -4  187.38    9.10
   7  -3  -4  201.88    9.30
   7  -3  -4  187.98    9.30
   7  -3  -4  201.68    8.80
   7  -3  -4  199.58    9.20
   7  -3  -4  206.08    9.10
   7  -3  -4  204.08    9.30
   7  -3  -4  188.58    9.70
   7  -3  -4  205.28    8.80
   7  -3  -4  199.98    9.10
   7  -3  -4  204.88    8.70
   7  -3  -4  198.68    9.00
  -7   3   4  194.88    8.70
  -7   3   4  199.08    8.80
  -7   3   4  203.88   10.50
  -7   3   4  198.28    8.80
  -7   3   4  208.88   10.40
   9  -4  -5   67.89    3.60
   9  -4  -5   62.49    3.70
   9  -4  -5   65.39    3.80
   9  -4  -5   75.89    3.40
   9  -4  -5   70.59    3.20
   9  -4  -5   72.19    3.20
   9  -4  -5   72.59    3.40
   9  -4  -5   66.39    3.10
   9  -4  -5   75.59    4.30
   9  -4  -5   67.89    3.20
   9  -4  -5   73.59    3.70
  -9   4   5   68.09    3.40
  -9   4   5   66.69    3.20
  -8   5   4   55.59    3.00
  -8   5   4   57.29    2.90
   8  -5  -4   60.09    2.90
   8  -5  -4   60.29    2.90
   8  -5  -4   61.29    3.40
   8  -5  -4   55.49    3.20
   8  -5  -4   59.79    3.50
   8  -5  -4   55.49    2.90
   8  -5  -4   55.69    3.60
   8  -5  -4   61.49    3.40
   8  -5  -4   60.49    3.00
   8  -5  -4   60.09    3.20
  -6   4   3   -1.50    1.70
  -6   4   3   -0.40    0.50
  -6   4   3   -2.10    1.60
  -6   4   3    0.10    1.50
   6  -4  -3    0.70    0.60
   6  -4  -3    1.30    0.80
   6  -4  -3    0.80    1.00
   6  -4  -3    1.30    0.60
   6  -4  -3   -0.50    0.80
   6  -4  -3    0.90    1.30
   6  -4  -3   -0.20    0.70
   6  -4  -3    0.50    0.70
   6  -4  -3    1.20    0.50
   6  -4  -3    0.30    0.70
   6  -4  -3    0.50    0.60
   6  -4  -3    0.30    0.40
   6  -4  -3    0.70    1.20
   6  -4  -3    1.60    0.60
  -4   3   2  121.29    5.60
  -4   3   2  105.29    5.70
  -4   3   2  106.39    5.40
  -4   3   2  109.09    5.30
  -4   3   2  120.19    6.10
   4  -3  -2  114.19    5.30
   4  -3  -2  115.69    5.40
   4  -3  -2  116.89    5.30
   4  -3  -2  115.19    5.70
   4  -3  -2  122.29    5.60
   4  -3  -2  117.09    5.40
   4  -3  -2  115.39    5.60
   4  -3  -2  116.89    5.40
   4  -3  -2  111.79    5.30
   4  -3  -2  117.59    5.30
   4  -3  -2  112.79    5.90
   4  -3  -2  113.29    5.70
  -2   2   1  170.98    7.00
  -2   2   1  147.39    6.80
  -2   2   1  147.49    6.80
  -2   2   1  154.68    7.10
  -2   2   1  162.08    7.30
   2  -2  -1  152.68    6.70
   2  -2  -1  147.19    7.00
   2  -2  -1  149.09    6.80
   2  -2  -1  170.08    7.00
   2  -2  -1  172.88    7.30
   2  -2  -1  164.88    7.00
   2  -2  -1  162.58    7.10
   2  -2  -1  160.68    7.30
   0   1   0  847.82   33.60
   0   1   0  815.52   33.60
   0   1   0  869.31   33.80
   0   1   0  785.12   33.50
   0   1   0  840.72   33.60
   0   1   0  823.72   33.60
   0  -1   0  823.62   33.60
   0  -1   0  847.62   33.70
   0  -1   0  833.22   33.60
   0  -1   0  761.62   33.70
   0  -1   0  860.51   33.60
   0  -1   0  852.81   33.50
   0  -1   0  814.12   33.60
   2   0  -1 2557.74  104.49
   2   0  -1 2464.65  104.79
   2   0  -1 2646.04  104.09
   2   0  -1 2601.84  104.09
   2   0  -1 2574.24  104.09
   2   0  -1 2618.14  103.89
   2   0  -1 2696.83  104.79
  -2   0   1 2539.95  104.09
  -2   0   1 2335.17  104.09
  -2   0   1 2540.65  104.09
  -2   0   1 2724.53  105.09
  -2   0   1 2609.84  104.19
   4  -1  -2  893.81   36.60
   4  -1  -2  828.72   37.20
   4  -1  -2  858.81   37.00
   4  -1  -2  916.61   36.60
   4  -1  -2  902.31   36.60
  -4   1   2  877.71   36.90
  -4   1   2  895.01   36.80
  -4   1   2  897.21   36.90
  -4   1   2  961.30   38.90
  -4   1   2  956.10   37.10
  -4   1   2  833.12   36.60
   6  -2  -3   14.50    1.80
   6  -2  -3    9.30    2.10
   6  -2  -3   16.50    2.10
   6  -2  -3   13.30    1.30
   6  -2  -3   15.30    1.70
   6  -2  -3   14.90    2.10
   6  -2  -3   14.80    1.20
   6  -2  -3   13.70    1.70
   6  -2  -3   14.10    1.20
   6  -2  -3   12.20    1.50
   6  -2  -3   14.30    1.30
   6  -2  -3   15.20    1.50
   6  -2  -3   15.30    1.90
   6  -2  -3   12.70    1.10
   6  -2  -3   12.80    1.40
   6  -2  -3   15.10    1.50
   6  -2  -3   13.60    1.10
   6  -2  -3   16.10    2.10
   6  -2  -3   13.40    1.30
  -6   2   3   11.40    1.50
  -6   2   3   13.90    2.20
  -6   2   3   15.60    2.40
  -6   2   3   15.70    2.20
  -6   2   3   13.00    1.10
   8  -3  -4   13.10    1.20
   8  -3  -4   13.40    1.70
   8  -3  -4   16.10    1.90
   8  -3  -4   11.70    1.20
   8  -3  -4   13.10    1.90
   8  -3  -4   12.00    1.60
   8  -3  -4   10.30    1.50
   8  -3  -4   12.40    1.40
   8  -3  -4   11.70    1.30
   8  -3  -4   15.20    2.30
   8  -3  -4    9.40    1.50
   8  -3  -4   11.80    1.90
   8  -3  -4   13.40    1.10
   8  -3  -4   12.90    1.20
  -8   3   4   13.80    1.20
  -8   3   4   12.50    1.20
  -7   5   4  143.99    6.50
  -7   5   4  132.89    6.30
   7  -5  -4  139.69    6.60
   7  -5  -4  141.89    6.50
   7  -5  -4  144.79    6.80
   7  -5  -4  137.59    6.20
   7  -5  -4  134.59    6.60
   7  -5  -4  144.39    6.80
   7  -5  -4  132.69    6.40
   7  -5  -4  132.89    6.50
   7  -5  -4  146.59    6.40
   7  -5  -4  139.79    6.30
   7  -5  -4  132.99    6.00
   7  -5  -4  140.49    6.30
   7  -5  -4  151.18    7.10
   7  -5  -4  146.19    6.80
  -5   4   3  212.98    9.70
  -5   4   3  211.48    9.60
  -5   4   3  214.18   10.70
  -5   4   3  208.38    8.90
  -5   4   3  183.38   11.10
  -5   4   3  197.98   10.30
   5  -4  -3  199.48    8.90
   5  -4  -3  210.18    9.60
   5  -4  -3  207.48    9.30
   5  -4  -3  205.58    9.80
   5  -4  -3  220.58    9.50
   5  -4  -3  211.68    9.40
   5  -4  -3  208.48    9.30
   5  -4  -3  215.48    9.40
   5  -4  -3  204.88    9.10
   5  -4  -3  204.88    9.00
   5  -4  -3  213.28    9.40
   5  -4  -3  202.18    9.50
  -3   3   2  180.88    8.10
  -3   3   2  189.68    8.50
  -3   3   2  180.08    8.10
  -3   3   2  193.08    8.70
   3  -3  -2  183.88    8.40
   3  -3  -2  167.08    8.70
   3  -3  -2  182.08   11.10
   3  -3  -2  186.38    8.00
   3  -3  -2  177.38    9.70
   3  -3  -2  176.28    7.80
   3  -3  -2  183.48    8.00
   3  -3  -2  182.48    8.50
   3  -3  -2  184.18    8.30
   3  -3  -2  180.78    8.10
  -1   2   1  192.48    9.30
  -1   2   1  228.28    9.70
  -1   2   1  223.78    9.20
  -1   2   1  228.08    9.10
   1  -2  -1  226.88    9.70
   1  -2  -1  205.58    9.00
   1  -2  -1  202.88    9.20
   1  -2  -1  209.68    9.20
   1  -2  -1  193.58    8.70
   1  -2  -1  215.08    9.60
   1  -2  -1  208.88    9.00
   1  -2  -1  215.28    9.30
   1   1   0 4276.37  168.48
   1   1   0 4201.08  168.08
   1   1   0 4180.08  167.98
   1   1   0 4147.69  167.98
   1   1   0 4209.98  168.18
  -1  -1   0 4041.00  168.18
  -1  -1   0 4133.79  168.08
  -1  -1   0 4207.48  168.18
  -1  -1   0 4140.29  168.18
  -1  -1   0 4130.39  168.18
   3   0  -1  452.05   19.20
   3   0  -1  453.75   19.60
   3   0  -1  441.86   19.40
   3   0  -1  426.16   18.40
   3   0  -1  458.85   18.60
   3   0  -1  473.55   18.60
   3   0  -1  455.65   18.50
   3   0  -1  422.36   19.70
   3   0  -1  436.96   18.60
  -3   0   1  465.25   18.80
  -3   0   1  425.16   18.40
  -3   0   1  454.45   18.70
  -3   0   1  424.76   18.90
  -3   0   1  429.66   18.60
   5  -1  -2  812.32   33.80
   5  -1  -2  834.12   33.30
   5  -1  -2  782.32   34.40
   5  -1  -2  813.52   33.40
   5  -1  -2  830.72   34.50
   5  -1  -2  783.02   33.30
   5  -1  -2  789.12   33.40
   5  -1  -2  815.82   33.40
   5  -1  -2  835.62   33.40
   5  -1  -2  829.52   33.90
   5  -1  -2  797.92   34.80
  -5   1   2  801.02   34.10
  -5   1   2  878.11   34.50
  -5   1   2  741.33   33.70
  -5   1   2  812.02   34.10
  -5   1   2  817.02   33.00
   7  -2  -3    2.30    1.10
   7  -2  -3    0.00    0.50
   7  -2  -3    0.60    0.50
   7  -2  -3    0.40    0.60
   7  -2  -3    1.50    0.70
   7  -2  -3    0.70    0.70
   7  -2  -3    2.10    1.00
   7  -2  -3    0.20    1.00
   7  -2  -3    0.50    0.50
   7  -2  -3    1.00    0.80
   7  -2  -3    0.30    0.40
   7  -2  -3    1.80    1.30
   7  -2  -3    1.30    0.50
  -7   2   3   -0.20    0.50
  -7   2   3    4.00    1.80
  -7   2   3    0.50    0.50
  -7   2   3   -0.70    0.80
  -7   2   3    4.00    1.70
  -7   2   3    1.50    1.90
   9  -3  -4   39.70    3.20
   9  -3  -4   38.80    2.40
   9  -3  -4   40.50    2.10
   9  -3  -4   42.30    2.50
   9  -3  -4   39.00    2.50
   9  -3  -4   41.00    2.10
   9  -3  -4   40.30    2.20
   9  -3  -4   41.30    2.50
   9  -3  -4   38.90    2.50
   9  -3  -4   40.20    2.20
   9  -3  -4   39.30    2.40
   9  -3  -4   34.40    3.60
   9  -3  -4   39.30    2.50
  -9   3   4   40.00    2.30
  -9   3   4   41.30    2.10
  -8   6   5  280.77   11.70
  -8   6   5  266.37   11.40
   8  -6  -5  292.37   11.50
   8  -6  -5  268.27   11.30
   8  -6  -5  278.67   11.50
   8  -6  -5  265.87   11.40
  -6   5   4  118.29    5.80
   6  -5  -4  122.29    6.20
   6  -5  -4  127.89    5.80
   6  -5  -4  130.89    6.10
   6  -5  -4  127.99    5.50
   6  -5  -4  119.49    5.90
   6  -5  -4  127.19    6.20
   6  -5  -4  130.59    5.70
   6  -5  -4  118.39    6.40
   6  -5  -4  128.49    6.40
   6  -5  -4  120.39    6.20
   6  -5  -4  115.49    6.00
   6  -5  -4  133.69    5.80
   6  -5  -4  118.59    6.10
  -4   4   3  287.97   12.20
  -4   4   3  300.97   12.90
  -4   4   3  281.27   13.50
  -4   4   3  294.67   12.80
  -4   4   3  279.17   13.50
   4  -4  -3  285.77   12.70
   4  -4  -3  301.47   12.60
   4  -4  -3  280.57   13.90
   4  -4  -3  270.67   12.10
   4  -4  -3  297.37   12.60
   4  -4  -3  286.87   12.40
   4  -4  -3  279.37   12.10
   4  -4  -3  267.67   12.10
   4  -4  -3  295.17   12.60
   4  -4  -3  281.97   12.40
   4  -4  -3  311.17   12.30
   4  -4  -3  292.47   12.20
   4  -4  -3  284.67   12.50
   4  -4  -3  282.77   12.40
  -2   3   2   26.40    2.00
  -2   3   2   26.80    1.90
  -2   3   2   28.30    2.20
  -2   3   2   26.40    2.90
  -2   3   2   32.10    2.40
  -2   3   2   28.20    2.00
   2  -3  -2   26.80    1.90
   2  -3  -2   24.40    2.60
   2  -3  -2   27.40    1.90
   2  -3  -2   29.30    1.70
   2  -3  -2   29.40    2.40
   2  -3  -2   27.80    2.20
   2  -3  -2   32.40    2.50
   2  -3  -2   25.80    1.60
   0   2   1   68.49    3.50
   0   2   1   67.39    3.70
   0   2   1   64.69    4.40
   0   2   1   79.59    3.70
   0   2   1   66.89    3.40
   0   2   1   69.89    3.60
   0   2   1   68.29    4.10
   0  -2  -1   72.89    3.60
   0  -2  -1   70.49    3.60
   0  -2  -1   69.19    3.50
   0  -2  -1   81.29    3.90
   0  -2  -1   73.19    3.30
   0  -2  -1   82.29    4.30
   0  -2  -1   75.49    3.60
   0  -2  -1   61.59    3.90
   2   1   0 7245.78  299.27
   2   1   0 7711.43  300.47
   2   1   0 7308.27  299.27
   2   1   0 7840.62  299.07
   2   1   0 7873.11  300.37
  -2  -1   0 7180.68  299.07
  -2  -1   0 7322.07  299.37
  -2  -1   0 7268.47  299.47
  -2  -1   0 6803.52  299.17
  -2  -1   0 7660.63  299.87
   4   0  -1   24.20    2.50
   4   0  -1   20.90    1.50
   4   0  -1   18.90    3.00
   4   0  -1   19.00    2.90
   4   0  -1   19.50    2.70
   4   0  -1   20.00    1.60
   4   0  -1   20.10    1.60
   4   0  -1   19.50    1.70
   4   0  -1   23.40    2.60
  -4   0   1   18.70    1.80
  -4   0   1   19.00    1.90
  -4   0   1   21.70    1.70
  -4   0   1   16.10    1.60
   6  -1  -2  165.18    7.60
   6  -1  -2  161.78    7.20
   6  -1  -2  166.98    7.60
   6  -1  -2  158.38    7.20
   6  -1  -2  167.18    7.50
   6  -1  -2  166.18    7.60
   6  -1  -2  164.58    7.30
   6  -1  -2  171.28    7.80
   6  -1  -2  166.58    7.50
   6  -1  -2  164.58    7.50
   6  -1  -2  168.68    8.10
   6  -1  -2  150.08    7.30
   6  -1  -2  159.48    8.00
   6  -1  -2  161.28    7.30
   6  -1  -2  156.58    9.50
   6  -1  -2  157.58    9.20
  -6   1   2  165.08    8.60
  -6   1   2  167.38    7.10
  -6   1   2  168.98    8.40
  -6   1   2  169.28    8.60
   8  -2  -3   17.70    1.70
   8  -2  -3   15.10    1.50
   8  -2  -3   18.40    2.10
   8  -2  -3   15.60    1.70
   8  -2  -3   17.20    2.20
   8  -2  -3   14.10    2.60
   8  -2  -3   16.90    1.80
   8  -2  -3   13.40    2.20
   8  -2  -3   13.50    1.70
   8  -2  -3   18.10    1.60
   8  -2  -3   16.60    1.50
  -8   2   3   16.30    1.40
  -8   2   3   22.00    4.40
  -8   2   3   15.90    1.30
  -8   2   3   21.50    4.20
  10  -3  -4    1.10    0.40
  10  -3  -4    2.00    0.50
  10  -3  -4    1.80    0.50
  10  -3  -4    0.90    0.50
  10  -3  -4    0.90    0.70
 -10   3   4    1.30    0.40
  -7   6   5   36.00    2.20
  -7   6   5   36.30    2.00
   7  -6  -5   31.80    2.20
   7  -6  -5   37.10    2.10
   7  -6  -5   35.20    2.40
   7  -6  -5   32.40    2.30
   7  -6  -5   34.80    2.30
   7  -6  -5   33.80    2.00
   7  -6  -5   32.90    1.70
   7  -6  -5   33.30    2.40
   7  -6  -5   36.70    1.80
   7  -6  -5   31.70    2.40
  -5   5   4  188.88    9.30
  -5   5   4  180.88    8.30
  -5   5   4  179.18    8.20
  -5   5   4  191.98    9.20
  -5   5   4  175.48    8.30
   5  -5  -4  180.68    8.70
   5  -5  -4  181.38    8.40
   5  -5  -4  181.58    8.10
   5  -5  -4  181.48    8.50
   5  -5  -4  188.48    8.60
   5  -5  -4  187.98    8.20
   5  -5  -4  189.78    8.60
   5  -5  -4  183.38    8.50
   5  -5  -4  185.18    8.00
   5  -5  -4  172.68    8.50
   5  -5  -4  176.78    8.80
   5  -5  -4  187.18    8.50
   5  -5  -4  189.28    8.30
   5  -5  -4  188.08    8.10
  -3   4   3   25.20    2.90
  -3   4   3   31.60    2.60
  -3   4   3   31.60    2.60
  -3   4   3   27.20    1.80
  -3   4   3   27.50    3.00
   3  -4  -3   28.40    2.10
   3  -4  -3   31.50    1.90
   3  -4  -3   26.40    2.00
   3  -4  -3   29.60    2.10
   3  -4  -3   29.00    2.10
   3  -4  -3   34.10    4.50
   3  -4  -3   29.90    2.00
   3  -4  -3   29.10    2.00
   3  -4  -3   31.60    2.30
   3  -4  -3   29.50    2.00
   3  -4  -3   30.10    1.90
   3  -4  -3   27.30    1.70
   3  -4  -3   26.00    1.70
   3  -4  -3   30.50    2.10
   3  -4  -3   26.70    2.50
  -1   3   2   68.69    5.40
  -1   3   2   79.59    3.80
  -1   3   2   79.79    4.30
  -1   3   2   84.29    4.40
  -1   3   2   76.29    4.50
  -1   3   2   89.79    4.20
  -1   3   2   85.39    4.80
   1  -3  -2   77.29    3.90
   1  -3  -2   83.49    4.60
   1  -3  -2   86.59    4.40
   1  -3  -2   77.39    4.60
   1  -3  -2   86.79    3.90
   1  -3  -2   80.49    3.70
   1  -3  -2   88.89    4.40
   1  -3  -2   82.59    3.90
   1  -3  -2   83.19    3.90
   1   2   1  928.81   37.90
   1   2   1  866.71   37.20
   1   2   1  924.21   37.10
   1   2   1  920.41   37.20
   1   2   1  939.31   38.30
   1   2   1  922.21   37.10
   1   2   1  953.40   37.00
  -1  -2  -1  897.31   37.00
  -1  -2  -1  911.21   37.40
  -1  -2  -1  803.92   36.90
  -1  -2  -1  881.31   37.10
  -1  -2  -1  883.31   37.20
  -1  -2  -1  887.51   37.90
  -1  -2  -1  867.61   36.50
  -1  -2  -1  866.31   36.50
  -1  -2  -1  873.71   36.70
  -1  -2  -1  985.30   36.60
  -1  -2  -1  851.31   37.20
   3   1   0  387.96   17.00
   3   1   0  354.56   17.70
   3   1   0  379.96   15.30
   3   1   0  374.46   15.50
   3   1   0  370.46   17.30
   3   1   0  363.76   16.70
  -3  -1   0  345.47   15.90
  -3  -1   0  356.86   16.00
  -3  -1   0  370.46   15.60
  -3  -1   0  366.96   16.00
  -3  -1   0  342.87   15.40
   5   0  -1  150.58    9.60
   5   0  -1  167.58    7.70
   5   0  -1  161.88    9.40
   5   0  -1  166.18    9.00
   5   0  -1  161.58    7.80
   5   0  -1  171.28    7.90
   5   0  -1  156.48    7.80
   5   0  -1  184.98    7.90
   5   0  -1  172.08    8.00
   5   0  -1  156.88    7.80
  -5   0   1  179.18    8.60
  -5   0   1  181.98    7.20
  -5   0   1  157.18    8.00
  -5   0   1  173.98    8.30
  -5   0   1  175.48    8.60
   7  -1  -2   19.50    1.80
   7  -1  -2   19.70    1.50
   7  -1  -2   17.70    1.50
   7  -1  -2   18.60    1.60
   7  -1  -2   18.30    1.60
   7  -1  -2   21.90    1.90
   7  -1  -2   17.40    2.30
   7  -1  -2   14.80    2.00
   7  -1  -2   20.00    1.70
   7  -1  -2   17.50    1.80
   7  -1  -2   15.30    2.30
   7  -1  -2   17.50    1.80
   7  -1  -2   15.60    2.50
   7  -1  -2   20.10    1.30
   7  -1  -2   20.00    2.30
  -7   1   2   17.70    1.30
  -7   1   2   18.00    1.30
  -7   1   2   16.40    3.00
  -7   1   2   15.60    2.70
  -7   1   2   15.20    2.80
   9  -2  -3   18.50    2.50
   9  -2  -3   24.20    2.10
   9  -2  -3   23.10    2.00
   9  -2  -3   19.70    1.70
   9  -2  -3   20.00    2.40
   9  -2  -3   21.80    1.40
   9  -2  -3   21.00    1.80
   9  -2  -3   20.30    1.80
   9  -2  -3   18.90    1.60
   9  -2  -3   21.00    1.60
  -9   2   3   20.40    1.50
  -9   2   3   21.60    1.40
  -9   2   3   21.70    1.50
  -6   6   5    3.90    1.80
  -6   6   5    4.70    0.90
  -6   6   5    5.30    1.10
   6  -6  -5    5.30    1.10
   6  -6  -5    5.90    1.10
   6  -6  -5    4.60    0.70
   6  -6  -5    4.50    0.90
   6  -6  -5    4.80    0.60
   6  -6  -5    7.30    1.20
   6  -6  -5    3.50    1.40
   6  -6  -5    4.30    0.90
   6  -6  -5    4.80    1.10
   6  -6  -5    5.30    1.10
  -4   5   4    1.20    0.70
  -4   5   4    1.50    0.90
  -4   5   4    2.60    2.00
  -4   5   4    0.10    0.70
  -4   5   4    1.50    2.00
   4  -5  -4    0.30    1.30
   4  -5  -4   -0.80    0.90
   4  -5  -4    1.80    0.90
   4  -5  -4    0.40    0.70
   4  -5  -4    1.50    0.70
   4  -5  -4    0.60    0.80
   4  -5  -4    1.20    0.70
   4  -5  -4    0.90    0.90
   4  -5  -4    0.50    0.70
   4  -5  -4    1.70    0.90
   4  -5  -4    0.40    0.70
   4  -5  -4    0.00    0.40
   4  -5  -4    1.20    0.80
   4  -5  -4    0.60    0.50
   4  -5  -4    1.60    0.90
   4  -5  -4    0.20    1.00
  -2   4   3   35.70    3.00
  -2   4   3   34.60    3.00
  -2   4   3   37.90    3.40
  -2   4   3   36.80    3.30
  -2   4   3   34.80    2.30
  -2   4   3   34.70    2.20
  -2   4   3   30.80    2.30
   2  -4  -3   34.60    2.40
   2  -4  -3   36.60    2.50
   2  -4  -3   35.80    2.30
   2  -4  -3   36.40    2.40
   2  -4  -3   32.90    4.40
   2  -4  -3   35.30    2.30
   2  -4  -3   40.80    2.30
   2  -4  -3   37.20    2.30
   2  -4  -3   38.80    3.20
   2  -4  -3   38.40    2.30
   2  -4  -3   36.20    2.10
   2  -4  -3   41.20    2.10
   2  -4  -3   37.80    2.30
   2  -4  -3   37.00    2.30
   2  -4  -3   32.00    2.00
   0   3   2  144.19    8.60
   0   3   2  126.39    6.30
   0   3   2  133.69    6.70
   0   3   2  133.69    6.70
   0   3   2  135.59    6.00
   0   3   2  146.39    6.90
   0   3   2  130.69    6.90
   0   3   2  122.69    8.90
   0  -3  -2  146.99    7.20
   0  -3  -2  142.29    6.10
   0  -3  -2  137.39    6.10
   0  -3  -2  127.19    6.00
   0  -3  -2  130.99    6.00
   0  -3  -2  124.39    6.20
   0  -3  -2  127.79    7.70
   0  -3  -2  135.99    6.00
   0  -3  -2  143.59    6.80
   0  -3  -2  128.19    6.70
   0  -3  -2  132.49    6.70
   2   2   1    8.80    1.30
   2   2   1    8.80    1.20
   2   2   1    7.50    1.30
   2   2   1   11.00    2.30
   2   2   1    8.60    1.00
   2   2   1    7.60    1.30
   2   2   1    9.00    1.80
   2   2   1   10.20    2.70
  -2  -2  -1    7.70    1.70
  -2  -2  -1    6.10    1.20
  -2  -2  -1    5.30    1.20
  -2  -2  -1    6.40    1.20
  -2  -2  -1    7.60    0.80
  -2  -2  -1    8.60    1.80
  -2  -2  -1    6.10    1.00
  -2  -2  -1    7.40    0.60
   4   1   0   47.80    3.20
   4   1   0   50.19    4.40
   4   1   0   46.20    3.20
   4   1   0   54.19    4.30
   4   1   0   52.79    3.20
   4   1   0   58.59    5.10
   4   1   0   52.39    3.30
   4   1   0   46.90    4.70
   4   1   0   43.00    5.50
  -4  -1   0   55.29    3.60
  -4  -1   0   53.89    2.50
  -4  -1   0   56.79    3.80
  -4  -1   0   54.09    3.70
  -4  -1   0   50.39    3.10
  -4  -1   0   50.99    3.20
   6   0  -1  235.18   13.10
   6   0  -1  243.08   10.80
   6   0  -1  246.78   11.20
   6   0  -1  277.77   11.90
   6   0  -1  244.18   10.60
   6   0  -1  248.18   10.80
   6   0  -1  251.07   11.00
   6   0  -1  244.78   10.70
   6   0  -1  242.88   12.60
   6   0  -1  251.67   11.10
  -6   0   1  229.18   10.50
  -6   0   1  253.47   12.30
  -6   0   1  264.77   10.50
  -6   0   1  224.08   10.40
  -6   0   1  254.37   13.00
  -6   0   1  246.58   14.10
  -6   0   1  249.68   12.40
   8  -1  -2   37.30    2.30
   8  -1  -2   30.50    2.90
   8  -1  -2   33.90    2.50
   8  -1  -2   34.60    2.90
   8  -1  -2   32.30    2.40
   8  -1  -2   33.50    2.30
   8  -1  -2   38.40    2.20
   8  -1  -2   33.00    3.20
   8  -1  -2   35.70    2.50
  -8   1   2   27.40    2.60
  -8   1   2   34.90    2.00
  10  -2  -3    8.70    1.30
  10  -2  -3   12.20    0.90
  10  -2  -3   11.00    1.00
  10  -2  -3   11.60    0.90
  10  -2  -3   10.40    1.10
  10  -2  -3   11.30    0.90
  10  -2  -3    9.80    1.10
 -10   2   3   13.30    0.90
 -10   2   3   11.20    0.90
  -5   6   5   40.40    2.30
  -5   6   5   39.10    2.40
  -5   6   5   36.70    2.50
   5  -6  -5   37.50    2.00
   5  -6  -5   42.20    2.20
   5  -6  -5   37.00    2.00
   5  -6  -5   36.40    2.60
   5  -6  -5   33.60    2.70
   5  -6  -5   37.40    2.60
   5  -6  -5   42.20    2.50
   5  -6  -5   37.40    2.80
   5  -6  -5   47.20    3.90
   5  -6  -5   45.80    3.00
   5  -6  -5   32.70    2.40
   5  -6  -5   35.90    2.30
  -3   5   4   89.19    4.40
  -3   5   4   85.29    4.50
  -3   5   4   85.59    6.30
  -3   5   4   85.99    4.60
  -3   5   4   85.59    6.40
   3  -5  -4   78.39    4.50
   3  -5  -4   92.29    4.60
   3  -5  -4   83.89    4.10
   3  -5  -4   88.99    4.70
   3  -5  -4   88.69    4.70
   3  -5  -4   87.09    5.00
   3  -5  -4   92.59    5.60
   3  -5  -4   86.89    4.60
   3  -5  -4   90.89    4.30
   3  -5  -4   89.69    4.20
   3  -5  -4   82.39    4.70
   3  -5  -4   85.29    4.70
   3  -5  -4   92.19    4.60
   3  -5  -4   89.09    4.60
   3  -5  -4   92.89    4.30
  -1   4   3  516.75   22.00
  -1   4   3  556.14   23.10
  -1   4   3  497.45   21.80
  -1   4   3  544.85   23.10
  -1   4   3  512.25   22.00
  -1   4   3  520.55   22.60
  -1   4   3  513.85   23.60
   1  -4  -3  543.55   22.30
   1  -4  -3  538.95   23.50
   1  -4  -3  524.45   22.00
   1  -4  -3  559.64   22.10
   1  -4  -3  536.35   22.10
   1  -4  -3  521.45   22.80
   1  -4  -3  515.95   22.00
   1  -4  -3  525.95   22.90
   1  -4  -3  521.35   22.30
   1  -4  -3  538.55   22.10
   1  -4  -3  528.05   22.00
   1  -4  -3  550.24   22.00
   1  -4  -3  502.25   23.90
   1  -4  -3  532.85   21.80
   1  -4  -3  472.25   21.60
   1   3   2   96.59    5.30
   1   3   2   99.69    5.50
   1   3   2  101.09    8.00
   1   3   2   90.39    8.10
   1   3   2  102.79    5.60
   1   3   2  108.19    5.80
   1   3   2  105.49    4.80
   1   3   2  105.09    6.10
  -1  -3  -2   99.19    5.10
  -1  -3  -2   98.49    4.90
  -1  -3  -2  100.89    5.70
  -1  -3  -2   99.79    4.60
  -1  -3  -2   99.39    7.10
  -1  -3  -2   98.89    5.70
  -1  -3  -2  108.89    6.10
  -1  -3  -2  101.89    5.70
  -1  -3  -2   94.59    4.90
  -1  -3  -2   94.99    5.00
  -1  -3  -2   99.99    4.70
   3   2   1  498.05   21.70
   3   2   1  487.45   24.00
   3   2   1  505.15   21.70
   3   2   1  450.25   21.00
   3   2   1  500.35   21.20
   3   2   1  501.95   24.20
   3   2   1  497.15   21.40
  -3  -2  -1  523.85   20.60
  -3  -2  -1  518.05   22.00
  -3  -2  -1  485.65   21.30
  -3  -2  -1  520.05   22.10
  -3  -2  -1  521.15   22.10
   5   1   0   35.60    2.40
   5   1   0   39.50    2.10
   5   1   0   34.60    2.80
   5   1   0   29.70    3.00
   5   1   0   38.20    2.60
   5   1   0   37.70    2.80
   5   1   0   37.60    2.70
   5   1   0   33.10    4.80
   5   1   0   34.70    4.30
  -5  -1   0   32.60    2.00
  -5  -1   0   35.50    3.20
  -5  -1   0   35.00    2.70
  -5  -1   0   37.90    3.40
  -5  -1   0   34.50    1.90
  -5  -1   0   36.30    1.90
  -5  -1   0   33.60    2.90
  -5  -1   0   35.70    3.60
   7   0  -1  230.38   11.20
   7   0  -1  232.08   10.30
   7   0  -1  239.38   10.60
   7   0  -1  241.78   10.60
   7   0  -1  241.28   10.90
   7   0  -1  233.68   11.20
   7   0  -1  245.18   11.00
   7   0  -1  238.98   10.60
   7   0  -1  242.88   10.70
   7   0  -1  225.78   10.40
   7   0  -1  233.28   10.30
   7   0  -1  226.18   12.60
   7   0  -1  237.88   10.60
   7   0  -1  232.88   10.20
   7   0  -1  243.38   12.30
  -7   0   1  235.68   10.20
  -7   0   1  228.18   13.50
  -7   0   1  254.47   12.40
  -7   0   1  245.88   10.10
  -7   0   1  211.48   11.90
  -7   0   1  222.28   10.00
  -7   0   1  246.78   12.50
   9  -1  -2   61.79    3.40
   9  -1  -2   60.79    3.30
   9  -1  -2   62.49    3.70
   9  -1  -2   62.99    3.00
   9  -1  -2   64.99    4.80
   9  -1  -2   64.79    3.10
   9  -1  -2   64.99    3.20
   9  -1  -2   58.39    3.80
   9  -1  -2   57.59    3.40
   9  -1  -2   62.39    3.60
   9  -1  -2   57.59    3.30
  -9   1   2   60.99    3.00
  -9   1   2   60.49    3.10
  -9   1   2   66.19    3.10
  -4   6   5  148.29    7.10
  -4   6   5  149.09    7.00
  -4   6   5  159.78    6.80
   4  -6  -5  142.99    7.00
   4  -6  -5  147.29    7.00
   4  -6  -5  130.09    6.90
   4  -6  -5  151.78    6.80
   4  -6  -5  152.38    6.50
   4  -6  -5  151.88    6.40
   4  -6  -5  142.99    7.10
   4  -6  -5  148.09    7.10
   4  -6  -5  152.78    7.30
   4  -6  -5  161.18    7.00
  -2   5   4   71.99    5.20
  -2   5   4   78.29    4.30
  -2   5   4   79.99    4.10
  -2   5   4   91.99    7.30
  -2   5   4   82.09    4.30
  -2   5   4   79.09    6.40
   2  -5  -4   78.99    4.30
   2  -5  -4   86.29    4.20
   2  -5  -4   79.59    4.30
   2  -5  -4   81.69    4.30
   2  -5  -4   75.59    4.20
   2  -5  -4   78.69    4.40
   2  -5  -4   81.19    5.60
   2  -5  -4   83.79    3.90
   2  -5  -4   70.59    3.70
   2  -5  -4   78.19    4.20
   2  -5  -4   82.59    3.80
   2  -5  -4   76.79    4.30
   2  -5  -4   74.89    4.20
   2  -5  -4   73.49    4.20
   0   4   3   10.90    2.90
   0   4   3   13.60    1.60
   0   4   3   19.50    2.10
   0   4   3   17.70    2.50
   0   4   3   14.80    2.10
   0   4   3   18.50    3.00
   0   4   3   15.70    2.50
   0   4   3   18.50    1.70
   0   4   3   14.50    2.00
   0  -4  -3   14.30    1.60
   0  -4  -3   15.80    1.50
   0  -4  -3   12.30    2.90
   0  -4  -3   15.10    1.60
   0  -4  -3   19.40    1.80
   0  -4  -3   18.70    3.30
   0  -4  -3   13.60    1.70
   0  -4  -3   17.10    1.60
   0  -4  -3   16.50    1.50
   0  -4  -3   16.40    1.80
   0  -4  -3   16.20    1.70
   0  -4  -3   13.70    2.80
   0  -4  -3   14.70    1.30
   2   3   2   31.30    2.80
   2   3   2   31.60    1.90
   2   3   2   35.40    5.10
   2   3   2   33.60    3.10
   2   3   2   36.40    4.60
   2   3   2   38.50    6.40
   2   3   2   34.40    2.50
   2   3   2   35.80    3.20
   2   3   2   31.70    2.00
  -2  -3  -2   32.60    2.40
  -2  -3  -2   31.70    3.50
  -2  -3  -2   31.80    1.60
  -2  -3  -2   31.50    1.90
  -2  -3  -2   30.40    3.60
  -2  -3  -2   29.50    1.90
  -2  -3  -2   33.60    1.90
  -2  -3  -2   30.30    3.10
  -2  -3  -2   32.70    3.30
  -2  -3  -2   30.30    1.90
  -2  -3  -2   23.60    5.70
  -2  -3  -2   26.90    2.30
   4   2   1   66.99    6.80
   4   2   1   71.09    3.60
   4   2   1   67.19    3.70
   4   2   1   68.39    4.30
   4   2   1   55.59    3.60
   4   2   1   68.89    6.10
   4   2   1   61.39    5.60
   4   2   1   62.79    3.20
   4   2   1   70.09    3.90
   4   2   1   62.29    4.30
   4   2   1   68.09    3.30
   4   2   1   59.99    4.30
  -4  -2  -1   64.79    4.00
  -4  -2  -1   66.39    3.10
  -4  -2  -1   59.39    4.50
  -4  -2  -1   63.49    3.20
  -4  -2  -1   57.79    4.90
  -4  -2  -1   60.89    4.60
  -4  -2  -1   66.09    3.10
   6   1   0  185.58    9.00
   6   1   0  205.98   12.00
   6   1   0  202.28    9.40
   6   1   0  206.08   12.70
   6   1   0  193.08    9.50
   6   1   0  204.28    8.80
   6   1   0  200.28    9.30
   6   1   0  200.58    8.80
   6   1   0  209.48    9.10
   6   1   0  201.18    9.60
   6   1   0  190.38   10.40
  -6  -1   0  205.18    8.70
  -6  -1   0  205.68   10.90
  -6  -1   0  200.18   10.00
  -6  -1   0  199.48    8.60
  -6  -1   0  187.38    8.70
  -6  -1   0  196.48   11.60
  -6  -1   0  206.08   10.40
  -6  -1   0  202.18   10.90
   8   0  -1   48.20    2.80
   8   0  -1   46.80    3.70
   8   0  -1   49.20    3.00
   8   0  -1   49.10    2.60
   8   0  -1   45.30    3.80
   8   0  -1   50.09    2.90
   8   0  -1   53.79    3.50
   8   0  -1   51.49    3.30
   8   0  -1   49.30    3.70
   8   0  -1   42.80    4.30
   8   0  -1   49.99    2.90
   8   0  -1   50.79    3.00
   8   0  -1   50.89    2.90
   8   0  -1   47.10    2.90
  -8   0   1   49.90    2.70
  -8   0   1   51.39    2.60
  10  -1  -2   62.79    2.80
  10  -1  -2   67.29    2.90
  10  -1  -2   60.39    3.20
  10  -1  -2   66.89    3.00
 -10   1   2   67.29    2.90
 -10   1   2   60.59    3.00
  -3   6   5   -0.20    0.70
  -3   6   5   -1.30    0.80
  -3   6   5    0.20    0.70
   3  -6  -5   -2.50    1.30
   3  -6  -5   -0.10    1.30
   3  -6  -5   -0.70    0.80
   3  -6  -5   -0.20    0.40
   3  -6  -5   -2.80    1.40
   3  -6  -5   -0.60    0.90
   3  -6  -5    1.50    1.00
  -1   5   4   49.20    3.00
  -1   5   4   43.40    3.10
  -1   5   4   47.10    4.30
  -1   5   4   45.10    4.30
  -1   5   4   45.90    3.70
  -1   5   4   46.70    2.80
   1  -5  -4   44.20    4.70
   1  -5  -4   50.79    2.90
   1  -5  -4   44.50    2.80
   1  -5  -4   47.40    2.60
   1  -5  -4   43.10    2.90
   1  -5  -4   40.30    2.80
   1  -5  -4   43.10    2.90
   1  -5  -4   44.30    2.90
   1  -5  -4   46.30    3.00
   1   4   3  122.99    6.20
   1   4   3  123.69    5.80
   1   4   3  112.39    7.50
   1   4   3  123.59    7.10
   1   4   3  123.79    7.20
   1   4   3  112.29    5.80
   1   4   3  119.59    5.50
   1   4   3  109.89    7.50
  -1  -4  -3  126.59    6.00
  -1  -4  -3  107.79    7.20
  -1  -4  -3  117.59    5.60
  -1  -4  -3  118.89    5.70
  -1  -4  -3  125.59    5.60
  -1  -4  -3  110.29    5.50
  -1  -4  -3  100.89    8.70
  -1  -4  -3  120.99    5.70
  -1  -4  -3  109.99    7.30
  -1  -4  -3  127.19    5.90
  -1  -4  -3  119.19    5.60
  -1  -4  -3  126.69    7.80
   3   3   2   37.10    7.20
   3   3   2   22.30    2.90
   3   3   2   33.30    7.30
   3   3   2   23.40    1.50
   3   3   2   22.90    1.70
   3   3   2   22.50    2.90
   3   3   2   20.90    2.90
   3   3   2   25.50    2.10
   3   3   2   19.10    2.00
   3   3   2   20.70    5.20
  -3  -3  -2   16.90    3.10
  -3  -3  -2   25.60    1.70
  -3  -3  -2   19.60    1.70
  -3  -3  -2   23.70    1.40
  -3  -3  -2   25.50    3.20
  -3  -3  -2   23.10    1.40
  -3  -3  -2   22.40    3.00
   5   2   1  254.47   16.50
   5   2   1  260.07   11.50
   5   2   1  267.27   12.40
   5   2   1  258.97   13.30
   5   2   1  258.47   13.40
   5   2   1  257.47   15.50
   5   2   1  279.47   11.80
   5   2   1  279.47   12.30
   5   2   1  283.27   11.70
  -5  -2  -1  284.27   13.90
  -5  -2  -1  277.27   11.50
  -5  -2  -1  273.87   11.60
  -5  -2  -1  270.77   14.50
  -5  -2  -1  287.77   12.90
  -5  -2  -1  280.97   11.80
  -5  -2  -1  277.87   13.90
   7   1   0    2.20    1.20
   7   1   0    2.80    1.30
   7   1   0    1.90    0.80
   7   1   0    2.10    1.10
   7   1   0    3.50    1.70
   7   1   0    2.50    0.90
   7   1   0    2.70    2.90
   7   1   0    1.70    0.80
   7   1   0   -0.80    3.10
   7   1   0    2.40    1.00
   7   1   0    5.00    1.50
  -7  -1   0    0.90    0.50
   9   0  -1   -0.20    0.60
   9   0  -1    0.70    0.80
   9   0  -1   -0.80    0.50
   9   0  -1    0.40    0.40
   9   0  -1    0.80    1.40
   9   0  -1    0.20    0.80
   9   0  -1    0.20    0.50
   9   0  -1   -1.00    0.80
   9   0  -1   -0.70    0.80
  -9   0   1   -0.30    0.30
  -9   0   1   -0.10    0.40
  -9   0   1    0.90    0.50
  -2   6   5    1.00    0.80
  -2   6   5    0.60    0.90
  -2   6   5    2.80    0.80
   2  -6  -5    2.60    1.00
   2  -6  -5    1.90    0.50
   2  -6  -5    0.50    0.90
   2  -6  -5    1.10    0.40
   2  -6  -5    1.30    0.70
   0   5   4   70.89    4.50
   0   5   4   84.79    6.20
   0   5   4   65.69    6.10
   0   5   4   72.29    4.20
   0   5   4   69.09    5.70
   0  -5  -4   75.79    4.00
   0  -5  -4   73.09    3.80
   0  -5  -4   74.09    3.90
   0  -5  -4   76.69    4.10
   2   4   3   82.29    4.70
   2   4   3   85.79    4.30
   2   4   3   74.19    8.40
   2   4   3   90.89    5.00
   2   4   3   79.59    7.50
   2   4   3   79.49    3.90
   2   4   3   79.19    8.70
  -2  -4  -3   82.59    4.10
  -2  -4  -3   74.59    6.30
  -2  -4  -3   75.69    6.50
  -2  -4  -3   86.09    4.10
  -2  -4  -3   87.49    4.60
   4   3   2  113.89    5.90
   4   3   2  111.69    7.00
   4   3   2  115.69    7.20
   4   3   2   89.59   12.00
   4   3   2  113.09    5.30
   4   3   2  114.19    6.70
   4   3   2  120.49    5.80
   4   3   2  111.39   10.80
  -4  -3  -2  114.99    8.60
  -4  -3  -2  110.89    5.00
  -4  -3  -2  109.59    5.00
  -4  -3  -2  101.89    8.20
  -4  -3  -2  120.19    5.40
  -4  -3  -2  118.99    6.20
  -4  -3  -2   89.09   10.30
   6   2   1    0.70    0.80
   6   2   1    0.10    0.90
   6   2   1    2.50    4.60
   6   2   1   -1.40    1.70
   6   2   1    2.30    0.90
   6   2   1    4.60    4.40
   6   2   1    2.10    1.30
  -6  -2  -1    1.20    0.60
  -6  -2  -1    1.30    0.50
  -6  -2  -1    0.50    1.40
  -6  -2  -1    2.60    1.20
  -6  -2  -1    4.10    2.40
  -6  -2  -1    3.70    2.40
   8   1   0   80.99    3.90
   8   1   0   87.19    4.90
   8   1   0   89.89    4.00
   8   1   0   80.29    4.30
   8   1   0   75.19    4.20
   8   1   0   89.69    4.60
  -8  -1   0   87.89    3.90
  -8  -1   0   82.19    3.90
  -8  -1   0   88.59    4.00
  -1   6   5   47.60    3.40
  -1   6   5   49.90    3.00
  -1   6   5   58.39    2.80
   1  -6  -5   57.39    2.70
   1  -6  -5   54.09    2.50
   1  -6  -5   47.40    3.30
   1  -6  -5   53.69    3.00
   1   5   4    1.50    0.80
   1   5   4    2.40    0.80
   1   5   4    3.70    1.40
   1   5   4    2.50    1.10
  -1  -5  -4    3.40    1.40
  -1  -5  -4    2.10    0.60
  -1  -5  -4    1.80    0.60
   3   4   3  191.28   11.00
   3   4   3  200.68   11.00
   3   4   3  203.88   10.20
   3   4   3  198.18    9.40
   3   4   3  206.18    8.80
  -3  -4  -3  193.98    8.70
  -3  -4  -3  179.08   11.60
  -3  -4  -3  211.78   10.90
  -3  -4  -3  194.38    8.70
   5   3   2  666.23   27.70
   5   3   2  643.14   27.00
  -5  -3  -2  629.84   27.20
  -5  -3  -2  657.93   26.80
  -5  -3  -2  658.33   30.50
  -5  -3  -2  673.83   27.10
  -5  -3  -2  658.83   30.70
   7   2   1   21.30    2.10
   7   2   1   19.00    2.10
   7   2   1   20.20    1.70
  -7  -2  -1   22.00    1.30
  -7  -2  -1   23.00    1.50
  -7  -2  -1   19.10    1.30
   9   1   0    4.20    0.50
   9   1   0    3.20    0.60
  -9  -1   0    3.30    0.70
   0   6   5    7.10    1.00
   0  -6  -5    5.20    0.70
   2   5   4   19.70    2.50
   2   5   4   23.80    2.10
   2   5   4   25.20    1.70
  -2  -5  -4   23.80    1.40
   4   4   3   14.90    1.80
   4   4   3   15.20    1.30
  -4  -4  -3   13.90    1.30
  -4  -4  -3   17.40    1.30
   6   3   2   26.30    2.30
   6   3   2   21.50    1.90
   6   3   2   29.70    2.70
  -6  -3  -2   25.10    1.30
  -6  -3  -2   25.50    1.60
   8   2   1    1.20    0.50
  -8  -2  -1    2.60    0.50
  -8  -2  -1    2.20    0.40
   3   5   4   58.09    2.70
   3   5   4   53.89    3.10
  -3  -5  -4   57.39    2.80
   5   4   3   -0.80    0.60
  -5  -4  -3    0.20    0.50
  -5  -4  -3    0.50    0.50
   7   3   2    1.40    0.50
  -7  -3  -2    2.90    0.80
   6   2   4    7.70    1.20
   6   2   4    5.70    0.90
  -4  -3  -5   15.30    1.10
  -4  -3  -5   11.00    1.20
   4   3   5   13.20    2.20
   4   3   5   12.70    1.40
  -2  -4  -6   14.20    1.10
   2   4   6   16.70    1.90
   2   4   6   16.30    1.10
  -7  -1  -3    5.80    0.60
  -7  -1  -3    4.80    0.70
  -7  -1  -3    6.00    0.80
   7   1   3    6.60    0.80
   7   1   3    5.70    1.40
   7   1   3    5.50    1.10
  -5  -2  -4   95.89    4.20
  -5  -2  -4   99.89    4.50
  -5  -2  -4   89.59    4.50
   5   2   4  100.79    5.50
   5   2   4   90.29    4.80
  -3  -3  -5    1.60    0.70
  -3  -3  -5    2.10    0.60
  -3  -3  -5   -0.70    1.40
   3   3   5    1.60    0.70
   3   3   5    0.60    2.00
   3   3   5    1.30    0.80
  -1  -4  -6    9.30    1.00
  -1  -4  -6    7.70    0.80
   1   4   6    8.70    1.20
   1   4   6    7.10    1.20
  -8   0  -2   27.60    1.70
  -8   0  -2   31.70    1.70
   8   0   2   32.10    2.20
   8   0   2   28.40    1.70
   8   0   2   27.90    1.70
  -6  -1  -3   81.29    3.90
  -6  -1  -3   82.29    4.00
  -6  -1  -3   83.39    3.80
   6   1   3   77.09    4.20
   6   1   3   89.39    4.70
   6   1   3   77.29    5.40
   6   1   3   80.59    4.00
   6   1   3   89.39    4.80
  -4  -2  -4   77.29    3.80
  -4  -2  -4   75.69    6.70
  -4  -2  -4   73.39    4.70
  -4  -2  -4   76.39    3.50
  -4  -2  -4   70.59    3.50
  -4  -2  -4   79.59    6.90
   4   2   4   80.49    5.20
   4   2   4   67.79    4.70
   4   2   4   70.09    3.60
   4   2   4   74.59    4.20
   4   2   4   86.29    9.10
   4   2   4   95.89   11.30
  -2  -3  -5   24.20    1.70
  -2  -3  -5   23.00    1.80
   2   3   5   25.90    1.90
   2   3   5   26.30    2.30
   2   3   5   21.20    2.50
   0  -4  -6    5.90    1.10
   0  -4  -6    6.80    1.00
   0  -4  -6    7.60    1.10
   0   4   6    7.70    1.30
   0   4   6    9.40    1.30
   2  -5  -7  112.59    4.60
   2  -5  -7  102.99    4.50
  -2   5   7  103.29    4.80
  -9   1  -1   30.10    1.50
  -9   1  -1   25.70    1.50
  -9   1  -1   25.40    1.50
   9  -1   1   28.30    1.60
   9  -1   1   27.70    1.90
   9  -1   1   29.60    1.50
   9  -1   1   24.50    1.80
   9  -1   1   27.60    1.50
  -7   0  -2  128.49    5.50
  -7   0  -2  128.49    5.70
   7   0   2  127.69    5.90
   7   0   2  107.29    8.10
   7   0   2  118.19    7.40
   7   0   2  110.49    6.00
   7   0   2  128.79    5.80
   7   0   2  131.49    6.70
   7   0   2  133.39    6.40
   7   0   2  118.59    6.60
   7   0   2  124.29    5.80
   7   0   2  123.19    5.70
  -5  -1  -3    2.90    0.60
  -5  -1  -3    3.10    1.50
  -5  -1  -3    1.70    0.70
  -5  -1  -3    3.90    1.90
  -5  -1  -3    1.90    0.60
  -5  -1  -3    3.20    2.20
   5   1   3    1.30    0.60
   5   1   3   -0.50    3.70
   5   1   3    1.80    1.40
   5   1   3    2.60    3.80
   5   1   3    2.50    1.40
   5   1   3    2.00    4.40
   5   1   3    2.60    1.30
   5   1   3    2.30    0.90
  -3  -2  -4  132.89    6.00
  -3  -2  -4  134.89    5.70
  -3  -2  -4  122.49    9.40
  -3  -2  -4  125.49    9.50
  -3  -2  -4  140.79    7.00
  -3  -2  -4  126.69    5.70
  -3  -2  -4  122.29    6.00
   3   2   4  132.59    8.10
   3   2   4  133.69    6.50
   3   2   4  128.69    6.50
   3   2   4  111.89   12.00
   3   2   4  134.79    6.30
   3   2   4  112.99   12.10
   3   2   4  130.89    8.00
   3   2   4  120.89    5.90
  -1  -3  -5  148.49    6.90
  -1  -3  -5  138.49    6.40
  -1  -3  -5  131.89    8.70
  -1  -3  -5  132.59    6.20
  -1  -3  -5  127.89    6.30
  -1  -3  -5  138.09    8.50
  -1  -3  -5  151.48   11.50
  -1  -3  -5  155.58    8.10
   1   3   5  137.39    8.20
   1   3   5  137.29    6.50
   1   3   5  127.79    6.10
   1   3   5  133.89    6.90
   1   3   5  129.49    6.90
   1   3   5  137.19    8.20
   1   3   5  140.19    7.00
   1  -4  -6  113.89    5.40
   1  -4  -6  108.89    5.30
   1  -4  -6  103.59    5.30
   1  -4  -6  107.89    5.40
   1  -4  -6  111.69    5.10
  -1   4   6   98.39    5.40
  -1   4   6  107.49    6.00
  -1   4   6  109.29    5.70
  -1   4   6  113.59    5.10
  -1   4   6  105.69    5.40
   3  -5  -7    0.20    0.30
   3  -5  -7    0.50    1.70
  -3   5   7    0.80    0.70
  -3   5   7    0.80    0.70
  -8   1  -1   94.39    4.20
  -8   1  -1   86.89    4.20
  -8   1  -1   93.49    4.30
   8  -1   1   82.29    4.50
   8  -1   1   91.19    4.40
   8  -1   1   94.09    5.30
   8  -1   1   90.89    5.40
   8  -1   1  100.69    4.90
   8  -1   1   90.59    4.40
   8  -1   1   92.29    4.30
   8  -1   1   92.99    4.40
   8  -1   1   89.09    4.80
  -6   0  -2  112.09    7.40
  -6   0  -2  111.69    5.30
  -6   0  -2  117.29    7.40
  -6   0  -2  122.79    5.30
  -6   0  -2  110.29    7.00
  -6   0  -2  121.69    5.50
   6   0   2  119.19    6.10
   6   0   2  118.29    5.50
   6   0   2  121.79    5.80
   6   0   2  113.49    5.90
   6   0   2  113.79    5.70
   6   0   2  116.29    6.10
   6   0   2  113.59    6.30
   6   0   2  112.89    6.30
   6   0   2  126.19    5.60
   6   0   2  107.19    5.50
  -4  -1  -3   77.59    6.70
  -4  -1  -3   70.19    3.90
  -4  -1  -3   83.49    5.50
  -4  -1  -3   76.99    4.80
  -4  -1  -3   79.19    3.60
  -4  -1  -3   83.19    5.60
  -4  -1  -3   78.29    3.90
  -4  -1  -3   78.69    3.70
   4   1   3   71.09    4.40
   4   1   3   76.49    4.20
   4   1   3   75.69    6.80
   4   1   3   77.19    5.70
   4   1   3   78.19    4.50
   4   1   3   81.09    3.90
   4   1   3   79.39    5.70
   4   1   3   73.99    3.70
   4   1   3   67.89    8.00
  -2  -2  -4  341.87   14.60
  -2  -2  -4  305.47   13.80
  -2  -2  -4  326.97   13.50
  -2  -2  -4  322.77   16.90
  -2  -2  -4  324.67   16.10
  -2  -2  -4  325.37   15.70
  -2  -2  -4  336.77   14.00
  -2  -2  -4  330.67   15.60
   2   2   4  356.86   15.20
   2   2   4  284.67   13.40
   2   2   4  296.17   23.60
   2   2   4  315.67   14.30
   2   2   4  297.67   14.70
   2   2   4  334.17   15.30
   2   2   4  331.57   15.30
   2   2   4  363.06   14.50
   2   2   4  286.47   17.60
   0  -3  -5   50.39    3.10
   0  -3  -5   48.30    2.90
   0  -3  -5   40.60    3.10
   0  -3  -5   34.60    5.40
   0  -3  -5   41.60    2.60
   0  -3  -5   39.90    4.90
   0  -3  -5   48.30    2.80
   0  -3  -5   47.70    2.60
   0  -3  -5   41.60    4.80
   0  -3  -5   48.60    2.80
   0  -3  -5   36.60    5.30
   0   3   5   53.39    4.20
   0   3   5   43.10    5.70
   0   3   5   46.30    2.70
   0   3   5   46.00    2.90
   0   3   5   41.00    3.00
   2  -4  -6   56.29    3.30
   2  -4  -6   47.40    5.50
   2  -4  -6   53.39    3.10
   2  -4  -6   54.39    3.20
   2  -4  -6   55.09    3.00
   2  -4  -6   56.09    3.30
   2  -4  -6   56.19    3.40
  -2   4   6   60.39    3.20
  -2   4   6   56.89    5.10
  -2   4   6   63.69    5.20
  -2   4   6   55.39    3.50
  -2   4   6   56.09    3.40
   4  -5  -7    6.20    1.40
   4  -5  -7    6.50    1.70
   4  -5  -7    6.40    1.20
  -4   5   7    6.30    1.00
  -4   5   7    7.10    1.00
  -9   2   0  272.47   11.10
  -9   2   0  272.87   11.10
   9  -2   0  248.08   11.80
   9  -2   0  260.07   11.30
   9  -2   0  262.17   12.00
   9  -2   0  271.87   11.60
   9  -2   0  264.77   12.00
   9  -2   0  256.57   11.70
   9  -2   0  264.67   11.30
   9  -2   0  273.77   11.30
   9  -2   0  260.07   11.10
  -7   1  -1  104.79    5.00
  -7   1  -1  109.09    4.90
  -7   1  -1  104.89    7.20
  -7   1  -1   99.69    6.90
  -7   1  -1  103.09    4.80
   7  -1   1  107.59    5.30
   7  -1   1  112.29    5.00
   7  -1   1  112.39    5.70
   7  -1   1  101.49    6.30
   7  -1   1  107.79    5.00
   7  -1   1  104.39    6.30
   7  -1   1  106.99    5.50
   7  -1   1  107.69    5.30
   7  -1   1  114.39    5.80
   7  -1   1  105.89    5.00
   7  -1   1  110.69    5.30
   7  -1   1  111.09    6.30
   7  -1   1  108.49    5.10
   7  -1   1  101.19    5.90
  -5   0  -2  488.35   21.70
  -5   0  -2  473.55   22.30
  -5   0  -2  474.15   19.60
  -5   0  -2  476.05   20.90
  -5   0  -2  491.35   21.60
   5   0   2  458.65   22.60
   5   0   2  422.16   19.70
   5   0   2  483.05   20.60
   5   0   2  509.25   20.40
   5   0   2  488.85   20.60
   5   0   2  471.75   20.10
   5   0   2  462.05   20.50
   5   0   2  478.15   19.90
   5   0   2  464.55   23.60
   5   0   2  467.15   22.70
  -3  -1  -3    5.70    1.80
  -3  -1  -3    5.00    1.20
  -3  -1  -3    6.50    1.80
  -3  -1  -3    8.00    1.00
  -3  -1  -3    6.20    0.90
  -3  -1  -3    6.30    0.70
  -3  -1  -3    6.80    0.70
  -3  -1  -3    5.20    1.60
   3   1   3    7.80    1.50
   3   1   3    7.90    0.90
   3   1   3    8.30    1.10
   3   1   3    5.10    1.50
   3   1   3    2.00    2.80
   3   1   3    5.60    1.00
   3   1   3    6.20    2.00
   3   1   3    3.40    2.00
   3   1   3    3.90    1.40
   3   1   3    6.80    1.00
   3   1   3    6.70    1.40
  -1  -2  -4   42.90    2.30
  -1  -2  -4   46.20    2.70
  -1  -2  -4   43.80    2.20
  -1  -2  -4   48.30    3.80
  -1  -2  -4   42.30    4.30
  -1  -2  -4   42.20    2.60
  -1  -2  -4   49.40    3.90
  -1  -2  -4   44.60    4.70
  -1  -2  -4   47.80    2.50
  -1  -2  -4   46.20    2.50
  -1  -2  -4   48.60    3.10
   1   2   4   50.29    3.90
   1   2   4   46.70    3.00
   1   2   4   48.70    3.70
   1   2   4   42.90    2.60
   1   2   4   50.29    4.00
   1   2   4   45.90    3.60
   1   2   4   43.60    2.90
   1   2   4   43.30    2.50
   1   2   4   43.20    2.70
   1   2   4   50.79    6.90
   1  -3  -5   96.29    4.90
   1  -3  -5   95.99    5.20
   1  -3  -5   90.29    4.80
   1  -3  -5   87.49    6.40
   1  -3  -5  105.09    5.20
   1  -3  -5   87.09    7.70
   1  -3  -5   94.49    4.90
   1  -3  -5   93.29    6.90
   1  -3  -5   96.79    5.00
   1  -3  -5  100.59    5.00
   1  -3  -5   90.89    6.40
   1  -3  -5   99.19    4.70
  -1   3   5  100.49    5.90
  -1   3   5   90.59    6.50
  -1   3   5  102.89    4.80
  -1   3   5  103.69    5.60
  -1   3   5  102.79    6.00
  -1   3   5   94.39    5.30
  -1   3   5   98.09    5.00
  -1   3   5   97.29    4.90
   3  -4  -6  115.99    5.10
   3  -4  -6  108.09    7.30
   3  -4  -6  110.19    5.30
   3  -4  -6  117.59    5.50
   3  -4  -6  113.29    5.60
   3  -4  -6  104.99    5.60
   3  -4  -6  114.39    5.70
   3  -4  -6  111.59    5.50
   3  -4  -6  101.59    5.60
   3  -4  -6  118.79    5.30
   3  -4  -6  105.99    5.50
   3  -4  -6   96.39    5.40
  -3   4   6  112.09    8.00
  -3   4   6  117.29    5.40
  -3   4   6  110.79    5.70
  -3   4   6  111.09    8.30
  -3   4   6  115.09    5.60
  -3   4   6  109.99    6.80
   5  -5  -7   56.19    4.20
   5  -5  -7   58.19    2.90
   5  -5  -7   58.29    2.70
  -5   5   7   59.29    3.20
  -5   5   7   60.49    3.10
  -5   5   7   58.89    3.00
 -10   3   1   67.69    3.30
 -10   3   1   72.29    3.20
  10  -3  -1   71.19    3.50
  10  -3  -1   73.19    3.60
  10  -3  -1   71.39    3.30
  10  -3  -1   76.59    3.30
  10  -3  -1   81.49    3.30
  -8   2   0  186.88    8.40
  -8   2   0  179.88    8.40
  -8   2   0  186.28    8.30
   8  -2   0  202.68    9.10
   8  -2   0  186.68    8.70
   8  -2   0  196.78    8.50
   8  -2   0  202.48    8.80
   8  -2   0  213.08    9.30
   8  -2   0  200.48    8.60
   8  -2   0  198.98    8.40
   8  -2   0  192.88    9.60
   8  -2   0  192.28    9.70
   8  -2   0  186.88    8.70
   8  -2   0  196.98    8.70
   8  -2   0  194.48    8.80
   8  -2   0  196.38    8.80
   8  -2   0  183.18    8.60
  -6   1  -1   18.50    3.20
  -6   1  -1   17.60    2.90
  -6   1  -1   19.60    2.80
  -6   1  -1   20.00    1.30
   6  -1   1   22.10    2.40
   6  -1   1   20.30    1.80
   6  -1   1   18.20    1.70
   6  -1   1   19.90    2.00
   6  -1   1   20.80    1.90
   6  -1   1   17.30    3.70
   6  -1   1   15.50    1.70
   6  -1   1   16.70    1.50
   6  -1   1   19.50    1.50
   6  -1   1   18.10    3.50
   6  -1   1   19.90    1.90
   6  -1   1   17.50    1.50
   6  -1   1   15.10    2.00
   6  -1   1   17.30    1.50
   6  -1   1   21.70    2.40
   6  -1   1   19.60    1.70
  -4   0  -2  320.67   14.20
  -4   0  -2  343.67   14.90
  -4   0  -2  291.57   13.20
  -4   0  -2  290.97   13.40
  -4   0  -2  326.67   15.20
  -4   0  -2  334.27   13.90
  -4   0  -2  345.17   15.00
   4   0   2  324.27   13.50
   4   0   2  320.97   15.70
   4   0   2  335.07   16.70
   4   0   2  316.47   14.10
   4   0   2  290.87   14.70
   4   0   2  290.07   14.80
   4   0   2  324.97   14.10
   4   0   2  325.77   15.80
   4   0   2  333.87   14.00
  -2  -1  -3  168.58    8.60
  -2  -1  -3  172.98    8.80
  -2  -1  -3  170.68    7.20
  -2  -1  -3  157.38   10.00
  -2  -1  -3  162.98    7.90
  -2  -1  -3  168.88    8.50
  -2  -1  -3  166.08    9.30
   2   1   3  177.18    7.90
   2   1   3  163.88   10.50
   2   1   3  186.28    8.20
   2   1   3  160.78    7.60
   2   1   3  172.48    9.60
   2   1   3  163.88   10.10
   2   1   3  167.58    8.20
   2   1   3  172.18    8.30
   0  -2  -4  158.88    7.20
   0  -2  -4  148.99    7.50
   0  -2  -4  179.18    7.40
   0  -2  -4  166.98    8.50
   0  -2  -4  162.28    8.30
   0  -2  -4  160.68    8.60
   0  -2  -4  158.28    7.20
   0  -2  -4  161.38    7.50
   0  -2  -4  164.58    9.00
   0  -2  -4  160.58    7.20
   0  -2  -4  163.08    8.30
   0  -2  -4  179.48    8.00
   0  -2  -4  155.28    7.10
   0   2   4  170.28    8.30
   0   2   4  144.09    7.30
   0   2   4  153.98   10.80
   0   2   4  150.98   11.50
   0   2   4  158.18   10.00
   0   2   4  169.38    8.20
   0   2   4  162.48    7.30
   0   2   4  173.18    8.20
   0   2   4  161.38    7.60
   0   2   4  152.88    7.20
   0   2   4  156.58    8.30
   2  -3  -5   73.79    4.30
   2  -3  -5   64.09    4.80
   2  -3  -5   67.39    3.80
   2  -3  -5   63.49    3.50
   2  -3  -5   69.89    3.80
   2  -3  -5   63.49    3.30
   2  -3  -5   69.39    3.90
   2  -3  -5   69.89    3.70
   2  -3  -5   72.19    5.50
  -2   3   5   58.09    4.00
  -2   3   5   67.39    4.50
  -2   3   5   66.09    3.70
  -2   3   5   68.69    4.60
  -2   3   5   71.49    3.70
  -2   3   5   69.19    4.20
  -2   3   5   65.29    3.70
  -2   3   5   62.29    5.10
   4  -4  -6   49.40    3.20
   4  -4  -6   61.39    3.20
   4  -4  -6   47.80    3.40
   4  -4  -6   53.39    3.20
   4  -4  -6   54.59    3.40
   4  -4  -6   63.49    3.00
   4  -4  -6   49.00    3.30
   4  -4  -6   62.09    3.40
   4  -4  -6   57.79    3.30
   4  -4  -6   50.49    3.40
   4  -4  -6   59.29    4.70
  -4   4   6   54.19    3.40
  -4   4   6   61.09    3.20
  -4   4   6   46.80    5.10
  -4   4   6   59.49    3.30
   6  -5  -7    2.80    0.40
  -6   5   7    2.20    0.80
  -6   5   7    2.40    0.70
  -6   5   7    2.00    0.70
  -9   3   1   16.90    1.20
  -9   3   1   17.00    1.20
   9  -3  -1   18.50    1.30
   9  -3  -1   17.70    1.80
   9  -3  -1   17.50    1.70
   9  -3  -1   20.80    1.90
   9  -3  -1   19.30    1.70
   9  -3  -1   17.10    1.50
   9  -3  -1   17.70    1.70
   9  -3  -1   18.20    1.40
   9  -3  -1   13.00    1.90
  -7   2   0  433.46   18.00
  -7   2   0  432.56   21.50
  -7   2   0  399.06   17.90
   7  -2   0  444.46   18.40
   7  -2   0  445.96   18.20
   7  -2   0  434.16   18.50
   7  -2   0  442.26   18.40
   7  -2   0  434.56   19.40
   7  -2   0  434.46   18.80
   7  -2   0  451.35   18.90
   7  -2   0  445.56   18.50
   7  -2   0  408.46   19.20
   7  -2   0  425.46   18.40
   7  -2   0  444.16   18.30
   7  -2   0  426.86   18.50
  -5   1  -1   76.39    3.50
  -5   1  -1   81.99    4.40
  -5   1  -1   74.39    5.30
  -5   1  -1   75.39    4.80
  -5   1  -1   88.99    5.00
   5  -1   1   75.19    3.90
   5  -1   1   74.99    4.40
   5  -1   1   69.29    5.40
   5  -1   1   76.59    4.10
   5  -1   1   75.19    5.30
   5  -1   1   75.59    5.10
   5  -1   1   75.29    4.40
   5  -1   1   78.19    3.90
   5  -1   1   76.59    3.80
   5  -1   1   73.59    4.00
   5  -1   1   79.99    3.90
  -3   0  -2 1250.67   50.59
  -3   0  -2 1215.28   51.59
  -3   0  -2 1252.77   52.69
  -3   0  -2 1248.48   51.09
  -3   0  -2 1169.68   51.09
  -3   0  -2 1186.98   51.69
  -3   0  -2 1265.37   51.99
   3   0   2 1219.18   51.19
   3   0   2 1215.88   53.09
   3   0   2 1326.97   52.49
   3   0   2 1293.57   51.39
   3   0   2 1320.87   53.19
   3   0   2 1212.68   51.19
   3   0   2 1319.77   51.59
   3   0   2 1224.88   50.69
  -1  -1  -3  524.35   22.70
  -1  -1  -3  534.15   22.90
  -1  -1  -3  562.74   23.30
  -1  -1  -3  517.75   22.70
  -1  -1  -3  493.85   23.80
  -1  -1  -3  529.55   21.70
  -1  -1  -3  493.05   22.10
   1   1   3  559.24   24.30
   1   1   3  514.35   22.40
   1   1   3  513.75   24.20
   1   1   3  532.55   22.50
   1   1   3  512.65   22.00
   1   1   3  546.35   21.90
   1   1   3  567.94   23.60
   1   1   3  514.65   22.40
   1   1   3  539.15   22.40
   1  -2  -4  305.47   14.90
   1  -2  -4  306.87   13.70
   1  -2  -4  293.87   14.00
   1  -2  -4  326.67   13.00
   1  -2  -4  307.57   13.10
   1  -2  -4  307.37   13.70
   1  -2  -4  303.87   13.00
   1  -2  -4  311.37   14.20
   1  -2  -4  316.37   12.80
   1  -2  -4  312.47   13.00
   1  -2  -4  295.87   14.40
   1  -2  -4  281.27   13.10
   1  -2  -4  267.57   15.50
  -1   2   4  299.27   16.10
  -1   2   4  312.67   13.00
  -1   2   4  307.27   14.10
  -1   2   4  310.87   13.70
  -1   2   4  290.47   13.20
  -1   2   4  298.57   16.50
  -1   2   4  313.27   13.70
   3  -3  -5   81.59    6.30
   3  -3  -5   89.59    4.60
   3  -3  -5   82.89    4.40
   3  -3  -5   78.99    4.30
   3  -3  -5   81.39    4.50
   3  -3  -5   89.59    4.80
   3  -3  -5   74.89    4.00
   3  -3  -5   94.79    4.80
   3  -3  -5   86.39    4.50
   3  -3  -5   92.49    4.30
   3  -3  -5   85.39    4.60
   3  -3  -5   93.59    4.60
   3  -3  -5   88.99    4.80
   3  -3  -5   90.39    4.60
   3  -3  -5   92.99    6.10
  -3   3   5   82.29    5.10
  -3   3   5   89.59    4.20
  -3   3   5   85.09    4.60
  -3   3   5   80.69    5.10
  -3   3   5   77.29    5.70
  -3   3   5   83.29    4.90
  -3   3   5   93.79    4.40
   5  -4  -6  161.08    6.80
   5  -4  -6  152.68    7.20
   5  -4  -6  156.58    7.30
   5  -4  -6  147.99    6.70
   5  -4  -6  150.78    7.20
   5  -4  -6  150.08    7.40
   5  -4  -6  149.09    7.40
   5  -4  -6  156.08    6.80
   5  -4  -6  142.99    7.10
   5  -4  -6  150.48    7.60
   5  -4  -6  152.18    6.90
   5  -4  -6  156.28    8.00
   5  -4  -6  162.58    6.90
   5  -4  -6  154.38    7.30
   5  -4  -6  157.18    7.20
  -5   4   6  155.18    7.00
  -5   4   6  149.39    7.20
  -5   4   6  152.58    7.20
  -5   4   6  148.19    8.90
  -5   4   6  143.29    8.80
   7  -5  -7   31.30    1.50
  -7   5   7   23.80    2.50
  -7   5   7   29.90    2.10
 -10   4   2    7.80    0.70
  10  -4  -2    8.10    1.00
  10  -4  -2    6.90    1.00
  10  -4  -2    7.40    0.80
  10  -4  -2    7.40    0.60
  10  -4  -2    7.70    0.70
  10  -4  -2    8.40    0.70
  -8   3   1  150.08    6.70
  -8   3   1  151.08    6.80
   8  -3  -1  167.18    7.10
   8  -3  -1  154.28    7.30
   8  -3  -1  144.59    8.00
   8  -3  -1  153.48    8.00
   8  -3  -1  158.98    7.40
   8  -3  -1  153.88    7.30
   8  -3  -1  160.58    7.20
   8  -3  -1  147.49    6.80
   8  -3  -1  156.68    7.70
   8  -3  -1  152.48    6.90
   8  -3  -1  156.48    7.50
   8  -3  -1  162.28    6.90
   8  -3  -1  153.08    7.30
   8  -3  -1  155.38    7.20
  -6   2   0    0.80    1.40
  -6   2   0    1.10    1.20
  -6   2   0    0.20    1.30
  -6   2   0   -1.10    1.30
  -6   2   0    1.30    0.40
   6  -2   0    1.10    0.60
   6  -2   0    0.50    0.90
   6  -2   0    1.50    1.00
   6  -2   0    0.50    0.50
   6  -2   0   -0.80    1.00
   6  -2   0    1.40    0.50
   6  -2   0    0.80    0.70
   6  -2   0    4.40    1.40
   6  -2   0    1.10    0.40
   6  -2   0    1.50    0.60
   6  -2   0    2.60    0.80
   6  -2   0    0.60    0.70
   6  -2   0   -1.50    1.30
   6  -2   0    1.20    0.40
   6  -2   0    2.90    0.80
   6  -2   0    1.10    0.80
   6  -2   0    2.30    0.80
  -4   1  -1    8.20    0.70
  -4   1  -1    8.90    1.40
  -4   1  -1    8.50    1.50
  -4   1  -1    9.00    1.50
  -4   1  -1    9.90    1.20
   4  -1   1    9.50    1.30
   4  -1   1    9.50    1.30
   4  -1   1   12.20    1.40
   4  -1   1   12.90    2.20
   4  -1   1   10.80    2.60
   4  -1   1   10.50    1.40
   4  -1   1    9.50    2.20
   4  -1   1   13.20    2.30
  -2   0  -2    5.30    1.10
  -2   0  -2    6.20    0.90
  -2   0  -2   10.90    1.90
  -2   0  -2    6.80    1.00
  -2   0  -2    8.60    1.60
  -2   0  -2    5.20    1.10
   2   0   2   10.50    2.30
   2   0   2    5.90    1.50
   2   0   2    5.30    1.20
   2   0   2    6.90    1.00
   2   0   2    7.50    0.80
   2   0   2    6.20    0.70
   2   0   2    8.30    1.10
   0  -1  -3   50.99    2.40
   0  -1  -3   47.70    3.50
   0  -1  -3   47.10    2.50
   0  -1  -3   42.00    3.10
   0  -1  -3   40.10    3.60
   0   1   3   49.40    2.90
   0   1   3   45.00    3.80
   0   1   3   45.20    2.80
   0   1   3   46.60    2.80
   0   1   3   43.00    2.50
   0   1   3   47.20    2.80
   0   1   3   41.60    2.30
   0   1   3   44.10    2.40
   2  -2  -4  313.87   14.30
   2  -2  -4  284.87   15.50
   2  -2  -4  296.37   13.00
   2  -2  -4  306.57   14.00
   2  -2  -4  317.67   14.80
   2  -2  -4  315.17   13.20
   2  -2  -4  321.47   13.00
   2  -2  -4  297.67   13.10
   2  -2  -4  293.27   13.20
   2  -2  -4  284.27   13.00
   2  -2  -4  311.67   13.70
   2  -2  -4  312.07   14.50
   2  -2  -4  308.87   13.60
   2  -2  -4  308.77   13.30
   2  -2  -4  331.17   13.20
   2  -2  -4  339.57   13.50
  -2   2   4  287.97   13.30
  -2   2   4  303.17   13.90
  -2   2   4  299.67   16.00
  -2   2   4  310.67   13.00
  -2   2   4  309.97   13.60
  -2   2   4  307.27   13.60
  -2   2   4  312.67   14.10
   4  -3  -5  454.75   18.90
   4  -3  -5  438.26   18.50
   4  -3  -5  431.66   18.30
   4  -3  -5  392.26   18.20
   4  -3  -5  460.15   20.20
   4  -3  -5  435.56   18.50
   4  -3  -5  419.56   18.50
   4  -3  -5  438.86   18.70
   4  -3  -5  436.46   20.50
   4  -3  -5  447.46   18.70
   4  -3  -5  444.36   18.40
   4  -3  -5  441.06   18.60
   4  -3  -5  426.26   18.50
   4  -3  -5  426.46   18.70
  -4   3   5  401.86   19.80
  -4   3   5  428.96   18.40
  -4   3   5  464.35   19.40
  -4   3   5  438.66   19.20
  -4   3   5  421.36   19.90
  -4   3   5  436.76   18.50
  -4   3   5  467.35   19.40
   6  -4  -6   49.80    3.10
   6  -4  -6   48.70    2.70
   6  -4  -6   52.59    3.10
   6  -4  -6   54.69    3.10
   6  -4  -6   51.49    3.20
   6  -4  -6   56.49    3.20
   6  -4  -6   53.29    2.80
   6  -4  -6   50.79    3.30
   6  -4  -6   48.10    2.60
   6  -4  -6   54.89    3.10
   6  -4  -6   52.09    3.00
   6  -4  -6   44.90    2.60
   6  -4  -6   55.09    3.20
  -6   4   6   45.30    2.90
  -6   4   6   46.50    3.40
  -6   4   6   51.99    2.80
  -9   4   2    7.20    0.90
  -9   4   2    7.20    0.90
   9  -4  -2    8.10    1.30
   9  -4  -2    9.10    1.40
   9  -4  -2    9.30    1.00
   9  -4  -2   13.60    2.00
   9  -4  -2   10.50    1.50
   9  -4  -2    7.90    1.10
   9  -4  -2    8.80    0.90
   9  -4  -2    9.80    1.30
   9  -4  -2   10.90    1.90
   9  -4  -2    9.60    1.30
   9  -4  -2    8.30    1.10
   9  -4  -2   11.40    1.90
   9  -4  -2    8.20    0.90
  -7   3   1  111.39    4.90
  -7   3   1  102.99    6.30
  -7   3   1  102.39    6.40
  -7   3   1  102.09    7.00
   7  -3  -1  104.89    5.30
   7  -3  -1  107.29    5.30
   7  -3  -1  106.39    5.10
   7  -3  -1  108.29    5.00
   7  -3  -1  107.79    5.20
   7  -3  -1  100.99    4.80
   7  -3  -1  108.19    5.30
   7  -3  -1  101.99    4.90
   7  -3  -1  107.89    4.90
   7  -3  -1  111.69    5.60
   7  -3  -1  105.79    6.00
   7  -3  -1  104.09    5.40
   7  -3  -1  103.59    6.00
   7  -3  -1  106.09    5.00
   7  -3  -1  105.49    5.20
  -5   2   0    9.50    1.50
  -5   2   0    7.90    1.40
  -5   2   0    8.40    1.40
   5  -2   0    8.50    1.20
   5  -2   0    8.50    1.10
   5  -2   0    8.50    1.40
   5  -2   0    9.90    1.20
   5  -2   0    7.90    1.10
   5  -2   0   10.50    1.20
   5  -2   0    9.50    1.30
   5  -2   0    8.90    1.40
   5  -2   0    9.00    1.00
   5  -2   0    6.70    1.40
   5  -2   0   10.20    0.90
   5  -2   0    7.60    0.90
   5  -2   0    7.10    1.00
   5  -2   0    6.50    0.90
  -3   1  -1  239.38   10.10
  -3   1  -1  234.78   10.30
  -3   1  -1  239.38   10.80
  -3   1  -1  235.18   10.40
   3  -1   1  227.98    9.90
   3  -1   1  223.68    9.90
   3  -1   1  233.38   10.50
   3  -1   1  229.88   10.60
   3  -1   1  236.08    9.90
   3  -1   1  246.38   12.60
  -1   0  -2  674.13   29.70
  -1   0  -2  711.43   29.10
  -1   0  -2  632.64   28.90
  -1   0  -2  740.03   30.10
  -1   0  -2  735.13   29.30
  -1   0  -2  670.43   28.80
  -1   0  -2  653.13   29.60
  -1   0  -2  706.83   29.10
   1   0   2  695.73   28.70
   1   0   2  769.02   29.00
   1   0   2  730.63   29.00
   1   0   2  709.73   29.50
   1   0   2  697.33   29.80
   1   0   2  728.63   28.90
   1   0   2  737.23   29.00
   1   0   2  677.03   28.80
   1  -1  -3    7.80    1.70
   1  -1  -3    6.80    0.80
   1  -1  -3    8.10    1.10
   1  -1  -3    6.00    1.10
   1  -1  -3    5.40    1.40
   1  -1  -3    7.50    0.70
   1  -1  -3    7.20    1.20
   1  -1  -3    5.70    1.00
   1  -1  -3    4.30    1.40
  -1   1   3    8.60    1.10
  -1   1   3    6.30    1.60
  -1   1   3    7.20    1.30
  -1   1   3    6.70    0.80
  -1   1   3    9.50    1.20
  -1   1   3    5.20    1.00
   3  -2  -4  637.14   26.50
   3  -2  -4  638.54   26.50
   3  -2  -4  612.84   26.90
   3  -2  -4  640.34   26.60
   3  -2  -4  652.73   26.60
   3  -2  -4  644.24   28.00
   3  -2  -4  652.43   26.50
   3  -2  -4  654.73   28.10
   3  -2  -4  651.33   26.70
   3  -2  -4  638.44   27.90
   3  -2  -4  643.24   26.70
   3  -2  -4  607.34   26.90
  -3   2   4  597.74   26.80
  -3   2   4  668.23   27.10
  -3   2   4  658.73   26.40
  -3   2   4  670.43   27.10
  -3   2   4  646.54   27.50
   5  -3  -5   30.40    1.80
   5  -3  -5   31.50    2.30
   5  -3  -5   26.70    3.40
   5  -3  -5   28.80    2.30
   5  -3  -5   32.10    2.30
   5  -3  -5   30.80    2.30
   5  -3  -5   32.10    2.40
   5  -3  -5   37.10    3.40
   5  -3  -5   28.60    2.20
   5  -3  -5   31.50    2.50
   5  -3  -5   29.50    2.00
   5  -3  -5   29.80    2.20
   5  -3  -5   29.50    1.80
   5  -3  -5   35.30    2.20
   5  -3  -5   35.10    2.00
  -5   3   5   27.20    2.90
  -5   3   5   29.10    2.90
  -5   3   5   26.30    2.00
  -5   3   5   31.30    1.90
  -5   3   5   28.70    2.10
  -5   3   5   30.30    3.70
   7  -4  -6   14.80    1.70
   7  -4  -6   14.90    1.60
   7  -4  -6   18.10    1.90
   7  -4  -6   16.60    1.20
   7  -4  -6   15.20    2.00
   7  -4  -6   15.10    1.70
   7  -4  -6   16.60    1.90
   7  -4  -6   15.10    1.20
   7  -4  -6   14.70    1.00
   7  -4  -6   15.20    2.00
   7  -4  -6   13.50    1.70
   7  -4  -6   16.30    1.50
   7  -4  -6   18.10    1.40
  -7   4   6   18.40    1.50
  -7   4   6   20.00    1.60
  -7   4   6   17.60    1.40
  -8   4   2  135.49    6.00
  -8   4   2  130.99    6.50
   8  -4  -2  125.89    6.90
   8  -4  -2  127.89    6.30
   8  -4  -2  127.99    6.40
   8  -4  -2  129.19    6.20
   8  -4  -2  129.39    5.90
   8  -4  -2  133.79    5.90
   8  -4  -2  135.09    6.00
   8  -4  -2  132.09    6.20
   8  -4  -2  127.49    6.30
   8  -4  -2  122.29    5.70
   8  -4  -2  126.59    6.30
   8  -4  -2  136.29    6.50
   8  -4  -2  126.39    6.90
   8  -4  -2  127.79    6.30
  -6   3   1   40.70    3.50
   6  -3  -1   39.90    3.10
   6  -3  -1   39.50    2.40
   6  -3  -1   41.10    2.40
   6  -3  -1   34.60    2.20
   6  -3  -1   41.90    2.30
   6  -3  -1   40.60    3.10
   6  -3  -1   39.70    2.20
   6  -3  -1   38.10    2.30
   6  -3  -1   39.20    2.20
   6  -3  -1   40.20    2.70
   6  -3  -1   37.30    2.30
   6  -3  -1   42.60    2.60
   6  -3  -1   44.10    3.40
  -4   2   0   98.89    4.80
  -4   2   0   98.99    4.90
  -4   2   0  101.49    4.90
   4  -2   0   93.19    4.90
   4  -2   0   97.69    4.50
   4  -2   0   90.29    4.30
   4  -2   0   89.09    4.70
   4  -2   0   94.09    4.60
   4  -2   0   97.69    4.80
   4  -2   0   91.59    4.50
   4  -2   0   98.69    4.50
   4  -2   0   99.59    4.70
   4  -2   0  100.09    4.90
   4  -2   0   94.49    4.70
   4  -2   0   87.19    4.10
   4  -2   0  100.89    4.40
  -2   1  -1  612.24   25.20
  -2   1  -1  609.04   25.20
  -2   1  -1  593.24   25.00
  -2   1  -1  658.43   25.40
   2  -1   1  643.14   25.60
   2  -1   1  643.74   25.40
   2  -1   1  589.74   25.30
   2  -1   1  598.34   25.00
   2  -1   1  593.94   24.90
   2  -1   1  633.34   25.50
   2  -1   1  590.84   25.30
   2  -1   1  581.84   24.90
   0   0  -2   85.39    4.50
   0   0  -2   81.79    4.10
   0   0  -2   88.19    4.00
   0   0  -2   80.39    4.90
   0   0  -2   85.49    4.70
   0   0  -2   96.49    4.60
   0   0   2   94.59    4.10
   0   0   2   98.09    4.10
   0   0   2   93.79    4.10
   0   0   2   93.49    4.50
   0   0   2   97.69    4.20
   0   0   2   86.89    4.00
   2  -1  -3  691.03   28.40
   2  -1  -3  691.03   29.00
   2  -1  -3  718.13   28.10
   2  -1  -3  713.23   29.20
   2  -1  -3  672.73   28.60
   2  -1  -3  710.13   28.90
   2  -1  -3  698.23   28.40
   2  -1  -3  672.73   28.20
   2  -1  -3  671.73   28.10
   2  -1  -3  733.83   31.20
   2  -1  -3  657.73   28.10
   2  -1  -3  678.83   28.10
  -2   1   3  709.23   28.70
  -2   1   3  684.23   31.20
  -2   1   3  727.43   28.60
  -2   1   3  664.43   28.70
  -2   1   3  660.33   28.70
  -2   1   3  624.14   28.20
   4  -2  -4  325.67   14.00
   4  -2  -4  326.67   14.00
   4  -2  -4  329.57   13.80
   4  -2  -4  328.67   13.90
   4  -2  -4  309.27   14.40
   4  -2  -4  345.57   15.20
   4  -2  -4  326.67   14.00
   4  -2  -4  321.37   14.10
   4  -2  -4  334.87   14.10
   4  -2  -4  328.07   14.00
   4  -2  -4  315.97   14.40
   4  -2  -4  327.77   14.00
   4  -2  -4  340.27   14.00
   4  -2  -4  322.07   13.90
   4  -2  -4  329.77   14.40
   4  -2  -4  319.87   15.30
  -4   2   4  330.67   14.40
  -4   2   4  307.87   14.30
  -4   2   4  342.77   14.90
  -4   2   4  335.57   14.00
  -4   2   4  341.47   14.40
  -4   2   4  309.67   14.60
   6  -3  -5  175.68    8.40
   6  -3  -5  172.58    8.40
   6  -3  -5  180.88    7.80
   6  -3  -5  177.88    9.20
   6  -3  -5  180.08    8.30
   6  -3  -5  174.38    8.20
   6  -3  -5  183.38    8.40
   6  -3  -5  182.18    7.90
   6  -3  -5  177.98    7.70
   6  -3  -5  178.38    8.30
   6  -3  -5  186.28    8.90
   6  -3  -5  184.48    8.60
   6  -3  -5  177.08    7.70
   6  -3  -5  180.08    8.20
   6  -3  -5  166.88    8.30
   6  -3  -5  181.18    8.20
   6  -3  -5  173.98    7.90
  -6   3   5  179.58    8.00
  -6   3   5  177.08    7.90
  -6   3   5  174.68    8.10
   8  -4  -6   66.69    3.60
   8  -4  -6   72.79    3.60
   8  -4  -6   68.69    3.30
   8  -4  -6   66.39    3.70
   8  -4  -6   73.89    3.30
   8  -4  -6   72.39    3.80
   8  -4  -6   74.89    3.40
   8  -4  -6   68.89    3.90
   8  -4  -6   68.29    3.70
   8  -4  -6   67.59    3.30
  -8   4   6   79.59    3.50
  -8   4   6   76.09    3.60
  -8   4   6   76.09    3.50
  -9   5   3   -0.30    0.50
  -9   5   3    1.40    0.60
   9  -5  -3    0.70    0.70
   9  -5  -3    0.80    0.80
   9  -5  -3    0.60    0.40
   9  -5  -3    0.30    0.70
   9  -5  -3    0.50    0.40
   9  -5  -3    0.60    0.70
   9  -5  -3    0.60    0.60
   9  -5  -3    1.10    0.70
   9  -5  -3    0.60    0.50
   9  -5  -3    0.50    0.70
   9  -5  -3    0.10    0.40
   7  -4  -2   35.10    2.60
   7  -4  -2   35.50    2.10
   7  -4  -2   37.70    2.40
   7  -4  -2   36.20    2.20
   7  -4  -2   39.50    2.50
   7  -4  -2   38.20    2.50
   7  -4  -2   36.50    2.70
   7  -4  -2   31.50    2.10
   7  -4  -2   36.40    3.30
   7  -4  -2   39.40    2.80
   7  -4  -2   35.60    3.10
   7  -4  -2   36.80    2.60
   7  -4  -2   37.70    2.20
   7  -4  -2   39.20    2.60
  -5   3   1   69.89    4.10
  -5   3   1   80.09    4.50
  -5   3   1   72.39    4.10
   5  -3  -1   78.29    3.90
   5  -3  -1   76.79    4.30
   5  -3  -1   82.49    4.00
   5  -3  -1   75.69    3.90
   5  -3  -1   80.49    4.40
   5  -3  -1   81.89    3.70
   5  -3  -1   75.59    3.70
   5  -3  -1   82.39    4.00
   5  -3  -1   73.69    3.60
   5  -3  -1   75.39    3.90
   5  -3  -1   79.99    3.80
   5  -3  -1   77.29    3.90
   5  -3  -1   77.59    4.00
  -3   2   0    8.60    1.20
  -3   2   0    9.10    1.00
  -3   2   0    8.40    0.80
  -3   2   0    9.70    1.30
   3  -2   0   11.10    1.40
   3  -2   0    9.60    1.20
   3  -2   0    8.60    1.00
   3  -2   0    9.30    0.80
   3  -2   0    9.70    0.90
   3  -2   0    9.30    0.70
   3  -2   0    8.10    0.70
   3  -2   0    8.70    0.70
   3  -2   0    9.20    0.80
   3  -2   0    8.30    0.80
  -1   1  -1  140.09    6.20
  -1   1  -1  135.59    6.00
  -1   1  -1  136.99    6.00
  -1   1  -1  151.48    6.20
  -1   1  -1  142.79    5.90
  -1   1  -1  137.79    6.00
   1  -1   1  144.69    6.00
   1  -1   1  147.19    6.20
   1   0  -2  244.88   10.00
   1   0  -2  235.28   10.30
   1   0  -2  238.98   10.10
   1   0  -2  239.28    9.80
   1   0  -2  229.68   10.00
   1   0  -2  248.68   10.00
   1   0  -2  233.38    9.80
   1   0  -2  223.18   10.50
   1   0  -2  234.38    9.80
  -1   0   2  222.28   10.00
  -1   0   2  226.48    9.90
  -1   0   2  239.18   10.60
  -1   0   2  251.97    9.90
  -1   0   2  227.38    9.80
  -1   0   2  247.08    9.90
   3  -1  -3 1186.38   47.40
   3  -1  -3 1138.69   47.50
   3  -1  -3 1197.48   47.30
   3  -1  -3 1220.28   48.40
   3  -1  -3 1147.39   47.60
   3  -1  -3 1155.58   48.90
   3  -1  -3 1084.19   47.70
   3  -1  -3 1204.58   47.20
   3  -1  -3 1171.58   47.40
   3  -1  -3 1224.18   47.40
   3  -1  -3 1156.38   47.60
   3  -1  -3 1170.58   47.40
   3  -1  -3 1233.88   48.30
  -3   1   3 1077.79   47.40
  -3   1   3 1210.38   47.90
  -3   1   3 1192.68   47.70
  -3   1   3 1051.39   47.50
  -3   1   3 1158.38   47.80
  -3   1   3 1229.38   49.40
  -3   1   3 1070.79   47.50
   5  -2  -4  406.46   17.00
   5  -2  -4  423.96   17.30
   5  -2  -4  386.86   16.80
   5  -2  -4  383.46   18.10
   5  -2  -4  392.96   16.80
   5  -2  -4  415.76   17.00
   5  -2  -4  416.56   17.20
   5  -2  -4  418.76   17.60
   5  -2  -4  434.56   17.10
   5  -2  -4  430.26   17.20
   5  -2  -4  377.96   18.30
   5  -2  -4  399.56   16.80
   5  -2  -4  410.26   17.20
   5  -2  -4  399.06   17.60
   5  -2  -4  406.06   17.10
  -5   2   4  379.86   17.40
  -5   2   4  431.36   16.80
  -5   2   4  416.66   18.20
  -5   2   4  404.66   17.60
  -5   2   4  386.26   17.50
  -5   2   4  360.16   17.00
  -5   2   4  367.76   16.80
  -5   2   4  411.66   17.70
   7  -3  -5    7.20    1.40
   7  -3  -5    4.60    1.10
   7  -3  -5    6.10    1.60
   7  -3  -5    8.10    1.40
   7  -3  -5    6.40    1.20
   7  -3  -5    5.30    2.00
   7  -3  -5    4.00    1.20
   7  -3  -5    4.00    1.50
   7  -3  -5    6.60    1.20
   7  -3  -5    4.80    1.00
   7  -3  -5    6.90    1.10
   7  -3  -5    7.60    1.70
  -7   3   5    7.30    3.10
  -7   3   5    7.40    3.20
   9  -4  -6   87.79    4.20
   9  -4  -6   95.19    4.10
  -9   4   6   91.09    4.30
  -9   4   6   99.29    4.20
  -8   5   3   50.99    2.60
   8  -5  -3   50.99    2.70
   8  -5  -3   52.59    2.60
   8  -5  -3   50.69    3.00
   8  -5  -3   50.59    2.70
   8  -5  -3   47.70    3.60
   8  -5  -3   54.39    3.00
   8  -5  -3   53.49    3.10
   8  -5  -3   50.09    3.00
   8  -5  -3   47.90    3.00
   8  -5  -3   47.10    2.60
   8  -5  -3   49.30    3.00
  -6   4   2   72.79    5.00
   6  -4  -2   74.39    3.30
   6  -4  -2   69.09    4.40
   6  -4  -2   66.89    3.70
   6  -4  -2   70.29    4.00
   6  -4  -2   70.69    3.90
   6  -4  -2   68.99    3.50
   6  -4  -2   71.19    3.80
   6  -4  -2   73.19    4.30
   6  -4  -2   69.69    3.50
   6  -4  -2   68.99    3.70
   6  -4  -2   73.19    4.40
   6  -4  -2   68.99    3.90
   6  -4  -2   67.99    3.60
   6  -4  -2   72.19    3.40
   6  -4  -2   64.89    3.80
   6  -4  -2   72.19    3.80
   6  -4  -2   70.49    3.90
  -4   3   1    9.00    1.00
  -4   3   1    9.00    1.00
  -4   3   1    9.10    1.30
  -4   3   1    9.80    1.20
   4  -3  -1   10.80    1.00
   4  -3  -1   10.60    1.10
   4  -3  -1    8.80    0.90
   4  -3  -1    8.30    1.10
   4  -3  -1   11.00    1.00
   4  -3  -1    8.10    1.20
  -2   2   0 2842.92  117.89
  -2   2   0 2989.30  117.49
  -2   2   0 2934.41  117.59
   2  -2   0 2794.12  117.29
   2  -2   0 2989.30  118.29
   0   1  -1  454.85   18.40
   0   1  -1  456.25   18.40
   0   1  -1  401.56   18.40
   0   1  -1  468.15   18.70
   0   1  -1  434.26   18.40
   0   1  -1  430.86   18.40
   0  -1   1  457.65   18.40
   0  -1   1  443.06   18.40
   0  -1   1  471.25   18.30
   0  -1   1  462.05   18.40
   0  -1   1  474.35   18.40
   0  -1   1  461.15   18.40
   0  -1   1  472.45   18.40
   2   0  -2 1197.58   49.20
   2   0  -2 1187.88   49.20
   2   0  -2 1229.18   49.00
   2   0  -2 1291.97   49.10
   2   0  -2 1202.48   49.10
   2   0  -2 1247.28   49.99
   2   0  -2 1190.18   49.10
  -2   0   2 1215.28   49.20
  -2   0   2 1161.38   49.00
  -2   0   2 1173.58   49.00
  -2   0   2 1158.08   49.10
  -2   0   2 1159.38   49.10
  -2   0   2 1224.18   49.30
  -2   0   2 1181.28   49.10
  -2   0   2 1316.97   50.29
   4  -1  -3   23.10    1.60
   4  -1  -3   19.50    1.80
   4  -1  -3   19.70    1.80
   4  -1  -3   28.80    2.30
   4  -1  -3   22.60    1.70
   4  -1  -3   26.60    1.60
   4  -1  -3   25.50    1.90
   4  -1  -3   25.60    2.40
   4  -1  -3   25.00    1.90
   4  -1  -3   28.70    3.90
   4  -1  -3   22.30    1.60
   4  -1  -3   24.10    1.50
  -4   1   3   21.90    1.70
  -4   1   3   22.40    1.80
  -4   1   3   24.30    3.90
  -4   1   3   20.90    1.80
  -4   1   3   22.00    1.80
  -4   1   3   25.70    1.70
  -4   1   3   25.60    2.00
  -4   1   3   27.10    1.40
   6  -2  -4  353.26   15.30
   6  -2  -4  346.67   16.00
   6  -2  -4  349.17   15.20
   6  -2  -4  364.26   15.30
   6  -2  -4  363.56   15.50
   6  -2  -4  367.56   15.50
   6  -2  -4  358.76   15.60
   6  -2  -4  343.27   15.50
   6  -2  -4  359.46   16.30
   6  -2  -4  348.47   15.10
   6  -2  -4  363.96   15.40
   6  -2  -4  360.66   16.10
   6  -2  -4  356.56   15.40
   6  -2  -4  348.77   16.50
   6  -2  -4  362.46   15.50
   6  -2  -4  370.06   15.60
   6  -2  -4  378.76   15.60
  -6   2   4  338.47   15.00
  -6   2   4  333.67   15.20
  -6   2   4  371.36   16.30
  -6   2   4  367.16   16.70
  -6   2   4  373.46   16.40
  -6   2   4  379.56   15.10
   8  -3  -5   22.60    1.90
   8  -3  -5   22.90    2.00
   8  -3  -5   24.20    2.00
   8  -3  -5   24.70    2.10
   8  -3  -5   20.30    1.50
   8  -3  -5   24.20    1.70
   8  -3  -5   23.90    1.80
   8  -3  -5   23.30    1.70
   8  -3  -5   23.00    2.00
   8  -3  -5   24.40    1.90
   8  -3  -5   23.50    1.50
  -8   3   5   23.30    1.60
  -7   5   3   16.20    1.40
   7  -5  -3   19.60    1.60
   7  -5  -3   18.60    1.90
   7  -5  -3   15.40    1.60
   7  -5  -3   17.70    1.70
   7  -5  -3   17.90    1.80
   7  -5  -3   18.90    1.50
   7  -5  -3   17.60    1.40
   7  -5  -3   18.40    2.00
   7  -5  -3   19.70    2.00
   7  -5  -3   14.90    1.10
   7  -5  -3   15.80    1.70
   7  -5  -3   19.30    1.90
   7  -5  -3   18.60    1.50
   7  -5  -3   18.20    1.70
  -5   4   2  455.05   20.80
  -5   4   2  477.85   20.50
  -5   4   2  471.35   20.60
   5  -4  -2  489.25   20.90
   5  -4  -2  488.75   20.60
   5  -4  -2  469.95   20.00
   5  -4  -2  451.85   20.10
   5  -4  -2  487.15   20.20
   5  -4  -2  520.15   20.50
   5  -4  -2  486.45   20.60
   5  -4  -2  505.85   20.00
   5  -4  -2  487.55   20.20
   5  -4  -2  492.65   20.40
   5  -4  -2  494.05   20.90
   5  -4  -2  476.75   20.50
   5  -4  -2  483.25   20.40
   5  -4  -2  488.85   20.20
   5  -4  -2  497.05   20.70
   5  -4  -2  494.45   20.50
  -3   3   1  347.07   14.30
  -3   3   1  332.87   13.90
  -3   3   1  326.37   13.90
  -3   3   1  332.47   14.40
  -3   3   1  354.26   14.60
   3  -3  -1  334.67   15.00
   3  -3  -1  316.37   13.90
   3  -3  -1  326.27   14.20
   3  -3  -1  328.17   13.90
   3  -3  -1  331.97   14.20
  -1   2   0   64.79    3.00
  -1   2   0   58.69    3.00
  -1   2   0   58.59    3.10
  -1   2   0   68.09    2.90
   1  -2   0   60.09    3.00
   1  -2   0   67.69    3.20
   1  -2   0   66.39    3.00
   1  -2   0   59.69    3.00
   1   1  -1  197.38    8.60
   1   1  -1  234.18    9.80
   1   1  -1  217.78    8.70
   1   1  -1  209.68    8.90
   1   1  -1  208.98    9.40
   1   1  -1  192.68    9.40
   1   1  -1  194.48    8.70
   1   1  -1  217.18    8.70
  -1  -1   1  195.28    8.60
  -1  -1   1  199.08    8.80
  -1  -1   1  194.48    8.70
  -1  -1   1  216.78    9.50
  -1  -1   1  219.38    8.80
  -1  -1   1  200.88    9.00
  -1  -1   1  218.88    8.80
   3   0  -2 2770.62  107.89
   3   0  -2 2584.24  107.59
   3   0  -2 2694.83  107.69
   3   0  -2 2584.84  108.79
   3   0  -2 2793.82  108.59
   3   0  -2 2664.53  108.19
   3   0  -2 2665.03  107.69
   3   0  -2 2719.83  107.69
   3   0  -2 2668.83  107.39
   3   0  -2 2701.53  107.49
   3   0  -2 2641.64  107.69
  -3   0   2 2734.83  107.89
  -3   0   2 2745.33  109.39
  -3   0   2 2558.44  107.69
  -3   0   2 2551.84  107.69
  -3   0   2 2634.34  108.19
  -3   0   2 2576.24  107.79
  -3   0   2 2581.74  107.69
   5  -1  -3   13.00    1.60
   5  -1  -3   14.80    2.40
   5  -1  -3   11.50    1.80
   5  -1  -3   12.60    1.70
   5  -1  -3    9.60    1.30
   5  -1  -3   11.70    1.10
   5  -1  -3   10.90    1.10
   5  -1  -3   12.30    1.10
   5  -1  -3   10.60    1.10
   5  -1  -3   10.20    1.00
  -5   1   3   10.70    0.90
  -5   1   3   11.30    1.50
  -5   1   3    9.70    1.60
  -5   1   3    9.20    1.60
  -5   1   3    9.50    1.60
   7  -2  -4   27.80    1.80
   7  -2  -4   25.00    3.10
   7  -2  -4   31.70    1.80
   7  -2  -4   28.80    2.80
   7  -2  -4   32.30    2.50
   7  -2  -4   27.40    2.40
   7  -2  -4   28.80    2.10
   7  -2  -4   30.70    1.70
   7  -2  -4   29.90    2.20
   7  -2  -4   27.00    1.70
   7  -2  -4   30.30    2.10
   7  -2  -4   27.50    2.10
   7  -2  -4   26.60    1.80
   7  -2  -4   30.80    2.20
   7  -2  -4   29.10    2.30
   7  -2  -4   27.90    2.90
   7  -2  -4   31.30    2.80
   7  -2  -4   30.90    2.30
   7  -2  -4   30.20    2.60
   7  -2  -4   24.20    2.10
  -7   2   4   29.00    1.80
  -7   2   4   30.90    1.90
  -7   2   4   28.70    3.80
  -7   2   4   29.30    3.70
  -7   2   4   27.00    1.90
  -7   2   4   29.10    3.60
   9  -3  -5    4.60    0.90
   9  -3  -5    4.90    0.70
   9  -3  -5    3.40    1.00
   9  -3  -5    5.20    1.00
   9  -3  -5    4.40    1.00
   9  -3  -5    5.80    1.10
   9  -3  -5    3.80    0.80
   9  -3  -5    4.60    0.60
   9  -3  -5    4.80    0.70
   9  -3  -5    6.80    1.80
   9  -3  -5    5.80    1.00
  -9   3   5    4.50    0.70
  -8   6   4    2.50    0.70
  -8   6   4    3.50    0.70
   8  -6  -4    2.60    0.60
   8  -6  -4    1.40    0.70
   8  -6  -4    2.20    0.50
   8  -6  -4    2.90    0.90
   8  -6  -4    2.70    0.80
   8  -6  -4    2.20    0.60
   8  -6  -4    1.60    0.90
   8  -6  -4    2.70    0.60
   8  -6  -4    1.70    0.90
   8  -6  -4    1.70    0.90
  -6   5   3   13.90    1.50
   6  -5  -3   13.90    1.60
   6  -5  -3   15.30    1.70
   6  -5  -3   16.20    1.50
   6  -5  -3   17.90    1.80
   6  -5  -3   17.30    1.40
   6  -5  -3   16.00    1.90
   6  -5  -3   16.80    1.40
   6  -5  -3   14.00    1.90
   6  -5  -3   16.70    1.10
   6  -5  -3   16.00    1.50
   6  -5  -3   18.30    1.90
   6  -5  -3   14.50    1.60
   6  -5  -3   17.20    1.60
   6  -5  -3   14.60    1.60
  -4   4   2    1.40    1.10
  -4   4   2    4.00    1.40
  -4   4   2    0.60    0.70
  -4   4   2    0.30    0.70
   4  -4  -2    1.30    0.60
   4  -4  -2    1.40    0.30
   4  -4  -2    0.90    0.60
   4  -4  -2    0.40    0.40
   4  -4  -2    0.90    0.80
   4  -4  -2    4.00    2.30
   4  -4  -2    2.30    1.10
   4  -4  -2    1.20    0.70
   4  -4  -2    1.50    0.90
   4  -4  -2    1.90    0.70
   4  -4  -2    1.40    0.70
   4  -4  -2    1.30    0.70
   4  -4  -2    5.60    3.70
   4  -4  -2    0.50    0.50
   4  -4  -2    1.00    0.40
   4  -4  -2    1.50    0.70
  -2   3   1  513.45   21.00
  -2   3   1  504.45   21.70
  -2   3   1  497.55   21.00
  -2   3   1  512.45   21.50
  -2   3   1  518.35   21.40
   2  -3  -1  478.35   21.40
   2  -3  -1  530.05   21.00
   2  -3  -1  514.05   20.90
   2  -3  -1  500.35   21.00
   2  -3  -1  498.35   20.90
   2  -3  -1  501.35   21.70
   2  -3  -1  515.05   20.90
   0   2   0 4256.27  173.78
   0   2   0 4253.17  173.78
   0   2   0 4095.09  174.08
   0   2   0 3989.00  173.58
   0   2   0 4241.98  173.78
   0   2   0 4657.63  174.38
   0   2   0 4394.96  173.78
   0  -2   0 4325.27  174.08
   0  -2   0 4306.77  173.78
   0  -2   0 4336.67  173.78
   0  -2   0 4304.67  173.88
   0  -2   0 4421.96  173.78
   0  -2   0 4184.48  173.48
   0  -2   0 4526.15  173.58
   2   1  -1   29.70    1.60
   2   1  -1   31.40    2.40
   2   1  -1   29.30    2.60
   2   1  -1   30.10    1.80
   2   1  -1   30.60    2.20
   2   1  -1   32.30    2.80
   2   1  -1   28.80    1.80
   2   1  -1   29.90    1.90
  -2  -1   1   28.40    1.90
  -2  -1   1   28.70    1.80
  -2  -1   1   27.30    1.70
  -2  -1   1   28.20    1.60
  -2  -1   1   27.80    1.90
  -2  -1   1   28.30    1.90
   4   0  -2  207.78    9.00
   4   0  -2  203.88    9.00
   4   0  -2  208.48    8.40
   4   0  -2  211.88   10.90
   4   0  -2  204.18    9.00
   4   0  -2  202.28   10.40
   4   0  -2  199.88    8.70
   4   0  -2  210.88    9.90
   4   0  -2  198.28   11.00
   4   0  -2  199.08    8.90
  -4   0   2  208.68    9.10
  -4   0   2  175.08    9.10
  -4   0   2  174.58    9.00
  -4   0   2  194.88    8.80
   6  -1  -3   43.50    3.10
   6  -1  -3   36.60    2.40
   6  -1  -3   33.00    2.20
   6  -1  -3   38.10    2.30
   6  -1  -3   36.60    2.10
   6  -1  -3   37.50    2.30
   6  -1  -3   39.30    2.70
   6  -1  -3   36.20    2.90
   6  -1  -3   33.70    2.20
   6  -1  -3   37.10    2.40
   6  -1  -3   36.50    2.30
   6  -1  -3   32.60    2.10
   6  -1  -3   34.00    2.40
   6  -1  -3   34.70    2.00
  -6   1   3   36.80    3.10
  -6   1   3   37.40    3.30
   8  -2  -4    4.60    1.30
   8  -2  -4    5.00    1.20
   8  -2  -4    4.40    1.00
   8  -2  -4    2.80    1.30
   8  -2  -4    5.50    1.20
   8  -2  -4    4.10    1.00
   8  -2  -4    3.90    0.80
   8  -2  -4    4.30    1.10
   8  -2  -4    4.80    1.70
   8  -2  -4    5.60    0.80
   8  -2  -4    3.40    1.10
   8  -2  -4    5.00    0.80
   8  -2  -4    6.30    0.90
  -8   2   4    0.40    3.20
  -8   2   4    4.90    0.90
  -8   2   4    5.40    3.50
  -8   2   4    5.00    0.90
  -8   2   4    4.30    0.90
  10  -3  -5   -0.10    0.40
  10  -3  -5   -0.30    0.60
 -10   3   5    0.90    0.40
 -10   3   5    1.10    0.50
  -7   6   4   95.29    4.50
  -7   6   4   96.99    4.60
   7  -6  -4  104.09    5.80
   7  -6  -4   90.29    4.60
   7  -6  -4   96.09    4.80
   7  -6  -4   98.19    4.40
   7  -6  -4   89.79    4.50
   7  -6  -4   95.29    4.90
   7  -6  -4   96.39    4.50
   7  -6  -4   95.39    4.80
   7  -6  -4  101.79    4.40
   7  -6  -4   87.29    4.70
   7  -6  -4   95.29    4.30
   7  -6  -4  100.39    4.70
   7  -6  -4   89.49    4.10
  -5   5   3    8.20    2.80
  -5   5   3    4.60    0.90
  -5   5   3    1.40    1.60
   5  -5  -3    6.60    1.20
   5  -5  -3    3.80    0.70
   5  -5  -3    5.40    0.90
   5  -5  -3    5.90    1.20
   5  -5  -3    4.90    1.00
   5  -5  -3    4.70    1.20
   5  -5  -3    6.30    1.20
   5  -5  -3    4.90    1.10
   5  -5  -3    7.00    1.30
   5  -5  -3    5.30    1.10
   5  -5  -3    4.80    1.00
   5  -5  -3    5.50    1.00
  -3   4   2  240.08   11.40
  -3   4   2  236.38   10.80
  -3   4   2  239.38   10.80
  -3   4   2  231.28   10.20
  -3   4   2  260.87   11.70
   3  -4  -2  232.88   11.00
   3  -4  -2  238.78   12.10
   3  -4  -2  241.58   10.70
   3  -4  -2  231.98   10.90
   3  -4  -2  242.58   10.60
   3  -4  -2  246.38   10.90
   3  -4  -2  243.28   10.60
   3  -4  -2  233.28   10.50
   3  -4  -2  242.18   10.50
   3  -4  -2  255.17   10.70
   3  -4  -2  260.17   10.60
   3  -4  -2  255.17   10.60
  -1   3   1 2211.78   90.79
  -1   3   1 2305.77   91.29
  -1   3   1 2333.87   90.99
  -1   3   1 2143.59   90.69
  -1   3   1 2243.28   93.19
  -1   3   1 2208.98   90.79
   1  -3  -1 2292.47   90.49
   1  -3  -1 1970.90   91.49
   1  -3  -1 2375.56   91.29
   1  -3  -1 2275.47   90.99
   1  -3  -1 2145.99   91.39
   1  -3  -1 2267.47   90.59
   1  -3  -1 2448.56   90.49
   1  -3  -1 2274.77   90.49
   1  -3  -1 2054.09   90.49
   1   2   0 2619.04  100.99
   1   2   0 2534.75  100.39
   1   2   0 2528.75   99.69
   1   2   0 2521.95   99.59
   1   2   0 2563.14   99.79
   1   2   0 2283.87   99.39
   1   2   0 2493.15  100.49
  -1  -2   0 2426.96   99.89
  -1  -2   0 2507.15   99.79
  -1  -2   0 2334.87   99.39
  -1  -2   0 2378.16  100.19
  -1  -2   0 2531.75   99.79
  -1  -2   0 2491.85   99.49
  -1  -2   0 2215.58   99.59
   3   1  -1 1501.55   61.09
   3   1  -1 1505.65   60.69
   3   1  -1 1562.64   61.99
   3   1  -1 1531.55   62.09
   3   1  -1 1486.55   62.89
   3   1  -1 1542.05   61.19
   3   1  -1 1560.94   62.59
   3   1  -1 1478.35   60.79
  -3  -1   1 1385.36   61.19
  -3  -1   1 1503.15   61.09
  -3  -1   1 1467.55   61.29
  -3  -1   1 1430.36   60.79
  -3  -1   1 1484.15   61.29
   5   0  -2   66.49    4.30
   5   0  -2   63.69    5.10
   5   0  -2   55.69    4.40
   5   0  -2   49.99    3.50
   5   0  -2   62.79    3.60
   5   0  -2   56.09    3.20
   5   0  -2   54.29    3.40
   5   0  -2   61.49    3.70
   5   0  -2   57.79    3.10
   5   0  -2   51.49    3.40
  -5   0   2   60.19    3.90
  -5   0   2   65.79    3.80
  -5   0   2   54.89    3.40
  -5   0   2   56.99    3.90
  -5   0   2   60.19    2.70
   7  -1  -3  595.54   24.70
   7  -1  -3  584.14   24.80
   7  -1  -3  604.44   25.70
   7  -1  -3  574.14   24.40
   7  -1  -3  609.54   24.40
   7  -1  -3  572.74   24.20
   7  -1  -3  618.74   25.10
   7  -1  -3  609.84   24.80
   7  -1  -3  580.94   26.80
   7  -1  -3  592.64   24.80
   7  -1  -3  604.44   25.50
   7  -1  -3  609.64   24.90
   7  -1  -3  575.54   24.40
   7  -1  -3  584.74   25.40
   7  -1  -3  567.24   24.20
   7  -1  -3  589.74   24.70
  -7   1   3  578.74   26.10
  -7   1   3  586.94   26.30
  -7   1   3  541.95   24.50
  -7   1   3  586.64   26.20
  -7   1   3  595.94   24.20
  -7   1   3  552.54   24.10
   9  -2  -4   16.50    1.30
   9  -2  -4   18.60    1.70
   9  -2  -4   16.50    1.50
   9  -2  -4   19.90    1.70
   9  -2  -4   17.20    1.20
   9  -2  -4   19.10    2.40
   9  -2  -4   17.30    1.50
   9  -2  -4   15.50    1.70
   9  -2  -4   18.20    1.20
   9  -2  -4   15.20    1.70
   9  -2  -4   16.60    1.50
   9  -2  -4   16.30    1.70
   9  -2  -4   16.80    2.10
  -9   2   4   17.30    1.20
  -9   2   4   16.60    1.30
  -9   2   4   14.70    1.30
  -6   6   4  101.79    4.90
  -6   6   4  111.49    5.20
   6  -6  -4  100.19    4.80
   6  -6  -4  103.69    4.70
   6  -6  -4  108.49    5.50
   6  -6  -4  106.69    5.60
   6  -6  -4  100.99    4.90
   6  -6  -4  108.39    5.30
   6  -6  -4  106.19    5.30
   6  -6  -4  103.99    5.00
   6  -6  -4  112.09    5.30
   6  -6  -4  106.99    4.90
   6  -6  -4  105.59    5.30
   6  -6  -4  107.89    5.20
   6  -6  -4  107.89    5.20
  -4   5   3   -1.40    0.80
  -4   5   3    0.10    1.20
  -4   5   3   -2.40    1.80
  -4   5   3   -0.20    0.60
  -4   5   3    0.00    1.20
   4  -5  -3    0.70    0.60
   4  -5  -3   -0.80    0.80
   4  -5  -3    0.70    0.70
   4  -5  -3    0.00    0.70
   4  -5  -3    0.60    0.90
   4  -5  -3    0.20    0.80
   4  -5  -3   -0.10    0.80
   4  -5  -3   -1.60    0.80
   4  -5  -3   -0.20    0.60
   4  -5  -3    0.20    0.60
   4  -5  -3    0.10    0.70
   4  -5  -3   -0.40    0.50
   4  -5  -3    0.60    0.80
   4  -5  -3    0.10    0.60
   4  -5  -3    0.60    0.60
  -2   4   2    7.20    1.40
  -2   4   2    6.60    1.20
  -2   4   2    7.10    0.80
  -2   4   2    4.80    1.50
  -2   4   2    6.30    1.40
  -2   4   2    6.20    1.20
   2  -4  -2    7.20    1.60
   2  -4  -2    4.90    1.30
   2  -4  -2    5.80    0.90
   2  -4  -2    7.20    1.10
   2  -4  -2    7.40    1.00
   2  -4  -2    7.80    1.00
   2  -4  -2    7.80    1.00
   2  -4  -2    5.00    0.80
   2  -4  -2    8.20    1.00
   0   3   1 3306.27  134.99
   0   3   1 3511.55  135.59
   0   3   1 3527.65  135.39
   0   3   1 3097.79  135.19
   0   3   1 3201.98  136.99
   0   3   1 3102.69  135.19
   0  -3  -1 3084.39  135.19
   0  -3  -1 3461.95  134.69
   0  -3  -1 3274.97  134.69
   0  -3  -1 3600.04  135.09
   0  -3  -1 3359.06  135.29
   0  -3  -1 3435.16  134.69
   0  -3  -1 3375.86  134.69
   0  -3  -1 3422.06  134.69
   0  -3  -1 3426.16  134.69
   0  -3  -1 3328.77  135.49
   0  -3  -1 3326.67  135.29
   0  -3  -1 3195.28  136.09
   2   2   0   35.80    3.60
   2   2   0   36.20    3.40
   2   2   0   35.80    2.00
   2   2   0   33.20    2.00
   2   2   0   37.20    2.20
   2   2   0   29.80    2.90
   2   2   0   33.90    2.30
   2   2   0   34.00    2.40
  -2  -2   0   33.00    2.50
  -2  -2   0   33.30    2.20
  -2  -2   0   35.50    2.20
  -2  -2   0   33.40    2.00
  -2  -2   0   33.50    2.40
   4   1  -1    1.70    0.90
   4   1  -1    1.70    1.40
   4   1  -1    4.10    0.70
   4   1  -1    2.40    1.70
   4   1  -1    3.80    1.10
   4   1  -1    1.50    1.80
   4   1  -1    3.70    1.00
   4   1  -1    1.40    1.00
   4   1  -1    3.60    1.00
  -4  -1   1    4.10    1.10
  -4  -1   1    2.40    0.80
  -4  -1   1    3.60    0.50
  -4  -1   1    3.10    1.00
   6   0  -2   24.80    2.50
   6   0  -2   24.00    1.70
   6   0  -2   23.60    2.20
   6   0  -2   24.60    1.60
   6   0  -2   25.50    1.90
   6   0  -2   24.40    1.90
   6   0  -2   23.40    2.30
   6   0  -2   26.20    1.90
   6   0  -2   25.40    2.00
  -6   0   2   23.50    2.50
  -6   0   2   25.20    1.50
  -6   0   2   25.50    2.80
  -6   0   2   20.30    1.40
  -6   0   2   25.50    2.90
  -6   0   2   23.60    1.50
  -6   0   2   25.80    2.80
   8  -1  -3  102.19    5.50
   8  -1  -3   96.29    5.10
   8  -1  -3   93.19    5.40
   8  -1  -3  101.89    4.40
   8  -1  -3   90.79    4.40
   8  -1  -3   83.89    5.90
   8  -1  -3   98.79    5.00
   8  -1  -3  106.39    4.80
   8  -1  -3   97.79    5.80
   8  -1  -3  103.99    5.50
   8  -1  -3   99.99    4.70
   8  -1  -3   96.29    5.20
   8  -1  -3  109.19    5.90
   8  -1  -3   99.79    4.60
  -8   1   3   95.79    4.70
  -8   1   3  101.19    7.20
  -8   1   3   99.09    7.00
  -8   1   3   99.49    4.70
  10  -2  -4   81.69    4.30
  10  -2  -4   77.69    4.30
  10  -2  -4   87.29    3.70
  10  -2  -4   90.59    3.90
  10  -2  -4   86.09    3.90
  10  -2  -4   84.79    3.90
 -10   2   4   86.39    3.80
 -10   2   4   82.19    3.90
  -5   6   4   66.19    3.60
  -5   6   4   64.79    3.50
  -5   6   4   63.89    3.70
   5  -6  -4   66.49    3.40
   5  -6  -4   67.89    3.90
   5  -6  -4   69.89    3.90
   5  -6  -4   71.39    3.90
   5  -6  -4   70.09    3.80
   5  -6  -4   70.69    3.50
   5  -6  -4   69.99    3.70
   5  -6  -4   68.99    4.20
   5  -6  -4   62.49    3.90
   5  -6  -4   59.59    3.70
   5  -6  -4   68.39    3.40
   5  -6  -4   70.59    3.30
   5  -6  -4   69.39    3.70
   5  -6  -4   76.59    3.90
  -3   5   3   12.60    1.40
  -3   5   3   11.60    2.00
  -3   5   3   13.00    2.20
  -3   5   3   13.40    1.80
  -3   5   3   10.10    2.20
   3  -5  -3   14.60    1.60
   3  -5  -3   11.00    1.20
   3  -5  -3   13.40    1.60
   3  -5  -3   13.10    1.20
   3  -5  -3   11.70    1.50
   3  -5  -3   13.30    1.60
   3  -5  -3   13.60    1.80
   3  -5  -3   12.50    1.50
   3  -5  -3   12.60    1.20
   3  -5  -3   12.70    1.40
   3  -5  -3   12.10    1.90
   3  -5  -3   11.70    1.40
   3  -5  -3   12.20    1.50
  -1   4   2  664.83   28.40
  -1   4   2  669.43   28.00
  -1   4   2  662.83   27.40
  -1   4   2  676.93   28.10
  -1   4   2  658.03   27.80
  -1   4   2  664.73   28.70
   1  -4  -2  657.33   27.30
   1  -4  -2  665.93   27.30
   1  -4  -2  615.44   27.20
   1  -4  -2  672.03   27.30
   1  -4  -2  701.73   27.30
   1  -4  -2  680.53   27.30
   1  -4  -2  639.94   27.70
   1  -4  -2  677.73   28.80
   1  -4  -2  684.63   27.60
   1  -4  -2  656.73   27.30
   1  -4  -2  641.34   27.30
   1  -4  -2  633.84   28.40
   1  -4  -2  649.64   27.80
   1  -4  -2  695.43   27.50
   1  -4  -2  600.84   27.30
   1   3   1   54.49    3.20
   1   3   1   60.99    3.60
   1   3   1   60.09    5.60
   1   3   1   59.39    3.50
   1   3   1   60.89    3.50
   1   3   1   61.69    3.70
   1   3   1   52.29    5.00
  -1  -3  -1   54.99    2.80
  -1  -3  -1   59.89    2.80
  -1  -3  -1   61.89    3.80
  -1  -3  -1   60.99    3.00
  -1  -3  -1   59.49    3.00
  -1  -3  -1   53.39    3.00
  -1  -3  -1   54.99    2.90
  -1  -3  -1   60.69    3.50
  -1  -3  -1   56.09    3.50
  -1  -3  -1   57.59    3.10
  -1  -3  -1   52.59    4.30
  -1  -3  -1   58.09    3.60
   3   2   0  529.55   23.50
   3   2   0  482.25   24.70
   3   2   0  509.25   24.20
   3   2   0  542.05   21.80
   3   2   0  571.34   23.50
   3   2   0  458.25   21.40
   3   2   0  513.75   21.60
   3   2   0  512.75   21.40
   3   2   0  534.25   23.90
  -3  -2   0  517.75   22.10
  -3  -2   0  486.95   21.60
  -3  -2   0  496.35   22.30
  -3  -2   0  523.65   22.00
  -3  -2   0  496.95   22.20
  -3  -2   0  527.55   21.00
   5   1  -1  169.08    7.00
   5   1  -1  154.78    9.30
   5   1  -1  159.78    7.60
   5   1  -1  143.79    7.80
   5   1  -1  154.68    7.80
   5   1  -1  163.38    7.60
   5   1  -1  162.98   10.00
   5   1  -1  161.68    7.90
   5   1  -1  161.48    7.10
   5   1  -1  163.68    7.70
  -5  -1   1  167.38    8.50
  -5  -1   1  140.39    6.90
  -5  -1   1  168.68    8.10
  -5  -1   1  164.88    8.60
  -5  -1   1  144.59    6.80
  -5  -1   1  169.98    8.80
  -5  -1   1  178.38    7.00
  -5  -1   1  154.38    7.70
   7   0  -2   77.19    4.10
   7   0  -2   79.29    4.80
   7   0  -2   69.29    4.00
   7   0  -2   76.19    4.20
   7   0  -2   74.09    4.80
   7   0  -2   76.69    4.10
   7   0  -2   74.89    5.80
   7   0  -2   73.29    3.80
   7   0  -2   76.99    5.40
   7   0  -2   76.79    4.10
   7   0  -2   75.29    3.90
   7   0  -2   73.89    4.20
   7   0  -2   74.29    4.00
   7   0  -2   72.99    3.70
   7   0  -2   83.69    4.60
  -7   0   2   63.69    6.10
  -7   0   2   81.39    3.90
  -7   0   2   76.09    5.60
  -7   0   2   83.09    5.80
  -7   0   2   73.39    3.60
  -7   0   2   79.99    9.90
  -7   0   2   78.29    5.70
  -7   0   2   74.29    3.70
   9  -1  -3   28.00    2.80
   9  -1  -3   32.40    2.20
   9  -1  -3   34.20    1.90
   9  -1  -3   34.50    2.40
   9  -1  -3   33.90    2.90
   9  -1  -3   34.80    2.40
   9  -1  -3   32.60    1.90
   9  -1  -3   31.00    2.30
   9  -1  -3   33.30    2.50
   9  -1  -3   35.40    1.90
   9  -1  -3   32.30    2.10
   9  -1  -3   29.90    2.20
   9  -1  -3   33.00    2.30
  -9   1   3   30.60    1.90
  -9   1   3   31.40    1.80
  -6   7   5    2.40    0.90
  -6   7   5    5.00    0.80
   6  -7  -5    4.20    0.70
   6  -7  -5    5.40    0.70
  -4   6   4   10.50    1.50
  -4   6   4   12.80    1.40
  -4   6   4    8.90    1.50
   4  -6  -4   13.00    1.60
   4  -6  -4   13.20    1.70
   4  -6  -4   12.50    1.20
   4  -6  -4   16.10    1.70
   4  -6  -4   11.60    1.30
   4  -6  -4   13.60    1.70
   4  -6  -4   13.00    1.70
   4  -6  -4   13.40    1.70
   4  -6  -4   13.00    1.80
   4  -6  -4    9.90    1.50
  -2   5   3  259.07   11.80
  -2   5   3  240.28   12.60
  -2   5   3  257.57   10.90
  -2   5   3  235.68   11.60
  -2   5   3  256.67   11.80
  -2   5   3  228.08   11.00
  -2   5   3  241.38   10.80
   2  -5  -3  220.18   10.50
   2  -5  -3  251.37   10.80
   2  -5  -3  248.68   10.80
   2  -5  -3  247.48   10.90
   2  -5  -3  225.98   10.30
   2  -5  -3  241.18   11.00
   2  -5  -3  256.77   10.90
   2  -5  -3  235.78   10.60
   2  -5  -3  252.47   10.90
   2  -5  -3  246.08   10.80
   2  -5  -3  241.88   11.90
   2  -5  -3  250.57   10.90
   0   4   2  569.74   25.60
   0   4   2  586.24   26.00
   0   4   2  550.64   24.50
   0   4   2  587.44   25.80
   0   4   2  576.74   25.70
   0   4   2  550.54   24.40
   0   4   2  600.54   24.60
   0   4   2  560.94   25.70
   0  -4  -2  620.54   26.30
   0  -4  -2  581.04   25.50
   0  -4  -2  641.94   25.70
   0  -4  -2  657.73   24.70
   0  -4  -2  577.84   24.60
   0  -4  -2  602.54   24.50
   0  -4  -2  579.64   25.40
   0  -4  -2  580.44   24.50
   0  -4  -2  578.24   25.80
   0  -4  -2  590.64   24.50
   0  -4  -2  588.94   24.50
   0  -4  -2  604.14   25.40
   0  -4  -2  586.14   24.50
   0  -4  -2  587.54   24.40
   0  -4  -2  617.84   24.70
   2   3   1   88.49    4.90
   2   3   1   94.29    4.30
   2   3   1   85.79    5.10
   2   3   1   88.59    7.50
   2   3   1   94.49    5.10
   2   3   1   83.19    6.80
   2   3   1   92.19    5.10
   2   3   1   91.99    7.80
   2   3   1   96.79    5.20
  -2  -3  -1   83.19    4.00
  -2  -3  -1   84.49    5.00
  -2  -3  -1   90.29    5.20
  -2  -3  -1   77.99    4.40
  -2  -3  -1   91.39    3.90
  -2  -3  -1   76.69    4.70
  -2  -3  -1   88.39    5.20
  -2  -3  -1   90.39    4.20
  -2  -3  -1   95.29    6.60
   4   2   0    1.60    0.50
   4   2   0    2.60    1.00
   4   2   0    3.70    2.30
   4   2   0    2.40    0.80
   4   2   0    7.00    3.20
   4   2   0    6.90    3.10
   4   2   0   -3.80    3.90
   4   2   0    2.80    1.00
  -4  -2   0    1.60    0.70
  -4  -2   0    2.90    1.10
  -4  -2   0    1.90    0.50
  -4  -2   0    1.30    0.70
  -4  -2   0    1.80    1.10
  -4  -2   0    4.10    1.30
   6   1  -1  408.16   16.70
   6   1  -1  384.46   16.30
   6   1  -1  388.66   16.80
   6   1  -1  381.56   16.90
   6   1  -1  380.36   16.10
   6   1  -1  369.56   16.80
   6   1  -1  356.56   16.00
   6   1  -1  359.86   19.50
   6   1  -1  384.36   16.70
   6   1  -1  374.56   18.90
  -6  -1   1  386.96   18.60
  -6  -1   1  407.06   18.20
  -6  -1   1  392.96   18.20
  -6  -1   1  357.76   16.00
  -6  -1   1  408.96   15.90
  -6  -1   1  375.66   17.20
  -6  -1   1  381.86   17.40
  -6  -1   1  364.26   15.80
   8   0  -2   26.50    1.80
   8   0  -2   26.30    2.70
   8   0  -2   23.00    2.00
   8   0  -2   26.10    1.60
   8   0  -2   25.30    2.20
   8   0  -2   22.90    2.80
   8   0  -2   25.30    3.00
   8   0  -2   22.80    2.10
   8   0  -2   20.40    1.80
   8   0  -2   27.00    2.00
   8   0  -2   26.80    1.80
   8   0  -2   24.00    2.10
   8   0  -2   24.80    2.00
   8   0  -2   20.30    3.30
   8   0  -2   22.50    2.40
  -8   0   2   18.50    4.50
  -8   0   2   25.70    1.60
  -8   0   2   23.30    1.60
  -8   0   2   22.70    4.60
  -8   0   2   24.80    1.70
  10  -1  -3    5.00    0.60
  10  -1  -3    4.50    0.60
  10  -1  -3    4.60    0.60
  10  -1  -3    4.40    0.90
 -10   1   3    3.80    0.60
 -10   1   3    3.50    0.60
  -5   7   5    4.90    1.00
  -5   7   5    6.60    0.90
   5  -7  -5    6.50    0.60
   5  -7  -5    4.80    0.80
   5  -7  -5    4.80    0.70
  -3   6   4    1.10    0.90
  -3   6   4    1.30    0.80
  -3   6   4    5.50    2.60
  -3   6   4    0.30    0.90
  -3   6   4    3.10    2.80
   3  -6  -4   -1.30    0.70
   3  -6  -4   -0.90    0.70
   3  -6  -4    0.60    0.90
   3  -6  -4   -0.20    0.80
   3  -6  -4   -1.20    1.00
   3  -6  -4   -0.60    0.90
   3  -6  -4    1.20    1.00
   3  -6  -4    0.40    0.90
   3  -6  -4    0.00    1.00
   3  -6  -4   -0.20    0.70
   3  -6  -4    0.30    0.40
   3  -6  -4    0.60    0.70
  -1   5   3   87.09    4.40
  -1   5   3   86.49    5.50
  -1   5   3   88.19    4.30
  -1   5   3   87.69    5.50
  -1   5   3   85.59    4.50
  -1   5   3   75.29    6.10
  -1   5   3   84.09    5.30
   1  -5  -3   85.79    4.40
   1  -5  -3   74.29    4.50
   1  -5  -3   88.99    4.10
   1  -5  -3   86.89    4.50
   1  -5  -3   81.19    4.40
   1  -5  -3   83.59    4.50
   1  -5  -3   80.59    4.40
   1  -5  -3   90.99    5.80
   1  -5  -3   84.79    4.60
   1  -5  -3   79.59    4.80
   1  -5  -3   83.49    4.50
   1   4   2   62.79    3.50
   1   4   2   65.29    3.40
   1   4   2   63.49    4.40
   1   4   2   61.79    4.40
   1   4   2   65.69    4.90
   1   4   2   58.69    3.90
   1   4   2   64.19    3.60
   1   4   2   59.09    4.80
  -1  -4  -2   65.39    3.40
  -1  -4  -2   57.29    5.00
  -1  -4  -2   60.09    4.40
  -1  -4  -2   69.69    5.00
  -1  -4  -2   64.99    3.30
  -1  -4  -2   66.09    3.50
  -1  -4  -2   69.89    3.60
  -1  -4  -2   67.49    3.30
  -1  -4  -2   63.69    3.20
  -1  -4  -2   70.49    3.50
  -1  -4  -2   67.19    3.40
  -1  -4  -2   73.89    3.70
   3   3   1  410.66   17.40
   3   3   1  377.66   16.50
   3   3   1  417.26   17.60
   3   3   1  385.46   21.20
   3   3   1  364.56   16.30
   3   3   1  386.86   20.00
   3   3   1  402.16   19.30
   3   3   1  407.86   17.10
   3   3   1  383.76   16.50
   3   3   1  409.36   17.00
  -3  -3  -1  395.66   17.20
  -3  -3  -1  397.86   16.30
  -3  -3  -1  388.26   16.20
  -3  -3  -1  383.96   16.40
  -3  -3  -1  385.56   18.10
  -3  -3  -1  395.86   16.50
  -3  -3  -1  402.86   17.90
  -3  -3  -1  389.26   18.00
   5   2   0    3.00    0.70
   5   2   0    0.80    1.60
   5   2   0    5.30    1.50
   5   2   0    1.60    1.60
   5   2   0    2.60    0.70
   5   2   0    5.30    1.10
   5   2   0    3.10    1.00
   5   2   0    2.90    0.80
   5   2   0    3.70    1.30
   5   2   0    1.40    3.10
   5   2   0    0.60    2.80
  -5  -2   0    1.60    1.40
  -5  -2   0    3.80    0.70
  -5  -2   0    4.20    2.00
  -5  -2   0    3.20    1.60
  -5  -2   0    4.30    0.70
  -5  -2   0    4.00    1.60
  -5  -2   0    2.40    1.20
  -5  -2   0    2.60    0.90
   7   1  -1   14.60    1.60
   7   1  -1   13.40    1.40
   7   1  -1   15.10    5.40
   7   1  -1   17.00    1.90
   7   1  -1   12.00    1.70
   7   1  -1   17.30    2.50
   7   1  -1   13.70    1.30
   7   1  -1   15.60    1.70
   7   1  -1   15.60    1.50
   7   1  -1   12.80    4.50
   7   1  -1   12.90    2.10
   7   1  -1   15.50    2.10
  -7  -1   1   12.60    1.20
  -7  -1   1   15.80    1.40
  -7  -1   1   11.40    2.60
  -7  -1   1   14.00    3.30
  -7  -1   1    8.10    2.80
  -7  -1   1   13.20    1.10
   9   0  -2  165.68    7.50
   9   0  -2  178.88    7.60
   9   0  -2  173.18    8.30
   9   0  -2  172.68    7.40
   9   0  -2  165.28    7.80
   9   0  -2  178.08    7.60
   9   0  -2  175.38    7.90
   9   0  -2  175.88    9.40
   9   0  -2  165.88    7.80
   9   0  -2  166.18    8.00
   9   0  -2  167.88    7.80
  -9   0   2  182.38    7.60
  -9   0   2  183.68    7.50
  -9   0   2  173.68    7.50
  -4   7   5   23.00    1.50
  -4   7   5   19.20    1.70
  -4   7   5   22.40    1.40
   4  -7  -5   18.70    1.70
   4  -7  -5   17.70    1.40
   4  -7  -5   20.00    1.10
   4  -7  -5   16.80    1.60
  -2   6   4   33.60    2.50
  -2   6   4   37.20    2.40
  -2   6   4   35.90    2.70
   2  -6  -4   36.00    2.50
   2  -6  -4   38.30    2.10
   2  -6  -4   37.20    2.10
   2  -6  -4   35.80    2.20
   2  -6  -4   35.60    2.60
   2  -6  -4   34.40    2.60
   2  -6  -4   29.60    2.50
   2  -6  -4   38.60    2.50
   2  -6  -4   37.40    2.60
   2  -6  -4   36.90    2.60
   0   5   3  187.18    8.90
   0   5   3  163.78    8.30
   0   5   3  178.48    8.00
   0   5   3  171.38    9.40
   0   5   3  174.68   10.20
   0   5   3  176.58    8.10
   0   5   3  173.58    7.70
   0   5   3  180.98    9.40
   0  -5  -3  162.48    7.90
   0  -5  -3  162.88    7.80
   0  -5  -3  175.18    8.00
   0  -5  -3  168.68    7.90
   0  -5  -3  170.98    7.60
   0  -5  -3  179.58    7.90
   0  -5  -3  173.68    9.70
   0  -5  -3  168.38    7.80
   0  -5  -3  169.68    7.90
   0  -5  -3  155.28    7.40
   0  -5  -3  158.38    7.40
   2   4   2   30.40    3.20
   2   4   2   31.60    2.50
   2   4   2   33.40    2.70
   2   4   2   27.10    3.20
   2   4   2   28.20    4.50
   2   4   2   25.50    2.00
  -2  -4  -2   25.50    1.50
  -2  -4  -2   26.60    2.00
  -2  -4  -2   32.90    2.50
  -2  -4  -2   20.00    3.40
  -2  -4  -2   23.20    4.00
  -2  -4  -2   28.50    2.40
  -2  -4  -2   22.70    3.40
   4   3   1   21.50    3.00
   4   3   1   16.90    5.40
   4   3   1   19.10    2.50
   4   3   1   27.40    2.20
   4   3   1   26.60    3.00
   4   3   1   25.00    5.20
   4   3   1   20.80    3.00
   4   3   1   26.80    3.20
   4   3   1   28.80    2.30
  -4  -3  -1   24.70    1.40
  -4  -3  -1   22.60    1.50
  -4  -3  -1   19.40    3.20
  -4  -3  -1   24.90    1.70
  -4  -3  -1   21.20    3.10
  -4  -3  -1   24.30    4.10
  -4  -3  -1   23.00    2.50
   6   2   0  162.78    8.30
   6   2   0  146.69    7.10
   6   2   0  146.99    7.30
   6   2   0  174.98    7.90
   6   2   0  175.18    7.50
   6   2   0  163.98    8.10
   6   2   0  163.78   11.30
   6   2   0  164.28    7.90
   6   2   0  163.48   12.10
   6   2   0  165.48    8.50
  -6  -2   0  174.48    8.70
  -6  -2   0  164.78    7.20
  -6  -2   0  186.48   10.50
  -6  -2   0  164.48    7.30
  -6  -2   0  158.08    7.50
  -6  -2   0  171.28    7.50
  -6  -2   0  188.88   10.70
   8   1  -1   22.40    1.90
   8   1  -1   21.90    1.70
   8   1  -1   21.90    1.90
   8   1  -1   13.90    4.10
   8   1  -1   21.10    2.10
   8   1  -1   25.00    1.60
   8   1  -1   24.30    1.90
   8   1  -1   25.80    2.10
   8   1  -1   25.40    2.70
   8   1  -1   23.00    2.20
   8   1  -1   24.10    4.90
  -8  -1   1   24.00    1.50
  -8  -1   1   23.60    1.60
  -8  -1   1   23.10    1.50
  -8  -1   1   17.70    3.90
  10   0  -2   81.69    3.70
  10   0  -2   82.29    3.40
 -10   0   2   74.09    3.50
 -10   0   2   72.09    3.50
  -3   7   5    0.00    0.80
  -3   7   5    0.40    0.80
  -3   7   5    0.70    0.60
   3  -7  -5    1.60    1.00
   3  -7  -5    0.50    0.30
  -1   6   4  183.68   10.00
  -1   6   4  207.38    8.90
  -1   6   4  214.68   10.00
  -1   6   4  202.88    9.00
   1  -6  -4  204.28    9.00
   1  -6  -4  193.88    9.00
   1  -6  -4  207.58    9.10
   1  -6  -4  203.08    8.60
   1  -6  -4  189.58    8.90
   1   5   3  257.07   11.70
   1   5   3  267.27   12.10
   1   5   3  238.38   11.20
   1   5   3  262.17   13.00
   1   5   3  259.57   12.90
   1   5   3  253.77   11.20
   1   5   3  250.87   11.00
  -1  -5  -3  256.47   11.10
  -1  -5  -3  247.48   10.80
  -1  -5  -3  245.08   11.30
  -1  -5  -3  257.17   11.10
  -1  -5  -3  259.47   11.00
   3   4   2  115.29    5.80
   3   4   2  100.19    6.90
   3   4   2  109.19    5.20
   3   4   2  100.39    4.80
   3   4   2  111.49    5.90
   3   4   2  110.29   16.80
   3   4   2  107.09    6.90
   3   4   2  109.69    7.00
  -3  -4  -2  109.89    5.10
  -3  -4  -2  108.69    7.20
  -3  -4  -2  104.59    5.10
  -3  -4  -2  113.29    5.80
  -3  -4  -2  117.09    7.60
   5   3   1   43.10    8.60
   5   3   1   17.70    3.90
   5   3   1   25.30    4.00
   5   3   1   27.10    2.30
   5   3   1   26.20    2.00
   5   3   1   26.90    9.20
   5   3   1   27.10    3.20
   5   3   1   24.40    1.70
  -5  -3  -1   19.50    3.40
  -5  -3  -1   20.30    3.60
  -5  -3  -1   27.70    1.60
  -5  -3  -1   25.40    1.90
  -5  -3  -1   27.50    2.70
  -5  -3  -1   27.10    1.80
  -5  -3  -1   26.80    1.60
   7   2   0  105.69    5.40
   7   2   0  105.09    5.50
   7   2   0  110.19    6.30
   7   2   0  112.29    6.30
   7   2   0  102.99    5.40
   7   2   0  110.89    5.40
   7   2   0  115.39    5.90
  -7  -2   0  120.09    5.20
  -7  -2   0  118.99    6.50
  -7  -2   0  110.39    5.10
  -7  -2   0  111.39    5.00
   9   1  -1    0.30    0.40
   9   1  -1   -0.80    0.70
  -9  -1   1    0.70    0.40
  -9  -1   1   -0.30    0.40
  -9  -1   1    0.20    0.40
  -2   7   5   51.99    2.40
  -2   7   5   56.19    3.10
   2  -7  -5   43.80    2.20
   0   6   4   81.99    5.20
   0   6   4   93.49    4.00
   0   6   4   83.09    4.20
   0   6   4   71.79    4.20
   0  -6  -4   76.49    4.20
   0  -6  -4   80.89    3.80
   0  -6  -4   89.49    3.90
   2   5   3    5.90    3.40
   2   5   3    4.20    1.30
   2   5   3    6.60    3.40
   2   5   3    5.60    0.90
   2   5   3    6.80    1.20
  -2  -5  -3    5.10    0.80
  -2  -5  -3    5.10    0.80
   4   4   2  352.56   14.40
   4   4   2  295.17   17.40
   4   4   2  365.06   14.90
   4   4   2  357.16   15.10
   4   4   2  293.67   17.20
  -4  -4  -2  343.07   14.30
  -4  -4  -2  344.47   15.20
  -4  -4  -2  328.57   14.50
  -4  -4  -2  340.17   17.30
  -4  -4  -2  354.16   17.20
   6   3   1   61.69    3.90
   6   3   1   68.09    3.70
   6   3   1   68.79    4.40
  -6  -3  -1   63.19    4.30
  -6  -3  -1   62.29    3.40
  -6  -3  -1   64.99    3.30
  -6  -3  -1   64.29    3.00
   8   2   0   33.70    2.40
   8   2   0   32.30    1.90
  -8  -2   0   36.30    1.90
  -8  -2   0   29.80    1.80
  -8  -2   0   35.20    1.70
   1   6   4   24.20    1.70
   1   6   4   23.90    2.50
   1   6   4   26.30    1.30
  -1  -6  -4   24.70    1.60
   3   5   3   35.30    2.90
   3   5   3   39.80    2.70
   3   5   3   43.40    2.30
  -3  -5  -3   36.70    2.10
  -3  -5  -3   37.70    2.30
   5   4   2   42.00    2.80
   5   4   2   53.69    3.80
   5   4   2   46.20    2.50
  -5  -4  -2   48.10    3.30
  -5  -4  -2   38.00    2.90
  -5  -4  -2   47.00    2.40
   7   3   1   45.40    2.50
   7   3   1   45.20    2.80
  -7  -3  -1   49.10    2.40
   2   6   4   21.00    1.30
  -2  -6  -4   18.60    1.30
   4   5   3   19.70    1.20
   4   5   3   19.90    1.70
  -4  -5  -3   16.20    1.10
  -4  -5  -3   18.20    1.30
   6   4   2   11.60    1.10
  -6  -4  -2   12.40    0.90
  -6  -4  -2    9.50    1.00
  -5  -2  -5   95.19    4.30
   5   2   5   91.39    4.60
   5   2   5   99.59    4.80
  -3  -3  -6  127.39    5.70
  -3  -3  -6  120.49    5.30
   3   3   6  111.09    6.60
   3   3   6  126.49    5.70
  -6  -1  -4   47.70    2.50
  -6  -1  -4   49.00    2.30
   6   1   4   43.20    2.60
   6   1   4   47.60    2.50
   6   1   4   45.90    3.00
   6   1   4   52.19    3.00
  -4  -2  -5    0.00    1.40
  -4  -2  -5    1.30    0.60
  -4  -2  -5    0.80    0.70
   4   2   5    0.50    0.70
   4   2   5    0.70    1.30
  -2  -3  -6    8.40    1.10
   2   3   6   10.00    1.50
   2   3   6    8.00    2.50
   2   3   6   12.20    1.60
   0  -4  -7   42.50    2.10
   0   4   7   41.00    2.20
   0   4   7   38.60    2.50
  -7   0  -3   69.99    3.30
  -7   0  -3   72.89    3.80
  -7   0  -3   71.39    3.20
   7   0   3   69.49    3.70
   7   0   3   59.09    4.20
   7   0   3   64.59    3.30
   7   0   3   75.19    4.00
   7   0   3   67.59    3.50
  -5  -1  -4    0.40    0.50
   5   1   4    2.80    5.10
   5   1   4    1.50    8.20
   5   1   4    1.40    0.80
   5   1   4    4.10    6.50
   5   1   4    0.40    1.40
   5   1   4    0.20    1.40
   5   1   4    1.50    1.30
  -3  -2  -5    1.80    0.50
  -3  -2  -5    4.60    3.70
  -3  -2  -5    3.40    3.50
  -3  -2  -5   -0.50    1.20
  -3  -2  -5    2.70    0.80
  -3  -2  -5    1.50    0.70
   3   2   5   14.40    9.50
   3   2   5    2.80    0.70
   3   2   5    1.70    0.90
  -1  -3  -6   17.40    2.20
  -1  -3  -6   18.40    1.60
  -1  -3  -6   18.20    2.30
  -1  -3  -6   18.80    1.50
   1   3   6   20.10    2.00
   1   3   6   19.10    2.20
   1   3   6   21.70    1.70
   1  -4  -7   37.20    2.50
   1  -4  -7   38.30    2.20
  -1   4   7   41.80    2.60
  -1   4   7   35.30    2.70
  -8   1  -2    7.10    1.10
  -8   1  -2    4.00    0.70
   8  -1   2    4.90    1.20
   8  -1   2    6.10    0.70
   8  -1   2    5.00    1.10
   8  -1   2    5.50    1.50
   8  -1   2    5.20    0.90
   8  -1   2    4.30    1.60
   8  -1   2    3.50    1.00
   8  -1   2    3.50    1.40
   8  -1   2    5.30    0.80
  -6   0  -3   10.60    1.00
  -6   0  -3    8.30    3.40
  -6   0  -3    8.90    1.00
  -6   0  -3   13.50    2.80
  -6   0  -3    9.20    3.10
  -6   0  -3    9.40    1.20
   6   0   3    9.20    1.10
   6   0   3   13.10    2.10
   6   0   3    9.80    1.30
   6   0   3   12.20    1.90
   6   0   3    7.60    1.20
   6   0   3    8.40    1.50
   6   0   3    8.10    1.80
   6   0   3    7.40    3.40
   6   0   3   11.50    1.60
   6   0   3    5.00    4.00
  -4  -1  -4   -0.10    0.40
  -4  -1  -4    0.40    1.90
  -4  -1  -4    1.50    0.50
  -4  -1  -4    1.00    0.70
  -4  -1  -4   -0.50    2.00
  -4  -1  -4    1.70    1.30
  -4  -1  -4    1.80    0.80
   4   1   4    0.40    1.10
   4   1   4    0.80    0.80
   4   1   4    0.20    1.20
   4   1   4    0.80    1.20
   4   1   4    0.90    0.70
   4   1   4    6.00    5.60
   4   1   4    1.10    0.60
  -2  -2  -5  250.87   12.60
  -2  -2  -5  227.98   10.20
  -2  -2  -5  236.58    9.80
  -2  -2  -5  243.88   10.30
  -2  -2  -5  243.58   11.00
  -2  -2  -5  243.98   12.50
   2   2   5  252.27   10.70
   2   2   5  226.08   10.80
   2   2   5  216.48   17.20
   2   2   5  220.28   12.20
   2   2   5  230.28   10.30
   2   2   5  230.08   10.70
   2   2   5  226.28   10.70
   2   2   5  217.88   12.00
   0  -3  -6    2.00    1.10
   0  -3  -6    0.10    0.60
   0  -3  -6    1.80    0.90
   0  -3  -6    0.20    0.60
   0  -3  -6   -4.50    4.80
   0  -3  -6   -1.60    5.00
   0  -3  -6    3.50    1.20
   0  -3  -6   -8.00    5.30
   0   3   6    1.30    0.70
   0   3   6    5.40    4.40
   0   3   6    3.20    4.20
   0   3   6    1.10    0.90
   0   3   6    0.80    0.90
   0   3   6    3.70    1.90
   2  -4  -7    6.60    1.20
   2  -4  -7    9.80    1.50
   2  -4  -7    8.40    2.40
   2  -4  -7    8.80    1.00
   2  -4  -7    9.00    1.30
  -2   4   7    8.50    1.20
  -2   4   7    7.40    1.20
  -2   4   7    8.80    1.60
  -9   2  -1   52.89    2.70
  -9   2  -1   61.19    2.70
   9  -2   1   53.39    3.20
   9  -2   1   54.49    2.90
   9  -2   1   56.59    2.90
   9  -2   1   59.19    3.20
   9  -2   1   58.89    2.80
   9  -2   1   64.09    2.70
  -7   1  -2    1.30    0.60
  -7   1  -2    7.00    3.20
  -7   1  -2    4.90    3.20
  -7   1  -2    0.20    0.40
   7  -1   2    2.70    1.50
   7  -1   2    0.30    0.90
   7  -1   2    2.20    0.80
   7  -1   2   -1.70    1.30
   7  -1   2    0.30    0.50
   7  -1   2    1.20    0.70
   7  -1   2    0.90    1.00
   7  -1   2    0.70    1.30
  -5   0  -3   -0.40    1.50
  -5   0  -3    1.30    1.60
  -5   0  -3   -0.20    0.40
  -5   0  -3    0.50    0.40
  -5   0  -3   -1.20    1.50
  -5   0  -3    4.20    3.30
   5   0   3   -1.20    0.80
   5   0   3    5.10    2.80
   5   0   3   -0.40    0.90
   5   0   3    0.00    0.50
   5   0   3    0.40    0.70
   5   0   3   -0.10    0.70
   5   0   3   -0.10    3.20
   5   0   3    0.40    1.00
   5   0   3    1.40    2.30
   5   0   3    0.50    1.10
  -3  -1  -4   20.80    3.30
  -3  -1  -4   25.90    1.60
  -3  -1  -4   27.60    1.80
  -3  -1  -4   24.40    3.10
  -3  -1  -4   26.30    3.30
  -3  -1  -4   23.30    2.50
  -3  -1  -4   27.30    2.50
  -3  -1  -4   24.30    1.50
   3   1   4   18.70    4.90
   3   1   4   22.60    2.30
   3   1   4   21.80    1.70
   3   1   4   24.90    2.00
   3   1   4   28.60    6.00
   3   1   4   26.70    1.70
   3   1   4   18.50    2.70
   3   1   4   20.10    3.30
   3   1   4   24.50    2.30
   3   1   4   25.30    2.40
  -1  -2  -5   30.30    3.70
  -1  -2  -5   32.70    2.10
  -1  -2  -5   30.60    2.90
  -1  -2  -5   37.00    2.20
  -1  -2  -5   43.50    9.10
  -1  -2  -5   31.50    1.70
  -1  -2  -5   29.00    2.50
  -1  -2  -5   31.70    3.80
  -1  -2  -5   34.60    2.70
  -1  -2  -5   32.20    2.30
   1   2   5   29.60    3.50
   1   2   5   33.90    2.80
   1   2   5   25.70    4.30
   1   2   5   32.20    2.30
   1   2   5   37.20    2.60
   1   2   5   33.30    2.00
   1   2   5   33.40    2.60
   1   2   5   24.40    3.50
   1  -3  -6  216.68    9.80
   1  -3  -6  237.48    9.70
   1  -3  -6  213.18    9.90
   1  -3  -6  226.18   10.10
   1  -3  -6  202.38    9.40
   1  -3  -6  201.38    9.70
   1  -3  -6  211.88    9.60
   1  -3  -6  236.58   12.80
  -1   3   6  203.88    9.80
  -1   3   6  224.78   10.50
  -1   3   6  223.78    9.60
  -1   3   6  222.18   10.10
  -1   3   6  204.08   11.20
  -1   3   6  231.28    9.90
  -1   3   6  214.78   11.20
   3  -4  -7  199.38   10.00
   3  -4  -7  191.18    8.70
   3  -4  -7  194.28    8.30
   3  -4  -7  193.48    8.50
  -3   4   7  200.28   11.60
  -3   4   7  189.48    8.40
  -3   4   7  183.98    8.70
  -3   4   7  183.88    8.60
  -8   2  -1   13.80    1.10
  -8   2  -1   15.80    1.10
  -8   2  -1   14.00    1.50
   8  -2   1   16.10    1.50
   8  -2   1   13.10    1.20
   8  -2   1   14.30    1.20
   8  -2   1   15.30    2.30
   8  -2   1   12.50    1.50
   8  -2   1   15.90    2.00
   8  -2   1   15.00    1.90
   8  -2   1   14.10    1.70
   8  -2   1   13.70    2.40
   8  -2   1   15.50    1.30
  -6   1  -2  214.68    9.50
  -6   1  -2  217.18    9.70
  -6   1  -2  221.48   12.90
  -6   1  -2  253.47   13.30
  -6   1  -2  213.38   12.90
  -6   1  -2  225.88    9.60
   6  -1   2  215.68    9.80
   6  -1   2  225.18    9.80
   6  -1   2  226.68   10.70
   6  -1   2  210.58   10.60
   6  -1   2  223.98   10.30
   6  -1   2  216.68    9.80
   6  -1   2  227.38    9.80
   6  -1   2  232.38    9.90
   6  -1   2  230.48   10.10
   6  -1   2  212.18    9.70
   6  -1   2  226.48   10.20
   6  -1   2  223.48    9.80
  -4   0  -3   11.70    1.10
  -4   0  -3   10.20    2.10
  -4   0  -3   12.70    2.50
  -4   0  -3   10.50    2.00
  -4   0  -3   12.20    1.00
  -4   0  -3   11.10    2.00
   4   0   3   10.10    1.40
   4   0   3   17.30    4.20
   4   0   3    9.60    3.00
   4   0   3   12.70    1.40
   4   0   3   15.60    1.50
   4   0   3   13.00    1.20
  -2  -1  -4  890.61   37.40
  -2  -1  -4  903.01   38.40
  -2  -1  -4  925.21   39.30
  -2  -1  -4  951.40   37.70
  -2  -1  -4  928.01   39.30
  -2  -1  -4  864.41   43.10
  -2  -1  -4  917.21   37.50
  -2  -1  -4  916.81   38.70
  -2  -1  -4  921.51   39.70
   2   1   4  885.31   37.60
   2   1   4  963.50   38.80
   2   1   4  935.21   38.90
   2   1   4  976.50   38.00
   2   1   4  905.61   38.80
   2   1   4  930.71   41.70
   2   1   4  934.41   38.00
   2   1   4  888.81   40.50
   2   1   4  860.51   37.70
   2   1   4  906.71   38.80
   2   1   4  962.70   38.30
   0  -2  -5  317.47   13.70
   0  -2  -5  354.96   14.80
   0  -2  -5  312.97   16.10
   0  -2  -5  336.97   15.60
   0  -2  -5  367.96   17.20
   0  -2  -5  320.77   16.40
   0  -2  -5  328.17   14.20
   0  -2  -5  328.27   14.30
   0  -2  -5  323.87   15.60
   0  -2  -5  321.07   14.70
   0  -2  -5  328.27   14.20
   0   2   5  340.47   15.50
   0   2   5  350.36   14.90
   0   2   5  305.27   19.40
   0   2   5  356.46   14.80
   0   2   5  335.67   15.50
   0   2   5  334.57   14.40
   0   2   5  333.27   14.60
   2  -3  -6    5.20    1.00
   2  -3  -6    4.30    0.90
   2  -3  -6    3.80    1.10
   2  -3  -6    3.70    1.00
   2  -3  -6    3.80    1.10
   2  -3  -6    5.70    1.20
   2  -3  -6    5.20    3.20
   2  -3  -6    5.40    0.80
   2  -3  -6    6.00    1.40
   2  -3  -6    6.80    1.40
   2  -3  -6    6.20    1.30
  -2   3   6    3.70    2.10
  -2   3   6    4.90    2.00
  -2   3   6    5.60    1.10
  -2   3   6    3.30    1.00
  -2   3   6    6.30    1.70
  -2   3   6    3.50    1.20
  -2   3   6    5.20    1.20
   4  -4  -7  100.29    6.40
   4  -4  -7  127.89    5.40
   4  -4  -7  112.49    5.80
   4  -4  -7  120.39    5.80
   4  -4  -7  123.19    5.90
   4  -4  -7  129.99    5.50
   4  -4  -7  106.99    5.30
  -4   4   7  113.79    5.80
  -4   4   7  116.39    5.70
  -4   4   7  124.19    5.50
  -9   3   0   23.40    1.40
  -9   3   0   24.60    1.40
   9  -3   0   24.90    1.60
   9  -3   0   21.30    2.20
   9  -3   0   24.50    1.40
   9  -3   0   22.40    1.40
   9  -3   0   28.40    2.50
   9  -3   0   21.50    2.10
   9  -3   0   25.50    1.50
   9  -3   0   25.40    2.00
   9  -3   0   19.70    2.60
  -7   2  -1  338.97   15.00
  -7   2  -1  368.56   16.90
  -7   2  -1  346.17   15.10
  -7   2  -1  368.26   15.10
  -7   2  -1  367.76   16.80
   7  -2   1  355.46   15.10
   7  -2   1  379.26   15.40
   7  -2   1  364.66   15.30
   7  -2   1  370.26   15.90
   7  -2   1  377.36   15.50
   7  -2   1  372.86   15.80
   7  -2   1  367.16   15.40
   7  -2   1  336.47   16.30
   7  -2   1  363.96   15.50
   7  -2   1  333.07   16.30
   7  -2   1  356.26   15.40
   7  -2   1  363.76   15.40
   7  -2   1  357.46   15.40
  -5   1  -2   30.00    1.60
  -5   1  -2   32.00    3.00
  -5   1  -2   33.40    3.00
  -5   1  -2   26.30    1.70
  -5   1  -2   28.20    3.40
  -5   1  -2   29.40    2.90
   5  -1   2   28.00    2.20
   5  -1   2   26.20    2.20
   5  -1   2   25.30    3.30
   5  -1   2   29.70    4.00
   5  -1   2   26.60    1.80
   5  -1   2   26.30    3.00
   5  -1   2   28.60    3.40
   5  -1   2   30.00    1.90
   5  -1   2   31.80    2.10
   5  -1   2   29.70    1.80
   5  -1   2   27.20    1.80
   5  -1   2   22.90    1.90
   5  -1   2   24.50    1.80
  -3   0  -3   19.20    1.20
  -3   0  -3   21.80    2.30
  -3   0  -3   19.40    1.80
  -3   0  -3   24.30    4.00
  -3   0  -3   19.50    2.60
  -3   0  -3   21.40    2.20
   3   0   3   17.50    2.00
   3   0   3   20.10    1.80
   3   0   3   17.90    1.40
   3   0   3   20.00    4.40
   3   0   3   18.00    1.30
   3   0   3   24.90    2.80
   3   0   3   15.20    1.90
   3   0   3   21.60    1.60
   3   0   3   14.80    1.80
   3   0   3   13.60    3.20
   3   0   3   18.20    1.60
  -1  -1  -4    2.90    3.30
  -1  -1  -4   11.00    1.10
  -1  -1  -4   10.70    0.90
  -1  -1  -4    8.50    1.60
  -1  -1  -4    9.60    1.70
  -1  -1  -4    7.90    1.00
  -1  -1  -4    8.70    1.30
  -1  -1  -4    9.60    0.80
   1   1   4   11.40    1.90
   1   1   4    8.20    1.10
   1   1   4   11.40    3.90
   1   1   4   10.50    1.80
   1   1   4    8.80    1.20
   1   1   4   10.80    2.30
   1   1   4   14.60    3.60
   1   1   4    7.30    1.40
   1   1   4    7.30    1.50
   1  -2  -5  150.38    8.60
   1  -2  -5  138.29    8.50
   1  -2  -5  147.79    6.70
   1  -2  -5  133.59    6.40
   1  -2  -5  131.89    6.90
   1  -2  -5  148.89    6.70
   1  -2  -5  157.28    6.90
   1  -2  -5  125.29    8.10
   1  -2  -5  134.39    6.40
   1  -2  -5  147.59    6.70
   1  -2  -5  140.19    6.50
   1  -2  -5  136.49    6.40
   1  -2  -5  124.99    6.50
   1  -2  -5  158.78    8.20
   1  -2  -5  161.18    6.80
   1  -2  -5  150.38    8.00
   1  -2  -5  154.78    6.50
  -1   2   5  142.19    7.00
  -1   2   5  132.79    8.00
  -1   2   5  136.69    6.40
  -1   2   5  145.39    7.50
  -1   2   5  139.19    6.60
  -1   2   5  125.79    6.80
  -1   2   5  152.08    7.50
  -1   2   5  154.38    6.70
   3  -3  -6    7.40    1.20
   3  -3  -6    6.00    1.30
   3  -3  -6    6.80    1.20
   3  -3  -6    5.80    1.10
   3  -3  -6    2.10    2.70
   3  -3  -6    7.90    1.40
   3  -3  -6    6.60    1.40
   3  -3  -6    5.50    1.20
   3  -3  -6    8.40    1.30
   3  -3  -6    5.80    1.00
   3  -3  -6    8.70    1.50
   3  -3  -6    7.40    1.30
  -3   3   6    7.00    1.30
  -3   3   6    2.70    2.10
  -3   3   6    5.50    1.10
  -3   3   6    4.80    2.20
  -3   3   6    6.80    1.30
  -3   3   6    3.90    2.00
  -3   3   6    5.30    2.80
   5  -4  -7    9.20    1.10
   5  -4  -7    9.90    1.20
   5  -4  -7    6.30    1.60
   5  -4  -7    7.30    1.40
   5  -4  -7    8.00    1.40
   5  -4  -7   12.10    1.00
   5  -4  -7    9.50    1.40
   5  -4  -7    8.90    1.60
   5  -4  -7    8.30    1.90
   5  -4  -7   10.40    1.00
  -5   4   7    9.50    1.30
  -5   4   7   10.30    1.50
  -5   4   7    9.70    1.20
  10  -4  -1   68.89    3.10
  10  -4  -1   66.89    3.10
  10  -4  -1   64.79    3.30
  10  -4  -1   66.89    3.10
  -8   3   0   23.80    1.60
  -8   3   0   27.70    1.60
   8  -3   0   26.60    1.70
   8  -3   0   26.80    1.90
   8  -3   0   27.50    2.90
   8  -3   0   26.40    1.80
   8  -3   0   26.10    1.90
   8  -3   0   26.20    2.40
   8  -3   0   27.80    2.20
   8  -3   0   20.80    2.00
   8  -3   0   27.70    2.20
   8  -3   0   24.70    1.70
   8  -3   0   23.40    2.80
   8  -3   0   28.10    2.10
   8  -3   0   27.40    1.70
  -6   2  -1   62.49    5.50
  -6   2  -1   60.99    4.60
  -6   2  -1   67.59    4.50
  -6   2  -1   68.19    4.60
  -6   2  -1   70.89    3.10
   6  -2   1   62.99    3.50
   6  -2   1   63.99    3.90
   6  -2   1   64.69    4.20
   6  -2   1   74.49    3.90
   6  -2   1   64.39    3.40
   6  -2   1   60.99    3.00
   6  -2   1   65.89    3.50
   6  -2   1   65.79    3.80
   6  -2   1   62.59    3.50
   6  -2   1   59.99    3.00
   6  -2   1   67.49    4.30
   6  -2   1   64.99    3.50
   6  -2   1   69.29    3.60
   6  -2   1   67.69    3.40
  -4   1  -2   29.70    2.60
  -4   1  -2   30.00    2.50
  -4   1  -2   30.40    1.60
  -4   1  -2   31.40    2.50
  -4   1  -2   28.10    2.10
  -4   1  -2   30.80    3.00
   4  -1   2   29.70    1.80
   4  -1   2   27.70    2.80
   4  -1   2   31.60    2.30
   4  -1   2   29.80    3.00
   4  -1   2   30.90    2.30
   4  -1   2   25.00    4.20
   4  -1   2   35.50    3.70
   4  -1   2   28.60    2.00
   4  -1   2   29.70    1.90
   4  -1   2   27.00    2.50
  -2   0  -3  310.67   13.90
  -2   0  -3  308.47   13.90
  -2   0  -3  292.67   13.40
  -2   0  -3  326.07   14.30
  -2   0  -3  305.67   14.60
  -2   0  -3  303.57   12.90
   2   0   3  291.07   13.60
   2   0   3  317.57   13.50
   2   0   3  293.47   13.10
   2   0   3  317.47   13.60
   2   0   3  330.47   13.50
   2   0   3  307.97   15.60
   2   0   3  319.17   13.70
   2   0   3  304.77   15.70
   2   0   3  333.57   14.70
   0  -1  -4  153.48    8.10
   0  -1  -4  160.78    8.60
   0  -1  -4  141.79    6.80
   0  -1  -4  152.28    7.40
   0  -1  -4  150.88    7.80
   0  -1  -4  152.08    6.60
   0  -1  -4  142.69    6.30
   0  -1  -4  130.89    8.80
   0  -1  -4  150.28    7.40
   0  -1  -4  161.38    6.70
   0   1   4  151.68    7.30
   0   1   4  149.99    6.60
   0   1   4  140.69    6.80
   0   1   4  149.59    7.20
   0   1   4  138.49    6.50
   0   1   4  146.09    7.40
   0   1   4  153.08    7.30
   0   1   4  132.99    8.20
   0   1   4  146.39    9.20
   2  -2  -5    1.30    0.70
   2  -2  -5    0.20    0.60
   2  -2  -5    1.30    0.70
   2  -2  -5    2.60    0.80
   2  -2  -5    1.20    1.90
   2  -2  -5    1.50    0.60
   2  -2  -5    1.30    1.50
   2  -2  -5    1.70    0.60
   2  -2  -5    0.40    0.70
   2  -2  -5   -0.40    1.50
   2  -2  -5    0.70    0.70
   2  -2  -5   -1.90    1.90
   2  -2  -5    0.70    2.20
   2  -2  -5    1.00    0.70
   2  -2  -5    1.30    0.90
   2  -2  -5    1.40    0.80
  -2   2   5    1.40    0.60
  -2   2   5    0.00    0.90
  -2   2   5    1.30    1.00
  -2   2   5    1.70    1.00
  -2   2   5    1.90    0.60
  -2   2   5    0.00    0.80
  -2   2   5    1.50    1.50
  -2   2   5    2.00    0.60
   4  -3  -6  284.27   13.80
   4  -3  -6  262.37   11.90
   4  -3  -6  275.87   11.50
   4  -3  -6  276.77   11.80
   4  -3  -6  267.17   11.70
   4  -3  -6  274.17   12.20
   4  -3  -6  256.37   12.00
   4  -3  -6  268.27   11.50
   4  -3  -6  260.57   11.70
   4  -3  -6  261.57   11.90
   4  -3  -6  278.77   11.90
   4  -3  -6  252.57   11.30
   4  -3  -6  245.38   11.60
   4  -3  -6  272.47   12.00
  -4   3   6  253.57   11.70
  -4   3   6  260.37   12.50
  -4   3   6  264.07   11.70
  -4   3   6  270.67   11.50
   6  -4  -7    1.90    0.80
   6  -4  -7    3.30    1.20
   6  -4  -7    0.30    1.30
   6  -4  -7    3.10    0.80
   6  -4  -7    3.90    0.90
   6  -4  -7    2.60    0.80
   6  -4  -7    2.60    1.10
   6  -4  -7    3.00    1.10
   6  -4  -7    2.80    1.00
  -6   4   7    2.00    0.90
  -6   4   7    4.80    0.90
  -6   4   7    3.90    0.80
   9  -4  -1   -0.30    0.60
   9  -4  -1    1.10    1.30
   9  -4  -1    0.70    0.70
   9  -4  -1   -0.70    0.70
   9  -4  -1   -3.30    2.10
   9  -4  -1   -0.70    0.60
   9  -4  -1    0.20    0.50
   9  -4  -1    0.20    1.20
   9  -4  -1   -0.90    1.00
   9  -4  -1   -1.30    1.30
   9  -4  -1    0.30    0.70
   9  -4  -1    0.70    0.40
   9  -4  -1    1.10    0.60
  -7   3   0  512.65   23.90
  -7   3   0  558.44   22.70
  -7   3   0  542.15   26.30
   7  -3   0  548.15   22.90
   7  -3   0  554.04   23.20
   7  -3   0  559.74   23.20
   7  -3   0  561.34   23.20
   7  -3   0  539.35   24.10
   7  -3   0  560.24   23.20
   7  -3   0  566.34   23.10
   7  -3   0  546.45   23.20
   7  -3   0  549.65   23.30
   7  -3   0  550.54   23.50
   7  -3   0  587.64   23.60
   7  -3   0  541.55   24.10
   7  -3   0  574.64   23.10
   7  -3   0  548.75   22.90
   7  -3   0  534.65   22.80
  -5   2  -1   66.89    4.10
  -5   2  -1   67.59    4.80
  -5   2  -1   71.09    4.00
  -5   2  -1   67.49    4.10
   5  -2   1   65.59    3.40
   5  -2   1   68.59    4.00
   5  -2   1   65.69    3.30
   5  -2   1   70.59    3.90
   5  -2   1   68.59    3.20
   5  -2   1   68.69    3.30
   5  -2   1   61.49    3.30
   5  -2   1   65.39    3.30
   5  -2   1   62.19    3.60
   5  -2   1   67.39    3.40
   5  -2   1   63.39    4.90
   5  -2   1   67.89    4.00
   5  -2   1   70.49    3.70
   5  -2   1   71.79    3.40
   5  -2   1   63.99    3.90
   5  -2   1   62.69    3.30
   5  -2   1   67.09    6.40
   5  -2   1   63.79    4.10
  -3   1  -2 2244.18   89.59
  -3   1  -2 2116.39   88.89
  -3   1  -2 2266.27   89.39
  -3   1  -2 2107.89   88.89
  -3   1  -2 2136.19   88.59
  -3   1  -2 2170.08   88.39
   3  -1   2 2243.18   89.39
   3  -1   2 1961.50   88.49
   3  -1   2 2390.46   88.99
   3  -1   2 2285.27   89.99
   3  -1   2 2212.18   88.49
   3  -1   2 2028.40   89.29
   3  -1   2 2109.19   89.49
   3  -1   2 2281.47   88.49
   3  -1   2 2178.88   89.79
   3  -1   2 2160.38   88.69
  -1   0  -3  190.28    9.50
  -1   0  -3  192.78    9.10
  -1   0  -3  195.08    9.80
  -1   0  -3  186.68    9.90
  -1   0  -3  191.18    9.00
  -1   0  -3  197.38    9.30
   1   0   3  198.08    8.80
   1   0   3  194.68    8.50
   1   0   3  209.18    9.00
   1   0   3  206.18    8.80
   1   0   3  201.48   10.10
   1   0   3  203.68    8.60
   1   0   3  195.78    8.80
   1   0   3  204.78    9.60
   1   0   3  194.68    8.50
   1  -1  -4  607.44   24.60
   1  -1  -4  590.24   24.90
   1  -1  -4  582.64   24.50
   1  -1  -4  636.94   26.00
   1  -1  -4  623.04   26.00
   1  -1  -4  588.94   26.10
   1  -1  -4  563.54   24.60
   1  -1  -4  617.34   25.00
   1  -1  -4  576.04   26.80
   1  -1  -4  550.34   24.30
   1  -1  -4  597.64   25.10
   1  -1  -4  604.14   24.50
   1  -1  -4  593.74   25.10
  -1   1   4  615.84   25.20
  -1   1   4  592.54   25.00
  -1   1   4  574.64   25.80
  -1   1   4  596.54   25.00
  -1   1   4  609.14   24.40
  -1   1   4  558.34   24.70
  -1   1   4  590.54   27.50
   3  -2  -5   37.30    2.20
   3  -2  -5   42.90    5.10
   3  -2  -5   36.20    2.50
   3  -2  -5   36.00    2.30
   3  -2  -5   35.20    2.30
   3  -2  -5   32.70    2.40
   3  -2  -5   38.10    3.20
   3  -2  -5   36.20    3.20
   3  -2  -5   35.60    2.20
   3  -2  -5   30.10    2.00
   3  -2  -5   33.80    2.10
   3  -2  -5   33.40    2.00
   3  -2  -5   37.60    3.70
   3  -2  -5   35.40    2.00
   3  -2  -5   34.90    2.20
   3  -2  -5   36.30    2.30
   3  -2  -5   34.70    3.80
   3  -2  -5   36.30    2.40
  -3   2   5   37.20    2.80
  -3   2   5   32.70    2.50
  -3   2   5   31.50    3.10
  -3   2   5   38.50    2.90
  -3   2   5   38.10    2.20
  -3   2   5   34.20    3.20
  -3   2   5   32.80    2.90
  -3   2   5   32.80    2.20
   5  -3  -6   12.00    1.10
   5  -3  -6   12.10    1.80
   5  -3  -6   10.90    1.50
   5  -3  -6   11.80    1.30
   5  -3  -6   18.00    3.60
   5  -3  -6   10.70    3.00
   5  -3  -6   11.20    1.40
   5  -3  -6   10.90    1.50
   5  -3  -6   13.60    1.80
   5  -3  -6   11.50    1.20
   5  -3  -6   12.90    1.60
   5  -3  -6   11.30    1.50
   5  -3  -6   13.90    1.70
   5  -3  -6   13.60    1.30
   5  -3  -6   10.30    1.30
   5  -3  -6   11.00    1.50
  -5   3   6   13.40    1.30
  -5   3   6   10.90    1.30
  -5   3   6   13.60    2.40
  -5   3   6   17.50    3.00
  -5   3   6   13.00    2.20
  -5   3   6   14.00    1.50
   7  -4  -7    2.70    0.70
   7  -4  -7    2.90    0.80
   7  -4  -7    1.80    0.40
   7  -4  -7    1.60    0.90
   7  -4  -7    1.90    0.70
   7  -4  -7    2.60    1.00
   7  -4  -7    3.10    1.20
   7  -4  -7    2.00    0.60
  -7   4   7    1.90    0.70
  -7   4   7    3.30    0.70
  -7   4   7    2.20    0.80
   8  -4  -1   67.29    3.30
   8  -4  -1   68.09    4.40
   8  -4  -1   65.29    4.50
   8  -4  -1   62.89    3.50
   8  -4  -1   64.39    3.60
   8  -4  -1   64.59    3.60
   8  -4  -1   61.19    3.60
   8  -4  -1   63.59    3.60
   8  -4  -1   68.39    3.40
   8  -4  -1   65.09    3.80
   8  -4  -1   66.79    3.30
   8  -4  -1   63.29    4.00
   8  -4  -1   71.19    3.90
  -6   3   0   27.20    3.60
  -6   3   0   23.10    2.80
   6  -3   0   25.90    1.80
   6  -3   0   22.00    1.60
   6  -3   0   26.70    1.90
   6  -3   0   25.90    1.70
   6  -3   0   18.80    2.60
   6  -3   0   25.90    2.60
   6  -3   0   27.20    2.30
   6  -3   0   26.40    2.10
   6  -3   0   24.80    2.50
   6  -3   0   25.30    2.10
   6  -3   0   24.50    1.80
   6  -3   0   26.40    1.90
  -4   2  -1   51.19    2.90
  -4   2  -1   54.09    3.70
  -4   2  -1   54.09    3.00
  -4   2  -1   52.69    3.10
   4  -2   1   52.69    3.30
   4  -2   1   52.89    3.00
   4  -2   1   48.60    2.50
   4  -2   1   43.20    3.50
   4  -2   1   55.29    3.30
   4  -2   1   51.69    2.90
   4  -2   1   52.59    3.10
   4  -2   1   52.09    3.00
   4  -2   1   50.99    2.80
   4  -2   1   51.89    3.10
  -2   1  -2 1869.91   77.89
  -2   1  -2 1932.91   78.29
  -2   1  -2 1785.02   77.59
  -2   1  -2 1969.30   77.49
  -2   1  -2 1970.50   78.49
  -2   1  -2 1875.01   77.89
   2  -1   2 2023.50   77.69
   2  -1   2 1955.50   78.59
   2  -1   2 1806.42   78.19
   2  -1   2 1954.40   78.39
   2  -1   2 1936.21   77.69
   2  -1   2 1973.70   78.29
   2  -1   2 1908.01   77.59
   2  -1   2 1902.01   77.49
   2  -1   2 1890.91   77.59
   0   0  -3  535.65   22.00
   0   0  -3  535.05   22.00
   0   0  -3  562.84   22.70
   0   0  -3  566.44   22.30
   0   0  -3  502.55   22.80
   0   0  -3  498.75   22.40
   0   0   3  487.25   21.60
   0   0   3  507.45   22.20
   0   0   3  527.65   21.80
   0   0   3  553.84   22.00
   0   0   3  496.65   22.70
   0   0   3  508.35   22.90
   0   0   3  533.35   21.80
   2  -1  -4   21.90    1.30
   2  -1  -4   23.20    1.90
   2  -1  -4   16.30    2.20
   2  -1  -4   19.70    1.40
   2  -1  -4   18.80    1.40
   2  -1  -4   18.10    1.60
   2  -1  -4   21.60    1.50
   2  -1  -4   23.60    2.70
   2  -1  -4   22.10    2.30
   2  -1  -4   22.10    1.40
   2  -1  -4   16.30    2.80
   2  -1  -4   19.70    1.30
  -2   1   4   18.00    1.30
  -2   1   4   21.20    1.90
  -2   1   4   19.20    1.70
  -2   1   4   18.00    3.10
  -2   1   4   20.80    1.80
  -2   1   4   19.20    1.50
  -2   1   4   18.20    1.70
   4  -2  -5  278.27   11.60
   4  -2  -5  254.37   11.60
   4  -2  -5  274.67   11.40
   4  -2  -5  266.87   11.60
   4  -2  -5  271.87   11.50
   4  -2  -5  269.97   11.50
   4  -2  -5  268.57   12.30
   4  -2  -5  240.68   11.10
   4  -2  -5  246.18   11.30
   4  -2  -5  260.37   14.20
   4  -2  -5  270.27   11.70
   4  -2  -5  270.57   11.70
   4  -2  -5  263.07   11.60
   4  -2  -5  278.87   15.50
   4  -2  -5  278.77   11.80
  -4   2   5  266.47   12.10
  -4   2   5  262.27   13.10
  -4   2   5  250.97   12.50
  -4   2   5  274.17   12.30
  -4   2   5  258.07   11.30
  -4   2   5  274.87   12.20
  -4   2   5  262.37   12.50
  -4   2   5  270.07   11.40
   6  -3  -6   91.39    4.50
   6  -3  -6  101.69    5.80
   6  -3  -6   97.09    4.80
   6  -3  -6   96.39    5.00
   6  -3  -6   92.39    4.90
   6  -3  -6   91.19    4.80
   6  -3  -6   98.89    5.00
   6  -3  -6   89.59    4.80
   6  -3  -6  102.99    5.90
   6  -3  -6   91.39    4.80
   6  -3  -6   85.49    4.20
   6  -3  -6   99.39    4.50
   6  -3  -6   92.19    4.90
   6  -3  -6   84.29    4.70
  -6   3   6   87.49    6.40
  -6   3   6   86.69    6.40
  -6   3   6  101.69    5.40
  -6   3   6   90.39    4.70
   8  -4  -7   15.10    1.20
   8  -4  -7   17.80    1.10
  -8   4   7   16.90    1.20
  -8   4   7   15.10    1.30
   9  -5  -2    3.70    0.80
   9  -5  -2    4.70    0.70
   9  -5  -2    4.00    1.20
   9  -5  -2    4.90    0.70
   9  -5  -2    5.90    1.00
   9  -5  -2    5.20    0.80
   9  -5  -2    3.60    1.00
   9  -5  -2    4.00    0.90
   9  -5  -2    4.90    1.60
   9  -5  -2    3.60    0.90
   9  -5  -2    6.60    1.20
  -7   4   1  562.44   26.70
   7  -4  -1  617.24   25.50
   7  -4  -1  596.64   25.00
   7  -4  -1  600.74   25.30
   7  -4  -1  606.54   25.30
   7  -4  -1  626.54   25.00
   7  -4  -1  577.04   26.00
   7  -4  -1  613.04   25.50
   7  -4  -1  608.44   25.40
   7  -4  -1  606.84   25.30
   7  -4  -1  608.24   24.90
   7  -4  -1  612.94   25.20
   7  -4  -1  597.64   24.80
   7  -4  -1  556.44   24.70
   7  -4  -1  638.94   25.30
   7  -4  -1  582.04   25.90
  -5   3   0   34.20    2.70
   5  -3   0   34.30    2.10
   5  -3   0   33.50    2.20
   5  -3   0   34.00    2.70
   5  -3   0   36.70    2.20
   5  -3   0   36.10    2.60
   5  -3   0   33.60    1.90
   5  -3   0   34.20    2.00
   5  -3   0   32.10    1.80
   5  -3   0   32.80    2.00
   5  -3   0   35.50    2.00
   5  -3   0   37.10    2.20
   5  -3   0   36.80    2.10
  -3   2  -1    0.20    0.40
  -3   2  -1    0.30    0.50
  -3   2  -1    1.10    0.40
  -3   2  -1    0.90    0.80
   3  -2   1    0.40    0.50
   3  -2   1    0.90    0.50
   3  -2   1    0.30    0.50
   3  -2   1    0.40    0.60
   3  -2   1    1.00    0.40
   3  -2   1    0.70    0.50
   3  -2   1    0.80    0.70
   3  -2   1    1.40    0.70
   3  -2   1    0.50    0.60
  -1   1  -2 1492.15   62.29
  -1   1  -2 1526.15   62.79
  -1   1  -2 1400.46   62.49
  -1   1  -2 1561.64   62.39
  -1   1  -2 1562.64   62.39
   1  -1   2 1542.75   62.19
   1  -1   2 1540.65   62.19
   1  -1   2 1510.65   62.49
   1  -1   2 1604.94   62.29
   1  -1   2 1595.84   62.89
   1  -1   2 1560.04   61.99
   1   0  -3 1704.73   66.69
   1   0  -3 1558.54   66.59
   1   0  -3 1668.13   66.99
   1   0  -3 1685.93   66.99
   1   0  -3 1632.94   66.09
   1   0  -3 1644.24   67.39
   1   0  -3 1551.94   66.09
  -1   0   3 1717.93   67.39
  -1   0   3 1600.74   66.79
  -1   0   3 1611.74   66.29
  -1   0   3 1530.55   66.09
  -1   0   3 1712.73   66.39
  -1   0   3 1624.34   66.49
  -1   0   3 1603.24   66.29
   3  -1  -4  293.17   12.90
   3  -1  -4  260.17   12.60
   3  -1  -4  310.27   13.90
   3  -1  -4  304.37   12.40
   3  -1  -4  294.57   13.70
   3  -1  -4  310.87   12.50
   3  -1  -4  290.77   12.90
   3  -1  -4  301.87   12.60
  -3   1   4  290.47   13.00
  -3   1   4  288.07   15.00
  -3   1   4  272.17   12.70
  -3   1   4  308.97   13.20
  -3   1   4  297.77   12.80
  -3   1   4  296.47   13.30
  -3   1   4  297.87   12.90
  -3   1   4  300.57   12.30
   5  -2  -5  199.98    8.80
   5  -2  -5  172.28    8.30
   5  -2  -5  183.48   10.10
   5  -2  -5  193.18    8.90
   5  -2  -5  189.88    9.00
   5  -2  -5  189.48    8.50
   5  -2  -5  207.08    9.20
   5  -2  -5  187.38    8.80
   5  -2  -5  213.08    9.00
   5  -2  -5  200.98    8.90
   5  -2  -5  190.88    8.50
   5  -2  -5  199.28   10.50
   5  -2  -5  219.68    9.50
   5  -2  -5  203.08    9.00
   5  -2  -5  193.28    8.70
   5  -2  -5  204.48    8.90
  -5   2   5  199.28    9.50
  -5   2   5  182.48    9.90
  -5   2   5  187.28    9.70
  -5   2   5  202.68    9.40
  -5   2   5  196.78    9.40
  -5   2   5  187.88    8.50
  -5   2   5  178.68    8.60
   7  -3  -6    0.80    0.50
   7  -3  -6    0.90    0.50
   7  -3  -6    1.70    0.60
   7  -3  -6    1.20    0.90
   7  -3  -6   -0.30    0.80
   7  -3  -6    0.80    0.50
   7  -3  -6    1.50    0.90
   7  -3  -6    0.80    0.60
   7  -3  -6   -0.40    0.70
   7  -3  -6    0.40    0.60
   7  -3  -6    0.80    0.90
   7  -3  -6    1.00    0.90
   7  -3  -6    0.30    0.60
  -7   3   6    1.40    0.70
  -7   3   6    0.50    0.50
  -7   3   6    1.50    0.60
   8  -5  -2   -0.40    0.70
   8  -5  -2    0.50    0.50
   8  -5  -2    1.70    1.10
   8  -5  -2    0.20    0.60
   8  -5  -2    0.40    0.60
   8  -5  -2    0.60    0.50
   8  -5  -2    1.60    1.30
   8  -5  -2   -0.40    1.20
   8  -5  -2    0.30    0.70
   8  -5  -2    0.10    0.80
   8  -5  -2    0.30    0.70
   8  -5  -2    1.40    1.10
   8  -5  -2   -0.30    0.60
   8  -5  -2   -0.30    0.40
  -6   4   1 1051.09   43.30
   6  -4  -1 1001.20   42.00
   6  -4  -1 1060.09   42.00
   6  -4  -1 1027.10   42.00
   6  -4  -1 1032.60   42.10
   6  -4  -1  995.60   42.50
   6  -4  -1  993.30   42.00
   6  -4  -1 1034.40   42.20
   6  -4  -1  964.60   42.50
  -4   3   0  197.98    8.70
  -4   3   0  181.58    8.70
   4  -3   0  178.58    8.10
   4  -3   0  182.78    8.80
   4  -3   0  194.98    8.80
   4  -3   0  189.28    8.20
   4  -3   0  178.78    8.00
   4  -3   0  190.88    8.30
   4  -3   0  186.28    8.20
   4  -3   0  190.98    8.10
   4  -3   0  194.68    8.10
  -2   2  -1  301.57   12.50
  -2   2  -1  292.97   13.00
   2  -2   1  307.87   12.40
   0   1  -2  852.81   35.80
   0   1  -2  870.91   35.80
   0   1  -2  896.51   36.30
   0   1  -2  871.71   35.90
   0   1  -2  866.61   35.90
   0   1  -2  863.71   35.80
   0  -1   2  891.61   35.80
   0  -1   2  907.71   36.30
   0  -1   2  884.21   35.70
   0  -1   2  862.71   35.90
   0  -1   2  914.51   35.60
   0  -1   2  882.71   36.00
   0  -1   2  875.41   35.70
   2   0  -3  198.78    8.10
   2   0  -3  185.58    8.20
   2   0  -3  183.68    8.20
   2   0  -3  204.38    9.30
   2   0  -3  191.28    8.90
   2   0  -3  194.48    8.80
   2   0  -3  182.88    8.20
   2   0  -3  189.68    8.30
   2   0  -3  185.08    8.00
   2   0  -3  180.58    8.10
  -2   0   3  172.48    8.10
  -2   0   3  172.48    8.10
  -2   0   3  180.18    8.20
  -2   0   3  196.08    8.20
  -2   0   3  190.68    8.20
  -2   0   3  174.18    8.00
  -2   0   3  198.48    9.40
   4  -1  -4  687.03   29.00
   4  -1  -4  657.83   27.90
   4  -1  -4  660.53   27.90
   4  -1  -4  678.93   27.50
   4  -1  -4  654.33   27.70
   4  -1  -4  673.73   27.40
   4  -1  -4  658.53   27.90
   4  -1  -4  679.03   28.80
   4  -1  -4  660.13   27.50
   4  -1  -4  664.33   27.50
   4  -1  -4  652.13   27.60
   4  -1  -4  670.53   28.00
  -4   1   4  691.03   27.30
  -4   1   4  644.04   27.80
  -4   1   4  675.83   27.90
  -4   1   4  629.64   27.90
  -4   1   4  671.73   27.80
  -4   1   4  689.73   34.50
  -4   1   4  650.03   28.30
  -4   1   4  675.03   27.90
   6  -2  -5  220.48   10.00
   6  -2  -5  214.78    9.80
   6  -2  -5  231.48   11.30
   6  -2  -5  223.38    9.70
   6  -2  -5  215.48    9.60
   6  -2  -5  225.98   10.10
   6  -2  -5  225.78    9.90
   6  -2  -5  228.88   10.20
   6  -2  -5  208.08    9.50
   6  -2  -5  220.28    9.70
   6  -2  -5  231.08   10.20
   6  -2  -5  222.68   10.00
   6  -2  -5  226.78   10.20
   6  -2  -5  229.68   10.20
   6  -2  -5  221.58   10.10
   6  -2  -5  234.58   10.20
   6  -2  -5  236.38   11.60
  -6   2   5  222.18   11.00
  -6   2   5  217.58   11.50
  -6   2   5  216.38    9.80
  -6   2   5  225.38    9.80
  -6   2   5  227.58   11.10
  -6   2   5  219.58    9.70
   8  -3  -6   67.29    3.60
   8  -3  -6   63.69    3.50
   8  -3  -6   67.69    4.70
   8  -3  -6   64.69    3.40
   8  -3  -6   68.39    3.40
   8  -3  -6   62.99    3.00
   8  -3  -6   62.29    3.50
   8  -3  -6   66.09    3.30
   8  -3  -6   62.19    3.50
   8  -3  -6   64.99    3.20
   8  -3  -6   67.59    3.20
  -8   3   6   66.49    3.40
  -8   3   6   64.29    3.40
  -8   3   6   67.09    3.30
   9  -6  -3   41.50    2.00
   9  -6  -3   35.30    1.80
   9  -6  -3   41.10    2.00
   9  -6  -3   40.30    2.20
   9  -6  -3   39.50    1.90
   9  -6  -3   37.90    2.00
   7  -5  -2    1.30    0.60
   7  -5  -2    2.20    1.20
   7  -5  -2   -0.10    0.80
   7  -5  -2    0.50    0.60
   7  -5  -2    0.20    1.20
   7  -5  -2   -0.20    1.50
   7  -5  -2    0.90    0.70
   7  -5  -2    1.10    0.50
   7  -5  -2    0.60    0.90
   7  -5  -2    1.20    0.90
   7  -5  -2    2.00    1.40
   7  -5  -2   -0.50    0.90
   7  -5  -2    1.50    1.10
   7  -5  -2    1.00    0.50
  -5   4   1   30.80    2.70
   5  -4  -1   29.60    1.90
   5  -4  -1   29.40    1.90
   5  -4  -1   28.50    2.00
   5  -4  -1   30.80    2.10
   5  -4  -1   27.30    2.10
   5  -4  -1   33.30    2.50
   5  -4  -1   27.90    1.80
   5  -4  -1   28.80    2.50
   5  -4  -1   28.40    1.80
   5  -4  -1   27.00    1.80
   5  -4  -1   30.50    2.10
   5  -4  -1   27.50    2.00
   5  -4  -1   29.10    1.60
   5  -4  -1   29.80    1.90
   5  -4  -1   28.90    1.90
   5  -4  -1   28.20    1.80
   5  -4  -1   32.20    1.90
   5  -4  -1   26.70    2.10
  -3   3   0  106.69    5.30
  -3   3   0  108.09    5.10
   3  -3   0  113.79    5.30
   3  -3   0  116.89    5.30
   3  -3   0  113.99    5.00
   3  -3   0  106.09    5.00
   3  -3   0  115.59    5.10
   3  -3   0  111.29    5.10
   3  -3   0  109.89    5.00
   3  -3   0  120.89    5.80
   3  -3   0  113.89    4.90
   3  -3   0  110.79    5.10
  -1   2  -1  902.21   38.50
  -1   2  -1  931.61   38.70
   1  -2   1 1010.20   38.80
   1   1  -2 2094.29   84.69
   1   1  -2 2107.69   84.59
   1   1  -2 1989.10   84.49
   1   1  -2 2189.28   85.19
   1   1  -2 2106.29   84.59
   1   1  -2 2056.99   84.59
   1   1  -2 2084.09   84.59
   1   1  -2 2009.10   84.49
   1   1  -2 2125.29   84.69
   1   1  -2 2088.49   85.29
   1   1  -2 2119.39   84.99
  -1  -1   2 2185.48   85.39
  -1  -1   2 2089.99   84.69
  -1  -1   2 2079.09   84.49
  -1  -1   2 2002.20   84.39
  -1  -1   2 2139.79   84.79
  -1  -1   2 2095.19   84.59
  -1  -1   2 2078.99   84.49
  -1  -1   2 2101.39   84.49
   3   0  -3  180.98    8.10
   3   0  -3  182.68    8.80
   3   0  -3  193.88    8.70
   3   0  -3  173.48    7.70
   3   0  -3  177.38    9.20
   3   0  -3  185.18    8.10
   3   0  -3  187.48    8.00
   3   0  -3  179.98    7.80
   3   0  -3  180.38    8.00
   3   0  -3  187.98    7.70
   3   0  -3  176.28    8.10
  -3   0   3  202.38   11.20
  -3   0   3  170.78    7.80
  -3   0   3  185.58    8.30
  -3   0   3  170.08    7.90
  -3   0   3  166.18    7.80
   5  -1  -4  683.83   28.10
   5  -1  -4  687.93   28.20
   5  -1  -4  648.74   28.90
   5  -1  -4  595.94   28.90
   5  -1  -4  672.53   27.70
   5  -1  -4  644.04   27.60
   5  -1  -4  648.64   27.70
   5  -1  -4  698.23   27.70
   5  -1  -4  645.74   27.50
   5  -1  -4  654.13   27.70
   5  -1  -4  678.63   27.60
   5  -1  -4  689.73   28.00
   5  -1  -4  667.03   27.40
  -5   1   4  624.44   27.90
  -5   1   4  684.23   28.40
  -5   1   4  708.93   27.40
  -5   1   4  687.13   28.30
   7  -2  -5    0.20    0.50
   7  -2  -5    0.40    0.40
   7  -2  -5    0.20    0.70
   7  -2  -5    0.80    0.50
   7  -2  -5   -0.40    0.70
   7  -2  -5   -0.30    1.10
   7  -2  -5    1.20    0.50
   7  -2  -5    0.00    0.50
   7  -2  -5    0.70    0.50
   7  -2  -5    0.90    0.80
   7  -2  -5    1.70    0.90
   7  -2  -5    0.90    0.80
   7  -2  -5    0.70    0.70
   7  -2  -5   -0.20    1.80
   7  -2  -5    1.10    1.00
   7  -2  -5    0.70    0.70
   7  -2  -5    0.00    2.00
   7  -2  -5    0.80    0.60
  -7   2   5    0.00    2.00
  -7   2   5   -0.20    0.40
  -7   2   5   -0.10    2.00
  -7   2   5    0.40    0.60
  -7   2   5    0.00    0.50
   9  -3  -6    3.50    1.10
   9  -3  -6    3.60    0.70
   9  -3  -6    4.20    0.90
   9  -3  -6    3.90    0.70
   9  -3  -6    3.40    0.60
   9  -3  -6    4.20    0.60
   9  -3  -6    3.60    0.70
   9  -3  -6    4.60    0.90
   9  -3  -6    4.10    0.60
   9  -3  -6    3.30    0.80
   9  -3  -6    3.60    0.60
  -9   3   6    4.00    0.80
  -9   3   6    4.20    0.70
  -9   3   6    4.50    0.70
  -8   6   3   16.40    1.40
   8  -6  -3   20.50    1.70
   8  -6  -3   17.30    1.60
   8  -6  -3   16.60    1.50
   8  -6  -3   16.40    1.50
   8  -6  -3   18.00    1.30
   8  -6  -3   16.80    1.70
   8  -6  -3   14.90    2.10
   8  -6  -3   18.10    1.30
   8  -6  -3   18.70    1.60
   8  -6  -3   17.00    1.50
  -6   5   2 1411.66   58.49
   6  -5  -2 1341.17   56.79
   6  -5  -2 1406.36   56.49
   6  -5  -2 1344.27   56.39
   6  -5  -2 1374.76   56.69
   6  -5  -2 1414.86   56.89
   6  -5  -2 1370.66   57.09
   6  -5  -2 1379.96   56.39
   6  -5  -2 1409.56   56.79
   6  -5  -2 1355.46   56.59
   6  -5  -2 1374.36   56.79
   6  -5  -2 1381.96   57.19
   6  -5  -2 1429.26   56.09
   6  -5  -2 1396.76   57.09
   6  -5  -2 1372.16   56.69
   6  -5  -2 1393.16   56.29
   6  -5  -2 1374.46   56.69
  -4   4   1  785.82   33.90
  -4   4   1  798.72   34.00
  -4   4   1  888.01   35.00
  -4   4   1  819.12   34.70
  -4   4   1  847.52   34.60
   4  -4  -1  839.62   34.10
   4  -4  -1  829.32   34.30
   4  -4  -1  796.02   33.90
   4  -4  -1  857.51   34.10
   4  -4  -1  822.92   34.20
   4  -4  -1  828.52   34.10
   4  -4  -1  757.52   33.80
   4  -4  -1  873.71   34.20
   4  -4  -1  850.01   34.50
   4  -4  -1  797.52   33.90
   4  -4  -1  827.12   34.20
   4  -4  -1  835.12   34.40
   4  -4  -1  845.42   34.10
   4  -4  -1  853.71   34.20
  -2   3   0 4826.62  190.78
  -2   3   0 4948.00  190.68
  -2   3   0 4635.44  190.18
   2  -3   0 4654.33  190.28
   2  -3   0 4683.43  190.28
   2  -3   0 4584.94  190.28
   2  -3   0 4720.83  191.08
   2  -3   0 4580.04  190.28
   2  -3   0 4832.52  190.28
   2  -3   0 4728.83  190.38
   0   2  -1 2700.03  107.59
   0   2  -1 2616.84  106.89
   0   2  -1 2628.14  106.89
   0   2  -1 2778.42  107.19
   0   2  -1 2480.15  106.99
   0   2  -1 2578.74  107.09
   0  -2   1 2600.84  106.99
   0  -2   1 2681.43  106.99
   0  -2   1 2738.23  107.49
   0  -2   1 2696.03  106.99
   2   1  -2 4393.36  180.18
   2   1  -2 4532.95  180.28
   2   1  -2 4196.88  180.08
   2   1  -2 4724.23  180.48
   2   1  -2 4574.74  180.28
   2   1  -2 4286.97  180.08
   2   1  -2 4497.55  180.98
   2   1  -2 4328.57  181.38
   2   1  -2 4912.61  181.48
  -2  -1   2 4462.45  180.28
  -2  -1   2 4467.45  180.28
  -2  -1   2 4417.16  180.38
  -2  -1   2 4325.97  180.08
  -2  -1   2 4343.07  180.48
  -2  -1   2 4534.75  181.68
   4   0  -3 3606.74  146.79
   4   0  -3 3600.24  146.09
   4   0  -3 3887.91  147.29
   4   0  -3 3747.53  145.49
   4   0  -3 3612.94  146.09
   4   0  -3 3555.94  145.99
   4   0  -3 3425.46  147.59
   4   0  -3 3641.04  145.69
   4   0  -3 3540.15  146.19
   4   0  -3 3762.22  146.09
  -4   0   3 3727.73  148.79
  -4   0   3 3505.25  146.09
  -4   0   3 3648.73  146.29
  -4   0   3 3545.85  146.19
  -4   0   3 3756.32  145.39
  -4   0   3 3322.17  146.09
  -4   0   3 3393.26  145.79
   6  -1  -4   49.30    2.60
   6  -1  -4   45.70    4.00
   6  -1  -4   51.59    2.90
   6  -1  -4   42.90    3.80
   6  -1  -4   48.40    3.20
   6  -1  -4   41.80    2.70
   6  -1  -4   47.90    3.40
   6  -1  -4   43.90    2.70
   6  -1  -4   49.50    2.90
   6  -1  -4   47.60    2.70
   6  -1  -4   49.30    2.80
   6  -1  -4   49.80    2.90
   6  -1  -4   46.90    2.40
   6  -1  -4   48.30    2.90
   6  -1  -4   50.99    2.80
   6  -1  -4   46.10    2.50
   6  -1  -4   51.09    3.50
   6  -1  -4   48.00    3.40
  -6   1   4   44.50    2.40
  -6   1   4   49.20    2.50
  -6   1   4   46.80    3.70
  -6   1   4   48.40    2.60
  -6   1   4   44.60    3.60
  -6   1   4   49.10    4.30
  -6   1   4   51.59    4.30
   8  -2  -5   17.40    2.30
   8  -2  -5   13.60    1.70
   8  -2  -5   14.90    1.20
   8  -2  -5   15.50    1.70
   8  -2  -5   14.00    1.70
   8  -2  -5   14.30    1.60
   8  -2  -5   13.90    1.20
   8  -2  -5   14.20    1.60
   8  -2  -5   16.80    1.30
   8  -2  -5   15.10    1.50
   8  -2  -5   17.30    1.60
  -8   2   5   15.70    1.40
  -8   2   5   14.20    1.20
  -8   2   5   14.10    1.30
  -7   6   3   48.50    2.70
  -7   6   3   42.70    2.60
   7  -6  -3   50.09    3.00
   7  -6  -3   47.60    2.70
   7  -6  -3   47.40    3.00
   7  -6  -3   46.60    2.70
   7  -6  -3   50.69    3.40
   7  -6  -3   45.70    2.50
   7  -6  -3   49.70    2.60
   7  -6  -3   46.20    2.70
   7  -6  -3   50.49    2.90
   7  -6  -3   50.39    2.90
   7  -6  -3   44.20    2.30
   7  -6  -3   52.39    3.20
   7  -6  -3   46.40    2.50
  -5   5   2   41.50    3.30
  -5   5   2   39.90    3.90
  -5   5   2   40.60    3.30
   5  -5  -2   47.50    2.90
   5  -5  -2   45.30    2.90
   5  -5  -2   39.30    2.60
   5  -5  -2   45.10    3.30
   5  -5  -2   44.60    2.70
   5  -5  -2   45.10    2.80
   5  -5  -2   44.50    2.80
   5  -5  -2   44.40    2.60
   5  -5  -2   48.10    3.10
   5  -5  -2   43.30    2.50
   5  -5  -2   45.60    2.50
   5  -5  -2   43.20    2.40
   5  -5  -2   47.70    2.60
   5  -5  -2   47.80    2.80
   5  -5  -2   47.10    2.90
   5  -5  -2   44.30    2.80
  -3   4   1   86.89    4.50
  -3   4   1   81.49    3.90
  -3   4   1   80.69    3.90
  -3   4   1   82.49    4.70
  -3   4   1   75.29    4.70
   3  -4  -1   76.69    3.40
   3  -4  -1   80.49    3.80
   3  -4  -1   77.59    4.40
   3  -4  -1   78.79    3.90
   3  -4  -1   73.69    4.10
   3  -4  -1   86.29    3.80
   3  -4  -1   83.19    4.00
   3  -4  -1   80.79    3.90
   3  -4  -1   80.39    5.10
   3  -4  -1   78.99    3.90
   3  -4  -1   76.79    3.90
   3  -4  -1   82.69    4.00
  -1   3   0    7.30    1.00
   1  -3   0    7.30    1.10
   1  -3   0    7.60    0.80
   1  -3   0    9.40    0.80
   1  -3   0    9.60    0.80
   1  -3   0    9.60    0.80
   1  -3   0   10.20    0.70
   1  -3   0    9.70    0.80
   1   2  -1  117.09    5.20
   1   2  -1  115.69    5.60
   1   2  -1  117.09    5.20
   1   2  -1  115.59    5.20
   1   2  -1  103.79    6.10
   1   2  -1  112.79    5.30
  -1  -2   1  114.59    5.30
  -1  -2   1  111.39    5.10
  -1  -2   1  113.09    5.00
  -1  -2   1  114.99    5.20
  -1  -2   1  111.09    5.30
   3   1  -2  901.21   36.10
   3   1  -2  908.01   36.60
   3   1  -2  904.41   37.00
   3   1  -2  858.51   35.90
   3   1  -2  872.61   35.80
   3   1  -2  891.61   36.10
   3   1  -2  930.01   37.40
   3   1  -2  844.22   37.50
   3   1  -2  901.21   35.70
  -3  -1   2  888.51   36.10
  -3  -1   2  841.72   35.80
  -3  -1   2  871.51   36.40
  -3  -1   2  856.11   36.40
  -3  -1   2  826.32   36.20
  -3  -1   2  827.92   36.10
   5   0  -3  234.98   11.90
   5   0  -3  224.58   10.80
   5   0  -3  251.37   10.50
   5   0  -3  236.28   10.50
   5   0  -3  223.88   10.90
   5   0  -3  232.48   10.60
   5   0  -3  229.18   12.30
   5   0  -3  247.88   10.90
   5   0  -3  240.28   10.90
   5   0  -3  254.97   11.70
  -5   0   3  242.08   11.20
  -5   0   3  228.88   10.70
  -5   0   3  242.58   11.30
  -5   0   3  257.87   10.10
  -5   0   3  246.48   11.20
   7  -1  -4  147.69    7.10
   7  -1  -4  148.39    6.80
   7  -1  -4  156.48    7.10
   7  -1  -4  145.19    6.50
   7  -1  -4  150.98    7.00
   7  -1  -4  137.49    7.60
   7  -1  -4  145.29    7.30
   7  -1  -4  143.89    6.80
   7  -1  -4  143.99    7.10
   7  -1  -4  138.09    6.70
   7  -1  -4  149.09    7.10
   7  -1  -4  152.18    8.40
   7  -1  -4  153.38    8.20
   7  -1  -4  147.29    6.60
   7  -1  -4  147.69    6.60
   7  -1  -4  146.19    7.70
   7  -1  -4  136.19    7.10
  -7   1   4  154.78    8.40
  -7   1   4  155.78    6.80
  -7   1   4  142.29    6.50
  -7   1   4  173.68   11.20
  -7   1   4  148.69    6.70
  -7   1   4  150.18    8.60
   9  -2  -5    4.40    0.80
   9  -2  -5    3.70    0.70
   9  -2  -5    4.70    0.90
   9  -2  -5    4.10    0.90
   9  -2  -5    4.90    1.10
   9  -2  -5    5.10    0.60
   9  -2  -5    4.20    1.20
   9  -2  -5    5.10    0.70
   9  -2  -5    3.80    0.90
   9  -2  -5    4.60    0.80
   9  -2  -5    3.30    0.90
  -9   2   5    4.80    0.80
  -9   2   5    3.30    0.80
  -9   2   5    6.30    0.90
  -6   6   3  150.38    7.00
  -6   6   3  160.78    7.10
   6  -6  -3  155.38    7.70
   6  -6  -3  161.78    7.30
   6  -6  -3  150.78    7.40
   6  -6  -3  161.78    7.40
   6  -6  -3  150.68    7.00
   6  -6  -3  160.88    7.10
   6  -6  -3  150.08    7.40
   6  -6  -3  151.88    7.50
   6  -6  -3  165.58    7.60
   6  -6  -3  160.48    7.20
   6  -6  -3  159.28    7.40
   6  -6  -3  154.68    7.00
   6  -6  -3  157.58    6.80
   6  -6  -3  161.38    7.00
  -4   5   2  127.69    7.60
  -4   5   2  129.19    6.00
  -4   5   2  137.29    6.60
  -4   5   2  140.99    6.60
   4  -5  -2  136.99    6.40
   4  -5  -2  139.09    6.50
   4  -5  -2  141.99    6.40
   4  -5  -2  132.69    6.40
   4  -5  -2  138.99    6.50
   4  -5  -2  133.39    6.40
   4  -5  -2  128.59    6.90
   4  -5  -2  140.29    7.40
   4  -5  -2  135.49    6.90
   4  -5  -2  133.89    6.40
  -2   4   1   66.69    3.90
  -2   4   1   71.99    3.60
  -2   4   1   66.29    4.70
  -2   4   1   60.09    4.40
  -2   4   1   73.49    3.60
   2  -4  -1   66.09    3.60
   2  -4  -1   63.89    3.60
   2  -4  -1   69.99    3.30
   2  -4  -1   69.19    4.30
   2  -4  -1   62.29    3.10
   2  -4  -1   57.59    4.40
   2  -4  -1   67.99    3.30
   2  -4  -1   69.19    3.40
   2  -4  -1   64.29    3.50
   2  -4  -1   73.19    3.60
   2  -4  -1   60.39    4.00
   2  -4  -1   67.19    3.40
   0   3   0 2495.15   95.39
   0   3   0 2159.88   94.29
   0   3   0 2207.18   94.39
   0   3   0 2340.77   94.49
   0   3   0 2359.76   94.39
   0   3   0 2332.47   94.59
   0   3   0 2258.67   94.39
   0  -3   0 2244.78   93.89
   0  -3   0 2509.15   94.39
   0  -3   0 2339.57   94.49
   0  -3   0 2588.64   94.09
   0  -3   0 2229.28   94.39
   0  -3   0 2436.86   94.19
   0  -3   0 2234.88   94.89
   0  -3   0 2248.77   94.29
   0  -3   0 2239.98   94.29
   0  -3   0 2306.27   93.99
   0  -3   0 2340.77   94.19
   2   2  -1 1300.87   53.99
   2   2  -1 1300.07   54.19
   2   2  -1 1322.17   52.49
   2   2  -1 1328.87   53.29
   2   2  -1 1273.77   52.59
   2   2  -1 1330.77   52.59
   2   2  -1 1291.47   52.19
   2   2  -1 1256.87   53.39
   2   2  -1 1220.48   52.09
  -2  -2   1 1246.38   52.29
  -2  -2   1 1301.37   52.59
  -2  -2   1 1267.37   52.29
  -2  -2   1 1233.48   52.79
  -2  -2   1 1273.77   52.59
   4   1  -2  815.32   33.00
   4   1  -2  808.32   32.80
   4   1  -2  742.73   35.20
   4   1  -2  808.82   32.70
   4   1  -2  766.52   35.90
   4   1  -2  736.53   36.00
   4   1  -2  833.02   33.40
   4   1  -2  828.62   33.40
   4   1  -2  784.42   34.40
   4   1  -2  820.42   33.00
  -4  -1   2  836.92   33.40
  -4  -1   2  779.22   33.50
  -4  -1   2  794.52   33.60
   6   0  -3  505.35   20.80
   6   0  -3  499.65   20.90
   6   0  -3  485.75   20.80
   6   0  -3  508.65   21.30
   6   0  -3  520.45   23.50
   6   0  -3  481.35   20.40
   6   0  -3  480.25   20.50
   6   0  -3  482.75   20.50
   6   0  -3  468.05   20.70
   6   0  -3  513.95   21.10
   6   0  -3  459.25   20.60
   6   0  -3  532.05   20.90
  -6   0   3  454.05   20.30
  -6   0   3  505.45   22.20
  -6   0   3  509.35   24.50
  -6   0   3  482.65   21.40
  -6   0   3  523.85   20.40
  -6   0   3  453.25   20.40
  -6   0   3  505.45   22.10
   8  -1  -4   40.60    3.30
   8  -1  -4   38.30    3.30
   8  -1  -4   37.70    2.50
   8  -1  -4   40.50    2.70
   8  -1  -4   36.70    2.30
   8  -1  -4   40.70    3.20
   8  -1  -4   45.90    3.70
   8  -1  -4   42.60    2.20
   8  -1  -4   37.40    3.40
   8  -1  -4   35.80    2.80
   8  -1  -4   40.30    2.70
   8  -1  -4   42.00    2.70
   8  -1  -4   38.30    3.20
  -8   1   4   30.80    4.90
  -8   1   4   36.40    4.90
  -8   1   4   38.30    2.30
  -8   1   4   39.90    2.60
  10  -2  -5   28.30    1.70
  10  -2  -5   33.00    1.60
  10  -2  -5   29.80    1.70
  10  -2  -5   27.80    1.40
 -10   2   5   31.60    1.60
  -7   7   4   35.00    2.10
  -7   7   4   36.00    1.80
   7  -7  -4   31.70    1.60
   7  -7  -4   33.80    2.20
   7  -7  -4   34.10    2.00
   7  -7  -4   33.70    1.90
   7  -7  -4   33.60    2.20
   7  -7  -4   31.90    2.20
   7  -7  -4   31.20    2.20
   7  -7  -4   33.20    1.80
   7  -7  -4   35.80    1.80
  -5   6   3    2.60    4.10
  -5   6   3    2.80    3.90
  -5   6   3    6.30    1.10
   5  -6  -3    6.60    1.20
   5  -6  -3    6.80    1.40
   5  -6  -3    8.10    1.40
   5  -6  -3    5.80    1.50
   5  -6  -3    6.90    1.10
   5  -6  -3    8.90    0.90
   5  -6  -3    5.20    1.70
   5  -6  -3    4.30    1.20
   5  -6  -3    8.70    1.20
   5  -6  -3    9.70    1.40
   5  -6  -3    6.40    2.40
   5  -6  -3    7.00    1.30
  -3   5   2   -0.40    0.50
  -3   5   2    0.60    1.00
  -3   5   2    0.30    1.00
  -3   5   2    1.50    1.30
   3  -5  -2    1.00    0.70
   3  -5  -2    0.00    0.60
   3  -5  -2    1.90    0.90
   3  -5  -2    1.20    0.50
   3  -5  -2    0.80    1.40
   3  -5  -2    0.50    0.80
   3  -5  -2    0.70    0.60
   3  -5  -2    0.60    0.80
   3  -5  -2    0.20    0.80
   3  -5  -2    0.50    0.40
   3  -5  -2    0.80    0.80
   3  -5  -2    0.20    0.50
   3  -5  -2    0.40    0.60
  -1   4   1  804.82   34.50
  -1   4   1  824.22   34.90
  -1   4   1  808.82   34.00
  -1   4   1  850.21   34.70
  -1   4   1  843.62   34.60
  -1   4   1  853.81   35.30
  -1   4   1  780.92   36.70
   1  -4  -1  897.41   35.40
   1  -4  -1  842.52   34.80
   1  -4  -1  930.21   34.20
   1  -4  -1  852.51   34.10
   1  -4  -1  761.92   34.00
   1  -4  -1  884.61   34.20
   1  -4  -1  797.22   34.30
   1  -4  -1  847.62   35.30
   1  -4  -1  801.92   34.40
   1  -4  -1  746.73   35.40
   1  -4  -1  856.31   34.30
   1   3   0    1.60    0.70
   1   3   0    0.30    2.20
   1   3   0    2.40    0.80
   1   3   0    7.60    3.10
   1   3   0    1.60    0.70
   1   3   0    3.40    1.00
   1   3   0    1.50    0.80
   1   3   0    6.10    2.50
  -1  -3   0    2.50    0.60
  -1  -3   0    3.60    0.80
  -1  -3   0    3.30    1.00
  -1  -3   0    0.70    1.40
  -1  -3   0    2.40    0.80
  -1  -3   0    1.90    0.60
  -1  -3   0    2.80    0.90
   3   2  -1   64.19    3.80
   3   2  -1   64.09    3.80
   3   2  -1   76.39    4.90
   3   2  -1   61.09    5.20
   3   2  -1   64.89    3.40
   3   2  -1   72.39    5.00
   3   2  -1   66.09    3.40
   3   2  -1   71.99    3.30
   3   2  -1   63.19    3.40
   3   2  -1   72.39    4.10
  -3  -2   1   74.29    4.50
  -3  -2   1   63.69    4.00
  -3  -2   1   72.49    3.80
  -3  -2   1   64.29    3.00
  -3  -2   1   67.19    3.50
  -3  -2   1   61.99    3.90
  -3  -2   1   63.39    3.20
   5   1  -2   36.50    2.30
   5   1  -2   32.50    2.50
   5   1  -2   33.40    3.90
   5   1  -2   38.00    2.50
   5   1  -2   28.50    2.40
   5   1  -2   33.90    2.40
   5   1  -2   31.20    2.70
   5   1  -2   30.40    2.70
   5   1  -2   36.50    3.60
   5   1  -2   30.00    4.50
   5   1  -2   36.20    2.00
  -5  -1   2   34.80    3.00
  -5  -1   2   37.30    1.80
  -5  -1   2   29.50    2.60
  -5  -1   2   30.00    2.40
  -5  -1   2   33.80    3.00
   7   0  -3    4.10    0.80
   7   0  -3    3.40    0.90
   7   0  -3    3.90    1.50
   7   0  -3    4.40    1.00
   7   0  -3    5.30    1.80
   7   0  -3    2.00    0.90
   7   0  -3    6.00    2.10
   7   0  -3    4.10    1.00
   7   0  -3    2.10    2.00
   7   0  -3    4.70    1.10
   7   0  -3    3.00    0.80
   7   0  -3    6.00    1.00
   7   0  -3    2.30    0.90
   7   0  -3    3.30    1.50
   7   0  -3    5.80    1.40
  -7   0   3    5.40    1.90
  -7   0   3    5.20    1.90
  -7   0   3    4.20    0.70
  -7   0   3    4.80    2.00
  -7   0   3    4.40    0.90
  -7   0   3    2.40    2.10
  -7   0   3    3.60    0.80
   9  -1  -4    0.50    0.80
   9  -1  -4   -0.20    1.00
   9  -1  -4    0.00    0.50
   9  -1  -4   -0.10    0.50
   9  -1  -4    0.40    1.20
   9  -1  -4    1.10    0.50
   9  -1  -4   -0.80    0.70
   9  -1  -4   -0.40    0.70
   9  -1  -4    1.10    0.80
   9  -1  -4   -0.70    0.70
   9  -1  -4    0.20    0.40
  -9   1   4    0.70    0.50
  -9   1   4    0.30    0.50
  -9   1   4    0.70    0.50
  -6   7   4   79.89    3.90
  -6   7   4   89.89    5.20
   6  -7  -4   76.19    4.20
   6  -7  -4   80.69    3.70
   6  -7  -4   81.49    4.00
   6  -7  -4   86.89    4.20
   6  -7  -4   85.09    3.80
   6  -7  -4   80.09    4.30
   6  -7  -4   91.19    3.90
   6  -7  -4   83.69    4.20
   6  -7  -4   80.39    4.10
   6  -7  -4   88.79    4.10
   6  -7  -4   76.99    4.40
  -4   6   3    1.50    0.90
  -4   6   3    7.00    2.30
  -4   6   3    1.10    0.80
  -4   6   3    7.20    2.20
   4  -6  -3    3.20    1.20
   4  -6  -3    2.60    0.90
   4  -6  -3    3.00    1.00
   4  -6  -3    2.30    1.00
   4  -6  -3    3.60    1.00
   4  -6  -3    2.80    0.90
   4  -6  -3    3.30    1.00
   4  -6  -3    2.60    1.10
   4  -6  -3    2.60    0.90
   4  -6  -3    4.10    1.20
   4  -6  -3    3.00    1.20
   4  -6  -3    2.90    1.10
   4  -6  -3    3.90    0.90
  -2   5   2   11.90    1.90
  -2   5   2   13.90    2.00
  -2   5   2   11.60    1.20
   2  -5  -2   11.70    1.40
   2  -5  -2   11.30    1.30
   2  -5  -2   11.10    1.40
   2  -5  -2   10.20    1.10
   2  -5  -2    8.50    1.10
   2  -5  -2   11.70    1.30
   2  -5  -2   11.60    1.60
   2  -5  -2   12.20    1.50
   2  -5  -2   10.30    1.00
   2  -5  -2   13.10    1.30
   2  -5  -2   10.30    1.30
   0   4   1   33.90    2.50
   0   4   1   36.20    2.00
   0   4   1   33.20    2.90
   0   4   1   28.70    2.20
   0   4   1   34.10    2.50
   0   4   1   23.90    4.20
   0  -4  -1   37.20    2.10
   0  -4  -1   31.20    2.80
   0  -4  -1   31.70    2.60
   0  -4  -1   29.80    1.90
   0  -4  -1   25.80    2.50
   0  -4  -1   28.90    1.80
   0  -4  -1   27.70    3.30
   0  -4  -1   31.40    2.60
   0  -4  -1   33.90    2.00
   0  -4  -1   35.00    2.00
   0  -4  -1   34.50    2.00
   0  -4  -1   36.80    2.00
   0  -4  -1   30.10    2.90
   0  -4  -1   34.00    2.00
   2   3   0 1437.46   57.59
   2   3   0 1433.36   60.09
   2   3   0 1502.75   56.79
   2   3   0 1348.67   57.09
   2   3   0 1410.36   57.29
   2   3   0 1482.95   59.59
  -2  -3   0 1357.26   57.69
  -2  -3   0 1359.66   56.59
  -2  -3   0 1310.47   56.99
  -2  -3   0 1358.56   56.59
  -2  -3   0 1380.26   57.69
  -2  -3   0 1367.56   56.59
  -2  -3   0 1410.76   57.29
   4   2  -1  529.95   23.60
   4   2  -1  561.24   25.30
   4   2  -1  531.65   23.70
   4   2  -1  535.25   25.90
   4   2  -1  534.05   23.20
   4   2  -1  521.85   22.90
   4   2  -1  509.65   23.40
   4   2  -1  551.64   25.70
  -4  -2   1  590.94   22.50
  -4  -2   1  569.84   23.60
  -4  -2   1  570.24   24.00
  -4  -2   1  567.34   24.10
  -4  -2   1  560.44   24.10
  -4  -2   1  547.25   23.20
   6   1  -2   92.39    6.50
   6   1  -2   85.69    4.80
   6   1  -2   93.99    4.60
   6   1  -2   90.49    4.70
   6   1  -2   91.79    4.90
   6   1  -2   79.09    4.90
   6   1  -2   76.69    4.30
   6   1  -2   86.79    4.10
   6   1  -2   84.49    6.80
  -6  -1   2   89.69    5.50
  -6  -1   2   86.29    4.00
  -6  -1   2   86.49    4.00
  -6  -1   2   86.69    5.10
  -6  -1   2   82.99    5.80
  -6  -1   2   85.49    5.70
  -6  -1   2   81.49    4.10
   8   0  -3   13.90    1.40
   8   0  -3   17.50    2.60
   8   0  -3   16.80    2.40
   8   0  -3   18.00    1.80
   8   0  -3   14.80    1.60
   8   0  -3   17.70    2.80
   8   0  -3   17.10    2.50
   8   0  -3   16.20    1.70
   8   0  -3   18.80    3.00
   8   0  -3   15.90    1.50
   8   0  -3   14.20    2.80
   8   0  -3   16.70    1.50
  -8   0   3   14.20    3.20
  -8   0   3   18.20    3.60
  -8   0   3   15.50    1.30
  10  -1  -4    0.60    0.40
  10  -1  -4    1.10    0.70
  10  -1  -4    1.10    0.40
  10  -1  -4    0.30    0.50
  10  -1  -4    1.30    0.50
  10  -1  -4    0.80    0.40
 -10   1   4    1.00    0.40
 -10   1   4    0.90    0.40
  -5   7   4   13.30    1.50
  -5   7   4   12.60    1.30
   5  -7  -4    8.60    1.30
   5  -7  -4    8.40    1.30
   5  -7  -4   11.50    1.60
   5  -7  -4   10.20    1.60
   5  -7  -4   10.70    1.40
   5  -7  -4    9.40    1.40
   5  -7  -4   11.00    1.00
   5  -7  -4   12.00    1.40
   5  -7  -4   12.00    0.90
   5  -7  -4   10.60    1.60
  -3   6   3   88.39    4.50
  -3   6   3   91.29    4.30
  -3   6   3   86.79    5.60
  -3   6   3   80.69    5.50
  -3   6   3   86.19    4.50
   3  -6  -3   79.09    4.50
   3  -6  -3   88.19    4.50
   3  -6  -3   92.09    3.90
   3  -6  -3   77.09    4.60
   3  -6  -3   84.79    4.60
   3  -6  -3   74.89    4.50
   3  -6  -3   96.59    4.20
   3  -6  -3   89.09    4.10
   3  -6  -3   86.29    4.50
   3  -6  -3   86.69    4.50
   3  -6  -3   80.59    4.50
   3  -6  -3   73.89    4.50
  -1   5   2    3.50    1.30
  -1   5   2    2.10    1.40
  -1   5   2    7.80    2.40
  -1   5   2    3.00    0.80
  -1   5   2    0.30    1.50
  -1   5   2    2.20    0.90
  -1   5   2    3.60    1.30
   1  -5  -2    2.10    0.90
   1  -5  -2    2.30    1.40
   1  -5  -2    3.90    0.70
   1  -5  -2    2.90    0.80
   1  -5  -2    2.60    1.00
   1  -5  -2    4.50    0.80
   1  -5  -2    1.60    0.80
   1  -5  -2    1.50    0.80
   1  -5  -2    3.30    1.10
   1  -5  -2    2.60    1.00
   1   4   1   41.50    3.20
   1   4   1   40.30    2.50
   1   4   1   46.20    3.30
   1   4   1   47.30    3.60
   1   4   1   41.60    2.90
   1   4   1   46.00    2.70
   1   4   1   39.50    2.40
  -1  -4  -1   42.10    3.50
  -1  -4  -1   44.40    3.40
  -1  -4  -1   48.20    2.50
  -1  -4  -1   41.80    3.40
  -1  -4  -1   47.30    2.40
  -1  -4  -1   41.80    2.60
  -1  -4  -1   41.50    3.20
  -1  -4  -1   46.30    2.40
  -1  -4  -1   46.20    2.60
  -1  -4  -1   44.00    2.30
   3   3   0    1.00    0.50
   3   3   0   -0.70    0.90
   3   3   0    2.10    1.30
   3   3   0    0.60    0.90
   3   3   0    1.10    0.70
   3   3   0    3.40    4.10
   3   3   0    2.50    1.80
   3   3   0    1.00    1.00
   3   3   0    2.80    3.90
   3   3   0    1.80    3.30
   3   3   0    0.80    0.50
  -3  -3   0    0.30    0.50
  -3  -3   0   -0.40    1.60
  -3  -3   0    0.40    0.60
  -3  -3   0    1.50    0.40
  -3  -3   0    1.30    1.00
  -3  -3   0    2.10    1.10
   5   2  -1  621.94   25.90
   5   2  -1  609.64   26.80
   5   2  -1  624.84   26.10
   5   2  -1  621.74   28.90
   5   2  -1  641.34   25.70
   5   2  -1  571.54   25.50
   5   2  -1  583.24   29.50
   5   2  -1  637.14   26.00
   5   2  -1  612.14   26.80
   5   2  -1  630.64   26.20
   5   2  -1  592.14   26.50
  -5  -2   1  628.44   27.50
  -5  -2   1  602.74   25.40
  -5  -2   1  657.93   27.80
  -5  -2   1  650.93   27.60
  -5  -2   1  620.94   26.50
  -5  -2   1  597.44   25.60
  -5  -2   1  652.33   27.00
  -5  -2   1  653.03   25.50
  -5  -2   1  596.14   25.70
   7   1  -2  270.47   12.00
   7   1  -2  269.97   14.90
   7   1  -2  279.87   12.40
   7   1  -2  275.17   12.50
   7   1  -2  269.47   12.80
   7   1  -2  260.27   11.80
   7   1  -2  286.17   12.00
   7   1  -2  288.17   12.50
   7   1  -2  280.17   12.60
   7   1  -2  294.57   14.70
  -7  -1   2  282.17   11.80
  -7  -1   2  278.07   14.30
  -7  -1   2  273.27   13.80
  -7  -1   2  285.57   14.30
  -7  -1   2  269.77   15.30
  -7  -1   2  280.87   11.70
  -7  -1   2  273.57   11.90
  -7  -1   2  266.87   13.20
   9   0  -3   47.70    3.80
   9   0  -3   55.49    2.60
   9   0  -3   55.59    3.30
   9   0  -3   51.59    3.20
   9   0  -3   51.19    3.40
   9   0  -3   53.89    2.70
   9   0  -3   48.40    3.50
   9   0  -3   53.69    3.10
   9   0  -3   51.99    3.20
  -9   0   3   47.40    2.70
  -9   0   3   52.59    2.60
  -9   0   3   54.99    2.80
  -4   7   4   35.40    2.50
  -4   7   4   32.90    2.20
  -4   7   4   33.70    2.20
   4  -7  -4   38.10    3.20
   4  -7  -4   35.20    2.00
   4  -7  -4   39.30    2.40
   4  -7  -4   40.10    2.20
   4  -7  -4   37.40    2.70
   4  -7  -4   29.50    2.40
   4  -7  -4   33.70    2.40
   4  -7  -4   36.90    2.50
   4  -7  -4   37.70    2.50
   4  -7  -4   34.10    1.90
   4  -7  -4   34.40    2.40
  -2   6   3   12.20    1.50
  -2   6   3    5.10    2.30
  -2   6   3   11.50    1.60
  -2   6   3   12.30    1.60
   2  -6  -3   10.20    1.30
   2  -6  -3    8.20    1.50
   2  -6  -3   11.20    1.40
   2  -6  -3    8.40    1.50
   2  -6  -3   10.00    1.00
   2  -6  -3   12.00    1.30
   2  -6  -3   10.00    1.50
   2  -6  -3    9.70    1.60
   2  -6  -3   10.30    1.40
   2  -6  -3    8.90    1.50
   0   5   2  103.09    6.00
   0   5   2   97.89    5.60
   0   5   2  101.79    5.10
   0   5   2   92.49    4.70
   0   5   2   93.09    6.50
   0   5   2  108.09    6.00
   0   5   2  100.79    5.10
   0  -5  -2   95.09    4.80
   0  -5  -2   97.39    4.60
   0  -5  -2  100.59    5.00
   0  -5  -2  109.29    5.00
   0  -5  -2   87.39    6.90
   0  -5  -2   97.29    6.20
   0  -5  -2   94.59    4.80
   0  -5  -2   99.79    4.90
   0  -5  -2   91.89    4.50
   0  -5  -2  108.79    5.00
   0  -5  -2   86.19    7.10
   0  -5  -2   88.69    4.40
   0  -5  -2  108.69    5.00
   0  -5  -2   94.69    4.80
   2   4   1  991.90   56.09
   2   4   1 1134.79   46.90
   2   4   1 1053.69   45.30
   2   4   1 1165.68   46.80
   2   4   1 1125.49   46.30
   2   4   1 1093.99   45.20
   2   4   1 1158.68   46.80
   2   4   1 1159.18   45.50
   2   4   1 1156.48   46.80
   2   4   1 1104.89   46.00
  -2  -4  -1 1089.69   45.20
  -2  -4  -1  996.70   45.20
  -2  -4  -1 1132.49   45.30
  -2  -4  -1 1102.09   46.80
  -2  -4  -1 1102.39   46.90
  -2  -4  -1 1158.88   45.30
  -2  -4  -1 1112.79   45.20
  -2  -4  -1 1131.19   45.20
  -2  -4  -1 1156.88   45.80
  -2  -4  -1 1090.79   46.20
  -2  -4  -1 1034.70   44.90
   4   3   0  472.85   21.10
   4   3   0  459.75   20.00
   4   3   0  423.86   19.30
   4   3   0  505.25   21.50
   4   3   0  435.36   24.30
   4   3   0  478.45   21.10
   4   3   0  421.76   19.90
   4   3   0  495.15   20.30
   4   3   0  457.25   19.60
   4   3   0  459.35   23.50
   4   3   0  478.45   21.00
  -4  -3   0  485.45   19.80
  -4  -3   0  477.45   21.30
  -4  -3   0  480.65   19.40
  -4  -3   0  488.85   19.70
  -4  -3   0  487.65   20.50
  -4  -3   0  484.55   19.50
  -4  -3   0  488.35   21.60
  -4  -3   0  481.25   21.60
   6   2  -1  129.29    9.40
   6   2  -1  128.39    6.00
   6   2  -1  133.89    6.70
   6   2  -1  142.89    7.50
   6   2  -1  133.59    6.70
   6   2  -1  139.49    6.50
   6   2  -1  117.39   10.00
   6   2  -1  129.59    6.80
  -6  -2   1  132.29    5.90
  -6  -2   1  134.89    6.10
  -6  -2   1  133.09    6.50
  -6  -2   1  124.49    8.70
  -6  -2   1  139.09    7.90
  -6  -2   1  139.99    7.30
  -6  -2   1  133.79    8.20
  -6  -2   1  130.19    8.10
   8   1  -2   20.00    2.50
   8   1  -2   18.20    1.80
   8   1  -2   18.20    3.90
   8   1  -2   17.50    2.00
   8   1  -2   19.50    1.50
   8   1  -2   20.30    1.80
   8   1  -2   21.00    1.70
   8   1  -2   21.00    2.10
   8   1  -2   18.80    1.80
   8   1  -2   19.50    1.90
   8   1  -2   16.00    3.20
   8   1  -2   21.20    2.00
  -8  -1   2   19.60    1.40
  -8  -1   2   20.00    1.30
  -8  -1   2   19.30    1.50
  -8  -1   2   15.50    3.40
  10   0  -3    8.20    0.70
  10   0  -3    8.90    0.70
  10   0  -3    8.30    0.70
 -10   0   3    6.30    0.70
 -10   0   3    6.70    0.70
 -10   0   3    8.90    0.70
  -3   7   4   40.60    2.40
  -3   7   4   41.50    2.80
  -3   7   4   40.00    2.40
   3  -7  -4   38.30    2.10
   3  -7  -4   41.80    2.50
   3  -7  -4   41.40    2.50
   3  -7  -4   40.80    2.60
   3  -7  -4   41.80    2.70
   3  -7  -4   37.50    2.10
   3  -7  -4   37.70    2.00
   3  -7  -4   41.60    2.70
  -1   6   3    5.00    2.40
  -1   6   3    5.70    2.30
  -1   6   3   -0.30    2.20
  -1   6   3    2.00    1.00
  -1   6   3    2.80    1.10
  -1   6   3    1.60    0.90
   1  -6  -3    1.70    1.20
   1  -6  -3    1.00    0.50
   1  -6  -3    0.90    1.00
   1  -6  -3    4.10    1.00
   1  -6  -3    2.10    1.10
   1   5   2   76.69    3.90
   1   5   2   74.49    5.20
   1   5   2   75.79    4.30
   1   5   2   78.49    4.10
   1   5   2   78.39    6.30
   1   5   2   77.79    5.30
   1   5   2   75.09    4.80
  -1  -5  -2   81.79    4.10
  -1  -5  -2   74.89    3.90
  -1  -5  -2   73.29    3.90
  -1  -5  -2   77.59    4.00
  -1  -5  -2   81.89    3.80
  -1  -5  -2   75.99    4.00
  -1  -5  -2   77.19    3.70
   3   4   1   84.19    4.80
   3   4   1   82.69    4.50
   3   4   1   78.59    5.40
   3   4   1   80.39    5.80
   3   4   1   72.79    6.80
   3   4   1   76.39    5.30
   3   4   1   71.79    3.80
   3   4   1   81.29    9.60
   3   4   1   85.19   11.70
   3   4   1   80.49    4.00
   3   4   1   78.09    5.80
  -3  -4  -1   75.59    4.60
  -3  -4  -1   78.19    5.50
  -3  -4  -1   76.19    5.50
  -3  -4  -1   75.19    4.10
  -3  -4  -1   78.79    3.50
  -3  -4  -1   71.49    7.20
   5   3   0  230.28   12.10
   5   3   0  261.97   12.70
   5   3   0  260.17   11.50
   5   3   0  250.17   10.80
   5   3   0  237.88   15.00
   5   3   0  250.67   12.60
   5   3   0  228.88   11.10
   5   3   0  215.78   16.00
   5   3   0  262.97   11.30
  -5  -3   0  270.97   12.00
  -5  -3   0  270.87   11.10
  -5  -3   0  263.67   10.60
  -5  -3   0  274.67   13.40
  -5  -3   0  228.18   11.10
  -5  -3   0  265.57   13.40
  -5  -3   0  243.68   13.80
  -5  -3   0  256.27   10.90
   7   2  -1   63.39    6.80
   7   2  -1   79.09    4.50
   7   2  -1   81.49    4.40
   7   2  -1   87.89    4.90
   7   2  -1   76.29    4.30
   7   2  -1   68.49    7.60
   7   2  -1   79.39    4.40
   7   2  -1   77.59    4.70
  -7  -2   1   93.59   10.10
  -7  -2   1   77.89    4.20
  -7  -2   1   76.79    4.00
  -7  -2   1   69.39    9.90
  -7  -2   1   77.89    3.80
   9   1  -2    9.80    1.20
   9   1  -2   15.10    1.10
   9   1  -2   13.60    1.30
   9   1  -2   11.80    1.50
   9   1  -2   11.90    1.30
   9   1  -2    9.60    1.60
   9   1  -2   12.70    1.60
  -9  -1   2   13.40    1.00
  -9  -1   2   12.70    1.00
  -9  -1   2   14.90    1.10
  -2   7   4    2.70    0.80
  -2   7   4    2.90    1.00
  -2   7   4    1.90    0.80
   2  -7  -4    0.60    1.00
   2  -7  -4    1.50    0.80
   2  -7  -4    3.00    0.90
   2  -7  -4    2.20    1.00
   2  -7  -4    1.80    0.50
   0   6   3   -2.60    3.10
   0   6   3   -4.40    2.50
   0   6   3    1.50    1.00
   0   6   3    3.70    1.00
   0   6   3    3.20    1.00
   0   6   3   -2.30    2.80
   0  -6  -3    3.90    1.00
   0  -6  -3    1.60    0.50
   0  -6  -3    1.40    0.80
   0  -6  -3    3.10    1.10
   0  -6  -3    0.30    1.10
   2   5   2    0.60    1.80
   2   5   2    1.60    0.70
   2   5   2    0.60    1.70
   2   5   2    0.40    0.80
   2   5   2   -0.80    1.10
   2   5   2   -0.30    0.60
  -2  -5  -2    0.00    1.00
  -2  -5  -2    1.90    1.00
  -2  -5  -2    0.80    0.50
  -2  -5  -2    2.60    3.70
  -2  -5  -2    4.60    4.20
  -2  -5  -2    0.30    0.90
  -2  -5  -2    0.50    0.50
   4   4   1    2.60    1.10
   4   4   1    8.60    7.40
   4   4   1    4.00    0.90
   4   4   1    6.90    3.10
   4   4   1    3.70    9.10
   4   4   1    8.10    2.70
   4   4   1    3.90    1.20
   4   4   1   -0.90    1.80
  -4  -4  -1   -2.00    2.40
  -4  -4  -1    2.50    1.20
  -4  -4  -1   -2.20    2.10
  -4  -4  -1    1.70    0.70
  -4  -4  -1    2.00    0.50
  -4  -4  -1    3.10    0.80
   6   3   0   58.69    3.90
   6   3   0   64.79    3.20
   6   3   0   61.19    4.30
  -6  -3   0   62.89    3.20
  -6  -3   0   56.49    3.20
  -6  -3   0   54.59    2.90
   8   2  -1    4.30    0.90
   8   2  -1    4.00    1.30
   8   2  -1    2.00    0.70
   8   2  -1    3.70    0.90
   8   2  -1    2.60    0.60
  -8  -2   1    3.50    0.70
  -8  -2   1    2.60    0.60
  -8  -2   1    3.70    0.60
  -1   7   4   40.80    2.10
  -1   7   4   40.70    2.20
  -1   7   4   31.10    2.40
   1  -7  -4   38.90    1.90
   1  -7  -4   34.10    2.20
   1  -7  -4   34.20    1.80
   1   6   3   82.09    4.10
   1   6   3   74.49    4.90
   1   6   3   85.19    3.90
   1   6   3   78.69    4.90
  -1  -6  -3   78.19    4.00
  -1  -6  -3   76.79    4.30
   3   5   2   49.30    6.30
   3   5   2   48.60    3.30
   3   5   2   43.60    2.50
   3   5   2   40.10    2.10
   3   5   2   46.80    5.70
   3   5   2   43.60    3.10
  -3  -5  -2   40.90    2.50
  -3  -5  -2   39.70    2.30
  -3  -5  -2   37.30    2.80
   5   4   1   56.29    3.40
   5   4   1   52.79    2.70
   5   4   1   55.19    4.20
   5   4   1   38.80   10.40
   5   4   1   52.19    3.10
  -5  -4  -1   47.40    2.40
  -5  -4  -1   54.59    2.80
  -5  -4  -1   48.70    2.90
   7   3   0    4.50    1.30
   7   3   0    3.40    1.10
   7   3   0    4.00    0.80
   7   3   0    3.20    0.90
  -7  -3   0    3.50    0.70
  -7  -3   0   -2.00    2.90
  -7  -3   0    4.20    0.60
  -9  -2   1   33.70    1.60
  -9  -2   1   35.70    2.20
   0   7   4   79.99    3.90
   0  -7  -4   87.19    3.70
   2   6   3    2.00    0.70
   2   6   3    1.60    1.10
  -2  -6  -3    1.00    0.50
   4   5   2   18.90    1.40
   4   5   2   20.70    2.20
   4   5   2   11.20    2.90
   4   5   2   15.90    1.80
  -4  -5  -2   14.40    1.40
  -4  -5  -2   18.70    1.30
  -4  -5  -2   14.50    2.30
   6   4   1    0.30    0.60
   6   4   1    0.10    0.90
  -6  -4  -1    0.90    0.50
  -6  -4  -1    0.00    0.50
   8   3   0   23.70    1.40
  -8  -3   0   29.20    1.50
   3   6   3    0.50    0.70
   3   6   3    0.90    0.50
  -3  -6  -3    0.40    0.40
   5   5   2   92.79    4.40
  -5  -5  -2   90.09    4.10
  -5  -5  -2   87.59    3.90
   6   1   5   44.40    2.20
   6   1   5   48.20    2.20
  -4  -2  -6   47.30    2.30
   4   2   6   42.00    2.50
   4   2   6   46.10    3.00
  -2  -3  -7    0.90    0.40
   2   3   7    0.00    0.60
  -7   0  -4    8.30    0.80
  -7   0  -4    8.60    0.70
   7   0   4    5.70    0.80
   7   0   4    6.80    0.90
  -5  -1  -5   -0.10    0.50
  -5  -1  -5   -0.10    0.70
   5   1   5   -0.10    0.60
   5   1   5   -0.50    1.10
   5   1   5    1.40    1.10
  -3  -2  -6    0.90    0.50
  -3  -2  -6    1.30    0.60
   3   2   6    0.90    0.70
   3   2   6    1.00    1.40
   3   2   6    1.00    0.70
  -1  -3  -7    0.60    0.50
  -1  -3  -7    1.20    0.50
   1   3   7    1.20    0.70
   1   3   7   -0.20    0.60
  -8   1  -3    7.70    0.70
  -8   1  -3    5.00    0.70
  -8   1  -3    7.10    0.70
   8  -1   3    6.40    0.80
   8  -1   3    5.10    0.90
   8  -1   3    6.70    0.60
   8  -1   3    6.70    0.90
  -6   0  -4   13.10    1.20
  -6   0  -4   15.50    1.10
  -6   0  -4   12.90    1.10
   6   0   4   15.00    1.50
   6   0   4   17.80    2.00
   6   0   4   10.30    1.60
   6   0   4   13.10    1.20
  -4  -1  -5    0.30    0.50
  -4  -1  -5    0.60    0.50
  -4  -1  -5    1.20    0.70
   4   1   5    1.80    1.30
   4   1   5   12.80    9.90
   4   1   5    1.10    0.80
   4   1   5   -0.10    1.40
  -2  -2  -6   16.60    1.00
  -2  -2  -6   19.20    1.50
  -2  -2  -6   20.70    1.60
  -2  -2  -6   17.40    2.20
   2   2   6   19.70    1.60
   2   2   6   22.80    2.60
   2   2   6   17.00    1.90
   2   2   6   16.80    1.90
   0  -3  -7   19.00    1.50
   0  -3  -7   17.50    1.90
   0  -3  -7   16.60    2.10
   0   3   7   21.10    1.70
   0   3   7   22.20    2.40
   0   3   7   16.00    1.90
   2  -4  -8    1.00    0.50
  -2   4   8    1.60    0.70
  -9   2  -2    4.60    0.60
  -9   2  -2    5.50    0.60
   9  -2   2    5.40    0.80
   9  -2   2    5.30    0.50
   9  -2   2    4.40    0.70
   9  -2   2    5.20    0.80
  -7   1  -3   29.20    1.70
  -7   1  -3   27.60    1.60
   7  -1   3   25.00    2.30
   7  -1   3   28.60    2.00
   7  -1   3   26.80    2.10
   7  -1   3   25.20    2.80
   7  -1   3   28.00    1.80
   7  -1   3   29.40    2.40
  -5   0  -4   12.30    1.50
  -5   0  -4    8.90    2.70
  -5   0  -4   11.70    2.90
  -5   0  -4   12.20    1.10
  -5   0  -4   13.10    1.10
  -5   0  -4   10.20    2.90
   5   0   4   10.00    1.50
   5   0   4    7.50    3.30
   5   0   4   13.80    2.10
   5   0   4   13.90    4.50
   5   0   4   10.90    1.80
   5   0   4   10.90    1.60
   5   0   4   18.60    4.30
   5   0   4   12.70    1.30
   5   0   4   14.20    2.30
  -3  -1  -5   -0.10    0.40
  -3  -1  -5   -1.20    1.90
  -3  -1  -5    1.20    2.00
  -3  -1  -5    0.10    0.40
  -3  -1  -5    1.00    0.70
  -3  -1  -5    1.10    0.70
   3   1   5   -0.40    0.50
   3   1   5    0.40    0.60
   3   1   5    0.30    8.20
   3   1   5    0.30    1.00
   3   1   5    0.50    0.70
   3   1   5    1.90    1.00
  -1  -2  -6  177.48   11.00
  -1  -2  -6  206.18    9.10
  -1  -2  -6  190.08   11.10
  -1  -2  -6  215.88    9.80
  -1  -2  -6  189.98    8.50
  -1  -2  -6  206.98   10.00
  -1  -2  -6  204.68    9.00
   1   2   6  219.18    9.70
   1   2   6  196.08   11.00
   1   2   6  212.28    9.60
   1   2   6  211.98   11.00
   1   2   6  213.58    9.20
   1  -3  -7    1.40    0.70
   1  -3  -7    1.60    0.90
   1  -3  -7    1.70    1.30
   1  -3  -7    2.60    1.10
   1  -3  -7    0.70    0.60
  -1   3   7    3.50    1.40
  -1   3   7    2.30    0.80
  -1   3   7    1.90    0.90
  -1   3   7    1.30    0.70
   3  -4  -8    0.10    0.40
   3  -4  -8   -1.10    1.10
  -3   4   8    1.10    0.70
  -3   4   8    1.20    0.60
  -8   2  -2   15.30    1.20
  -8   2  -2   12.50    1.10
  -8   2  -2   13.30    1.00
   8  -2   2   12.00    1.20
   8  -2   2   11.70    1.60
   8  -2   2   13.90    1.40
   8  -2   2   14.60    1.10
   8  -2   2   12.40    1.20
   8  -2   2   14.20    2.70
  -6   1  -3  210.08    8.90
  -6   1  -3  207.18   11.10
  -6   1  -3  201.68   10.90
  -6   1  -3  201.78    8.80
  -6   1  -3  202.38    8.70
   6  -1   3  202.58    9.10
   6  -1   3  192.68   11.40
   6  -1   3  202.08    9.00
   6  -1   3  199.98    9.30
   6  -1   3  202.88   10.90
   6  -1   3  205.28    9.00
   6  -1   3  205.38    9.50
   6  -1   3  193.88   11.80
   6  -1   3  191.28    8.90
   6  -1   3  208.68    9.20
  -4   0  -4   64.59    7.00
  -4   0  -4   78.69    3.80
  -4   0  -4   82.79    6.80
  -4   0  -4   72.49    5.50
  -4   0  -4   76.39    3.50
  -4   0  -4   74.59    5.50
   4   0   4   80.49    3.80
   4   0   4   62.09    7.40
   4   0   4   72.69    4.20
   4   0   4   72.89    4.40
   4   0   4   68.59    6.30
   4   0   4   77.99    4.10
   4   0   4   70.49    4.40
  -2  -1  -5   43.50    3.90
  -2  -1  -5   38.60    2.10
  -2  -1  -5   41.30    3.70
  -2  -1  -5   42.20    2.40
  -2  -1  -5   39.70    3.90
  -2  -1  -5   41.50    2.10
   2   1   5   40.20    2.70
   2   1   5   33.80    2.20
   2   1   5   36.10    2.90
   2   1   5   39.30    2.60
   2   1   5   32.40    5.20
   2   1   5   29.10    6.00
   2   1   5   39.70    2.40
   2   1   5   28.70    4.60
   2   1   5   31.60    3.70
   0  -2  -6   17.00    1.80
   0  -2  -6   14.80    3.10
   0  -2  -6   16.00    1.10
   0  -2  -6   17.80    6.60
   0  -2  -6   17.50    1.80
   0  -2  -6   18.90    1.60
   0  -2  -6   16.80    2.00
   0  -2  -6   18.80    4.30
   0  -2  -6   20.00    2.30
   0  -2  -6   14.60    2.90
   0  -2  -6   16.30    1.50
   0   2   6   20.70    1.80
   0   2   6   18.30    1.90
   0   2   6   13.60    2.60
   0   2   6   15.50    2.00
   0   2   6   19.00    1.50
   0   2   6   15.50    3.40
   0   2   6   12.60    2.60
   2  -3  -7    1.40    1.00
   2  -3  -7    0.30    0.50
   2  -3  -7   -0.20    0.90
   2  -3  -7    0.80    0.90
   2  -3  -7   -9.50    5.10
  -2   3   7   -0.60    1.00
  -2   3   7    0.70    0.80
  -2   3   7    1.10    0.90
  -2   3   7   -0.10    1.00
  -2   3   7    2.90    1.60
   4  -4  -8    0.70    1.80
   4  -4  -8    0.70    0.40
   4  -4  -8    2.30    0.80
  -4   4   8   -0.20    0.60
  -4   4   8    1.50    0.70
  -9   3  -1   -0.30    0.40
  -9   3  -1    0.40    0.40
   9  -3   1    2.90    1.10
   9  -3   1   -0.70    1.20
   9  -3   1    0.50    0.70
   9  -3   1    0.00    0.80
   9  -3   1    0.60    0.40
   9  -3   1    0.00    0.60
   9  -3   1    0.40    0.60
   9  -3   1    0.10    0.40
   9  -3   1    0.60    0.40
  -7   2  -2  101.99    5.00
  -7   2  -2  104.69    4.90
  -7   2  -2  107.99    5.00
   7  -2   2  104.49    5.90
   7  -2   2  101.19    5.90
   7  -2   2  115.29    5.60
   7  -2   2  110.29    6.20
   7  -2   2  124.79    6.30
   7  -2   2  107.49    5.60
   7  -2   2  114.09    5.70
   7  -2   2  105.09    5.40
  -5   1  -3   20.00    1.80
  -5   1  -3   21.00    3.10
  -5   1  -3   18.10    1.30
  -5   1  -3   20.10    2.90
  -5   1  -3   18.00    3.30
   5  -1   3   19.80    1.50
   5  -1   3   20.60    2.00
   5  -1   3   21.00    2.30
   5  -1   3   25.90    4.40
   5  -1   3   20.90    1.50
   5  -1   3   20.10    2.30
   5  -1   3   27.10    3.80
   5  -1   3   18.10    2.00
   5  -1   3   20.50    1.80
   5  -1   3   16.50    3.00
  -3   0  -4    0.50    0.40
  -3   0  -4    0.80    0.40
  -3   0  -4   -1.70    1.20
  -3   0  -4    0.30    0.60
  -3   0  -4   -1.10    1.10
   3   0   4    0.00    0.60
   3   0   4   -1.70    1.50
   3   0   4   -0.50    2.80
   3   0   4   -0.20    1.50
   3   0   4    2.90    1.60
   3   0   4    0.20    1.00
   3   0   4    0.20    0.80
   3   0   4    1.70    0.90
   3   0   4    2.90    1.50
   3   0   4    1.10    0.70
  -1  -1  -5  252.47   10.90
  -1  -1  -5  248.48   10.60
  -1  -1  -5  242.28   10.80
  -1  -1  -5  255.57   12.40
  -1  -1  -5  237.28   10.90
  -1  -1  -5  253.47   13.70
  -1  -1  -5  244.28   12.90
  -1  -1  -5  257.57   10.60
  -1  -1  -5  259.47   12.40
  -1  -1  -5  259.37   11.50
   1   1   5  262.37   12.00
   1   1   5  249.18   11.00
   1   1   5  267.17   11.30
   1   1   5  232.78   10.60
   1   1   5  253.17   13.30
   1   1   5  257.17   11.30
   1   1   5  260.37   12.10
   1   1   5  259.77   13.80
   1   1   5  246.78   14.70
   1   1   5  240.18   13.90
   1  -2  -6  237.38   11.60
   1  -2  -6  241.28   10.40
   1  -2  -6  217.48   10.20
   1  -2  -6  219.48    9.90
   1  -2  -6  219.48   13.10
   1  -2  -6  229.88   11.50
   1  -2  -6  198.48   12.40
   1  -2  -6  206.98   10.50
   1  -2  -6  223.98   10.10
   1  -2  -6  215.88   10.00
   1  -2  -6  228.48   10.20
   1  -2  -6  252.17   11.00
  -1   2   6  238.78   11.40
  -1   2   6  224.38   10.20
  -1   2   6  242.58   12.20
  -1   2   6  226.38    9.90
  -1   2   6  233.58   11.30
  -1   2   6  218.28   10.40
  -1   2   6  231.68   10.20
  -1   2   6  239.48   10.70
   3  -3  -7   11.00    1.50
   3  -3  -7   13.80    1.50
   3  -3  -7   15.50    1.40
   3  -3  -7   11.20    1.70
   3  -3  -7   16.70    1.70
   3  -3  -7   15.30    1.70
   3  -3  -7   14.10    3.90
   3  -3  -7   14.30    1.80
   3  -3  -7   12.70    1.70
  -3   3   7   22.70    3.80
  -3   3   7   15.10    1.50
  -3   3   7   14.50    1.80
  -3   3   7   15.60    1.70
  -3   3   7   11.80    3.00
  -3   3   7   11.40    1.80
  -3   3   7   14.70    2.80
   5  -4  -8  161.18    7.10
   5  -4  -8  149.19    7.20
   5  -4  -8  157.68    7.30
  -5   4   8  172.28    6.90
  -5   4   8  158.48    7.00
  -5   4   8  152.58    7.10
  -8   3  -1    0.90    0.50
  -8   3  -1    1.30    0.50
   8  -3   1    1.00    0.60
   8  -3   1    0.80    1.30
   8  -3   1    0.40    1.00
   8  -3   1   -1.50    1.40
   8  -3   1   -0.30    0.50
   8  -3   1    0.60    0.60
   8  -3   1    0.10    0.70
   8  -3   1    0.90    0.80
  -6   2  -2  210.68    9.10
  -6   2  -2  218.58   10.60
  -6   2  -2  188.08    9.30
  -6   2  -2  214.88   10.60
  -6   2  -2  211.68   12.20
   6  -2   2  216.48    9.30
   6  -2   2  219.18    9.50
   6  -2   2  216.68    9.80
   6  -2   2  206.88   10.00
   6  -2   2  203.38    9.00
   6  -2   2  186.48    9.50
   6  -2   2  208.88    9.60
   6  -2   2  214.48    9.30
   6  -2   2  218.08    9.30
   6  -2   2  223.58    9.40
   6  -2   2  211.88   10.20
   6  -2   2  211.18    9.10
   6  -2   2  213.88   10.30
   6  -2   2  218.18    9.50
   6  -2   2  226.18    9.80
  -4   1  -3   34.10    3.10
  -4   1  -3   29.40    3.40
  -4   1  -3   27.90    1.90
  -4   1  -3   31.30    1.70
  -4   1  -3   35.20    3.00
  -4   1  -3   35.00    2.90
   4  -1   3   32.90    2.20
   4  -1   3   30.80    2.80
   4  -1   3   31.40    1.90
   4  -1   3   31.00    2.10
   4  -1   3   31.90    2.70
   4  -1   3   31.70    2.30
   4  -1   3   30.90    1.90
   4  -1   3   28.40    4.10
   4  -1   3   32.50    2.50
   4  -1   3   31.40    3.30
  -2   0  -4   72.39    5.00
  -2   0  -4   75.99    3.50
  -2   0  -4   79.69    4.70
  -2   0  -4   72.59    4.10
  -2   0  -4   70.39    6.70
  -2   0  -4   69.69    3.60
  -2   0  -4   70.89    3.40
  -2   0  -4   77.99    4.80
   2   0   4   78.49    4.00
   2   0   4   71.99    3.90
   2   0   4   75.19    5.40
   2   0   4   81.49    4.30
   2   0   4   65.29    7.30
   2   0   4   68.99    4.20
   2   0   4   72.29    4.30
   2   0   4   74.89    3.70
   2   0   4   76.49    4.40
   2   0   4   78.79    3.90
   2   0   4   76.89    4.20
   2   0   4   72.99    6.10
   0  -1  -5  123.89    7.40
   0  -1  -5  112.49    5.40
   0  -1  -5  128.29    5.50
   0  -1  -5  140.39    7.10
   0  -1  -5  112.19    6.90
   0  -1  -5  117.39    5.70
   0  -1  -5  112.79    6.70
   0  -1  -5  130.29    6.20
   0  -1  -5  127.39    8.50
   0  -1  -5  126.99    5.80
   0  -1  -5  137.79    7.00
   0  -1  -5  108.89    7.70
   0   1   5  131.69    5.90
   0   1   5  111.89    5.80
   0   1   5  120.79    5.80
   0   1   5  136.19    6.70
   0   1   5  135.99    6.80
   0   1   5  137.89    7.20
   0   1   5  124.79    6.90
   0   1   5  131.39    6.20
   2  -2  -6   14.80    1.50
   2  -2  -6   11.70    1.50
   2  -2  -6   15.60    1.70
   2  -2  -6   13.10    2.70
   2  -2  -6   14.90    1.40
   2  -2  -6   16.10    3.60
   2  -2  -6   12.30    1.50
   2  -2  -6   13.50    1.70
   2  -2  -6   13.20    1.50
   2  -2  -6   11.60    1.60
   2  -2  -6   14.90    1.60
   2  -2  -6   16.00    2.10
   2  -2  -6   11.60    2.80
   2  -2  -6   10.70    3.50
  -2   2   6   10.90    2.20
  -2   2   6   15.10    1.40
  -2   2   6   15.90    2.40
  -2   2   6   13.90    1.60
  -2   2   6   12.20    1.50
  -2   2   6   11.30    1.90
  -2   2   6   11.80    2.20
   4  -3  -7   -0.10    1.00
   4  -3  -7   -1.50    1.20
   4  -3  -7    0.80    0.80
   4  -3  -7    0.70    0.80
   4  -3  -7    0.30    0.70
   4  -3  -7    1.10    0.90
   4  -3  -7   -4.80    2.80
   4  -3  -7   -0.50    1.30
   4  -3  -7   -0.10    0.50
   4  -3  -7   -2.80    1.40
   4  -3  -7    1.60    1.00
   4  -3  -7    0.30    0.80
   4  -3  -7    0.10    0.70
  -4   3   7    1.30    0.90
  -4   3   7    0.50    0.70
  -4   3   7    4.90    2.30
  -4   3   7    0.40    0.70
  -4   3   7    2.00    2.20
   6  -4  -8    2.70    0.60
  -6   4   8    3.40    1.10
  -6   4   8    3.30    0.80
  -9   4   0    5.00    0.70
  -9   4   0    5.20    0.80
   9  -4   0    5.10    1.10
   9  -4   0    7.50    1.60
   9  -4   0    8.20    1.60
   9  -4   0    4.40    1.60
   9  -4   0    6.20    0.70
   9  -4   0    5.60    1.10
   9  -4   0    5.50    1.60
   9  -4   0    5.90    1.10
   9  -4   0    4.30    1.60
  -7   3  -1  669.23   31.50
  -7   3  -1  695.53   28.40
   7  -3   1  698.23   28.80
   7  -3   1  696.23   28.50
   7  -3   1  685.33   28.80
   7  -3   1  717.83   28.80
   7  -3   1  703.93   28.70
   7  -3   1  670.83   28.70
   7  -3   1  691.13   28.50
   7  -3   1  668.33   29.00
   7  -3   1  727.13   29.30
   7  -3   1  723.43   28.80
   7  -3   1  711.13   28.90
   7  -3   1  706.93   29.20
   7  -3   1  693.03   29.90
   7  -3   1  667.43   29.70
   7  -3   1  666.63   28.70
  -5   2  -2  451.25   18.80
  -5   2  -2  419.96   18.60
  -5   2  -2  447.36   19.90
  -5   2  -2  406.46   17.30
  -5   2  -2  420.66   17.90
   5  -2   2  423.16   17.80
   5  -2   2  426.26   17.40
   5  -2   2  432.36   18.30
   5  -2   2  381.86   18.40
   5  -2   2  402.06   17.50
   5  -2   2  435.86   17.80
   5  -2   2  383.06   18.20
   5  -2   2  433.06   19.90
   5  -2   2  425.66   18.20
   5  -2   2  406.96   17.40
   5  -2   2  456.05   19.00
   5  -2   2  410.76   17.50
   5  -2   2  374.86   19.90
   5  -2   2  410.66   17.90
   5  -2   2  404.76   17.50
   5  -2   2  430.76   17.50
   5  -2   2  406.76   17.50
  -3   1  -3   55.49    3.60
  -3   1  -3   54.59    3.50
  -3   1  -3   56.09    4.10
  -3   1  -3   52.79    2.60
  -3   1  -3   61.09    4.60
   3  -1   3   50.59    3.20
   3  -1   3   65.39    4.20
   3  -1   3   55.39    5.10
   3  -1   3   57.49    4.60
   3  -1   3   59.39    3.30
   3  -1   3   48.40    3.10
   3  -1   3   58.79    3.00
   3  -1   3   60.09    3.30
   3  -1   3   55.29    3.10
  -1   0  -4   21.40    2.00
  -1   0  -4   17.50    1.60
  -1   0  -4   21.00    2.30
  -1   0  -4   19.00    1.10
  -1   0  -4   20.90    2.10
  -1   0  -4   16.50    3.10
   1   0   4   17.60    1.30
   1   0   4   16.90    2.40
   1   0   4   20.10    1.80
   1   0   4   18.20    1.80
   1   0   4   20.00    2.10
   1   0   4   18.90    1.60
   1   0   4   21.50    1.80
   1   0   4   17.00    1.40
   1   0   4   22.30    3.50
   1  -1  -5  133.49    6.70
   1  -1  -5  123.09    6.50
   1  -1  -5  116.99    5.70
   1  -1  -5  129.29    5.80
   1  -1  -5  127.89    8.10
   1  -1  -5  135.29    6.80
   1  -1  -5  124.29    7.10
   1  -1  -5  123.09    5.60
   1  -1  -5  114.99    6.10
   1  -1  -5  120.49    5.70
   1  -1  -5  127.79    7.60
   1  -1  -5  122.69    6.00
   1  -1  -5  127.19    5.90
   1  -1  -5  131.99    6.10
  -1   1   5  137.49    6.60
  -1   1   5  114.69    8.10
  -1   1   5  129.19    6.50
  -1   1   5  134.89    6.80
  -1   1   5  120.69    5.80
  -1   1   5  120.49    5.60
  -1   1   5  134.29    6.00
  -1   1   5  121.39    6.10
  -1   1   5  126.79    6.90
   3  -2  -6   46.20    5.10
   3  -2  -6   54.89    3.20
   3  -2  -6   41.00    5.00
   3  -2  -6   48.60    3.30
   3  -2  -6   53.99    3.20
   3  -2  -6   48.90    2.80
   3  -2  -6   57.09    2.90
   3  -2  -6   57.59    3.40
   3  -2  -6   47.80    3.30
   3  -2  -6   43.90    5.00
   3  -2  -6   57.89    5.10
   3  -2  -6   48.90    3.10
   3  -2  -6   51.59    3.20
  -3   2   6   41.50    4.10
  -3   2   6   54.49    3.80
  -3   2   6   56.29    3.00
  -3   2   6   42.60    4.30
  -3   2   6   51.49    3.00
  -3   2   6   56.49    3.60
  -3   2   6   58.09    3.80
  -3   2   6   51.89    3.80
  -3   2   6   47.80    3.40
   5  -3  -7    9.70    3.20
   5  -3  -7    5.50    1.50
   5  -3  -7    4.10    1.20
   5  -3  -7    7.20    1.40
   5  -3  -7    6.40    1.50
   5  -3  -7    5.30    1.40
   5  -3  -7    4.00    1.00
   5  -3  -7    6.80    1.30
   5  -3  -7    4.20    1.20
   5  -3  -7    5.00    1.20
   5  -3  -7    3.90    1.10
  -5   3   7    5.90    1.20
  -5   3   7    7.60    1.20
  -5   3   7    8.10    1.30
   8  -4   0  600.54   25.70
   8  -4   0  594.74   25.40
   8  -4   0  592.74   25.70
   8  -4   0  637.04   26.70
   8  -4   0  644.34   26.20
   8  -4   0  607.94   25.70
   8  -4   0  625.14   26.10
   8  -4   0  646.94   25.80
   8  -4   0  649.14   25.60
   8  -4   0  602.74   25.40
   8  -4   0  598.64   25.90
   8  -4   0  598.84   25.70
   8  -4   0  629.44   25.50
   8  -4   0  614.14   26.60
  -6   3  -1   10.60    1.90
  -6   3  -1   10.50    2.20
  -6   3  -1   11.80    1.90
   6  -3   1   13.90    2.20
   6  -3   1    6.20    1.50
   6  -3   1    8.10    1.10
   6  -3   1    8.00    1.00
   6  -3   1    7.50    1.20
   6  -3   1    9.70    1.00
   6  -3   1    8.10    1.10
   6  -3   1    9.30    1.80
   6  -3   1   11.50    1.10
   6  -3   1    8.00    1.00
   6  -3   1   12.90    1.80
   6  -3   1   11.80    1.20
  -4   2  -2 1385.06   58.59
  -4   2  -2 1480.15   59.59
  -4   2  -2 1377.76   58.69
  -4   2  -2 1476.35   58.19
   4  -2   2 1457.65   58.49
   4  -2   2 1422.16   58.29
   4  -2   2 1383.46   58.49
   4  -2   2 1415.76   58.19
   4  -2   2 1378.56   58.79
   4  -2   2 1562.24   61.19
   4  -2   2 1449.46   58.49
   4  -2   2 1386.46   58.29
   4  -2   2 1453.25   58.99
   4  -2   2 1361.06   57.89
   4  -2   2 1394.36   58.69
   4  -2   2 1458.95   59.39
  -2   1  -3 1204.48   55.19
  -2   1  -3 1453.15   55.99
  -2   1  -3 1299.57   55.49
  -2   1  -3 1311.67   56.39
  -2   1  -3 1290.37   55.49
  -2   1  -3 1304.87   55.09
   2  -1   3 1327.27   57.29
   2  -1   3 1408.46   55.09
   2  -1   3 1375.56   54.69
   2  -1   3 1475.95   56.59
   2  -1   3 1391.76   55.09
   2  -1   3 1285.37   57.79
   2  -1   3 1428.26   55.19
   0   0  -4  315.47   15.90
   0   0  -4  341.07   14.70
   0   0  -4  322.47   14.20
   0   0  -4  345.07   15.00
   0   0  -4  328.87   15.30
   0   0  -4  333.37   14.70
   0   0  -4  354.96   15.70
   0   0  -4  332.57   13.80
   0   0   4  321.87   14.00
   0   0   4  334.77   15.40
   0   0   4  317.27   14.10
   0   0   4  336.67   14.50
   0   0   4  334.47   16.20
   0   0   4  341.57   14.20
   0   0   4  335.17   14.60
   0   0   4  356.06   14.80
   0   0   4  337.57   14.50
   2  -1  -5    9.90    1.70
   2  -1  -5   11.80    1.80
   2  -1  -5    7.30    1.80
   2  -1  -5   12.80    1.30
   2  -1  -5   10.40    1.70
   2  -1  -5   15.50    2.70
   2  -1  -5   15.10    3.50
   2  -1  -5    9.30    1.20
   2  -1  -5   13.60    1.60
   2  -1  -5   10.60    1.10
   2  -1  -5   10.30    2.50
  -2   1   5   10.40    1.20
  -2   1   5    9.80    4.20
  -2   1   5   12.70    1.20
  -2   1   5   10.00    1.40
  -2   1   5   12.90    1.70
  -2   1   5   12.80    1.60
  -2   1   5   11.30    1.70
   4  -2  -6   12.80    1.50
   4  -2  -6   14.30    1.60
   4  -2  -6   11.50    1.50
   4  -2  -6   14.30    1.80
   4  -2  -6   13.10    2.00
   4  -2  -6   12.10    1.80
   4  -2  -6   14.50    3.10
   4  -2  -6   13.20    1.60
   4  -2  -6   10.70    1.70
   4  -2  -6   14.80    1.20
   4  -2  -6   14.40    1.30
   4  -2  -6   13.30    1.30
   4  -2  -6   12.80    1.50
   4  -2  -6   15.30    3.40
  -4   2   6   14.90    1.50
  -4   2   6   13.60    1.30
  -4   2   6   14.40    1.40
  -4   2   6   14.30    2.20
  -4   2   6   13.30    2.50
  -4   2   6   13.10    2.20
  -4   2   6   14.80    2.30
   6  -3  -7   11.20    1.10
   6  -3  -7   12.30    2.00
   6  -3  -7    9.80    1.20
   6  -3  -7   10.20    1.60
   6  -3  -7   11.00    1.10
   6  -3  -7   11.90    1.50
   6  -3  -7   11.40    1.50
   6  -3  -7    9.40    1.40
   6  -3  -7    9.70    1.30
   6  -3  -7   10.40    1.70
   6  -3  -7   10.60    3.30
   6  -3  -7    9.90    1.40
   6  -3  -7    7.40    1.20
   6  -3  -7   11.20    1.70
   6  -3  -7   10.00    1.10
  -6   3   7   10.10    1.30
  -6   3   7    9.10    1.40
  -6   3   7   10.70    1.20
   9  -5  -1   20.30    1.70
   9  -5  -1   25.90    1.90
   9  -5  -1   22.30    1.90
   9  -5  -1   25.00    1.50
   9  -5  -1   24.90    1.50
   9  -5  -1   21.20    2.40
   9  -5  -1   23.00    1.70
   9  -5  -1   24.50    2.50
   9  -5  -1   25.90    2.00
   9  -5  -1   25.20    1.40
   7  -4   0    4.80    0.90
   7  -4   0    2.60    0.70
   7  -4   0    3.20    1.10
   7  -4   0    1.80    0.80
   7  -4   0    1.40    1.30
   7  -4   0    3.20    1.00
   7  -4   0    3.60    0.60
   7  -4   0    2.40    0.80
   7  -4   0    3.40    1.00
   7  -4   0    4.10    0.80
   7  -4   0    2.50    1.30
   7  -4   0    3.40    0.90
   7  -4   0    4.10    1.10
   7  -4   0    3.70    1.10
   7  -4   0    2.90    0.70
  -5   3  -1 1298.37   54.29
  -5   3  -1 1358.96   55.89
  -5   3  -1 1354.66   54.49
   5  -3   1 1338.87   54.69
   5  -3   1 1312.27   53.99
   5  -3   1 1392.66   53.99
   5  -3   1 1364.76   53.99
   5  -3   1 1334.27   53.99
   5  -3   1 1283.07   54.09
   5  -3   1 1345.27   53.89
   5  -3   1 1306.87   53.89
   5  -3   1 1309.47   53.99
   5  -3   1 1313.67   53.99
   5  -3   1 1306.57   54.19
   5  -3   1 1339.57   54.59
   5  -3   1 1357.06   54.19
   5  -3   1 1286.37   53.99
   5  -3   1 1305.57   53.89
   5  -3   1 1247.58   53.99
  -3   2  -2   47.90    3.20
  -3   2  -2   49.60    2.80
  -3   2  -2   43.50    2.40
  -3   2  -2   49.20    2.80
   3  -2   2   50.59    2.90
   3  -2   2   47.10    2.80
   3  -2   2   54.89    2.80
   3  -2   2   43.10    3.00
   3  -2   2   49.70    3.00
   3  -2   2   45.80    2.60
  -1   1  -3  127.89    6.30
  -1   1  -3  113.39    6.00
  -1   1  -3  115.29    6.00
  -1   1  -3  121.39    5.80
  -1   1  -3  134.19    6.80
   1  -1   3  128.49    5.60
   1  -1   3  138.09    5.90
   1  -1   3  122.19    5.80
   1  -1   3  142.79    6.10
   1  -1   3  144.69    6.90
   1  -1   3  134.89    6.40
   1  -1   3  124.09    5.80
   1  -1   3  141.19    6.00
   1   0  -4   11.10    1.00
   1   0  -4    7.60    1.70
   1   0  -4    7.60    1.90
   1   0  -4    9.80    1.30
   1   0  -4   12.00    1.70
   1   0  -4    7.30    1.00
   1   0  -4   13.10    2.00
   1   0  -4    7.00    0.90
   1   0  -4    9.10    1.20
  -1   0   4    9.30    1.20
  -1   0   4    9.10    1.20
  -1   0   4    9.10    0.90
  -1   0   4   10.00    1.20
  -1   0   4    7.30    1.30
  -1   0   4    8.70    2.10
   3  -1  -5  100.59    4.60
   3  -1  -5   99.89    4.60
   3  -1  -5   93.29    4.60
   3  -1  -5   88.29    4.80
   3  -1  -5   98.19    4.60
   3  -1  -5  100.29    4.50
   3  -1  -5  100.89    6.20
   3  -1  -5   96.69    4.80
   3  -1  -5  102.19    5.30
   3  -1  -5   96.19    4.60
   3  -1  -5   98.59    6.40
   3  -1  -5   98.39    5.30
  -3   1   5   94.19    4.90
  -3   1   5   95.79    5.30
  -3   1   5   96.59    5.20
  -3   1   5  101.19    6.20
  -3   1   5   85.29    4.70
  -3   1   5   99.69    5.10
  -3   1   5  102.29    4.60
  -3   1   5  103.89    5.60
   5  -2  -6  131.89    6.40
   5  -2  -6  141.59    6.30
   5  -2  -6  133.19    6.40
   5  -2  -6  135.59    6.70
   5  -2  -6  128.99    6.00
   5  -2  -6  139.09    6.70
   5  -2  -6  133.69    6.50
   5  -2  -6  138.79    6.60
   5  -2  -6  127.39    6.10
   5  -2  -6  137.09    6.70
   5  -2  -6  140.39    8.60
   5  -2  -6  135.49    6.50
   5  -2  -6  138.79    8.20
   5  -2  -6  134.49    6.50
   5  -2  -6  137.89    6.50
  -5   2   6  146.49    7.70
  -5   2   6  128.49    6.10
  -5   2   6  121.09    7.80
  -5   2   6  145.59    7.60
  -5   2   6  131.59    6.40
  -5   2   6  137.19    6.40
  -5   2   6  140.19   10.70
   7  -3  -7   37.20    2.40
   7  -3  -7   37.80    2.60
   7  -3  -7   36.60    1.90
   7  -3  -7   34.10    2.60
   7  -3  -7   37.60    2.50
   7  -3  -7   39.90    2.50
   7  -3  -7   37.50    2.20
  -7   3   7   37.70    2.20
  -7   3   7   36.60    2.70
   8  -5  -1  170.18    7.80
   8  -5  -1  164.98    7.80
   8  -5  -1  174.98    8.10
   8  -5  -1  180.48    7.50
   8  -5  -1  164.68    7.80
   8  -5  -1  170.08    7.60
   8  -5  -1  169.68    7.80
   8  -5  -1  169.28    7.40
   8  -5  -1  177.88    8.00
   8  -5  -1  175.28    7.90
   8  -5  -1  169.38    7.80
   8  -5  -1  173.48    8.50
   8  -5  -1  155.28    7.30
   8  -5  -1  174.38    8.60
  -6   4   0    1.90    1.70
  -6   4   0    2.10    1.50
   6  -4   0    0.10    0.40
   6  -4   0    1.10    0.50
   6  -4   0    0.30    0.70
   6  -4   0   -0.70    1.00
   6  -4   0    0.00    0.50
   6  -4   0   -0.80    0.70
   6  -4   0   -0.50    0.50
   6  -4   0    0.70    0.60
   6  -4   0    0.30    0.50
   6  -4   0   -0.70    0.90
  -4   3  -1  775.22   31.10
   4  -3   1  782.22   31.20
   4  -3   1  789.62   30.60
   4  -3   1  670.33   30.60
   4  -3   1  751.62   30.80
   4  -3   1  663.43   30.60
   4  -3   1  805.02   31.20
  -2   2  -2    1.60    0.60
  -2   2  -2    0.70    0.60
  -2   2  -2    1.20    0.60
  -2   2  -2    1.90    0.50
  -2   2  -2    2.30    0.60
  -2   2  -2    1.40    0.50
   2  -2   2    1.70    0.50
   2  -2   2    1.30    0.40
   2  -2   2    1.30    0.70
   0   1  -3 3308.57  134.99
   0   1  -3 3197.58  134.19
   0   1  -3 3204.08  134.19
   0   1  -3 3399.56  135.19
   0   1  -3 3282.27  134.39
   0   1  -3 3125.49  133.99
   0   1  -3 3264.67  134.99
   0   1  -3 3196.28  134.19
   0  -1   3 3403.36  134.09
   0  -1   3 3381.36  134.09
   0  -1   3 3303.27  133.89
   0  -1   3 3406.36  134.29
   0  -1   3 3356.76  134.09
   0  -1   3 3479.25  135.09
   0  -1   3 3483.95  134.59
   0  -1   3 3304.17  133.79
   2   0  -4  230.58   10.30
   2   0  -4  234.78   10.70
   2   0  -4  228.98    9.60
   2   0  -4  215.98   11.50
   2   0  -4  215.18    9.80
   2   0  -4  219.98    9.30
   2   0  -4  216.58    9.30
   2   0  -4  239.98   10.90
   2   0  -4  213.48    9.20
   2   0  -4  214.48    9.50
   2   0  -4  225.18    9.40
   2   0  -4  217.48    9.80
   2   0  -4  212.08    9.30
  -2   0   4  222.78    9.70
  -2   0   4  229.48   10.00
  -2   0   4  217.38   10.50
  -2   0   4  216.18    9.70
  -2   0   4  218.58    9.70
  -2   0   4  204.68    9.50
  -2   0   4  223.48    9.80
  -2   0   4  225.88   11.40
   4  -1  -5   83.29    5.40
   4  -1  -5   68.69    4.50
   4  -1  -5   66.79    4.50
   4  -1  -5   80.69    3.90
   4  -1  -5   75.69    5.50
   4  -1  -5   80.19    3.90
   4  -1  -5   80.39    4.00
   4  -1  -5   74.99    3.90
   4  -1  -5   80.29    3.90
   4  -1  -5   79.69    3.60
   4  -1  -5   81.39    3.80
   4  -1  -5   79.79    4.10
   4  -1  -5   80.19    3.90
  -4   1   5   74.69    3.80
  -4   1   5   77.89    4.70
  -4   1   5   76.99    4.20
  -4   1   5   76.29    4.60
  -4   1   5   69.69    3.60
   6  -2  -6    4.90    1.20
   6  -2  -6    4.70    0.90
   6  -2  -6    3.90    3.30
   6  -2  -6    5.60    0.80
   6  -2  -6    3.90    1.20
   6  -2  -6    4.80    0.90
   6  -2  -6    5.60    1.20
   6  -2  -6    5.30    1.20
   6  -2  -6    5.20    0.80
   6  -2  -6    6.50    1.60
   6  -2  -6    5.10    1.20
   6  -2  -6    6.30    0.90
   6  -2  -6    6.30    1.30
   6  -2  -6    4.40    0.90
  -6   2   6    5.70    0.90
  -6   2   6    3.40    1.90
  -6   2   6    4.10    2.00
  -6   2   6    4.40    0.90
  -6   2   6    1.20    2.30
   8  -3  -7    0.50    0.70
   8  -3  -7    0.60    0.60
   8  -3  -7   -0.40    1.90
   8  -3  -7    1.10    1.10
   8  -3  -7   -0.40    0.80
   8  -3  -7    0.20    0.40
   8  -3  -7    0.70    0.60
   8  -3  -7    1.30    0.50
   8  -3  -7   -0.50    0.80
  -8   3   7    1.40    0.60
  -8   3   7    0.40    0.50
  -8   3   7    1.40    0.60
   9  -6  -2    2.60    0.80
   9  -6  -2    3.10    0.50
   9  -6  -2    2.30    0.80
   9  -6  -2    2.10    0.50
   9  -6  -2    1.50    0.80
   9  -6  -2    2.40    0.60
   7  -5  -1  672.33   28.40
   7  -5  -1  679.93   28.60
   7  -5  -1  725.13   28.70
   7  -5  -1  706.93   28.90
   7  -5  -1  709.03   28.90
   7  -5  -1  636.14   29.80
   7  -5  -1  689.03   28.10
   7  -5  -1  648.94   28.30
   7  -5  -1  669.83   28.00
   7  -5  -1  690.13   28.70
   7  -5  -1  682.23   28.40
   7  -5  -1  683.13   28.10
   7  -5  -1  637.74   27.90
  -5   4   0  351.36   15.00
   5  -4   0  348.07   14.20
   5  -4   0  335.27   14.00
   5  -4   0  325.57   14.10
   5  -4   0  327.27   14.10
   5  -4   0  314.37   13.80
   5  -4   0  335.77   14.20
   5  -4   0  347.77   14.20
   5  -4   0  347.07   14.80
   5  -4   0  338.07   14.20
   5  -4   0  324.07   14.60
   5  -4   0  320.07   13.90
   5  -4   0  329.87   14.50
   5  -4   0  329.97   14.30
   5  -4   0  308.67   13.80
   5  -4   0  324.97   14.20
  -3   3  -1  820.72   33.10
  -3   3  -1  817.32   33.00
   3  -3   1  820.72   32.80
   3  -3   1  837.12   32.90
   3  -3   1  809.52   33.10
   3  -3   1  816.92   33.10
   3  -3   1  752.32   32.70
   3  -3   1  824.72   32.70
   3  -3   1  771.02   32.80
   3  -3   1  759.72   32.80
  -1   2  -2 1019.70   42.20
  -1   2  -2 1010.20   42.40
  -1   2  -2 1097.19   42.60
  -1   2  -2  988.00   42.20
  -1   2  -2 1061.89   42.40
   1  -2   2 1021.10   42.40
   1  -2   2 1082.99   42.50
   1  -2   2 1037.00   42.30
   1   1  -3  917.31   38.20
   1   1  -3  877.81   38.30
   1   1  -3  871.21   38.00
   1   1  -3  979.90   38.90
   1   1  -3  935.61   38.70
   1   1  -3  927.81   39.10
   1   1  -3  971.60   38.10
  -1  -1   3  971.20   38.00
  -1  -1   3  923.01   37.90
  -1  -1   3  970.30   38.10
  -1  -1   3  896.91   38.20
  -1  -1   3  963.10   38.10
  -1  -1   3  926.81   38.80
   3   0  -4 1029.20   41.20
   3   0  -4 1073.29   41.20
   3   0  -4 1059.49   42.70
   3   0  -4 1008.60   41.20
   3   0  -4 1010.80   41.70
   3   0  -4  993.10   41.20
   3   0  -4 1018.00   41.70
   3   0  -4  981.10   41.20
   3   0  -4  997.50   41.20
   3   0  -4  985.10   43.30
   3   0  -4 1054.99   41.40
   3   0  -4 1083.29   42.60
  -3   0   4 1022.30   41.00
  -3   0   4 1057.99   44.00
  -3   0   4  952.90   41.60
  -3   0   4  972.60   41.50
  -3   0   4  982.30   41.60
  -3   0   4  922.81   42.40
  -3   0   4  997.20   41.70
  -3   0   4  982.50   41.40
  -3   0   4 1022.60   41.50
  -3   0   4 1016.80   41.70
   5  -1  -5   52.99    5.10
   5  -1  -5   51.79    3.10
   5  -1  -5   49.50    2.80
   5  -1  -5   55.29    3.10
   5  -1  -5   50.79    4.70
   5  -1  -5   54.89    3.00
   5  -1  -5   49.50    2.60
   5  -1  -5   59.89    3.10
   5  -1  -5   57.19    3.20
   5  -1  -5   58.09    3.00
   5  -1  -5   57.39    3.10
   5  -1  -5   52.29    3.10
   5  -1  -5   56.89    3.60
  -5   1   5   55.39    3.70
  -5   1   5   58.29    3.60
  -5   1   5   49.40    2.80
  -5   1   5   49.00    2.70
  -5   1   5   53.29    3.60
  -5   1   5   56.99    2.80
   7  -2  -6   26.00    2.00
   7  -2  -6   24.10    3.30
   7  -2  -6   21.70    2.00
   7  -2  -6   22.60    1.60
   7  -2  -6   28.40    2.10
   7  -2  -6   24.60    2.30
   7  -2  -6   25.10    1.60
   7  -2  -6   23.90    1.50
   7  -2  -6   22.90    2.10
   7  -2  -6   22.60    2.00
   7  -2  -6   22.20    2.10
   7  -2  -6   24.50    2.00
   7  -2  -6   23.20    1.90
   7  -2  -6   23.70    1.70
   7  -2  -6   25.00    1.70
   7  -2  -6   22.80    3.00
  -7   2   6   23.40    1.70
  -7   2   6   25.20    1.70
  -7   2   6   22.10    1.80
   9  -3  -7   -0.70    0.40
   9  -3  -7   -0.30    0.30
  -9   3   7   -0.30    0.50
  -9   3   7   -0.20    0.60
   8  -6  -2   88.79    4.30
   8  -6  -2   94.29    4.60
   8  -6  -2   94.19    4.30
   8  -6  -2   87.39    4.40
   8  -6  -2   91.19    4.70
   8  -6  -2   87.69    4.60
   8  -6  -2   91.19    4.60
   8  -6  -2   96.59    4.60
   8  -6  -2  107.59    6.20
   8  -6  -2   98.39    5.20
  -6   5   1   74.49    5.40
   6  -5  -1   74.49    3.40
   6  -5  -1   74.89    4.10
   6  -5  -1   72.19    4.60
   6  -5  -1   72.29    3.70
   6  -5  -1   72.39    3.90
   6  -5  -1   72.49    4.00
   6  -5  -1   75.79    3.60
   6  -5  -1   71.99    3.60
   6  -5  -1   73.39    3.90
   6  -5  -1   71.99    4.40
   6  -5  -1   64.79    3.60
   6  -5  -1   71.89    4.00
   6  -5  -1   71.89    3.60
   6  -5  -1   74.69    3.90
   6  -5  -1   71.89    3.50
   6  -5  -1   68.19    3.60
   6  -5  -1   71.59    4.00
   6  -5  -1   79.69    4.10
  -4   4   0   30.90    2.20
  -4   4   0   30.60    2.30
  -4   4   0   28.80    2.30
   4  -4   0   28.30    1.80
   4  -4   0   27.20    1.80
   4  -4   0   28.30    1.70
   4  -4   0   28.10    1.70
   4  -4   0   25.00    2.20
   4  -4   0   28.20    2.30
   4  -4   0   28.80    1.80
   4  -4   0   28.10    1.70
  -2   3  -1   36.10    2.00
  -2   3  -1   31.20    2.20
  -2   3  -1   33.80    1.90
   2  -3   1   35.40    1.70
   2  -3   1   35.30    2.40
   0   2  -2  659.83   28.20
   0   2  -2  738.33   28.90
   0   2  -2  669.83   28.30
   0   2  -2  667.73   28.30
   0   2  -2  679.63   28.40
   0   2  -2  676.73   28.30
   0  -2   2  689.33   28.30
   0  -2   2  686.13   28.80
   0  -2   2  712.83   29.00
   0  -2   2  712.53   28.20
   0  -2   2  691.23   28.30
   0  -2   2  688.53   28.30
   0  -2   2  700.73   29.00
   0  -2   2  754.92   28.60
   0  -2   2  703.53   28.10
   0  -2   2  680.93   28.40
   2   1  -3  937.21   38.20
   2   1  -3  898.01   38.40
   2   1  -3  929.71   39.40
   2   1  -3  992.20   38.60
   2   1  -3  939.31   39.50
  -2  -1   3  933.61   38.30
  -2  -1   3  950.50   38.30
  -2  -1   3  899.11   38.30
  -2  -1   3  913.11   38.80
  -2  -1   3  952.00   39.90
  -2  -1   3  959.20   38.40
  -2  -1   3  941.21   38.20
   4   0  -4  110.39    5.40
   4   0  -4  113.39    5.10
   4   0  -4   99.89    5.10
   4   0  -4  102.59    4.80
   4   0  -4  108.39    6.10
   4   0  -4  113.99    4.90
   4   0  -4   94.59    5.10
   4   0  -4  106.29    5.10
   4   0  -4  101.79    5.40
   4   0  -4  110.29    6.40
   4   0  -4  101.09    5.40
   4   0  -4  111.29    5.40
   4   0  -4  105.69    5.00
  -4   0   4  110.69    9.10
  -4   0   4  105.89    5.40
  -4   0   4   96.79    5.10
  -4   0   4  102.09    5.50
  -4   0   4  104.69    5.40
  -4   0   4  119.09    6.00
  -4   0   4  114.39    4.70
   6  -1  -5    0.90    0.70
   6  -1  -5    2.70    1.40
   6  -1  -5    2.10    0.90
   6  -1  -5    1.20    0.90
   6  -1  -5    3.60    1.70
   6  -1  -5    1.60    0.60
   6  -1  -5    2.60    1.80
   6  -1  -5    0.80    0.80
   6  -1  -5    2.00    0.80
   6  -1  -5    2.80    0.90
   6  -1  -5    3.10    1.20
   6  -1  -5    1.70    0.70
   6  -1  -5    2.00    0.80
   6  -1  -5    3.20    1.00
  -6   1   5    1.80    1.30
  -6   1   5    2.60    0.70
  -6   1   5    2.40    0.70
  -6   1   5    1.80    1.20
  -6   1   5    3.50    0.70
  -6   1   5    0.40    1.20
  -6   1   5    1.10    1.30
   8  -2  -6  213.18    9.40
   8  -2  -6  209.38    8.70
   8  -2  -6  212.08    9.00
   8  -2  -6  191.78    9.70
   8  -2  -6  205.58    9.20
   8  -2  -6  212.18    8.90
   8  -2  -6  199.38    9.10
   8  -2  -6  214.68    9.40
   8  -2  -6  214.78    9.30
   8  -2  -6  210.88    9.40
   8  -2  -6  206.98    9.50
   8  -2  -6  197.48    9.10
  -8   2   6  192.18    9.10
  -8   2   6  210.48    9.00
  -8   2   6  203.18    9.00
   7  -6  -2   43.80    2.50
   7  -6  -2   44.50    2.90
   7  -6  -2   47.00    2.50
   7  -6  -2   45.60    2.90
   7  -6  -2   43.00    2.90
   7  -6  -2   47.20    2.80
   7  -6  -2   44.90    2.80
   7  -6  -2   47.60    2.60
   7  -6  -2   42.40    2.20
   7  -6  -2   43.70    2.50
   7  -6  -2   47.10    2.90
   7  -6  -2   47.00    2.90
   7  -6  -2   42.50    3.00
  -5   5   1   20.30    3.00
   5  -5  -1   21.50    1.90
   5  -5  -1   20.90    1.70
   5  -5  -1   20.00    1.40
   5  -5  -1   19.90    2.20
   5  -5  -1   18.00    1.70
   5  -5  -1   20.50    1.70
   5  -5  -1   17.30    2.10
   5  -5  -1   21.80    1.30
   5  -5  -1   21.30    1.70
   5  -5  -1   21.10    1.50
   5  -5  -1   23.00    1.60
   5  -5  -1   23.00    2.00
   5  -5  -1   21.20    1.80
   5  -5  -1   21.90    1.80
   5  -5  -1   21.00    1.50
   5  -5  -1   22.10    1.70
  -3   4   0  993.90   39.10
  -3   4   0  958.90   39.30
   3  -4   0  915.61   39.90
   3  -4   0  937.01   38.90
   3  -4   0  916.71   38.80
   3  -4   0  883.41   38.50
   3  -4   0  957.30   38.60
   3  -4   0  945.21   38.60
   3  -4   0  961.00   38.60
   3  -4   0  970.10   39.30
  -1   3  -1  309.87   12.80
  -1   3  -1  296.17   12.70
  -1   3  -1  293.37   12.40
  -1   3  -1  289.57   12.40
  -1   3  -1  312.07   12.70
  -1   3  -1  323.97   13.00
   1  -3   1  276.37   12.70
   1  -3   1  302.77   13.00
   1   2  -2   14.10    1.10
   1   2  -2   11.50    0.90
   1   2  -2   14.30    1.10
   1   2  -2   12.20    1.20
  -1  -2   2   13.30    1.20
  -1  -2   2   11.10    1.10
  -1  -2   2   11.40    0.90
  -1  -2   2   12.90    1.20
  -1  -2   2   10.90    1.00
  -1  -2   2   11.50    1.90
  -1  -2   2   11.10    1.10
  -1  -2   2   12.30    1.00
   3   1  -3  627.64   24.30
   3   1  -3  629.84   25.20
   3   1  -3  585.44   24.60
   3   1  -3  598.74   24.40
   3   1  -3  612.04   24.70
   3   1  -3  552.14   24.50
   3   1  -3  646.04   25.90
   3   1  -3  620.84   24.70
   3   1  -3  587.04   25.40
   3   1  -3  569.64   26.10
  -3  -1   3  568.94   24.70
  -3  -1   3  573.44   24.40
  -3  -1   3  569.74   25.10
  -3  -1   3  591.44   25.30
  -3  -1   3  594.34   25.30
  -3  -1   3  579.14   24.90
  -3  -1   3  609.84   26.90
  -3  -1   3  540.85   24.80
   5   0  -4    2.60    1.30
   5   0  -4    1.80    1.00
   5   0  -4    1.10    0.90
   5   0  -4    0.60    0.50
   5   0  -4    0.20    1.20
   5   0  -4    0.40    0.80
   5   0  -4    0.60    1.20
   5   0  -4    1.20    0.50
   5   0  -4    0.70    0.40
   5   0  -4   -0.40    1.30
   5   0  -4   -0.20    0.80
  -5   0   4    0.40    0.90
  -5   0   4   -0.20    0.70
  -5   0   4    0.70    0.40
  -5   0   4   -0.70    0.70
  -5   0   4   -0.20    0.80
   7  -1  -5   89.69    4.80
   7  -1  -5   91.39    5.40
   7  -1  -5   87.09    4.90
   7  -1  -5  102.19    4.50
   7  -1  -5   91.69    4.30
   7  -1  -5   97.29    6.20
   7  -1  -5   95.39    4.90
   7  -1  -5   99.49    4.80
   7  -1  -5   91.99    4.90
   7  -1  -5   86.59    4.90
   7  -1  -5   88.69    5.40
   7  -1  -5   94.59    5.00
   7  -1  -5   94.29    6.30
   7  -1  -5   92.89    4.40
   7  -1  -5   97.79    4.70
   7  -1  -5   91.09    4.80
   7  -1  -5  100.39    5.00
   7  -1  -5   92.29    4.70
  -7   1   5  101.89    7.70
  -7   1   5  101.09    4.50
  -7   1   5   95.39    4.60
  -7   1   5   74.49    8.50
  -7   1   5   91.99    4.50
  -7   1   5  106.49    7.60
   9  -2  -6   13.80    1.10
   9  -2  -6   13.70    1.50
   9  -2  -6   14.70    1.40
   9  -2  -6   12.90    1.30
   9  -2  -6   15.20    1.40
   9  -2  -6   14.40    1.30
   9  -2  -6   14.70    1.10
   9  -2  -6   17.00    1.60
   9  -2  -6   12.20    1.30
   9  -2  -6   16.10    1.60
  -9   2   6   15.40    1.10
  -9   2   6   15.00    1.30
  -9   2   6   14.60    1.30
   8  -7  -3   17.00    1.10
   8  -7  -3   17.20    1.40
   8  -7  -3   16.40    1.10
   8  -7  -3   14.20    1.10
   8  -7  -3   16.20    1.20
   6  -6  -2  210.98   10.40
   6  -6  -2  218.78    9.30
   6  -6  -2  212.38    9.20
   6  -6  -2  220.68    9.60
   6  -6  -2  227.58   10.40
   6  -6  -2  192.18    9.40
   6  -6  -2  211.88    9.10
   6  -6  -2  205.08    9.50
   6  -6  -2  205.78    9.10
   6  -6  -2  201.68    9.30
   6  -6  -2  208.48    9.50
  -4   5   1   85.79    5.30
  -4   5   1   74.69    5.20
   4  -5  -1   86.39    4.20
   4  -5  -1   85.39    4.50
   4  -5  -1   83.79    4.10
   4  -5  -1   92.09    4.40
   4  -5  -1   78.99    4.00
   4  -5  -1   86.99    4.30
   4  -5  -1   82.29    4.20
   4  -5  -1   83.09    4.00
   4  -5  -1   89.39    4.30
   4  -5  -1   87.79    3.90
   4  -5  -1   85.59    4.70
   4  -5  -1   86.39    4.50
   4  -5  -1   84.99    4.20
   4  -5  -1   85.39    4.00
   4  -5  -1   77.19    4.20
   4  -5  -1   85.89    4.30
   4  -5  -1   87.69    4.30
  -2   4   0  578.74   23.00
  -2   4   0  558.84   23.40
  -2   4   0  568.84   23.20
  -2   4   0  522.85   22.60
  -2   4   0  525.25   22.60
   2  -4   0  540.35   22.70
   2  -4   0  536.05   22.70
   2  -4   0  543.15   23.60
   2  -4   0  557.44   23.10
   2  -4   0  545.65   22.70
   0   3  -1    6.90    1.10
   0   3  -1    3.50    0.70
   0   3  -1    6.30    1.50
   0   3  -1    7.20    1.00
   0   3  -1    5.10    0.80
   0   3  -1    3.70    0.70
   0  -3   1    5.70    0.90
   0  -3   1    6.00    0.90
   0  -3   1    5.10    0.80
   0  -3   1    5.40    0.60
   0  -3   1    4.00    1.50
   0  -3   1    4.20    0.60
   0  -3   1    5.40    0.80
   2   2  -2  157.68    6.90
   2   2  -2  170.18    7.50
   2   2  -2  170.68    7.30
   2   2  -2  158.08    8.50
   2   2  -2  167.98    7.20
   2   2  -2  158.58    8.80
   2   2  -2  138.29    8.30
  -2  -2   2  149.39    7.10
  -2  -2   2  153.48    6.90
  -2  -2   2  153.68    7.40
  -2  -2   2  161.18    7.30
  -2  -2   2  161.78    7.40
  -2  -2   2  158.18    7.30
   4   1  -3 1135.69   51.49
   4   1  -3 1256.47   49.10
   4   1  -3 1291.27   52.79
   4   1  -3 1171.78   49.60
   4   1  -3 1160.48   49.10
   4   1  -3 1181.48   49.70
   4   1  -3 1266.37   49.40
   4   1  -3 1166.08   49.99
   4   1  -3 1205.98   49.80
   4   1  -3 1202.58   49.10
  -4  -1   3 1274.37   48.80
  -4  -1   3 1117.59   49.30
  -4  -1   3 1202.78   49.90
  -4  -1   3 1258.17   52.79
  -4  -1   3 1185.28   49.80
   6   0  -4   19.20    1.50
   6   0  -4   19.30    2.00
   6   0  -4   19.80    3.20
   6   0  -4   20.70    2.10
   6   0  -4   19.30    3.00
   6   0  -4   16.50    2.50
   6   0  -4   18.10    1.30
   6   0  -4   15.00    1.50
   6   0  -4   19.50    1.70
   6   0  -4   16.00    1.30
   6   0  -4   17.60    1.60
   6   0  -4   21.60    1.80
  -6   0   4   17.20    1.20
  -6   0   4   16.10    2.20
  -6   0   4   18.10    2.60
  -6   0   4   17.20    1.30
  -6   0   4   19.20    2.40
  -6   0   4   20.50    1.30
  -6   0   4   16.90    2.10
   8  -1  -5  171.18    7.90
   8  -1  -5  173.28    8.30
   8  -1  -5  173.28    8.80
   8  -1  -5  172.48    8.40
   8  -1  -5  177.88    7.70
   8  -1  -5  189.08    7.90
   8  -1  -5  179.38    8.30
   8  -1  -5  176.08    8.30
   8  -1  -5  174.58    8.30
   8  -1  -5  177.08    8.90
   8  -1  -5  187.48    7.80
   8  -1  -5  179.68    8.20
   8  -1  -5  190.48    7.80
   8  -1  -5  174.18    7.80
   8  -1  -5  179.38    8.40
   8  -1  -5  174.38    9.10
   8  -1  -5  187.68    8.30
  -8   1   5  188.38    7.90
  -8   1   5  159.78    7.80
  -8   1   5  180.28    8.00
  -8   1   5  170.08   10.20
  -8   1   5  167.78   10.40
   7  -7  -3    1.10    0.70
   7  -7  -3    1.20    0.80
   7  -7  -3   -0.60    0.80
   7  -7  -3    0.40    0.60
   7  -7  -3   -0.60    1.10
   7  -7  -3    0.90    0.80
   7  -7  -3    1.40    0.90
   7  -7  -3    0.10    0.60
   7  -7  -3    0.70    0.50
   7  -7  -3    0.40    0.50
   7  -7  -3    0.90    0.60
  -5   6   2  772.12   33.50
   5  -6  -2  806.82   33.80
   5  -6  -2  783.72   33.60
   5  -6  -2  807.42   34.00
   5  -6  -2  833.72   34.00
   5  -6  -2  820.42   33.90
   5  -6  -2  858.61   33.40
   5  -6  -2  817.52   34.00
   5  -6  -2  807.72   34.00
   5  -6  -2  845.82   34.10
   5  -6  -2  774.42   33.70
   5  -6  -2  838.72   33.70
   5  -6  -2  821.42   33.60
   5  -6  -2  809.52   33.50
   5  -6  -2  845.12   33.50
   5  -6  -2  809.12   34.20
  -3   5   1    5.30    1.10
  -3   5   1    6.00    1.10
  -3   5   1    3.00    1.30
  -3   5   1    6.40    1.80
   3  -5  -1    4.50    0.80
   3  -5  -1    5.80    1.00
   3  -5  -1    0.20    1.90
   3  -5  -1    6.80    1.00
   3  -5  -1    3.10    0.90
   3  -5  -1    3.20    2.00
   3  -5  -1    3.80    0.60
   3  -5  -1    4.80    0.80
  -1   4   0  142.59    6.50
  -1   4   0  126.09    6.20
  -1   4   0  125.69    5.90
  -1   4   0  124.49    6.70
  -1   4   0  126.39    5.80
  -1   4   0  130.19    5.90
   1  -4   0  120.09    5.40
   1  -4   0  128.09    6.50
   1  -4   0  114.19    5.60
   1   3  -1  140.69    6.20
   1   3  -1  140.49    7.90
   1   3  -1  117.19    6.20
   1   3  -1  147.29    7.10
   1   3  -1  118.29    6.20
   1   3  -1  138.69    6.80
   1   3  -1  129.99    6.00
  -1  -3   1  138.59    6.40
  -1  -3   1  135.99    5.80
  -1  -3   1  136.19    6.30
  -1  -3   1  125.89    6.20
  -1  -3   1  136.49    5.80
  -1  -3   1  133.09    6.50
  -1  -3   1  135.79    5.90
  -1  -3   1  131.89    5.80
   3   2  -2 3061.09  122.19
   3   2  -2 3030.60  123.09
   3   2  -2 3095.19  122.99
   3   2  -2 2967.10  122.29
   3   2  -2 2880.81  123.99
   3   2  -2 2974.00  122.69
   3   2  -2 2876.91  121.39
   3   2  -2 3020.30  123.69
   3   2  -2 2868.01  121.39
  -3  -2   2 3129.89  122.69
  -3  -2   2 3067.09  121.79
  -3  -2   2 3098.99  122.19
  -3  -2   2 2864.41  121.49
  -3  -2   2 3093.19  122.09
   5   1  -3    0.20    0.50
   5   1  -3    0.80    1.00
   5   1  -3    0.60    0.70
   5   1  -3    0.80    1.10
   5   1  -3    1.70    0.60
   5   1  -3    0.30    0.80
   5   1  -3    1.60    1.30
   5   1  -3    0.10    0.80
   5   1  -3    0.80    0.80
   5   1  -3    1.80    1.60
   5   1  -3    1.30    0.50
  -5  -1   3   -0.10    0.60
  -5  -1   3    0.40    0.90
  -5  -1   3    0.90    1.00
   7   0  -4    3.20    1.30
   7   0  -4    2.50    0.90
   7   0  -4    2.30    1.40
   7   0  -4    2.40    1.00
   7   0  -4    3.20    0.90
   7   0  -4    3.20    0.70
   7   0  -4    3.70    1.60
   7   0  -4    2.80    0.80
   7   0  -4    2.60    0.90
   7   0  -4    3.40    2.10
   7   0  -4    2.80    1.30
   7   0  -4    4.40    0.80
   7   0  -4    4.90    1.00
   7   0  -4    6.80    2.30
   7   0  -4    2.70    0.80
  -7   0   4    3.00    1.90
  -7   0   4    2.40    0.70
  -7   0   4    2.10    3.20
  -7   0   4    3.20    0.70
  -7   0   4    5.40    1.80
  -7   0   4    2.90    0.70
  -7   0   4    2.80    1.90
   9  -1  -5   19.90    1.30
   9  -1  -5   19.50    1.70
   9  -1  -5   19.50    1.70
   9  -1  -5   20.60    1.40
   9  -1  -5   17.90    1.30
   9  -1  -5   22.60    1.80
   9  -1  -5   21.40    1.50
   9  -1  -5   22.30    1.80
   9  -1  -5   20.60    1.40
   9  -1  -5   20.90    1.90
  -9   1   5   20.70    1.50
  -9   1   5   22.10    1.40
  -9   1   5   15.80    1.90
  -6   7   3   10.40    1.20
  -6   7   3   10.40    1.30
   6  -7  -3    9.10    1.10
   6  -7  -3   10.00    1.50
   6  -7  -3    6.90    1.30
   6  -7  -3   11.60    1.10
   6  -7  -3    9.00    1.20
   6  -7  -3    8.90    1.50
   6  -7  -3    9.90    1.50
   6  -7  -3    9.30    1.30
   6  -7  -3    7.60    1.10
   6  -7  -3   10.20    1.40
   6  -7  -3    8.30    1.50
   6  -7  -3    8.90    0.80
   6  -7  -3   11.40    1.30
  -4   6   2  342.17   15.80
  -4   6   2  355.06   15.90
  -4   6   2  357.66   16.00
   4  -6  -2  366.16   15.30
   4  -6  -2  368.76   15.80
   4  -6  -2  355.66   15.70
   4  -6  -2  370.26   15.50
   4  -6  -2  358.36   15.90
   4  -6  -2  369.86   16.10
   4  -6  -2  372.66   15.40
   4  -6  -2  354.96   15.80
   4  -6  -2  388.86   15.20
   4  -6  -2  367.86   15.40
   4  -6  -2  362.56   15.60
   4  -6  -2  358.76   15.60
   4  -6  -2  355.96   15.80
   4  -6  -2  377.86   15.80
  -2   5   1  121.39    5.90
  -2   5   1  117.59    6.80
  -2   5   1  116.39    6.40
  -2   5   1  103.69    5.10
  -2   5   1  115.69    5.90
   2  -5  -1  120.89    5.40
   2  -5  -1  105.49    5.40
   2  -5  -1  115.59    5.40
   2  -5  -1  115.49    5.60
   2  -5  -1  107.59    5.10
   2  -5  -1  113.09    6.90
   2  -5  -1  114.99    5.40
   2  -5  -1  117.49    5.10
   2  -5  -1  118.89    5.30
   2  -5  -1  108.39    5.30
   2  -5  -1  114.59    5.50
   2  -5  -1  115.19    5.40
   0   4   0    5.40    1.90
   0   4   0    7.60    1.30
   0   4   0    8.30    1.30
   0   4   0    7.10    0.90
   0   4   0    7.20    1.10
   0   4   0    8.30    1.30
   0  -4   0    4.60    0.70
   0  -4   0    6.90    1.10
   0  -4   0    9.30    1.70
   0  -4   0    6.60    1.10
   0  -4   0    8.40    1.40
   0  -4   0    5.60    1.60
   0  -4   0    5.30    0.80
   0  -4   0    7.20    1.00
   0  -4   0    6.20    0.90
   0  -4   0    6.00    1.10
   0  -4   0    6.20    1.10
   2   3  -1   52.09    3.00
   2   3  -1   56.29    5.20
   2   3  -1   51.59    3.30
   2   3  -1   55.39    3.50
   2   3  -1   61.99    3.10
   2   3  -1   59.49    5.20
   2   3  -1   53.19    3.30
   2   3  -1   54.39    3.20
   2   3  -1   55.89    5.20
  -2  -3   1   56.89    3.20
  -2  -3   1   54.89    3.00
  -2  -3   1   53.89    2.90
  -2  -3   1   53.79    2.60
  -2  -3   1   51.59    2.60
   4   2  -2  202.98   10.70
   4   2  -2  177.28   11.40
   4   2  -2  192.58    9.20
   4   2  -2  192.38    9.50
   4   2  -2  196.48    8.70
   4   2  -2  196.78   10.70
   4   2  -2  188.88    9.20
   4   2  -2  193.98   12.40
  -4  -2   2  189.28    8.80
  -4  -2   2  186.38    9.40
  -4  -2   2  189.98    9.50
  -4  -2   2  202.58    8.10
  -4  -2   2  189.08    9.10
   6   1  -3  248.18   11.20
   6   1  -3  262.97   12.50
   6   1  -3  263.87   12.10
   6   1  -3  267.97   11.60
   6   1  -3  279.67   16.10
   6   1  -3  260.37   11.30
   6   1  -3  286.67   12.00
   6   1  -3  247.18   11.40
   6   1  -3  256.97   14.80
   6   1  -3  257.97   12.40
   6   1  -3  256.17   11.80
   6   1  -3  273.47   12.00
  -6  -1   3  272.87   11.10
  -6  -1   3  274.27   13.10
  -6  -1   3  256.97   12.20
  -6  -1   3  245.78   11.20
  -6  -1   3  271.27   13.20
  -6  -1   3  258.57   12.60
  -6  -1   3  252.97   11.00
   8   0  -4   23.00    1.80
   8   0  -4   23.00    1.80
   8   0  -4   21.10    2.60
   8   0  -4   22.50    2.80
   8   0  -4   24.00    3.50
   8   0  -4   26.00    1.90
   8   0  -4   26.70    2.20
   8   0  -4   24.10    2.00
   8   0  -4   22.70    2.00
   8   0  -4   26.90    2.30
   8   0  -4   23.40    3.20
   8   0  -4   20.40    1.70
   8   0  -4   25.10    2.60
  -8   0   4   19.50    4.00
  -8   0   4   21.50    3.90
  -8   0   4   22.40    1.60
  10  -1  -5    0.90    0.40
  10  -1  -5    0.70    0.40
  10  -1  -5    0.20    0.30
  10  -1  -5   -0.20    0.50
  10  -1  -5    0.40    0.60
 -10   1   5    0.90    0.40
 -10   1   5    0.60    0.40
 -10   1   5    0.30    0.40
  -5   7   3   12.10    1.50
  -5   7   3   14.00    1.60
   5  -7  -3   13.70    1.70
   5  -7  -3   17.90    2.00
   5  -7  -3   16.10    1.60
   5  -7  -3   15.20    1.70
   5  -7  -3   13.90    1.60
   5  -7  -3   14.20    1.10
   5  -7  -3   13.10    1.50
   5  -7  -3   13.80    1.60
   5  -7  -3   16.60    1.80
   5  -7  -3   14.70    1.30
   5  -7  -3   12.10    1.50
   5  -7  -3   15.40    1.70
   5  -7  -3   14.20    1.40
   5  -7  -3   16.90    1.90
  -3   6   2   89.99    5.50
  -3   6   2   96.99    4.90
  -3   6   2   91.89    7.10
  -3   6   2  104.39    5.70
  -3   6   2  100.89    5.60
   3  -6  -2   99.39    4.70
   3  -6  -2  101.99    5.00
   3  -6  -2   95.79    5.00
   3  -6  -2  104.69    5.00
   3  -6  -2  101.69    4.80
   3  -6  -2   97.39    4.70
   3  -6  -2   99.09    5.20
   3  -6  -2   98.99    5.10
   3  -6  -2  102.59    5.10
   3  -6  -2  102.09    5.10
   3  -6  -2  103.49    5.20
   3  -6  -2   98.19    5.40
   3  -6  -2  100.89    5.10
  -1   5   1  340.07   15.20
  -1   5   1  328.57   14.70
  -1   5   1  313.77   14.50
  -1   5   1  317.27   14.60
  -1   5   1  320.17   13.90
  -1   5   1  319.17   15.40
   1  -5  -1  324.27   14.70
   1  -5  -1  322.37   14.00
   1  -5  -1  322.27   13.90
   1  -5  -1  362.16   14.20
   1  -5  -1  296.97   13.60
   1  -5  -1  351.16   13.90
   1  -5  -1  324.37   13.90
   1  -5  -1  318.77   13.90
   1  -5  -1  327.07   14.20
   1  -5  -1  335.87   13.80
   1  -5  -1  330.07   13.90
   1  -5  -1  326.27   13.60
   1  -5  -1  329.87   14.00
   1  -5  -1  315.17   13.90
   1   4   0    7.20    1.10
   1   4   0    5.90    1.40
   1   4   0    5.90    1.10
   1   4   0    8.00    1.50
   1   4   0    4.70    1.30
   1   4   0   10.80    2.70
  -1  -4   0    7.90    1.50
  -1  -4   0    7.30    1.00
  -1  -4   0    6.40    1.30
  -1  -4   0    7.20    1.00
  -1  -4   0    9.00    1.00
  -1  -4   0    6.70    1.00
  -1  -4   0    7.60    1.10
  -1  -4   0    5.90    0.90
   3   3  -1  286.47   11.50
   3   3  -1  282.37   15.00
   3   3  -1  263.67   11.90
   3   3  -1  273.87   14.30
   3   3  -1  279.87   12.50
   3   3  -1  287.77   12.20
   3   3  -1  277.67   12.60
   3   3  -1  276.17   14.20
   3   3  -1  235.58   15.10
   3   3  -1  246.98   11.60
   3   3  -1  275.27   12.00
  -3  -3   1  254.97   11.40
  -3  -3   1  290.37   11.30
  -3  -3   1  284.57   12.70
  -3  -3   1  260.07   11.90
  -3  -3   1  286.57   12.80
  -3  -3   1  269.27   12.20
  -3  -3   1  267.47   12.30
  -3  -3   1  269.37   11.40
  -3  -3   1  268.27   12.60
   5   2  -2  198.58    8.60
   5   2  -2  185.18    8.50
   5   2  -2  195.08    8.80
   5   2  -2  191.08    8.50
   5   2  -2  173.58    8.00
   5   2  -2  189.08   10.90
   5   2  -2  179.58    9.10
   5   2  -2  180.78    9.20
   5   2  -2  200.98    8.80
   5   2  -2  185.38   11.50
   5   2  -2  184.48    9.30
   5   2  -2  191.58    8.20
  -5  -2   2  189.68    9.80
  -5  -2   2  188.38    9.30
  -5  -2   2  205.58    8.10
  -5  -2   2  178.78    8.10
  -5  -2   2  188.98    9.90
  -5  -2   2  180.98    8.90
  -5  -2   2  171.68    7.90
   7   1  -3  121.49    7.80
   7   1  -3  126.19    6.20
   7   1  -3  121.69    6.00
   7   1  -3  122.59    8.40
   7   1  -3  121.69    6.60
   7   1  -3  124.59    5.70
   7   1  -3  121.59    5.90
   7   1  -3  115.19    6.50
   7   1  -3  126.29    6.40
   7   1  -3  110.29    5.50
   7   1  -3  117.89    6.10
  -7  -1   3  123.29    5.60
  -7  -1   3  118.09    6.90
  -7  -1   3  115.39    5.40
  -7  -1   3  130.49    8.80
  -7  -1   3  108.69    7.60
  -7  -1   3  123.19    5.50
  -7  -1   3  132.69    8.80
   9   0  -4   43.40    2.60
   9   0  -4   44.00    2.70
   9   0  -4   41.50    2.80
   9   0  -4   43.20    2.30
   9   0  -4   44.90    2.30
   9   0  -4   45.80    2.80
   9   0  -4   46.70    2.80
   9   0  -4   41.70    2.50
   9   0  -4   47.50    2.80
  -9   0   4   39.30    2.40
  -9   0   4   45.70    2.30
  -9   0   4   44.20    2.40
  -4   7   3   71.49    4.80
  -4   7   3   67.69    3.70
  -4   7   3   77.79    3.90
   4  -7  -3   71.79    4.00
   4  -7  -3   73.59    3.90
   4  -7  -3   71.29    3.80
   4  -7  -3   74.19    3.40
   4  -7  -3   71.89    3.60
   4  -7  -3   69.39    3.90
   4  -7  -3   67.09    4.00
   4  -7  -3   75.89    4.10
   4  -7  -3   73.19    3.90
   4  -7  -3   76.49    3.60
   4  -7  -3   72.09    4.20
   4  -7  -3   72.09    4.00
  -2   6   2  268.47   12.00
  -2   6   2  267.17   14.40
  -2   6   2  304.47   13.40
  -2   6   2  296.17   13.30
  -2   6   2  270.27   12.20
  -2   6   2  276.27   12.30
   2  -6  -2  268.37   12.20
   2  -6  -2  283.07   11.70
   2  -6  -2  277.07   11.80
   2  -6  -2  260.07   12.30
   2  -6  -2  272.47   12.00
   2  -6  -2  275.77   11.90
   2  -6  -2  289.97   12.60
   2  -6  -2  282.97   12.40
   2  -6  -2  274.07   12.40
   2  -6  -2  277.17   12.30
   2  -6  -2  306.77   12.30
   2  -6  -2  273.87   12.40
   0   5   1   91.49    5.20
   0   5   1   81.29    4.30
   0   5   1   87.59    4.40
   0   5   1   86.59    5.80
   0   5   1   91.69    6.50
   0   5   1   79.49    4.20
   0   5   1   91.69    5.20
   0   5   1   84.59    5.60
   0  -5  -1   88.79    4.40
   0  -5  -1   88.49    4.30
   0  -5  -1   88.69    4.30
   0  -5  -1   76.79    4.20
   0  -5  -1   75.39    5.30
   0  -5  -1   79.59    6.00
   0  -5  -1   91.39    4.40
   0  -5  -1   81.49    4.00
   0  -5  -1   81.69    5.40
   0  -5  -1   91.89    4.30
   0  -5  -1   90.89    4.40
   0  -5  -1   90.69    4.50
   0  -5  -1   95.49    4.50
   2   4   0  246.88   11.70
   2   4   0  274.87   16.30
   2   4   0  247.78   17.10
   2   4   0  281.97   15.30
   2   4   0  282.97   13.00
   2   4   0  293.27   12.90
   2   4   0  286.37   12.70
   2   4   0  287.37   12.80
   2   4   0  273.17   12.30
   2   4   0  277.77   15.60
   2   4   0  297.47   11.90
   2   4   0  254.67   11.60
  -2  -4   0  272.27   11.60
  -2  -4   0  271.47   12.90
  -2  -4   0  289.77   11.80
  -2  -4   0  278.07   11.60
  -2  -4   0  282.37   11.70
  -2  -4   0  268.67   12.80
  -2  -4   0  277.17   11.60
  -2  -4   0  254.67   11.80
  -2  -4   0  276.97   12.10
  -2  -4   0  274.37   12.30
   4   3  -1  684.83   28.40
   4   3  -1  628.34   28.00
   4   3  -1  695.53   31.30
   4   3  -1  609.04   27.50
   4   3  -1  711.93   28.30
   4   3  -1  647.34   32.00
   4   3  -1  653.53   27.70
   4   3  -1  689.33   28.30
   4   3  -1  680.63   32.60
  -4  -3   1  696.03   28.50
  -4  -3   1  664.53   27.50
  -4  -3   1  655.63   27.70
  -4  -3   1  691.13   27.80
  -4  -3   1  700.23   29.10
  -4  -3   1  666.43   28.90
  -4  -3   1  709.53   27.60
   6   2  -2   32.90    2.30
   6   2  -2   30.50    4.60
   6   2  -2   31.70    4.00
   6   2  -2   26.50    2.80
   6   2  -2   33.90    2.90
   6   2  -2   31.50    2.50
   6   2  -2   27.10    3.80
   6   2  -2   25.20    4.70
   6   2  -2   31.80    2.80
  -6  -2   2   30.10    3.60
  -6  -2   2   31.70    1.80
  -6  -2   2   33.60    2.90
  -6  -2   2   38.90    3.70
  -6  -2   2   30.30    2.10
  -6  -2   2   33.80    2.20
  -6  -2   2   31.10    1.80
  -6  -2   2   26.80    3.90
  -6  -2   2   31.10    3.60
   8   1  -3   83.89    4.40
   8   1  -3   74.69    4.70
   8   1  -3   79.09    4.20
   8   1  -3   81.39    4.40
   8   1  -3   83.69    4.30
   8   1  -3   69.69    4.10
   8   1  -3   78.59    6.30
   8   1  -3   82.39    3.90
   8   1  -3   71.59    5.60
   8   1  -3   81.39    3.90
   8   1  -3   73.19    4.00
   8   1  -3   82.89    4.50
  -8  -1   3   85.39    6.10
  -8  -1   3   79.29    3.80
  -8  -1   3   81.09    3.70
  -8  -1   3   82.49    4.00
  -8  -1   3   66.09    6.80
  -8  -1   3   65.49    6.70
  10   0  -4    4.10    0.60
  10   0  -4    2.80    0.50
  10   0  -4    3.70    0.50
 -10   0   4    2.30    0.50
 -10   0   4    3.80    0.50
 -10   0   4    4.20    0.60
  -5   8   4   -0.40    0.50
  -5   8   4    0.80    0.90
   5  -8  -4    0.80    0.70
   5  -8  -4    0.50    0.30
   5  -8  -4    1.30    0.40
  -3   7   3   12.60    1.90
  -3   7   3   13.80    1.60
   3  -7  -3   15.90    1.20
   3  -7  -3   13.40    1.80
   3  -7  -3   17.90    1.70
   3  -7  -3   19.10    1.80
   3  -7  -3   16.50    2.00
   3  -7  -3   12.30    1.70
   3  -7  -3   17.20    1.50
   3  -7  -3   18.70    1.80
   3  -7  -3   17.70    1.40
   3  -7  -3   13.60    1.90
   3  -7  -3   19.60    1.80
  -1   6   2   11.40    1.60
  -1   6   2    8.20    3.00
  -1   6   2   11.70    1.70
  -1   6   2   11.20    1.40
   1  -6  -2   15.90    1.90
   1  -6  -2   11.10    1.70
   1  -6  -2   13.60    1.40
   1  -6  -2   13.60    1.40
   1  -6  -2    9.90    1.60
   1  -6  -2   14.20    1.80
   1  -6  -2   12.50    1.60
   1  -6  -2    8.90    1.50
   1  -6  -2   11.30    1.10
   1  -6  -2   14.40    1.50
   1  -6  -2   10.60    1.50
   1   5   1    2.20    1.50
   1   5   1    3.70    0.90
   1   5   1    1.50    1.00
   1   5   1    3.60    1.30
   1   5   1    1.40    0.90
   1   5   1    1.80    1.20
   1   5   1    4.50    2.70
  -1  -5  -1    3.30    0.80
  -1  -5  -1    2.30    0.70
  -1  -5  -1    0.70    0.80
  -1  -5  -1    3.10    1.00
  -1  -5  -1   -0.50    1.90
  -1  -5  -1    2.20    0.80
  -1  -5  -1   -0.50    1.90
  -1  -5  -1    2.00    0.90
  -1  -5  -1    2.30    0.90
  -1  -5  -1    2.80    0.70
   3   4   0  385.06   19.80
   3   4   0  388.56   16.70
   3   4   0  380.06   16.30
   3   4   0  368.56   15.50
   3   4   0  369.26   16.90
   3   4   0  375.56   16.80
   3   4   0  355.36   15.30
   3   4   0  377.26   17.00
   3   4   0  359.86   21.00
   3   4   0  354.46   15.50
  -3  -4   0  360.96   17.10
  -3  -4   0  367.06   15.40
  -3  -4   0  349.87   16.50
  -3  -4   0  374.06   15.40
  -3  -4   0  378.86   16.10
  -3  -4   0  361.56   17.10
  -3  -4   0  340.67   15.30
   5   3  -1    4.50    1.70
   5   3  -1    6.00    1.70
   5   3  -1   -0.20    3.30
   5   3  -1    3.40    1.60
   5   3  -1    3.10    1.40
   5   3  -1    4.90    1.10
   5   3  -1    3.50    0.80
   5   3  -1    7.50    4.10
  -5  -3   1    4.40    2.00
  -5  -3   1    3.80    1.70
  -5  -3   1    3.30    0.90
  -5  -3   1    5.90    1.40
  -5  -3   1    2.20    2.20
  -5  -3   1    3.90    1.80
   7   2  -2   40.80    2.80
   7   2  -2   33.60    5.30
   7   2  -2   44.30    3.00
   7   2  -2   41.00    3.00
   7   2  -2   43.00    2.60
   7   2  -2   46.30    3.30
   7   2  -2   34.70    3.40
  -7  -2   2   44.70    4.70
  -7  -2   2   44.20    3.60
  -7  -2   2   45.00    4.90
  -7  -2   2   41.90    2.20
  -7  -2   2   37.70    2.30
  -7  -2   2   40.70    2.40
   9   1  -3   28.40    1.60
   9   1  -3   25.90    2.00
   9   1  -3   30.90    1.60
   9   1  -3   27.60    2.00
   9   1  -3   29.30    2.10
   9   1  -3   23.30    2.70
   9   1  -3   28.50    1.60
   9   1  -3   28.60    1.80
   9   1  -3   26.20    1.60
   9   1  -3   26.00    2.10
  -9  -1   3   28.80    1.60
  -9  -1   3   25.10    1.60
  -4   8   4   -0.10    0.60
  -4   8   4    1.10    0.80
   4  -8  -4    0.10    0.50
   4  -8  -4    0.30    0.30
  -2   7   3    2.10    0.90
  -2   7   3    3.90    1.00
   2  -7  -3    4.10    1.30
   2  -7  -3    2.40    1.10
   2  -7  -3    1.30    1.00
   2  -7  -3    2.90    0.60
   2  -7  -3    3.50    1.20
   2  -7  -3    4.00    1.10
   2  -7  -3    1.90    0.90
   2  -7  -3    4.40    1.10
   0   6   2   33.40    2.40
   0   6   2   26.90    3.30
   0   6   2   33.10    2.30
   0   6   2   29.10    3.90
   0   6   2   27.30    2.50
   0   6   2   30.60    3.90
   0  -6  -2   26.90    2.40
   0  -6  -2   29.30    2.50
   0  -6  -2   35.30    2.00
   0  -6  -2   30.20    2.20
   0  -6  -2   33.20    2.30
   0  -6  -2   31.40    2.00
   0  -6  -2   31.50    1.80
   0  -6  -2   31.50    2.20
   0  -6  -2   34.00    2.40
   2   5   1   16.70    1.40
   2   5   1   11.70    2.40
   2   5   1   10.40    2.30
   2   5   1   17.00    1.60
   2   5   1   14.70    2.70
   2   5   1   12.00    2.30
   2   5   1   15.90    1.70
   2   5   1   17.10    3.00
  -2  -5  -1   13.20    2.80
  -2  -5  -1   15.50    1.70
  -2  -5  -1   14.50    2.90
  -2  -5  -1   17.60    1.60
  -2  -5  -1   16.90    1.50
  -2  -5  -1   15.10    1.30
  -2  -5  -1   13.70    1.60
  -2  -5  -1   13.30    1.30
   4   4   0   20.90    3.10
   4   4   0   24.70    2.20
   4   4   0   14.50    6.40
   4   4   0   23.40    3.20
   4   4   0   24.30    2.30
   4   4   0   24.10    1.70
   4   4   0   20.20    1.40
  -4  -4   0   26.90    2.40
  -4  -4   0   21.00    1.30
  -4  -4   0   24.00    1.60
  -4  -4   0   22.30    3.30
  -4  -4   0   23.80    1.70
  -4  -4   0   26.40    3.50
   6   3  -1   10.10    1.60
   6   3  -1    8.80    1.80
   6   3  -1   10.60    1.50
   6   3  -1   10.00    1.00
   6   3  -1   11.10    1.50
  -6  -3   1   10.70    0.90
  -6  -3   1   11.00    1.20
  -6  -3   1    7.90    1.70
  -6  -3   1    8.70    1.00
  -6  -3   1   10.10    1.30
  -6  -3   1   10.60    3.10
  -6  -3   1   11.10    2.80
   8   2  -2    1.70    0.80
   8   2  -2    1.60    0.90
   8   2  -2    2.90    1.00
   8   2  -2    1.50    0.60
   8   2  -2    2.10    0.90
   8   2  -2    2.60    1.00
   8   2  -2    2.80    0.90
   8   2  -2    1.90    2.00
   8   2  -2    1.30    0.80
  -8  -2   2    2.70    2.10
  -8  -2   2    2.70    0.70
  -8  -2   2    2.20    0.60
  -8  -2   2    2.00    0.60
  -3   8   4   22.30    1.80
  -3   8   4   18.70    1.60
  -3   8   4   25.10    1.40
   3  -8  -4   20.20    1.20
  -1   7   3  182.88    8.00
  -1   7   3  167.28    8.20
  -1   7   3  185.18    7.90
   1  -7  -3  172.08    8.00
   1  -7  -3  171.88    7.50
   1  -7  -3  176.98    8.00
   1  -7  -3  171.38    7.60
   1  -7  -3  190.08    8.10
   1   6   2  174.58    9.20
   1   6   2  190.28    8.50
   1   6   2  195.58    9.40
   1   6   2  195.28   10.30
   1   6   2  195.48   10.30
   1   6   2  170.18    8.50
   1   6   2  185.68    8.30
  -1  -6  -2  185.08    8.40
  -1  -6  -2  177.88    8.20
  -1  -6  -2  186.18    8.10
   3   5   1   -0.10    2.10
   3   5   1    2.00    0.80
   3   5   1    2.20    1.10
   3   5   1    1.30    0.60
   3   5   1   -0.10    2.10
   3   5   1    1.40    0.80
   3   5   1   -0.30    0.90
  -3  -5  -1    0.20    0.60
  -3  -5  -1    0.20    0.80
  -3  -5  -1    3.20    3.30
  -3  -5  -1    4.50    3.40
  -3  -5  -1    1.60    0.60
   5   4   0   51.09    5.70
   5   4   0   52.39    4.60
   5   4   0   55.59    5.70
   5   4   0   59.79    3.00
   5   4   0   59.49    3.60
   5   4   0   45.20    9.10
   5   4   0   57.49    3.40
  -5  -4   0   50.29    5.50
  -5  -4   0   57.39    5.90
  -5  -4   0   57.29    3.20
  -5  -4   0   55.89    3.00
  -5  -4   0   59.79    3.90
  -5  -4   0   54.99    2.70
   7   3  -1    9.40    8.10
   7   3  -1   17.70    1.60
   7   3  -1   19.40    2.40
   7   3  -1   17.40    2.00
  -7  -3   1   18.30    1.40
  -7  -3   1   16.60    1.60
  -7  -3   1   21.60    2.70
  -7  -3   1   14.40    1.20
  -7  -3   1   18.00    1.20
   9   2  -2   35.20    1.70
   9   2  -2   29.30    2.20
   9   2  -2   32.50    1.80
  -9  -2   2   30.90    1.70
  -9  -2   2   38.00    1.70
   0   7   3    8.90    1.10
   0   7   3    7.20    1.20
   0  -7  -3    6.00    0.70
   0  -7  -3    7.90    0.90
   0  -7  -3    5.90    1.30
   0  -7  -3    8.00    1.40
   2   6   2    3.00    1.30
   2   6   2    4.60    0.80
   2   6   2    1.90    1.60
   2   6   2    3.40    0.90
  -2  -6  -2    3.50    0.80
  -2  -6  -2    3.80    0.70
   4   5   1   45.10    3.20
   4   5   1   49.10    2.60
   4   5   1   46.60    4.90
  -4  -5  -1   44.20    2.70
  -4  -5  -1   44.30    2.50
  -4  -5  -1   45.40    3.60
   6   4   0  375.66   16.70
   6   4   0  374.86   16.20
   6   4   0  353.86   15.30
   6   4   0  378.06   16.00
  -6  -4   0  352.36   15.60
  -6  -4   0  370.06   16.50
  -6  -4   0  388.56   15.60
   8   3  -1    2.60    0.90
   8   3  -1    2.00    0.50
   8   3  -1    3.30    0.90
  -8  -3   1    3.40    0.60
  -8  -3   1    2.60    0.40
   1   7   3   11.70    0.90
   1   7   3   12.70    1.20
  -1  -7  -3   11.20    1.00
   3   6   2   29.60    2.20
  -3  -6  -2   30.00    1.90
  -3  -6  -2   27.10    1.50
   5   5   1   13.90    2.20
   5   5   1   19.20    1.60
   5   5   1   17.50    1.70
  -5  -5  -1   14.10    1.80
  -5  -5  -1   20.10    1.40
   7   4   0   20.10    1.50
   7   4   0   25.20    2.10
   7   4   0   20.40    2.00
  -7  -4   0   24.20    1.40
  -7  -4   0   19.10    1.50
   2   7   3   18.20    1.50
  -2  -7  -3   17.60    1.30
   4   6   2    0.80    0.80
  -4  -6  -2    0.80    0.40
   6   5   1   -0.30    0.40
  -6  -5  -1   -0.40    0.30
  -6  -5  -1   -0.20    0.30
  -5  -1  -6   34.50    1.70
   5   1   6   28.50    2.30
   5   1   6   33.50    1.80
  -3  -2  -7   -0.30    0.80
  -3  -2  -7    0.70    0.50
   3   2   7   -0.10    0.50
   3   2   7   -0.80    1.20
  -6   0  -5   12.30    1.00
  -6   0  -5   10.80    0.80
  -6   0  -5   10.10    0.90
   6   0   5   11.10    1.20
  -4  -1  -6   91.59    4.00
  -4  -1  -6   91.79    4.30
   4   1   6  101.59    5.20
   4   1   6   84.89    4.60
  -2  -2  -7    2.20    0.60
  -2  -2  -7    0.60    0.60
   2   2   7    0.10    0.70
   2   2   7    1.10    0.60
   0  -3  -8   66.29    3.00
   0   3   8   56.79    3.30
   0   3   8   71.29    3.60
  -7   1  -4    8.10    0.80
  -7   1  -4    9.10    0.80
  -7   1  -4    7.70    0.90
   7  -1   4    6.30    1.60
   7  -1   4    5.60    0.90
   7  -1   4    5.90    1.20
   7  -1   4    8.80    0.90
   7  -1   4    9.90    1.10
   7  -1   4    5.70    1.20
   7  -1   4    5.60    1.70
   7  -1   4    7.10    0.90
  -5   0  -5   41.40    2.40
  -5   0  -5   32.30    4.00
  -5   0  -5   39.60    2.10
  -5   0  -5   40.10    2.10
   5   0   5   41.60    3.10
   5   0   5   34.90    3.20
   5   0   5   39.80    2.60
   5   0   5   37.80    2.20
   5   0   5   39.10    2.90
   5   0   5   35.60    3.10
  -3  -1  -6    5.40    1.70
  -3  -1  -6    6.60    0.80
  -3  -1  -6    7.00    1.10
   3   1   6    5.60    1.50
  -1  -2  -7   12.40    1.30
  -1  -2  -7   14.00    2.00
  -1  -2  -7   13.90    1.30
   1   2   7   16.00    2.50
   1   2   7   14.10    1.40
   1   2   7    9.90    1.70
   1   2   7   15.70    1.70
   1  -3  -8   -0.30    0.70
   1  -3  -8    0.10    0.40
  -1   3   8    0.60    0.70
  -1   3   8   -0.30    0.70
  -8   2  -3    3.70    0.60
  -8   2  -3    5.20    0.80
  -8   2  -3    2.60    0.80
   8  -2   3    4.10    0.70
   8  -2   3    3.40    0.50
   8  -2   3    6.50    1.50
   8  -2   3    4.40    0.80
   8  -2   3    3.60    0.60
   8  -2   3    3.00    1.00
   8  -2   3    5.50    1.50
  -6   1  -4    6.70    1.00
  -6   1  -4    6.00    0.90
  -6   1  -4    7.70    0.90
   6  -1   4    6.00    0.90
   6  -1   4    8.10    1.00
   6  -1   4    6.30    1.00
   6  -1   4    9.00    1.20
   6  -1   4    7.60    1.40
   6  -1   4    6.20    1.20
   6  -1   4    7.70    1.90
   6  -1   4    6.30    1.30
   6  -1   4    7.10    1.70
  -4   0  -5   30.50    1.90
  -4   0  -5   30.40    4.40
  -4   0  -5   33.10    1.80
  -4   0  -5   33.10    2.10
  -4   0  -5   31.50    4.50
  -4   0  -5   30.70    3.20
   4   0   5   31.40    2.00
   4   0   5   25.70    2.70
   4   0   5   31.60    5.10
   4   0   5   33.70    2.40
   4   0   5   25.60    6.30
  -2  -1  -6   18.20    1.20
  -2  -1  -6   14.90    1.20
  -2  -1  -6   17.40    2.30
  -2  -1  -6   14.90    3.50
  -2  -1  -6   17.10    3.60
  -2  -1  -6   19.40    1.50
  -2  -1  -6   15.50    1.60
   2   1   6   17.50    1.50
   2   1   6   14.90    2.20
   2   1   6   15.10    1.70
   2   1   6   13.20    4.60
   2   1   6   14.70    2.40
   2   1   6    2.90    6.50
   2   1   6   13.90    4.40
   2   1   6   19.90    2.30
   0  -2  -7   97.19    4.70
   0  -2  -7   86.29    5.30
   0  -2  -7   88.99    4.50
   0  -2  -7   92.59    5.50
   0  -2  -7   96.29    4.80
   0   2   7   86.59    5.20
   0   2   7   97.19    5.80
   0   2   7   93.09    5.00
   0   2   7   99.09    4.80
   2  -3  -8    2.40    1.90
   2  -3  -8    0.40    0.80
   2  -3  -8    0.30    0.50
  -2   3   8    0.40    0.70
  -2   3   8    0.40    1.00
  -9   3  -2   -0.40    0.30
  -9   3  -2    0.10    0.40
   9  -3   2    0.60    0.60
   9  -3   2    0.30    0.40
   9  -3   2    0.10    0.60
   9  -3   2    0.10    0.40
   9  -3   2    1.00    0.80
  -7   2  -3    7.80    1.40
  -7   2  -3    6.30    0.80
  -7   2  -3    7.50    1.10
   7  -2   3    7.10    1.20
   7  -2   3    5.40    1.10
   7  -2   3    7.00    1.10
   7  -2   3    6.90    1.00
   7  -2   3    6.80    1.80
   7  -2   3    7.10    0.80
   7  -2   3    5.70    1.80
   7  -2   3    6.70    1.40
   7  -2   3    7.30    1.00
  -5   1  -4  123.99    7.70
  -5   1  -4  125.49    5.50
  -5   1  -4  118.49    5.70
  -5   1  -4  128.09    7.60
  -5   1  -4  119.69    5.40
   5  -1   4  121.09    5.60
   5  -1   4  122.69    6.50
   5  -1   4  120.19    6.60
   5  -1   4  123.19    6.40
   5  -1   4  118.89    5.90
   5  -1   4  114.59    9.10
   5  -1   4  119.89    5.90
   5  -1   4  121.69    5.90
   5  -1   4  126.29    6.20
  -3   0  -5  107.89    4.70
  -3   0  -5   89.79    5.30
  -3   0  -5  103.59    5.90
  -3   0  -5  103.89    8.20
  -3   0  -5  107.39    5.00
  -3   0  -5  109.59    6.80
  -3   0  -5  109.09    6.70
   3   0   5  106.19    4.90
   3   0   5   95.89    4.90
   3   0   5   99.39    5.60
   3   0   5   99.99    8.90
   3   0   5  101.79    5.60
   3   0   5  108.99    5.30
  -1  -1  -6    1.30    3.10
  -1  -1  -6    1.70    0.80
  -1  -1  -6   -2.80    3.20
  -1  -1  -6    1.60    1.20
  -1  -1  -6   -0.60    3.00
  -1  -1  -6    2.50    0.60
  -1  -1  -6    0.70    0.60
  -1  -1  -6    3.00    1.20
   1   1   6    4.40    1.10
   1   1   6    3.90    1.10
   1   1   6    1.20    1.90
   1   1   6    2.70    1.30
   1   1   6    2.40    5.70
   1   1   6    4.00    1.00
   1   1   6    1.40    2.00
   1  -2  -7  315.67   14.20
   1  -2  -7  334.57   14.40
   1  -2  -7  317.77   16.30
   1  -2  -7  316.17   16.30
   1  -2  -7  332.67   14.30
   1  -2  -7  319.97   18.00
   1  -2  -7  309.97   14.60
   1  -2  -7  319.97   14.10
   1  -2  -7  334.47   14.10
  -1   2   7  341.37   14.80
  -1   2   7  337.27   15.70
  -1   2   7  321.37   14.70
  -1   2   7  340.27   15.80
  -1   2   7  350.86   14.40
  -1   2   7  333.37   14.00
   3  -3  -8   15.30    1.60
   3  -3  -8   16.30    1.70
   3  -3  -8   13.00    1.60
   3  -3  -8   16.30    1.30
  -3   3   8   16.80    1.80
  -3   3   8   15.50    1.50
  -3   3   8   16.20    1.40
  -8   3  -2    3.10    0.60
   8  -3   2    2.90    0.70
   8  -3   2    2.90    0.90
   8  -3   2    5.20    1.70
   8  -3   2    2.60    0.60
   8  -3   2    4.50    0.90
   8  -3   2    4.10    1.10
   8  -3   2    2.80    0.80
   8  -3   2    4.60    0.70
   8  -3   2    7.40    1.90
  -6   2  -3    0.40    0.70
  -6   2  -3    2.20    2.00
  -6   2  -3    2.80    0.60
  -6   2  -3    0.60    0.50
  -6   2  -3    2.60    2.00
   6  -2   3    0.40    1.20
   6  -2   3    1.40    1.00
   6  -2   3    1.70    0.70
   6  -2   3    1.50    0.70
   6  -2   3    2.00    0.60
   6  -2   3    1.90    0.80
   6  -2   3    0.80    1.10
   6  -2   3    1.30    0.90
  -4   1  -4  314.97   14.30
  -4   1  -4  347.67   14.00
  -4   1  -4  329.77   15.20
  -4   1  -4  331.77   15.70
  -4   1  -4  325.37   16.60
  -4   1  -4  340.87   15.90
  -4   1  -4  309.47   13.90
   4  -1   4  337.27   14.60
   4  -1   4  337.17   14.10
   4  -1   4  338.17   17.70
   4  -1   4  334.37   14.30
   4  -1   4  329.47   16.70
   4  -1   4  348.27   14.90
   4  -1   4  328.47   14.50
   4  -1   4  336.67   14.20
   4  -1   4  326.47   14.90
  -2   0  -5   24.90    1.80
  -2   0  -5   25.20    1.60
  -2   0  -5   25.10    3.00
  -2   0  -5   22.40    2.30
  -2   0  -5   29.60    3.10
  -2   0  -5   26.80    1.60
   2   0   5   24.10    1.70
   2   0   5   21.20    3.10
   2   0   5   25.70    1.80
   2   0   5   32.50    3.30
   2   0   5   21.30    3.00
   2   0   5   24.30    2.80
   2   0   5   34.50    5.40
   2   0   5   29.20    1.90
   2   0   5   24.60    2.00
   2   0   5   37.50    7.80
   0  -1  -6   63.29    4.80
   0  -1  -6   65.59    4.90
   0  -1  -6   66.49    3.10
   0  -1  -6   67.39    4.00
   0  -1  -6   65.19    4.30
   0  -1  -6   66.99    4.10
   0  -1  -6   57.99    3.50
   0  -1  -6   61.19    3.70
   0  -1  -6   65.19    3.10
   0  -1  -6   74.39    7.40
   0  -1  -6   57.69    5.80
   0   1   6   62.39    4.10
   0   1   6   66.89    4.70
   0   1   6   73.69    4.20
   0   1   6   64.19    5.20
   0   1   6   71.09    4.70
   0   1   6   61.89    3.20
   2  -2  -7   34.70    2.70
   2  -2  -7   47.40    7.40
   2  -2  -7   42.20    2.70
   2  -2  -7   41.20    2.50
   2  -2  -7   36.70    2.30
   2  -2  -7   32.30    5.20
   2  -2  -7   40.20    2.90
   2  -2  -7   34.30    5.30
   2  -2  -7   41.70    2.70
   2  -2  -7   36.60    2.70
  -2   2   7   42.90    2.50
  -2   2   7   39.20    3.10
  -2   2   7   40.60    4.00
  -2   2   7   39.90    2.70
  -2   2   7   39.50    3.90
  -2   2   7   39.10    2.60
  -2   2   7   40.40    2.90
   4  -3  -8    4.20    0.80
   4  -3  -8    4.90    1.30
   4  -3  -8    7.40    1.60
   4  -3  -8    4.40    0.90
  -4   3   8    4.30    1.00
  -4   3   8    6.20    1.10
  -4   3   8    5.30    1.20
  -9   4  -1   60.09    2.90
   9  -4   1   63.99    3.50
   9  -4   1   63.09    4.00
   9  -4   1   62.39    3.00
   9  -4   1   68.89    3.10
   9  -4   1   66.79    3.90
   9  -4   1   67.39    3.00
   9  -4   1   66.59    3.30
   9  -4   1   67.19    3.40
   9  -4   1   61.59    3.40
  -7   3  -2  272.57   11.80
  -7   3  -2  259.27   12.00
   7  -3   2  294.27   12.00
   7  -3   2  293.87   12.40
   7  -3   2  279.17   12.20
   7  -3   2  284.47   12.10
   7  -3   2  287.87   12.60
   7  -3   2  273.47   13.30
   7  -3   2  250.47   13.60
   7  -3   2  282.17   12.10
   7  -3   2  289.27   12.10
  -5   2  -3   97.29    5.00
  -5   2  -3  115.69    6.40
  -5   2  -3  102.19    7.40
  -5   2  -3  113.49    6.40
  -5   2  -3  107.69    4.90
   5  -2   3  110.69    5.10
   5  -2   3  112.69    5.40
   5  -2   3  110.69    5.20
   5  -2   3   99.79    7.10
   5  -2   3   97.89    6.50
   5  -2   3  118.79    6.00
   5  -2   3  104.59    6.90
   5  -2   3  106.69    5.90
   5  -2   3  108.99    6.40
   5  -2   3  111.99    5.40
   5  -2   3  114.79    5.40
   5  -2   3  106.59    5.20
   5  -2   3  105.69    5.50
   5  -2   3  108.59    7.00
  -3   1  -4   90.89    4.50
  -3   1  -4  106.89    5.80
  -3   1  -4   88.79    4.30
  -3   1  -4  102.99    5.70
  -3   1  -4  103.59    6.40
  -3   1  -4  100.39    5.30
   3  -1   4   90.89    4.70
   3  -1   4  101.99    7.10
   3  -1   4   91.29    5.00
   3  -1   4   95.09    6.20
   3  -1   4   90.89    5.30
   3  -1   4   95.99    4.80
   3  -1   4   98.39    4.50
   3  -1   4   94.89    5.10
   3  -1   4   92.39    5.30
  -1   0  -5   92.39    4.30
  -1   0  -5   90.49    4.50
  -1   0  -5   91.59    6.00
  -1   0  -5   82.59    7.20
  -1   0  -5   85.69    4.50
  -1   0  -5  106.99    4.40
  -1   0  -5   96.49    5.10
   1   0   5  100.19    5.30
   1   0   5  100.59    5.30
   1   0   5  103.49    4.70
   1   0   5  102.19    4.80
   1   0   5   94.69    5.40
   1   0   5   88.39    4.60
   1   0   5   88.59    4.70
   1   0   5   95.59    6.70
   1  -1  -6  457.05   18.30
   1  -1  -6  400.66   17.30
   1  -1  -6  403.16   19.00
   1  -1  -6  423.36   18.30
   1  -1  -6  407.76   21.10
   1  -1  -6  396.56   19.90
   1  -1  -6  410.26   19.00
   1  -1  -6  424.96   18.10
   1  -1  -6  452.35   20.80
   1  -1  -6  427.56   17.90
   1  -1  -6  421.16   17.80
   1  -1  -6  417.56   17.80
   1  -1  -6  411.76   17.90
  -1   1   6  412.66   20.50
  -1   1   6  417.26   17.60
  -1   1   6  421.66   20.90
  -1   1   6  431.56   18.30
  -1   1   6  423.96   18.80
  -1   1   6  426.46   18.80
  -1   1   6  418.26   17.80
  -1   1   6  423.46   18.10
   3  -2  -7   13.90    1.70
   3  -2  -7   15.40    1.80
   3  -2  -7   13.30    1.70
   3  -2  -7   15.30    1.30
   3  -2  -7   17.60    2.20
   3  -2  -7   19.10    1.60
  -3   2   7   16.20    2.20
  -3   2   7   15.70    1.60
  -3   2   7   14.90    1.70
  -3   2   7   14.90    2.50
  -3   2   7   17.80    1.60
  -3   2   7   18.40    2.20
   5  -3  -8   96.29    4.30
   5  -3  -8   96.39    5.00
   5  -3  -8   94.69    4.40
   5  -3  -8   85.59    4.50
   5  -3  -8   95.99    4.80
   5  -3  -8   99.79    4.80
   5  -3  -8   85.49    4.80
  -5   3   8   94.09    4.70
  -5   3   8   94.29    4.40
  -5   3   8   93.39    4.70
  -8   4  -1   35.10    1.90
   8  -4   1   36.60    2.70
   8  -4   1   37.00    2.20
   8  -4   1   37.50    2.70
   8  -4   1   37.60    3.20
   8  -4   1   40.20    3.40
   8  -4   1   35.50    2.00
   8  -4   1   36.40    2.60
   8  -4   1   34.30    2.10
   8  -4   1   35.10    2.40
   8  -4   1   36.70    2.00
   8  -4   1   36.40    2.50
  -6   3  -2    2.90    0.60
  -6   3  -2   -1.20    2.10
  -6   3  -2    7.90    2.00
   6  -3   2    6.60    1.60
   6  -3   2    4.30    1.10
   6  -3   2    4.60    0.90
   6  -3   2    5.00    0.90
   6  -3   2    4.00    0.90
   6  -3   2    3.30    0.80
   6  -3   2    4.80    1.10
   6  -3   2    3.90    0.90
   6  -3   2    5.20    1.00
   6  -3   2    2.90    0.70
   6  -3   2    4.70    1.60
  -4   2  -3   94.59    6.20
  -4   2  -3  111.19    5.80
  -4   2  -3  109.09    5.70
   4  -2   3  102.09    6.60
   4  -2   3  104.39    5.00
   4  -2   3  103.89    6.00
   4  -2   3   98.19    4.90
   4  -2   3  112.79    5.00
   4  -2   3  100.09    4.70
   4  -2   3  102.09    5.30
   4  -2   3  104.09    5.00
   4  -2   3   94.89    6.00
   4  -2   3  120.09    9.30
   4  -2   3  100.09    5.30
   4  -2   3   92.29    5.90
   4  -2   3   94.09    6.20
   4  -2   3   99.29    5.00
   4  -2   3  101.89    5.10
   4  -2   3   95.49    4.80
  -2   1  -4  248.58   11.00
  -2   1  -4  240.48    9.80
  -2   1  -4  202.38   12.10
  -2   1  -4  245.18   11.50
  -2   1  -4  217.68   10.40
  -2   1  -4  247.68   11.10
   2  -1   4  231.08   10.40
   2  -1   4  241.28    9.90
   2  -1   4  238.28   12.20
   2  -1   4  241.68   10.40
   2  -1   4  207.88   12.20
   2  -1   4  238.58   10.50
   2  -1   4  231.18   10.20
   2  -1   4  238.88   10.60
   2  -1   4  240.38   11.60
   2  -1   4  232.28   10.40
   0   0  -5   67.19    5.00
   0   0  -5   58.29    3.70
   0   0  -5   54.59    3.80
   0   0  -5   55.49    2.70
   0   0  -5   59.49    7.90
   0   0  -5   56.29    4.20
   0   0  -5   62.49    5.40
   0   0  -5   57.99    3.80
   0   0   5   54.19    4.50
   0   0   5   50.19    3.00
   0   0   5   58.29    3.60
   0   0   5   57.59    3.30
   0   0   5   63.09    3.80
   0   0   5   56.49    3.80
   0   0   5   55.09    3.10
   0   0   5   55.89    3.60
   2  -1  -6   49.20    4.10
   2  -1  -6   50.99    3.00
   2  -1  -6   55.69    3.10
   2  -1  -6   55.19    3.00
   2  -1  -6   49.70    2.70
   2  -1  -6   47.60    4.10
   2  -1  -6   56.59    5.50
   2  -1  -6   45.30    3.20
   2  -1  -6   49.00    4.80
   2  -1  -6   45.40    2.40
   2  -1  -6   55.69    3.10
   2  -1  -6   43.20    2.70
   2  -1  -6   49.20    2.70
   2  -1  -6   52.79    2.80
   2  -1  -6   52.19    5.00
   2  -1  -6   51.49    3.00
  -2   1   6   47.30    3.90
  -2   1   6   44.60    3.60
  -2   1   6   46.20    2.70
  -2   1   6   51.99    3.30
  -2   1   6   55.69    4.30
  -2   1   6   54.29    3.60
  -2   1   6   53.69    2.90
  -2   1   6   44.80    2.80
  -2   1   6   48.10    3.00
  -2   1   6   55.09    3.70
   4  -2  -7    4.70    1.30
   4  -2  -7    3.70    1.00
   4  -2  -7    6.50    1.30
   4  -2  -7    4.90    1.10
   4  -2  -7    3.30    1.10
   4  -2  -7    3.20    1.00
   4  -2  -7    5.30    1.30
   4  -2  -7    3.00    0.80
  -4   2   7    3.50    1.00
  -4   2   7    4.10    1.10
  -4   2   7    4.30    1.80
  -4   2   7    2.70    1.70
  -4   2   7    3.50    1.60
  -4   2   7    3.70    0.90
   6  -3  -8    4.20    0.80
   6  -3  -8    2.40    0.90
   6  -3  -8    5.10    0.80
   6  -3  -8    2.80    1.10
   6  -3  -8    3.40    1.10
   6  -3  -8    3.60    0.90
   6  -3  -8    4.00    0.60
  -6   3   8    3.80    0.90
  -6   3   8    3.00    1.00
  -6   3   8    4.20    1.30
   9  -5   0  167.48    7.10
   9  -5   0  163.48    7.40
   9  -5   0  172.68    7.00
   9  -5   0  159.98    6.90
   9  -5   0  151.88    7.20
   9  -5   0  159.58    7.40
   9  -5   0  165.68    7.30
   9  -5   0  162.28    7.80
   9  -5   0  159.38    7.80
   7  -4   1   16.50    1.70
   7  -4   1   17.50    1.70
   7  -4   1   14.60    1.20
   7  -4   1   17.00    2.40
   7  -4   1   16.00    1.40
   7  -4   1   20.70    1.80
   7  -4   1   18.00    1.80
   7  -4   1   20.10    2.80
   7  -4   1   16.00    1.30
   7  -4   1   16.20    1.90
   7  -4   1   16.80    1.40
   7  -4   1   13.90    1.40
   7  -4   1   16.00    1.60
   7  -4   1   15.40    1.50
  -5   3  -2    0.50    1.00
  -5   3  -2    1.70    1.30
  -5   3  -2    1.00    1.00
  -5   3  -2    1.30    1.20
   5  -3   2    3.20    1.20
   5  -3   2    0.40    0.70
   5  -3   2    0.90    0.70
   5  -3   2    0.20    0.90
   5  -3   2    0.30    0.60
   5  -3   2    0.30    0.90
   5  -3   2   -0.20    0.50
   5  -3   2   -0.20    0.50
   5  -3   2    1.70    0.60
   5  -3   2    0.80    0.60
   5  -3   2    1.30    0.60
   5  -3   2    0.60    0.50
   5  -3   2    0.00    0.80
   5  -3   2    0.80    0.50
   5  -3   2    0.90    0.40
  -3   2  -3 1421.06   59.09
  -3   2  -3 1486.55   59.19
  -3   2  -3 1413.66   58.39
  -3   2  -3 1404.76   58.39
   3  -2   3 1449.46   58.19
   3  -2   3 1401.46   58.79
   3  -2   3 1348.97   59.19
   3  -2   3 1433.76   58.19
   3  -2   3 1493.15   59.29
   3  -2   3 1407.66   58.09
   3  -2   3 1378.26   57.89
  -1   1  -4 1123.79   47.00
  -1   1  -4 1133.19   46.10
  -1   1  -4 1048.20   48.70
  -1   1  -4 1192.18   47.40
  -1   1  -4 1112.39   47.00
  -1   1  -4 1108.99   48.30
  -1   1  -4 1072.69   46.60
  -1   1  -4 1030.50   48.20
   1  -1   4 1139.89   47.60
   1  -1   4 1225.88   46.70
   1  -1   4 1106.39   48.40
   1  -1   4 1220.38   47.00
   1  -1   4 1197.08   46.60
   1  -1   4 1154.78   46.70
   1  -1   4 1161.08   46.70
   1  -1   4 1166.58   46.30
   1   0  -5   34.40    2.10
   1   0  -5   37.50    2.40
   1   0  -5   41.40    3.80
   1   0  -5   35.60    4.60
   1   0  -5   36.70    1.90
   1   0  -5   37.50    2.40
   1   0  -5   34.70    2.70
   1   0  -5   37.90    3.20
   1   0  -5   36.20    3.90
   1   0  -5   33.40    2.70
  -1   0   5   32.50    4.60
  -1   0   5   36.60    2.30
  -1   0   5   36.80    2.60
  -1   0   5   41.00    2.20
  -1   0   5   38.60    2.70
  -1   0   5   39.70    2.10
  -1   0   5   37.00    3.60
  -1   0   5   39.10    2.90
  -1   0   5   43.00    2.20
   3  -1  -6   60.69    3.30
   3  -1  -6   66.49    3.40
   3  -1  -6   60.79    3.20
   3  -1  -6   66.09    3.50
   3  -1  -6   57.69    3.20
   3  -1  -6   69.99    3.50
   3  -1  -6   64.79    5.60
   3  -1  -6   69.99    3.70
   3  -1  -6   64.89    3.40
   3  -1  -6   57.69    3.70
   3  -1  -6   64.59    3.40
   3  -1  -6   61.09    5.30
  -3   1   6   68.09    4.20
  -3   1   6   60.49    3.20
  -3   1   6   61.99    3.40
  -3   1   6   61.39    4.60
  -3   1   6   69.69    3.40
  -3   1   6   65.39    4.30
  -3   1   6   60.29    3.70
   5  -2  -7   89.59    4.70
   5  -2  -7   78.39    5.00
   5  -2  -7   90.89    4.40
   5  -2  -7   91.49    4.70
   5  -2  -7   89.99    4.80
   5  -2  -7   86.99    6.90
   5  -2  -7   91.49    6.80
   5  -2  -7   87.49    4.90
   5  -2  -7   76.69    6.10
   5  -2  -7   87.49    4.80
   5  -2  -7   92.19    4.80
  -5   2   7   89.79    5.90
  -5   2   7   98.39    4.70
  -5   2   7   86.39    4.60
  -5   2   7   91.49    4.70
  -5   2   7   97.69    5.60
  -5   2   7   88.49    5.80
   7  -3  -8   97.69    5.10
   7  -3  -8   97.59    5.40
   7  -3  -8  108.79    4.60
  -7   3   8  104.39    4.70
  -7   3   8  106.69    4.90
  -7   3   8  105.29    4.90
   8  -5   0   13.90    1.20
   8  -5   0   11.40    1.30
   8  -5   0   10.60    1.50
   8  -5   0   12.30    1.50
   8  -5   0   10.80    1.60
   8  -5   0   13.10    1.20
   8  -5   0   10.80    1.50
   8  -5   0   15.80    1.70
   8  -5   0   13.50    2.30
   8  -5   0   13.90    1.60
   8  -5   0   14.80    1.10
   8  -5   0   12.20    1.80
   8  -5   0   12.30    1.80
   8  -5   0   13.90    2.20
  -6   4  -1   38.50    4.80
   6  -4   1   43.10    2.50
   6  -4   1   40.30    2.30
   6  -4   1   42.90    2.80
   6  -4   1   47.60    2.70
   6  -4   1   44.00    2.60
   6  -4   1   41.30    2.40
   6  -4   1   40.40    2.40
   6  -4   1   41.10    3.00
   6  -4   1   42.10    3.40
   6  -4   1   40.90    2.50
   6  -4   1   43.60    2.80
   6  -4   1   43.90    2.50
   6  -4   1   42.10    2.60
   6  -4   1   43.50    3.30
   6  -4   1   43.90    2.70
  -4   3  -2    0.30    0.60
  -4   3  -2    0.60    0.70
  -4   3  -2    0.80    0.80
   4  -3   2   -0.40    0.60
   4  -3   2    0.30    0.40
   4  -3   2    0.40    0.60
   4  -3   2   -0.20    0.60
   4  -3   2   -0.40    0.60
   4  -3   2   -0.10    0.70
   4  -3   2    0.00    0.50
  -2   2  -3 2157.78   83.69
  -2   2  -3 1989.60   83.19
  -2   2  -3 2206.78   83.49
   2  -2   3 1941.31   83.19
   2  -2   3 2067.79   83.59
   2  -2   3 1951.50   83.09
   2  -2   3 1949.90   82.29
   0   1  -4  146.79    7.10
   0   1  -4  158.88    7.50
   0   1  -4  163.68    8.40
   0   1  -4  140.89    8.00
   0   1  -4  161.28    8.00
   0   1  -4  142.59    7.00
   0   1  -4  145.49    7.10
   0  -1   4  149.99    6.70
   0  -1   4  147.99    6.90
   0  -1   4  152.18    7.00
   0  -1   4  162.88    7.10
   0  -1   4  155.88    6.60
   0  -1   4  146.99    6.60
   0  -1   4  171.88    9.20
   0  -1   4  153.88    7.20
   0  -1   4  154.68    6.60
   0  -1   4  160.18    7.70
   2   0  -5    1.10    0.40
   2   0  -5    2.00    1.60
   2   0  -5    0.70    0.50
   2   0  -5    1.90    1.00
   2   0  -5    0.30    0.50
   2   0  -5    3.10    0.70
   2   0  -5    1.10    0.60
   2   0  -5    1.20    0.80
   2   0  -5    0.40    1.00
   2   0  -5    1.30    0.40
   2   0  -5    2.40    2.20
   2   0  -5    1.60    0.80
   2   0  -5    2.50    1.60
  -2   0   5    1.30    0.70
  -2   0   5    2.00    0.70
  -2   0   5    1.40    0.70
  -2   0   5    6.50    2.50
  -2   0   5    1.60    0.50
  -2   0   5    1.90    0.70
  -2   0   5    0.80    0.60
  -2   0   5    1.80    0.90
   4  -1  -6  104.39    5.00
   4  -1  -6  101.09    5.40
   4  -1  -6   99.29    5.10
   4  -1  -6  106.19    4.90
   4  -1  -6   97.69    4.90
   4  -1  -6  101.39    4.80
   4  -1  -6  103.99    4.90
   4  -1  -6  103.39    4.70
   4  -1  -6   94.69    6.10
   4  -1  -6   97.19    5.20
   4  -1  -6   87.39    5.90
   4  -1  -6  110.39    8.80
   4  -1  -6   92.99    4.60
   4  -1  -6  105.39    5.00
   4  -1  -6  104.59    7.40
  -4   1   6   96.29    5.90
  -4   1   6   98.99    4.70
  -4   1   6  102.09    5.70
  -4   1   6  100.69    5.60
  -4   1   6  102.89    4.80
  -4   1   6   98.39    8.00
  -4   1   6   96.19    5.30
   6  -2  -7  206.78   11.70
   6  -2  -7  213.28    9.60
   6  -2  -7  214.18    9.70
   6  -2  -7  223.08    9.90
   6  -2  -7  199.68    9.60
   6  -2  -7  210.78    9.70
   6  -2  -7  210.88    9.70
   6  -2  -7  206.78    9.20
   6  -2  -7  223.08   10.00
   6  -2  -7  215.08    9.40
   6  -2  -7  222.58    9.90
   6  -2  -7  211.68    9.90
   6  -2  -7  212.38   11.30
   6  -2  -7  231.58    9.70
  -6   2   7  217.88    9.70
  -6   2   7  221.38    9.70
  -6   2   7  220.28   11.60
  -6   2   7  218.48   11.50
   8  -3  -8   18.10    1.10
  -8   3   8   16.80    1.10
  -8   3   8   13.90    1.10
  -8   3   8   13.50    1.50
   9  -6  -1    5.80    0.80
   9  -6  -1    6.80    0.70
   9  -6  -1    4.30    1.00
   9  -6  -1    6.30    0.70
   9  -6  -1    4.30    1.10
   9  -6  -1    7.50    1.00
   9  -6  -1    7.40    1.10
   7  -5   0  184.68    8.50
   7  -5   0  186.18    7.90
   7  -5   0  181.08    8.60
   7  -5   0  172.18    7.90
   7  -5   0  186.88    8.40
   7  -5   0  169.68    9.50
   7  -5   0  163.98    9.70
   7  -5   0  182.08    8.40
   7  -5   0  192.38    8.10
   7  -5   0  180.08    8.60
   7  -5   0  187.18    8.60
   7  -5   0  177.78    8.20
   7  -5   0  169.48    7.80
   7  -5   0  188.68    8.00
   7  -5   0  182.48    8.30
   7  -5   0  188.18    8.10
  -5   4  -1  377.46   17.40
  -5   4  -1  374.16   16.30
  -5   4  -1  399.46   17.00
   5  -4   1  372.06   15.80
   5  -4   1  371.66   15.60
   5  -4   1  373.46   15.70
   5  -4   1  363.56   15.70
   5  -4   1  359.36   15.50
   5  -4   1  372.76   15.70
   5  -4   1  367.06   15.50
   5  -4   1  358.76   15.50
   5  -4   1  382.06   15.80
   5  -4   1  362.36   15.70
   5  -4   1  357.96   16.20
   5  -4   1  360.46   15.60
   5  -4   1  370.16   16.30
   5  -4   1  355.46   15.40
   5  -4   1  372.56   15.60
   5  -4   1  377.26   16.30
   5  -4   1  377.86   15.60
  -3   3  -2  378.96   15.70
  -3   3  -2  386.06   16.60
   3  -3   2  386.86   15.90
   3  -3   2  350.66   15.70
   3  -3   2  366.76   15.50
   3  -3   2  351.16   15.60
   3  -3   2  367.36   15.90
   3  -3   2  414.86   15.90
  -1   2  -3    5.80    1.30
  -1   2  -3    4.60    0.80
  -1   2  -3    4.10    0.80
  -1   2  -3    4.30    0.80
  -1   2  -3    5.00    0.80
   1  -2   3    4.00    0.70
   1  -2   3    4.20    0.70
   1  -2   3    4.80    0.60
   1  -2   3    6.00    1.30
   1   1  -4   13.70    1.30
   1   1  -4   11.50    2.00
   1   1  -4   14.60    2.10
  -1  -1   4   14.70    1.30
  -1  -1   4   14.90    1.70
  -1  -1   4   13.00    2.00
  -1  -1   4   11.50    1.20
  -1  -1   4   15.40    1.10
  -1  -1   4   12.00    1.00
   3   0  -5  851.91   33.10
   3   0  -5  821.32   34.90
   3   0  -5  777.02   33.20
   3   0  -5  814.92   33.20
   3   0  -5  803.82   33.80
   3   0  -5  835.22   33.20
   3   0  -5  861.81   35.20
   3   0  -5  714.83   35.80
   3   0  -5  805.22   33.80
   3   0  -5  741.83   33.50
  -3   0   5  848.52   34.00
  -3   0   5  879.11   33.10
  -3   0   5  810.92   33.70
  -3   0   5  781.92   33.70
  -3   0   5  791.62   33.80
  -3   0   5  799.62   36.70
  -3   0   5  805.72   33.70
  -3   0   5  791.22   33.40
   5  -1  -6  114.49    7.70
   5  -1  -6  102.89    5.30
   5  -1  -6  112.99    5.40
   5  -1  -6  110.19    5.50
   5  -1  -6  114.59    5.50
   5  -1  -6  109.39    5.60
   5  -1  -6  118.49    5.70
   5  -1  -6   97.49    5.00
   5  -1  -6  110.79    5.50
   5  -1  -6  122.29    5.60
   5  -1  -6  123.09    7.50
  -5   1   6  108.89    6.20
  -5   1   6  103.09    5.90
  -5   1   6  115.59    5.30
  -5   1   6  114.59    6.70
  -5   1   6  115.79    5.50
  -5   1   6  103.19    6.20
   7  -2  -7   20.50    1.80
   7  -2  -7   17.80    1.60
   7  -2  -7   15.10    1.60
   7  -2  -7   18.30    1.80
   7  -2  -7   17.40    1.80
   7  -2  -7   20.30    1.40
   7  -2  -7   16.90    1.80
   7  -2  -7   17.60    3.10
   7  -2  -7   18.10    1.80
   7  -2  -7   20.80    3.40
   7  -2  -7   16.10    1.30
   7  -2  -7   21.60    1.70
   7  -2  -7   19.60    1.50
   7  -2  -7   16.40    1.80
  -7   2   7   21.20    1.40
  -7   2   7   18.10    1.60
   8  -6  -1    9.00    1.20
   8  -6  -1    9.10    1.30
   8  -6  -1    6.80    1.00
   8  -6  -1    6.90    1.70
   8  -6  -1   10.30    1.50
   8  -6  -1    9.00    1.00
   8  -6  -1    9.60    1.00
   8  -6  -1    8.70    1.20
   8  -6  -1    9.70    1.30
   8  -6  -1   10.20    1.10
   8  -6  -1    7.50    1.30
   8  -6  -1    6.30    1.30
  -6   5   0   12.50    3.20
   6  -5   0   19.30    1.40
   6  -5   0   20.30    1.80
   6  -5   0   17.30    1.70
   6  -5   0   19.60    2.40
   6  -5   0   16.50    1.40
   6  -5   0   18.70    1.40
   6  -5   0   18.80    1.50
   6  -5   0   14.30    2.30
   6  -5   0   19.70    1.70
   6  -5   0   14.80    1.50
   6  -5   0   19.40    1.40
   6  -5   0   17.40    2.30
   6  -5   0   18.30    1.80
   6  -5   0   19.50    1.70
   6  -5   0   23.00    1.90
   6  -5   0   18.80    1.60
  -4   4  -1   86.29    4.50
  -4   4  -1   86.19    4.50
   4  -4   1   83.89    4.50
   4  -4   1   81.19    3.90
   4  -4   1   86.99    4.10
   4  -4   1   83.79    4.10
   4  -4   1   88.39    4.00
   4  -4   1   86.19    4.50
   4  -4   1   86.99    4.00
   4  -4   1   83.39    4.10
  -2   3  -2    4.40    0.60
  -2   3  -2    3.40    0.80
  -2   3  -2    4.00    0.70
  -2   3  -2    4.50    0.90
   2  -3   2    4.60    0.60
   2  -3   2    3.10    0.50
   2  -3   2    4.00    0.80
   0   2  -3   91.59    4.30
   0   2  -3   95.79    4.40
   0   2  -3   95.79    5.00
   0   2  -3   96.89    4.50
   0   2  -3   87.19    4.40
   0   2  -3   91.69    4.30
   0  -2   3   93.19    4.00
   0  -2   3   90.29    4.50
   2   1  -4  355.86   15.10
   2   1  -4  373.66   15.50
   2   1  -4  382.46   16.40
   2   1  -4  364.36   16.20
   2   1  -4  358.06   16.80
   2   1  -4  373.76   15.70
   2   1  -4  358.56   15.40
   2   1  -4  357.36   15.40
  -2  -1   4  365.86   16.00
  -2  -1   4  375.86   17.20
  -2  -1   4  349.07   15.20
  -2  -1   4  341.27   15.50
  -2  -1   4  356.16   15.10
  -2  -1   4  351.36   15.60
  -2  -1   4  352.96   15.40
   4   0  -5   13.40    1.90
   4   0  -5   16.40    2.90
   4   0  -5   12.20    1.20
   4   0  -5   14.50    1.30
   4   0  -5   13.60    2.60
   4   0  -5   13.80    1.20
   4   0  -5   14.40    1.20
   4   0  -5   13.50    1.90
   4   0  -5   12.90    1.20
   4   0  -5   12.30    1.40
   4   0  -5   14.30    1.10
  -4   0   5   12.10    1.40
  -4   0   5   14.70    1.70
  -4   0   5   14.80    1.70
  -4   0   5   14.40    1.60
  -4   0   5   13.30    1.10
  -4   0   5   10.40    1.40
   6  -1  -6   55.69    2.90
   6  -1  -6   61.69    3.40
   6  -1  -6   60.79    3.50
   6  -1  -6   61.09    3.20
   6  -1  -6   57.49    3.30
   6  -1  -6   61.19    3.60
   6  -1  -6   64.99    5.20
   6  -1  -6   58.19    3.50
   6  -1  -6   63.99    3.50
   6  -1  -6   62.09    3.50
   6  -1  -6   64.69    5.40
   6  -1  -6   61.89    3.50
   6  -1  -6   60.09    3.60
   6  -1  -6   56.79    3.10
   6  -1  -6   62.89    3.60
   6  -1  -6   55.59    3.00
  -6   1   6   59.39    4.90
  -6   1   6   57.39    3.20
  -6   1   6   60.29    3.10
  -6   1   6   54.69    4.40
   8  -2  -7   67.49    3.70
   8  -2  -7   63.79    3.70
   8  -2  -7   66.09    3.50
   8  -2  -7   64.29    3.70
   8  -2  -7   66.49    3.50
   8  -2  -7   66.29    3.60
   8  -2  -7   67.29    3.70
   8  -2  -7   68.09    3.40
   8  -2  -7   69.29    3.30
   8  -2  -7   72.89    3.50
  -8   2   7   68.79    3.30
  -8   2   7   70.59    3.50
  -8   2   7   73.19    3.60
   7  -6  -1  125.29    5.90
   7  -6  -1  119.49    6.00
   7  -6  -1  122.89    6.00
   7  -6  -1  116.99    6.40
   7  -6  -1  116.69    5.90
   7  -6  -1  122.29    5.50
   7  -6  -1  123.39    5.90
   7  -6  -1  125.69    5.60
   7  -6  -1  128.49    5.60
   7  -6  -1  111.19    5.90
   7  -6  -1  120.29    6.30
   7  -6  -1  115.39    5.30
   7  -6  -1  127.89    6.20
   7  -6  -1  125.89    5.90
   7  -6  -1  126.69    5.70
  -5   5   0   16.70    2.40
   5  -5   0   12.90    1.20
   5  -5   0   10.40    1.10
   5  -5   0   14.20    1.40
   5  -5   0   11.10    1.40
   5  -5   0   14.10    1.00
   5  -5   0   11.80    1.80
   5  -5   0   13.90    1.30
   5  -5   0   14.30    1.50
   5  -5   0   12.10    1.30
   5  -5   0   14.60    1.30
   5  -5   0   12.30    1.50
   5  -5   0   13.00    1.30
   5  -5   0   14.10    1.20
   5  -5   0   11.10    1.20
   5  -5   0   13.00    1.20
   5  -5   0   14.50    1.20
   5  -5   0   12.80    1.90
  -3   4  -1 1271.47   51.69
  -3   4  -1 1348.57   51.59
   3  -4   1 1240.38   51.09
   3  -4   1 1252.87   51.19
   3  -4   1 1201.38   50.99
   3  -4   1 1270.17   51.19
   3  -4   1 1195.88   51.09
   3  -4   1 1283.47   51.19
  -1   3  -2 1110.19   44.10
  -1   3  -2 1031.60   43.70
  -1   3  -2 1080.69   43.90
  -1   3  -2 1007.80   43.80
  -1   3  -2 1173.68   44.10
  -1   3  -2 1030.70   43.70
   1  -3   2 1012.60   43.70
   1  -3   2 1124.59   44.10
   1  -3   2 1102.69   43.80
   1  -3   2 1113.99   44.20
   1   2  -3   12.90    1.40
   1   2  -3   14.70    1.10
   1   2  -3   13.70    1.10
  -1  -2   3   13.30    0.90
  -1  -2   3   14.80    1.30
  -1  -2   3   15.60    1.20
  -1  -2   3   11.90    1.20
  -1  -2   3   12.20    1.10
  -1  -2   3   10.50    0.90
   3   1  -4  232.78   11.30
   3   1  -4  245.48   11.60
   3   1  -4  220.08   11.90
   3   1  -4  243.88   10.30
   3   1  -4  248.78   10.70
   3   1  -4  232.68   10.10
   3   1  -4  247.08   10.40
   3   1  -4  240.68   10.10
   3   1  -4  249.88   10.00
  -3  -1   4  232.18   10.40
  -3  -1   4  207.48   10.30
  -3  -1   4  230.58   12.80
  -3  -1   4  227.58   10.20
  -3  -1   4  247.98   10.50
  -3  -1   4  244.28   10.50
  -3  -1   4  218.58   11.00
   5   0  -5   45.30    4.30
   5   0  -5   45.40    3.50
   5   0  -5   48.80    4.10
   5   0  -5   47.80    2.80
   5   0  -5   47.50    2.70
   5   0  -5   46.50    2.70
   5   0  -5   49.50    2.90
   5   0  -5   41.60    2.60
   5   0  -5   46.10    2.90
   5   0  -5   46.60    2.60
   5   0  -5   47.80    2.90
   5   0  -5   49.70    2.70
   5   0  -5   45.60    3.20
   5   0  -5   50.79    2.80
   5   0  -5   47.60    3.30
   5   0  -5   47.60    3.60
  -5   0   5   46.90    3.40
  -5   0   5   46.10    3.00
  -5   0   5   48.30    3.50
  -5   0   5   46.40    2.40
  -5   0   5   44.50    2.60
  -5   0   5   47.30    3.40
  -5   0   5   48.90    2.50
   7  -1  -6   56.69    3.00
   7  -1  -6   61.79    3.40
   7  -1  -6   57.59    3.10
   7  -1  -6   59.59    3.40
   7  -1  -6   62.09    5.20
   7  -1  -6   60.59    3.40
   7  -1  -6   60.89    3.60
   7  -1  -6   61.99    3.60
   7  -1  -6   61.69    3.50
   7  -1  -6   54.09    2.90
   7  -1  -6   64.69    3.60
   7  -1  -6   60.99    5.00
   7  -1  -6   59.79    3.10
   7  -1  -6   62.09    3.50
  -7   1   6   61.69    3.30
  -7   1   6   61.79    3.20
  -7   1   6   55.39    3.20
  -7   1   6   62.09    4.80
  -7   1   6   60.89    5.20
  -7   1   6   57.09    5.20
   9  -2  -7   13.70    1.30
   9  -2  -7   13.70    1.40
   9  -2  -7   14.80    1.40
   9  -2  -7   14.90    1.00
   9  -2  -7   14.80    1.10
   9  -2  -7   15.40    1.10
  -9   2   7   16.30    1.30
  -9   2   7   17.50    1.30
   8  -7  -2  126.89    5.60
   8  -7  -2  127.09    6.10
   8  -7  -2  123.19    6.00
   8  -7  -2  132.99    5.60
   8  -7  -2  122.39    5.70
   8  -7  -2  138.19    6.90
   8  -7  -2  129.79    5.60
   8  -7  -2  123.09    6.10
   8  -7  -2  132.99    5.70
   8  -7  -2  137.39    5.90
   6  -6  -1    3.40    0.70
   6  -6  -1    3.10    0.50
   6  -6  -1    3.10    1.20
   6  -6  -1    3.10    0.80
   6  -6  -1    5.20    0.90
   6  -6  -1    2.80    1.10
   6  -6  -1    4.50    0.90
   6  -6  -1    4.90    1.10
   6  -6  -1    5.10    0.90
   6  -6  -1    4.90    1.10
   6  -6  -1    3.00    0.90
   6  -6  -1    3.90    1.10
   6  -6  -1    3.30    0.90
   6  -6  -1    3.80    1.10
  -4   5   0  397.86   17.80
  -4   5   0  435.36   17.90
  -4   5   0  371.06   17.90
   4  -5   0  413.76   16.90
   4  -5   0  430.56   16.80
   4  -5   0  397.56   17.10
   4  -5   0  385.16   17.10
   4  -5   0  392.56   16.70
   4  -5   0  420.06   17.00
   4  -5   0  408.16   17.00
   4  -5   0  380.76   16.70
   4  -5   0  414.86   17.10
   4  -5   0  377.86   16.90
   4  -5   0  418.16   16.90
   4  -5   0  389.16   16.70
   4  -5   0  383.96   16.60
   4  -5   0  402.86   17.00
   4  -5   0  391.66   16.70
   4  -5   0  399.06   16.80
  -2   4  -1  127.29    5.60
  -2   4  -1  116.79    5.40
   2  -4   1  114.39    5.10
   2  -4   1  119.39    5.20
   2  -4   1  108.89    5.00
   2  -4   1  110.89    5.10
   2  -4   1  111.49    5.10
   2  -4   1  112.59    5.90
   2  -4   1  114.59    5.20
   2  -4   1  105.79    5.00
   0   3  -2   46.70    2.40
   0   3  -2   49.00    2.50
   0   3  -2   48.80    2.70
   0   3  -2   44.80    3.10
   0  -3   2   48.30    2.50
   0  -3   2   43.70    2.40
   0  -3   2   52.29    2.30
   0  -3   2   49.60    2.30
   0  -3   2   45.10    2.60
   0  -3   2   46.90    2.40
   0  -3   2   44.90    2.30
   0  -3   2   47.40    2.50
   2   2  -3 4343.37  172.18
   2   2  -3 4298.77  170.68
   2   2  -3 4313.87  170.78
   2   2  -3 4053.69  170.78
   2   2  -3 4064.09  170.38
  -2  -2   3 4378.16  170.88
  -2  -2   3 4353.66  170.78
  -2  -2   3 4057.19  170.38
  -2  -2   3 4373.86  170.68
  -2  -2   3 4352.36  172.68
  -2  -2   3 3868.91  170.78
   4   1  -4  399.86   17.30
   4   1  -4  428.66   17.10
   4   1  -4  386.26   17.60
   4   1  -4  440.26   18.70
   4   1  -4  412.86   17.70
   4   1  -4  387.36   17.60
   4   1  -4  401.46   17.00
   4   1  -4  402.26   17.10
   4   1  -4  416.36   17.40
   4   1  -4  420.46   18.90
   4   1  -4  402.66   19.60
  -4  -1   4  436.76   16.80
  -4  -1   4  395.76   17.70
  -4  -1   4  398.86   17.70
  -4  -1   4  424.76   20.90
  -4  -1   4  400.26   17.30
  -4  -1   4  363.26   16.70
  -4  -1   4  422.86   17.70
  -4  -1   4  395.06   17.90
   6   0  -5    5.60    0.90
   6   0  -5    5.80    0.90
   6   0  -5    5.00    2.00
   6   0  -5    8.20    1.50
   6   0  -5    8.90    2.80
   6   0  -5    9.30    1.30
   6   0  -5    5.30    1.00
   6   0  -5    7.80    0.80
   6   0  -5    8.10    1.60
   6   0  -5    8.40    1.10
   6   0  -5    7.60    1.00
   6   0  -5    5.70    1.10
   6   0  -5    8.40    1.20
   6   0  -5   10.20    1.80
  -6   0   5    9.70    2.00
  -6   0   5    9.60    1.00
  -6   0   5    8.40    1.80
  -6   0   5    7.00    1.40
  -6   0   5    8.10    0.90
  -6   0   5    9.20    1.70
   8  -1  -6    1.00    0.90
   8  -1  -6    0.70    0.40
   8  -1  -6    1.30    0.70
   8  -1  -6    0.40    0.60
   8  -1  -6    1.00    0.80
   8  -1  -6    0.60    0.50
   8  -1  -6    1.20    0.50
   8  -1  -6    1.20    0.80
   8  -1  -6   -1.90    1.30
   8  -1  -6    0.80    0.80
   8  -1  -6    0.90    0.70
  -8   1   6    1.50    0.60
  -8   1   6    0.20    0.60
  -8   1   6    0.80    0.60
   7  -7  -2    7.20    0.70
   7  -7  -2    8.20    1.50
   7  -7  -2    9.70    1.40
   7  -7  -2    9.20    1.50
   7  -7  -2    8.30    2.00
   7  -7  -2    7.40    1.10
   7  -7  -2    6.80    0.90
   7  -7  -2    7.60    1.00
   7  -7  -2    6.90    1.10
   7  -7  -2    8.00    1.00
   7  -7  -2    5.30    0.90
   7  -7  -2    6.60    1.10
   5  -6  -1  149.79    7.10
   5  -6  -1  150.58    6.70
   5  -6  -1  152.48    6.80
   5  -6  -1  148.79    6.90
   5  -6  -1  148.69    7.00
   5  -6  -1  150.08    7.20
   5  -6  -1  153.28    7.30
   5  -6  -1  155.08    6.60
   5  -6  -1  140.79    6.90
   5  -6  -1  141.29    6.80
   5  -6  -1  150.78    6.80
   5  -6  -1  152.68    7.10
   5  -6  -1  152.18    6.90
   5  -6  -1  152.18    7.10
   5  -6  -1  153.28    7.20
  -3   5   0   48.60    3.50
   3  -5   0   46.20    2.20
   3  -5   0   42.00    3.80
   3  -5   0   42.00    2.20
   3  -5   0   46.10    2.50
   3  -5   0   42.20    2.30
   3  -5   0   41.20    2.30
   3  -5   0   43.90    2.60
   3  -5   0   42.70    2.40
   3  -5   0   43.30    2.80
   3  -5   0   45.20    2.50
   3  -5   0   42.40    2.40
   3  -5   0   46.20    2.50
   3  -5   0   46.30    2.50
   3  -5   0   43.90    2.50
   3  -5   0   44.90    2.50
  -1   4  -1  488.95   21.10
  -1   4  -1  523.75   21.60
  -1   4  -1  516.35   21.40
  -1   4  -1  495.35   21.10
  -1   4  -1  518.15   21.50
  -1   4  -1  539.55   22.10
   1  -4   1  496.75   21.60
   1  -4   1  540.25   20.90
   1  -4   1  520.95   21.00
   1  -4   1  472.25   20.90
   1  -4   1  480.75   21.10
   1  -4   1  502.05   20.90
   1  -4   1  511.75   21.70
   1  -4   1  501.75   21.00
   1   3  -2  110.49    5.40
   1   3  -2  111.89    5.40
   1   3  -2  112.19    6.60
   1   3  -2  108.19    5.20
   1   3  -2  122.89    6.00
   1   3  -2  100.79    6.70
   1   3  -2  107.39    6.40
  -1  -3   2  126.29    5.60
  -1  -3   2  127.59    5.60
  -1  -3   2  116.79    5.30
  -1  -3   2  108.79    5.00
  -1  -3   2  113.29    5.40
  -1  -3   2  114.19    5.00
  -1  -3   2  123.89    5.10
  -1  -3   2  119.89    5.10
  -1  -3   2  125.69    5.10
  -1  -3   2  107.59    5.60
   3   2  -3  123.59    6.30
   3   2  -3  115.99    5.90
   3   2  -3  116.19    7.60
   3   2  -3  128.39    6.40
   3   2  -3  129.19    6.00
   3   2  -3  134.49    7.60
   3   2  -3  124.39    5.70
   3   2  -3  128.59    6.30
   3   2  -3  118.19    7.00
  -3  -2   3  123.69    5.50
  -3  -2   3  114.59    8.00
  -3  -2   3  134.89    6.30
  -3  -2   3  128.19    5.80
  -3  -2   3  125.69    6.40
  -3  -2   3  130.49    6.10
  -3  -2   3  130.29    6.30
   5   1  -4   42.30    2.90
   5   1  -4   39.00    3.10
   5   1  -4   43.60    3.80
   5   1  -4   44.90    3.00
   5   1  -4   46.80    2.50
   5   1  -4   42.40    2.70
   5   1  -4   40.40    4.10
   5   1  -4   44.90    2.50
   5   1  -4   43.60    2.50
   5   1  -4   41.50    2.40
   5   1  -4   40.50    3.20
   5   1  -4   48.80    2.90
   5   1  -4   41.20    2.90
  -5  -1   4   39.80    3.20
  -5  -1   4   46.40    2.40
  -5  -1   4   39.60    2.20
  -5  -1   4   43.10    2.30
  -5  -1   4   44.40    2.80
  -5  -1   4   43.40    3.40
  -5  -1   4   41.20    3.10
   7   0  -5   30.70    3.70
   7   0  -5   27.70    2.40
   7   0  -5   25.70    2.10
   7   0  -5   27.00    2.10
   7   0  -5   30.40    2.30
   7   0  -5   27.80    1.80
   7   0  -5   29.00    2.90
   7   0  -5   30.80    1.90
   7   0  -5   30.60    1.70
   7   0  -5   33.00    2.30
   7   0  -5   27.30    2.00
   7   0  -5   27.80    2.00
   7   0  -5   28.40    2.20
   7   0  -5   28.40    2.20
   7   0  -5   28.30    2.70
   7   0  -5   23.50    3.70
   7   0  -5   29.50    2.40
   7   0  -5   27.40    2.10
  -7   0   5   39.70    4.70
  -7   0   5   28.70    3.20
  -7   0   5   29.20    1.90
  -7   0   5   28.50    1.90
  -7   0   5   30.50    1.80
  -7   0   5   25.50    3.60
  -7   0   5   23.10    3.60
   9  -1  -6  111.09    5.30
   9  -1  -6   97.99    5.10
   9  -1  -6  106.39    5.20
   9  -1  -6  108.29    5.20
   9  -1  -6   99.49    4.70
   9  -1  -6  106.99    4.60
   9  -1  -6  107.59    5.00
   9  -1  -6  106.79    4.90
   9  -1  -6   94.99    5.10
   9  -1  -6  105.09    4.70
   9  -1  -6  113.89    5.30
  -9   1   6  112.89    4.90
  -9   1   6  111.09    4.90
   6  -7  -2  388.56   16.60
   6  -7  -2  415.76   17.30
   6  -7  -2  392.46   16.40
   6  -7  -2  401.96   16.50
   6  -7  -2  373.46   16.70
   6  -7  -2  399.36   16.70
   6  -7  -2  407.06   16.80
   6  -7  -2  379.86   16.80
   6  -7  -2  404.86   17.00
   6  -7  -2  405.86   16.60
   6  -7  -2  386.46   17.00
   6  -7  -2  408.16   17.10
   6  -7  -2  382.26   17.00
  -4   6   1   23.80    4.00
   4  -6  -1   26.10    2.00
   4  -6  -1   23.40    2.00
   4  -6  -1   22.80    1.60
   4  -6  -1   23.40    1.70
   4  -6  -1   22.70    2.20
   4  -6  -1   23.70    1.90
   4  -6  -1   27.30    2.10
   4  -6  -1   22.90    1.80
   4  -6  -1   27.20    2.10
   4  -6  -1   22.00    1.80
   4  -6  -1   26.50    1.50
   4  -6  -1   29.30    3.40
   4  -6  -1   26.10    2.10
   4  -6  -1   24.90    1.90
  -2   5   0    4.30    1.50
  -2   5   0    7.90    3.10
  -2   5   0    4.20    0.90
  -2   5   0    5.00    0.90
  -2   5   0    2.30    1.00
   2  -5   0    3.70    0.70
   2  -5   0    5.70    0.90
   2  -5   0    4.00    1.70
   2  -5   0    2.80    0.60
   2  -5   0    3.20    0.60
   2  -5   0    3.90    0.70
   2  -5   0    3.60    0.80
   2  -5   0    3.90    0.90
   0   4  -1   24.40    1.70
   0   4  -1   20.30    2.90
   0   4  -1   20.90    2.40
   0   4  -1   17.40    1.70
   0   4  -1   18.50    1.60
   0   4  -1   19.80    1.70
   0   4  -1   22.10    1.90
   0  -4   1   19.50    1.90
   0  -4   1   20.70    1.40
   0  -4   1   19.20    1.90
   0  -4   1   20.50    2.50
   0  -4   1   23.10    1.40
   0  -4   1   18.20    1.80
   2   3  -2   54.89    3.20
   2   3  -2   55.29    3.20
   2   3  -2   55.79    4.70
   2   3  -2   56.09    3.90
   2   3  -2   56.89    4.80
   2   3  -2   64.89    5.00
   2   3  -2   59.09    3.50
   2   3  -2   56.89    2.90
  -2  -3   2   54.79    2.70
  -2  -3   2   58.99    3.40
  -2  -3   2   51.59    3.10
  -2  -3   2   54.19    2.90
  -2  -3   2   54.49    3.30
  -2  -3   2   50.79    2.70
  -2  -3   2   53.69    2.70
   4   2  -3   74.49    4.20
   4   2  -3   61.49    5.00
   4   2  -3   71.69    3.80
   4   2  -3   72.39    4.30
   4   2  -3   70.89    4.10
   4   2  -3   65.79    3.40
   4   2  -3   62.49    5.90
   4   2  -3   63.99    3.50
  -4  -2   3   64.99    3.70
  -4  -2   3   73.09    4.30
  -4  -2   3   64.49    4.60
  -4  -2   3   67.59    4.30
  -4  -2   3   72.89    3.10
  -4  -2   3   61.59    3.90
   6   1  -4  132.09    6.20
   6   1  -4  133.09    7.00
   6   1  -4  118.69    5.80
   6   1  -4  125.89    6.00
   6   1  -4  119.29    7.70
   6   1  -4  117.19    6.00
   6   1  -4  133.59    6.40
   6   1  -4  119.99    6.20
   6   1  -4  121.99    5.60
   6   1  -4  125.19    8.30
  -6  -1   4  118.39    5.70
  -6  -1   4  132.39    8.10
  -6  -1   4  133.29    5.70
  -6  -1   4  118.89    5.50
  -6  -1   4  114.19    6.40
  -6  -1   4  130.49    7.30
  -6  -1   4  138.09    7.60
   8   0  -5    5.80    1.20
   8   0  -5    5.30    1.50
   8   0  -5    3.90    2.40
   8   0  -5    5.60    1.10
   8   0  -5    4.70    1.20
   8   0  -5    3.70    1.10
   8   0  -5    6.00    1.20
   8   0  -5    7.00    0.90
   8   0  -5    4.40    1.00
   8   0  -5    3.80    2.40
   8   0  -5    5.60    1.00
   8   0  -5    6.20    1.30
   8   0  -5    4.80    0.80
   8   0  -5    6.60    1.70
   8   0  -5    3.70    1.00
  -8   0   5    6.10    0.90
  -8   0   5    6.40    1.10
  -8   0   5    8.40    3.30
  -8   0   5    4.90    2.80
  -8   0   5    6.00    0.90
  10  -1  -6   84.69    3.70
 -10   1   6   78.99    3.80
 -10   1   6   84.99    3.70
   7  -8  -3   14.90    1.40
   7  -8  -3   13.80    1.10
   7  -8  -3   15.60    1.00
  -5   7   2    4.30    0.90
  -5   7   2    0.50    1.10
   5  -7  -2    0.50    1.00
   5  -7  -2    1.80    1.00
   5  -7  -2    2.70    1.10
   5  -7  -2    3.00    0.80
   5  -7  -2    2.20    0.90
   5  -7  -2    1.70    0.80
   5  -7  -2    3.00    1.10
   5  -7  -2    3.10    1.00
   5  -7  -2    2.70    0.80
   5  -7  -2    1.60    1.00
   5  -7  -2    4.60    1.20
   5  -7  -2    2.30    0.90
   5  -7  -2    2.50    0.90
  -3   6   1  211.28    9.60
  -3   6   1  230.38   10.30
  -3   6   1  234.28   10.30
   3  -6  -1  228.98    9.40
   3  -6  -1  212.48    9.90
   3  -6  -1  216.38    9.90
   3  -6  -1  218.18    9.80
   3  -6  -1  219.58    9.50
   3  -6  -1  221.08    9.90
   3  -6  -1  224.38    9.70
   3  -6  -1  225.48    9.50
   3  -6  -1  221.88    9.90
   3  -6  -1  213.98   10.30
   3  -6  -1  216.08    9.70
   3  -6  -1  213.98    9.90
   3  -6  -1  226.68   10.10
   3  -6  -1  222.48    9.90
  -1   5   0  117.29    5.70
  -1   5   0  111.19    6.30
  -1   5   0  106.99    6.20
  -1   5   0  112.99    6.10
  -1   5   0  106.39    5.10
  -1   5   0  115.09    5.70
  -1   5   0  111.39    8.30
   1  -5   0  113.49    5.20
   1  -5   0  108.79    5.30
   1  -5   0  114.69    5.20
   1  -5   0  114.49    5.20
   1  -5   0  112.39    5.20
   1  -5   0  113.29    5.30
   1  -5   0  109.09    5.20
   1  -5   0  117.19    5.20
   1  -5   0   99.19    5.60
   1  -5   0  107.29    6.30
   1   4  -1  244.58   11.00
   1   4  -1  236.18   10.80
   1   4  -1  224.38   12.90
   1   4  -1  235.98   11.00
   1   4  -1  238.88   10.90
   1   4  -1  239.98   12.10
   1   4  -1  234.58   10.80
   1   4  -1  245.18   10.30
  -1  -4   1  239.98   10.80
  -1  -4   1  238.88   10.80
  -1  -4   1  239.58   10.10
  -1  -4   1  246.38   10.20
  -1  -4   1  232.48   10.10
   3   3  -2  133.69    6.40
   3   3  -2  134.99    8.30
   3   3  -2  146.89    7.10
   3   3  -2  138.89    7.20
   3   3  -2  138.29    6.50
   3   3  -2  120.79    6.80
   3   3  -2  136.59    9.50
   3   3  -2  144.49    9.00
   3   3  -2  121.29    9.00
   3   3  -2  146.29    7.00
  -3  -3   2  137.19    6.50
  -3  -3   2  136.79    6.10
  -3  -3   2  140.89    6.10
  -3  -3   2  146.99    5.90
  -3  -3   2  143.79    7.20
  -3  -3   2  138.69    6.80
  -3  -3   2  139.89    7.10
   5   2  -3  657.33   30.90
   5   2  -3  678.23   27.90
   5   2  -3  660.13   27.80
   5   2  -3  660.83   30.20
   5   2  -3  669.53   27.90
   5   2  -3  664.43   28.70
   5   2  -3  724.63   28.30
   5   2  -3  677.93   28.90
   5   2  -3  613.94   27.40
   5   2  -3  675.23   28.20
   5   2  -3  656.53   30.20
  -5  -2   3  646.74   27.70
  -5  -2   3  684.53   28.80
  -5  -2   3  732.03   27.50
  -5  -2   3  642.34   28.30
   7   1  -4   27.10    2.20
   7   1  -4   28.30    2.10
   7   1  -4   24.80    1.80
   7   1  -4   30.90    3.80
   7   1  -4   26.90    2.10
   7   1  -4   27.20    2.40
   7   1  -4   28.90    4.10
   7   1  -4   25.60    2.70
   7   1  -4   28.00    2.20
   7   1  -4   27.30    1.80
   7   1  -4   28.80    2.30
  -7  -1   4   28.80    3.50
  -7  -1   4   24.20    1.70
  -7  -1   4   29.60    4.10
  -7  -1   4   24.80    1.80
  -7  -1   4   25.50    3.60
  -7  -1   4   28.30    3.10
  -7  -1   4   26.80    1.70
   9   0  -5   79.09    3.90
   9   0  -5   80.69    4.20
   9   0  -5   82.39    3.70
   9   0  -5   84.59    4.30
   9   0  -5   85.29    4.30
   9   0  -5   76.19    4.20
   9   0  -5   77.89    4.00
   9   0  -5   83.79    4.30
  -9   0   5   78.99    3.80
  -9   0   5   78.29    4.00
  -9   0   5   80.49    3.90
   6  -8  -3   24.40    1.60
   6  -8  -3   26.70    1.50
   6  -8  -3   25.90    1.70
   6  -8  -3   26.20    2.00
   6  -8  -3   22.30    1.80
   6  -8  -3   25.60    1.30
   6  -8  -3   21.70    1.90
   6  -8  -3   26.60    1.50
   6  -8  -3   26.30    2.00
  -4   7   2  286.57   12.80
  -4   7   2  293.77   13.00
   4  -7  -2  305.57   13.20
   4  -7  -2  277.07   13.10
   4  -7  -2  338.87   13.70
   4  -7  -2  301.97   13.40
   4  -7  -2  270.97   13.10
   4  -7  -2  314.07   13.20
   4  -7  -2  304.57   13.20
   4  -7  -2  303.77   13.80
   4  -7  -2  300.27   13.20
  -2   6   1  149.79    7.50
  -2   6   1  127.09    6.50
  -2   6   1  131.29    8.30
  -2   6   1  123.09    6.30
  -2   6   1  143.89    6.60
  -2   6   1  151.58    7.40
   2  -6  -1  143.89    6.60
   2  -6  -1  141.79    6.70
   2  -6  -1  143.69    6.60
   2  -6  -1  128.69    6.40
   2  -6  -1  148.89    6.70
   2  -6  -1  147.09    6.20
   2  -6  -1  144.09    6.70
   2  -6  -1  145.99    6.50
   2  -6  -1  150.98    6.70
   2  -6  -1  135.49    7.00
   2  -6  -1  143.19    6.30
   2  -6  -1  133.99    6.10
   0   5   0  746.43   32.40
   0   5   0  786.92   32.60
   0   5   0  753.42   32.20
   0   5   0  769.82   32.60
   0   5   0  785.62   33.30
   0   5   0  766.82   32.90
   0   5   0  742.03   36.00
   0  -5   0  797.52   31.90
   0  -5   0  716.73   32.30
   0  -5   0  797.72   33.40
   0  -5   0  790.42   31.80
   0  -5   0  764.32   31.80
   0  -5   0  732.53   31.50
   0  -5   0  719.93   32.30
   0  -5   0  835.52   32.00
   0  -5   0  756.32   31.80
   0  -5   0  802.82   31.90
   0  -5   0  762.52   31.80
   0  -5   0  847.72   32.00
   2   4  -1  469.75   21.40
   2   4  -1  433.16   19.20
   2   4  -1  418.46   18.70
   2   4  -1  435.06   19.20
   2   4  -1  422.16   21.30
   2   4  -1  454.85   19.00
   2   4  -1  404.26   22.80
   2   4  -1  483.95   18.40
   2   4  -1  434.26   19.20
   2   4  -1  446.26   22.80
   2   4  -1  434.96   19.40
  -2  -4   1  410.86   18.40
  -2  -4   1  440.96   18.30
  -2  -4   1  443.96   18.20
  -2  -4   1  440.56   19.30
  -2  -4   1  432.36   19.30
   4   3  -2  111.29    5.30
   4   3  -2  110.19    5.60
   4   3  -2  106.79    5.30
   4   3  -2  112.49    6.10
   4   3  -2  107.79    6.10
   4   3  -2  108.09    4.90
   4   3  -2  117.79    7.80
   4   3  -2  107.79    5.40
   4   3  -2   99.09    5.90
   4   3  -2  104.89    5.40
   4   3  -2  109.39    8.40
  -4  -3   2  105.39    6.30
  -4  -3   2  110.49    5.10
  -4  -3   2  110.39    6.00
  -4  -3   2  119.59    6.00
  -4  -3   2  107.89    4.80
  -4  -3   2  103.39    4.90
  -4  -3   2  111.99    5.60
  -4  -3   2  103.19    6.40
  -4  -3   2  105.29    6.30
   6   2  -3   50.49    4.90
   6   2  -3   45.80    2.60
   6   2  -3   53.19    3.60
   6   2  -3   59.09    5.40
   6   2  -3   54.39    2.90
   6   2  -3   48.60    3.10
   6   2  -3   53.79    3.50
   6   2  -3   57.89    3.20
   6   2  -3   53.09    3.70
   6   2  -3   51.29    3.00
   6   2  -3   60.39    6.00
   6   2  -3   58.39    3.30
   6   2  -3   55.89    4.80
  -6  -2   3   55.99    4.60
  -6  -2   3   56.79    4.60
  -6  -2   3   50.89    2.80
  -6  -2   3   48.80    4.00
  -6  -2   3   51.99    2.60
  -6  -2   3   57.89    2.80
  -6  -2   3   51.39    3.70
   8   1  -4   94.49    4.80
   8   1  -4   86.19    4.70
   8   1  -4   85.29    4.70
   8   1  -4   96.69    4.40
   8   1  -4   83.39    4.50
   8   1  -4   91.49    4.80
   8   1  -4   86.99    4.70
   8   1  -4   94.99    5.00
   8   1  -4   82.69    6.50
   8   1  -4   82.09    6.20
   8   1  -4   85.59    5.20
   8   1  -4   89.39    4.70
   8   1  -4   88.29    4.30
  -8  -1   4   93.29    4.20
  -8  -1   4   84.49    7.20
  -8  -1   4   86.79    4.30
  -8  -1   4   92.39    7.20
  -8  -1   4   95.19    4.40
  10   0  -5    6.70    0.70
  10   0  -5    4.60    1.20
  10   0  -5    6.40    0.60
 -10   0   5    7.20    0.70
 -10   0   5    6.90    0.70
 -10   0   5    5.10    0.80
  -5   8   3    1.00    0.70
  -5   8   3    1.00    0.90
   5  -8  -3    2.50    1.10
   5  -8  -3    2.00    1.00
   5  -8  -3    0.70    0.50
   5  -8  -3    0.20    0.70
[truncated: 467,997 more chars]
