# Supplementary material for: Ph2SCCO: A New Versatile CCO‐Fragment Transfer Reagent
Source: Angew Chem Int Ed Engl. 2025 Oct 10;64(47):e202518689. doi: 10.1002/anie.202518689 (PMC12624311; doi:10.1002/anie.202518689)
Supplement: Supplementary file 2 — Supporting Information [file ANIE-64-e202518689-s002.zip › 1_finalcif_file001.cif]

data_mo_pa_sq_216_thf_0m
_audit_contact_author_name       'Patrick W. Antoni'
_audit_contact_author_phone      ?
_audit_contact_author_email      patrick.antoni@tu-dortmund.de
_audit_contact_author_address    
;Faculty of Chemistry and Chemical Biology
TU Dortmund University
Otto-Hahn-Str. 6
44227 Dortmund
Germany
;
_audit_creation_date             2025-07-11
_audit_creation_method           
;
Olex2 1.5
(compiled 2022.04.07 svn.rca3783a0 for OlexSys, GUI svn.r6498)
;
_publ_section_references         
;
Bourhis, L.J., Dolomanov, O.V., Gildea, R.J., Howard, J.A.K., Puschmann, H.
 (2015). Acta Cryst. A71, 59-75.

Dolomanov, O.V., Bourhis, L.J., Gildea, R.J, Howard, J.A.K. & Puschmann, H.
 (2009), J. Appl. Cryst. 42, 339-341.

Kleemiss, F., Dolomanov, O.V., Bodensteiner, M., Peyerimhoff, N., Midgley, M.,
Bourhis, L.J., Genoni, A., Malaspina, L.A., Jayatilaka, D., Spencer, J.L.,
White, F., Grundkoetter-Stock, B, Steinhauer, S., Lentz, D., Puschmann, H.,
Grabowsky, S. (2021), Chem. Sci., 12, 1675-1692.
;
_chemical_formula_moiety         'C14 H10 O S'
_chemical_formula_sum            'C14 H10 O S'
_chemical_name_systematic        
2-(diphenyl-lambda4-sulfaneylidene)ethen-1-one
_chemical_name_common            Ph2SCCO
_chemical_formula_weight         226.301
loop_
_atom_type_symbol
_atom_type_scat_dispersion_real
_atom_type_scat_dispersion_imag
_atom_type_scat_source
_atom_type_scat_dispersion_source
C 0.00347 0.00161 'NoSpherA2: Chem.Sci. 2021, DOI:10.1039/D0SC05526C'
'Henke, Gullikson and Davis, At. Data and Nucl. Data Tables, 1993, 54, 2'
H 0.00000 0.00000 'NoSpherA2: Chem.Sci. 2021, DOI:10.1039/D0SC05526C'
'Henke, Gullikson and Davis, At. Data and Nucl. Data Tables, 1993, 54, 2'
O 0.01158 0.00611 'NoSpherA2: Chem.Sci. 2021, DOI:10.1039/D0SC05526C'
'Henke, Gullikson and Davis, At. Data and Nucl. Data Tables, 1993, 54, 2'
S 0.12424 0.12443 'NoSpherA2: Chem.Sci. 2021, DOI:10.1039/D0SC05526C'
'Henke, Gullikson and Davis, At. Data and Nucl. Data Tables, 1993, 54, 2'

_space_group_crystal_system      monoclinic
_space_group_IT_number           14
_space_group_name_H-M_alt        'P 1 21/n 1'
_space_group_name_Hall           '-P 2yn'
loop_
_space_group_symop_id
_space_group_symop_operation_xyz
1 x,y,z
2 -x+1/2,y+1/2,-z+1/2
3 -x,-y,-z
4 x-1/2,-y-1/2,z-1/2

_symmetry_Int_Tables_number      14
_cell_length_a                   6.3568(13)
_cell_length_b                   7.6612(18)
_cell_length_c                   22.863(7)
_cell_angle_alpha                90
_cell_angle_beta                 93.844(7)
_cell_angle_gamma                90
_cell_volume                     1110.9(5)
_cell_formula_units_Z            4
_cell_measurement_reflns_used    8150
_cell_measurement_temperature    100.00
_cell_measurement_theta_max      29.378
_cell_measurement_theta_min      2.807
_exptl_absorpt_coefficient_mu    0.263
_exptl_absorpt_correction_T_max  0.7459
_exptl_absorpt_correction_T_min  0.6983
_exptl_absorpt_correction_type   multi-scan
_exptl_absorpt_process_details   
;
SADABS-2016/2 (Bruker,2016/2) was used for absorption correction.
wR2(int) was 0.0971 before and 0.0625 after correction.
The Ratio of minimum to maximum transmission is 0.9362.
The \l/2 correction factor is Not present.
;
_exptl_crystal_colour            colourless
_exptl_crystal_colour_primary    colourless
_exptl_crystal_density_diffrn    1.353
_exptl_crystal_description       plate
_exptl_crystal_F_000             472.738
_exptl_crystal_size_max          0.15
_exptl_crystal_size_mid          0.15
_exptl_crystal_size_min          0.05
_diffrn_reflns_av_R_equivalents  0.0567
_diffrn_reflns_av_unetI/netI     0.0300
_diffrn_reflns_Laue_measured_fraction_full 0.9990
_diffrn_reflns_Laue_measured_fraction_max 0.9990
_diffrn_reflns_limit_h_max       8
_diffrn_reflns_limit_h_min       -8
_diffrn_reflns_limit_k_max       10
_diffrn_reflns_limit_k_min       -10
_diffrn_reflns_limit_l_max       31
_diffrn_reflns_limit_l_min       -31
_diffrn_reflns_number            29683
_diffrn_reflns_point_group_measured_fraction_full 0.9990
_diffrn_reflns_point_group_measured_fraction_max 0.9990
_diffrn_reflns_theta_full        25.2417
_diffrn_reflns_theta_max         29.57
_diffrn_reflns_theta_min         3.20
_diffrn_ambient_temperature      100.00
_diffrn_ambient_temperature_device 'Oxford Cryostream 800'
_diffrn_source_power             0.055
_diffrn_detector_area_resol_mean 7.41
_diffrn_detector                 HPAD
_diffrn_detector_type            'Bruker PHOTON II'
_diffrn_measured_fraction_theta_full 0.9990
_diffrn_measured_fraction_theta_max 0.9990
_diffrn_measurement_ambient_temperature_device_make 'Oxford Cryostream 800'
_diffrn_measurement_device       'four-circle diffractometer'
_diffrn_measurement_device_type  'Bruker D8 VENTURE dual wavelength Mo/Cu'
_diffrn_radiation_monochromator  'mirror optics'
_diffrn_measurement_method       '\w and \f scans'
_diffrn_measurement_specimen_support 'MiTeGen micromount'
_diffrn_source                   'microfocus sealed X-ray tube'
_diffrn_source_type              'Incoatec I\ms 3.0'
_diffrn_source_voltage           50.0
_diffrn_source_current           1.4
_diffrn_radiation_probe          x-ray
_diffrn_radiation_type           'Mo K\a'
_diffrn_radiation_wavelength     0.71073
_reflns_Friedel_coverage         0.0
_reflns_limit_h_max              8
_reflns_limit_h_min              -8
_reflns_limit_k_max              10
_reflns_limit_k_min              0
_reflns_limit_l_max              31
_reflns_limit_l_min              -7
_reflns_number_gt                2687
_reflns_number_total             3109
_reflns_threshold_expression     I>=2u(I)
_computing_data_collection       'APEX5 2023.9-2 (Bruker AXS, 2023)'
_computing_cell_refinement       'SAINT V8.40B (Bruker AXS, 2016)'
_computing_data_reduction        'SAINT V8.40B (Bruker AXS, 2016)'
_computing_molecular_graphics    'Olex2 1.5 (Dolomanov et al., 2009)'
_computing_publication_material  'Olex2 1.5 (Dolomanov et al., 2009)'
_computing_structure_refinement  'olex2.refine 1.5 (Bourhis et al., 2015)'
_computing_structure_solution    'XT  (Sheldrick, 2015)'
_atom_sites_solution_primary     dual
_refine_diff_density_max         0.2772
_refine_diff_density_min         -0.2771
_refine_diff_density_rms         0.0677
_refine_ls_d_res_high            0.7202
_refine_ls_d_res_low             6.3597
_refine_ls_goodness_of_fit_ref   1.0625
_refine_ls_hydrogen_treatment    refall
_refine_ls_matrix_type           full
_refine_ls_number_constraints    0
_refine_ls_number_parameters     185
_refine_ls_number_reflns         3109
_refine_ls_number_restraints     0
_refine_ls_R_factor_all          0.0433
_refine_ls_R_factor_gt           0.0337
_refine_ls_restrained_S_all      1.0625
_refine_ls_shift/su_max          0.0005
_refine_ls_shift/su_mean         0.0001
_refine_ls_structure_factor_coef Fsqd
_refine_ls_weighting_details     
'w=1/[\s^2^(Fo^2^)+(0.0038P)^2^+0.4910P] where P=(Fo^2^+2Fc^2^)/3'
_refine_ls_weighting_scheme      calc
_refine_ls_wR_factor_gt          0.0562
_refine_ls_wR_factor_ref         0.0591
_refine_special_details          
;
Refinement using NoSpherA2, an implementation of
NOn-SPHERical Atom-form-factors in Olex2.
Please cite:
F. Kleemiss et al. Chem. Sci. DOI 10.1039/D0SC05526C - 2021
NoSpherA2 implementation of HAR makes use of
tailor-made aspherical atomic form factors calculated
on-the-fly from a Hirshfeld-partitioned electron density (ED) - not from
spherical-atom form factors.

The ED is calculated from a gaussian basis set single determinant SCF
wavefunction - either Hartree-Fock or DFT using selected funtionals
 - for a fragment of the crystal.
This fragment can be embedded in an electrostatic crystal field by 
employing cluster charges or modelled using implicit solvation models, 
depending on the software used.
The following options were used:
   SOFTWARE:       ORCA 5.0
   PARTITIONING:   NoSpherA2
   INT ACCURACY:   Normal
   METHOD:         B3LYP
   BASIS SET:      def2-TZVPP
   CHARGE:         0
   MULTIPLICITY:   1
   DATE:           2025-07-11_20-25-42
;
_olex2_refinement_description    
;
;
loop_
_atom_site_label
_atom_site_type_symbol
_atom_site_fract_x
_atom_site_fract_y
_atom_site_fract_z
_atom_site_U_iso_or_equiv
_atom_site_adp_type
_atom_site_occupancy
_atom_site_refinement_flags_posn
S1 S 0.20540(4) 0.14319(4) 0.391839(12) 0.01716(7) Uani 1.000000 .
O1 O 0.71056(14) -0.03062(12) 0.46458(4) 0.0283(2) Uani 1.000000 .
C3 C 0.16518(17) 0.36825(15) 0.41103(5) 0.0162(2) Uani 1.000000 .
C2 C 0.58091(18) 0.03630(15) 0.43237(5) 0.0197(2) Uani 1.000000 .
C6 C 0.09482(18) 0.70525(16) 0.44823(5) 0.0192(2) Uani 1.000000 .
H6 H 0.070(2) 0.8362(19) 0.4632(6) 0.035(4) Uiso 1.000000 .
C5 C 0.29895(18) 0.64031(16) 0.44927(5) 0.0206(2) Uani 1.000000 .
H5 H 0.428(2) 0.7217(19) 0.4643(6) 0.038(4) Uiso 1.000000 .
C4 C 0.33545(18) 0.47017(15) 0.43089(5) 0.0184(2) Uani 1.000000 .
H4 H 0.494(2) 0.4139(19) 0.4319(6) 0.032(4) Uiso 1.000000 .
C8 C -0.04128(18) 0.43046(16) 0.40972(5) 0.0193(2) Uani 1.000000 .
H8 H -0.170(2) 0.345(2) 0.3957(6) 0.041(4) Uiso 1.000000 .
C9 C 0.11905(18) 0.15067(16) 0.31574(5) 0.0204(2) Uani 1.000000 .
C7 C -0.07437(19) 0.60038(16) 0.42855(5) 0.0199(2) Uani 1.000000 .
H7 H -0.234(2) 0.6511(19) 0.4294(6) 0.037(4) Uiso 1.000000 .
C10 C 0.2512(2) 0.21240(18) 0.27422(5) 0.0272(3) Uani 1.000000 .
H10 H 0.412(3) 0.253(2) 0.2879(7) 0.046(4) Uiso 1.000000 .
C1 C 0.46640(19) 0.11520(16) 0.39269(5) 0.0230(3) Uani 1.000000 .
C14 C -0.0834(2) 0.0907(2) 0.30029(6) 0.0313(3) Uani 1.000000 .
H14 H -0.179(3) 0.040(2) 0.3338(8) 0.062(5) Uiso 1.000000 .
C11 C 0.1762(3) 0.2164(2) 0.21573(6) 0.0350(3) Uani 1.000000 .
H11 H 0.277(3) 0.264(3) 0.1831(8) 0.072(6) Uiso 1.000000 .
C13 C -0.1574(2) 0.0969(2) 0.24158(7) 0.0406(4) Uani 1.000000 .
H13 H -0.309(3) 0.051(2) 0.2292(8) 0.070(6) Uiso 1.000000 .
C12 C -0.0281(3) 0.1605(2) 0.19982(6) 0.0389(4) Uani 1.000000 .
H12 H -0.082(3) 0.163(2) 0.1553(7) 0.058(5) Uiso 1.000000 .

loop_
_atom_site_aniso_label
_atom_site_aniso_U_11
_atom_site_aniso_U_22
_atom_site_aniso_U_33
_atom_site_aniso_U_12
_atom_site_aniso_U_13
_atom_site_aniso_U_23
S1 0.01657(13) 0.01704(13) 0.01814(13) -0.00014(11) 0.00326(10) 0.00033(11)
O1 0.0209(4) 0.0285(5) 0.0347(5) 0.0072(4) -0.0044(4) -0.0015(4)
C3 0.0143(5) 0.0176(5) 0.0169(5) 0.0001(4) 0.0021(4) -0.0008(4)
C2 0.0173(5) 0.0174(5) 0.0244(6) 0.0030(4) 0.0009(4) -0.0026(5)
C6 0.0188(6) 0.0182(6) 0.0205(5) 0.0013(5) 0.0014(4) -0.0008(4)
C5 0.0170(5) 0.0195(6) 0.0253(6) -0.0022(5) 0.0012(4) -0.0016(5)
C4 0.0135(5) 0.0188(6) 0.0228(5) -0.0007(4) 0.0015(4) -0.0022(4)
C8 0.0142(5) 0.0214(6) 0.0224(5) 0.0013(4) 0.0001(4) -0.0034(5)
C9 0.0206(6) 0.0213(6) 0.0194(5) 0.0000(5) 0.0015(4) -0.0041(5)
C7 0.0158(5) 0.0206(6) 0.0231(6) 0.0024(4) -0.0008(4) -0.0028(4)
C10 0.0324(7) 0.0297(7) 0.0197(6) -0.0084(5) 0.0027(5) -0.0002(5)
C1 0.0203(6) 0.0246(6) 0.0245(6) 0.0042(5) 0.0035(5) 0.0019(5)
C14 0.0196(6) 0.0467(8) 0.0278(7) -0.0015(6) 0.0021(5) -0.0128(6)
C11 0.0490(9) 0.0362(8) 0.0196(6) -0.0072(7) 0.0004(6) 0.0001(6)
C13 0.0255(7) 0.0642(11) 0.0311(7) 0.0043(7) -0.0045(6) -0.0209(7)
C12 0.0435(9) 0.0503(9) 0.0217(7) 0.0078(7) -0.0074(6) -0.0101(7)

loop_
_geom_bond_atom_site_label_1
_geom_bond_atom_site_label_2
_geom_bond_distance
_geom_bond_site_symmetry_2
_geom_bond_publ_flag
S1 C3 1.8017(12) . ?
S1 C9 1.7899(12) . ?
S1 C1 1.6717(13) . ?
O1 C2 1.1846(14) . ?
C3 C4 1.3861(15) . ?
C3 C8 1.3947(15) . ?
C2 C1 1.2767(16) . ?
C6 H6 1.076(14) . ?
C6 C5 1.3884(16) . ?
C6 C7 1.3928(16) . ?
C5 H5 1.070(14) . ?
C5 C4 1.3938(17) . ?
C4 H4 1.098(14) . ?
C8 H8 1.080(15) . ?
C8 C7 1.3915(17) . ?
C9 C10 1.3919(17) . ?
C9 C14 1.3895(17) . ?
C7 H7 1.089(14) . ?
C10 H10 1.093(16) . ?
C10 C11 1.3899(18) . ?
C14 H14 1.084(18) . ?
C14 C13 1.393(2) . ?
C11 H11 1.077(19) . ?
C11 C12 1.392(2) . ?
C13 H13 1.048(18) . ?
C13 C12 1.389(2) . ?
C12 H12 1.051(16) . ?

loop_
_geom_angle_atom_site_label_1
_geom_angle_atom_site_label_2
_geom_angle_atom_site_label_3
_geom_angle
_geom_angle_site_symmetry_1
_geom_angle_site_symmetry_3
_geom_angle_publ_flag
C9 S1 C3 99.61(5) . . ?
C1 S1 C3 106.07(6) . . ?
C1 S1 C9 104.76(6) . . ?
C4 C3 S1 119.90(9) . . ?
C8 C3 S1 118.06(9) . . ?
C8 C3 C4 121.84(11) . . ?
C1 C2 O1 170.61(13) . . ?
C5 C6 H6 119.1(7) . . ?
C7 C6 H6 120.9(7) . . ?
C7 C6 C5 119.96(11) . . ?
H5 C5 C6 119.6(8) . . ?
C4 C5 C6 120.28(11) . . ?
C4 C5 H5 120.1(8) . . ?
C5 C4 C3 118.91(11) . . ?
H4 C4 C3 118.9(7) . . ?
H4 C4 C5 122.2(7) . . ?
H8 C8 C3 119.7(8) . . ?
C7 C8 C3 118.33(11) . . ?
C7 C8 H8 122.0(8) . . ?
C10 C9 S1 120.93(9) . . ?
C14 C9 S1 117.06(10) . . ?
C14 C9 C10 122.00(12) . . ?
C8 C7 C6 120.67(11) . . ?
H7 C7 C6 119.3(8) . . ?
H7 C7 C8 120.0(8) . . ?
H10 C10 C9 119.8(8) . . ?
C11 C10 C9 118.68(13) . . ?
C11 C10 H10 121.5(8) . . ?
C2 C1 S1 125.95(10) . . ?
H14 C14 C9 119.7(9) . . ?
C13 C14 C9 118.76(13) . . ?
C13 C14 H14 121.6(9) . . ?
H11 C11 C10 119.5(10) . . ?
C12 C11 C10 119.90(14) . . ?
C12 C11 H11 120.6(10) . . ?
H13 C13 C14 119.6(10) . . ?
C12 C13 C14 119.78(14) . . ?
C12 C13 H13 120.6(10) . . ?
C13 C12 C11 120.87(13) . . ?
H12 C12 C11 118.9(9) . . ?
H12 C12 C13 120.2(9) . . ?

loop_
_geom_torsion_atom_site_label_1
_geom_torsion_atom_site_label_2
_geom_torsion_atom_site_label_3
_geom_torsion_atom_site_label_4
_geom_torsion
_geom_torsion_site_symmetry_1
_geom_torsion_site_symmetry_2
_geom_torsion_site_symmetry_3
_geom_torsion_site_symmetry_4
_geom_torsion_publ_flag
S1 C3 C4 C5 -175.66(9) . . . . ?
S1 C3 C8 C7 175.44(9) . . . . ?
S1 C9 C10 C11 -179.64(11) . . . . ?
S1 C9 C14 C13 179.04(11) . . . . ?
C3 C4 C5 C6 0.71(13) . . . . ?
C3 C8 C7 C6 -0.07(13) . . . . ?
C9 C10 C11 C12 0.44(16) . . . . ?
C9 C14 C13 C12 0.69(17) . . . . ?
C10 C11 C12 C13 -1.37(18) . . . . ?
C14 C13 C12 C11 0.79(19) . . . . ?

loop_
_diffrn_refln_index_h
_diffrn_refln_index_k
_diffrn_refln_index_l
_diffrn_refln_intensity_net
_diffrn_refln_intensity_u
_diffrn_refln_scale_group_code
-1 0 0 -0.1659 1.32613 4
1 0 0 0.14435 1.14542 4
-1 0 0 -1.4521 1.34787 6
1 0 0 -0.3106 2.24492 6
-1 0 0 1.74523 1.65352 7
-2 0 0 1037.14 37.2288 7
2 0 0 1083.71 36.4143 4
-2 0 0 1073.69 39.4835 6
-2 0 0 1106.62 36.5103 4
2 0 0 1062.16 39.6665 6
-3 0 0 1.57594 3.74759 6
-3 0 0 0.45286 2.33467 4
3 0 0 -4.8425 2.66995 6
-3 0 0 -1.7777 1.7687 7
3 0 0 -0.1372 2.19404 4
4 0 0 26.9748 5.6025 4
-4 0 0 24.136 5.99706 4
-4 0 0 25.8504 7.03996 6
4 0 0 16.373 6.90296 6
-4 0 0 14.7766 4.88591 7
-5 0 0 4.48861 3.70685 7
-5 0 0 2.14131 4.32301 6
-5 0 0 0.10782 1.85361 9
5 0 0 2.21417 2.98855 4
-5 0 0 2.39547 3.67402 4
5 0 0 -0.2724 3.45347 6
-6 0 0 2.06302 5.14786 6
6 0 0 5.38487 3.65518 4
-6 0 0 10.745 4.84272 4
-6 0 0 1.24594 4.12334 7
-6 0 0 4.30676 2.87242 9
6 0 0 3.27953 5.55339 6
-7 0 0 2.24844 4.25006 4
-7 0 0 7.47425 6.0242 5
-7 0 0 1.97778 3.03589 9
-7 0 0 2.60527 3.96134 7
-8 0 0 181.43 16.7079 4
-8 0 0 199.688 18.9453 7
-8 0 0 232.892 19.0541 5
0 -1 0 0.08141 0.66303 7
0 -1 0 0.88763 1.32603 4
0 -1 0 0.73601 0.74763 3
0 -1 0 0.30484 0.8468 9
0 1 0 -2.1032 0.85447 3
0 1 0 -0.6229 1.22191 9
0 1 0 -0.4679 0.81121 4
1 -1 0 55.5369 3.73025 3
-1 -1 0 46.1809 4.52656 7
-1 -1 0 50.3906 3.52871 9
-1 -1 0 60.5348 5.25024 6
-1 -1 0 55.741 4.94493 4
1 1 0 55.5905 3.7256 9
-1 1 0 57.5054 3.54487 7
-1 1 0 57.5998 3.8608 3
1 1 0 56.1744 5.66211 6
1 1 0 48.9243 4.45089 4
-2 -1 0 216.657 11.1868 4
-2 -1 0 211.456 8.996 9
-2 -1 0 221.633 12.8514 6
-2 -1 0 214.849 11.5073 7
-2 1 0 214.352 9.44156 5
-2 1 0 199.501 10.096 7
2 1 0 218.394 13.1789 6
-2 1 0 202.241 9.49897 4
-2 1 0 206.568 12.2769 6
2 1 0 210.394 8.86665 9
2 1 0 218.853 10.9413 4
-3 -1 0 760.216 33.2832 6
-3 -1 0 802.208 30.5142 4
-3 -1 0 787.228 31.2354 7
-3 -1 0 780.756 27.0948 9
3 1 0 839.803 34.7566 6
-3 1 0 763.163 28.4294 4
3 1 0 771.798 30.1615 4
-3 1 0 790.172 26.7809 8
-3 1 0 759.268 33.0624 6
-3 1 0 727.253 29.5765 7
-4 -1 0 1053.05 36.1849 9
-4 -1 0 1014.86 41.4603 7
4 -1 0 1111.35 45.4525 6
-4 -1 0 1053.28 48.0547 6
-4 -1 0 1071.38 40.5673 4
-4 1 0 999.806 44.0913 6
4 1 0 1056.7 40.0826 4
4 1 0 1021 45.5283 6
-4 1 0 1011.27 38.2337 4
-4 1 0 1048.92 40.3473 7
-5 -1 0 98.1976 10.7501 7
-5 -1 0 85.8114 11.9558 4
-5 -1 0 108.732 16.4682 6
-5 -1 0 90.4893 6.93792 9
-5 1 0 94.3473 11.6221 7
5 1 0 128.323 18.5547 6
-5 1 0 96.5041 9.39637 5
-5 1 0 103.423 9.24298 4
-5 1 0 101.291 14.9859 6
-6 -1 0 121.594 18.7946 6
-6 -1 0 87.8782 12.8584 7
-6 -1 0 88.6141 7.42741 9
-6 -1 0 97.8683 10.7273 4
-6 1 0 102.627 11.9451 4
-6 1 0 106.272 12.988 5
-6 1 0 105.009 13.3658 7
6 1 0 102.193 21.4623 6
-6 1 0 87.9787 15.0505 6
6 1 0 99.4488 10.5043 4
-7 -1 0 2.96971 4.17233 7
-7 -1 0 2.14717 4.59673 4
-7 1 0 12.5862 8.03704 6
-7 1 0 3.36021 3.97465 4
7 1 0 0.25077 5.18375 6
-7 1 0 9.67636 4.98516 5
-7 1 0 0.16372 3.77497 7
-7 1 0 8.13535 5.66263 3
-8 -1 0 90.1111 14.0773 4
-8 -1 0 56.9001 12.4341 7
-8 -1 0 65.6967 13.8238 5
-8 1 0 84.7664 13.2406 3
-8 1 0 70.1448 11.5348 5
-8 1 0 60.7804 9.17654 9
-8 1 0 60.0895 12.06 7
-8 1 0 70.903 11.6855 4
-8 1 0 55.2723 7.50065 9
0 -2 0 23.0058 2.31804 7
0 -2 0 25.0221 3.37573 3
0 -2 0 15.7637 3.00906 9
0 -2 0 18.5654 3.37736 4
0 2 0 29.3748 3.85452 3
0 2 0 18.8671 3.77976 4
0 2 0 19.7096 3.79756 9
1 -2 0 1173.06 37.6077 5
1 -2 0 1171.84 38.69 3
-1 -2 0 1137.43 39.4798 7
-1 -2 0 1168.08 39.4501 9
-1 -2 0 1194.66 39.9983 3
-1 -2 0 1158.69 40.611 4
-1 -2 0 1207.6 41.0768 6
1 -2 0 1190.07 40.4065 9
-1 2 0 1163.67 38.7298 3
1 2 0 1182.76 39.3592 9
1 2 0 1255.13 41.428 6
1 2 0 1158.2 40.5255 4
-1 2 0 1175.24 40.4446 9
-2 -2 0 93.8879 7.85382 7
-2 -2 0 115.327 9.37423 6
-2 -2 0 114.393 8.54841 4
-2 -2 0 96.9821 6.48457 9
-2 2 0 95.4966 8.30806 6
-2 2 0 101.581 6.54724 3
2 2 0 104.256 6.40196 9
-2 2 0 85.6619 7.32818 9
2 2 0 97.0102 7.95697 4
2 2 0 101.774 5.69321 8
2 2 0 91.12 8.98763 6
-2 2 0 93.2689 5.84612 7
-3 -2 0 952.325 37.0036 7
-3 -2 0 926.988 33.0844 9
-3 -2 0 976.822 39.4121 6
-3 2 0 970.397 38.8446 6
-3 2 0 940.549 34.158 7
-3 2 0 910.071 31.0107 5
-3 2 0 930.9 33.4513 4
3 2 0 936.946 36.3148 4
3 2 0 981.027 40.4894 6
-3 2 0 930.671 34.2337 3
3 2 0 958.415 32.7755 9
-4 -2 0 5.59215 4.36405 4
-4 -2 0 1.82926 3.67936 7
-4 -2 0 4.66074 2.23429 9
-4 -2 0 3.94617 4.92261 6
4 2 0 7.89689 4.78777 6
-4 2 0 2.50546 2.70704 3
-4 2 0 3.51378 2.99179 4
4 2 0 8.361 4.27767 4
-4 2 0 6.50551 4.81824 6
-4 2 0 7.24089 3.81737 7
-4 2 0 6.82656 2.36268 5
-4 2 0 8.13872 3.06642 8
-5 -2 0 85.8866 12.5547 4
-5 -2 0 59.9909 12.3122 6
-5 -2 0 86.249 12.607 7
-5 -2 0 63.7319 6.04945 9
-5 2 0 67.9792 6.2331 8
-5 2 0 79.7438 10.3943 3
5 2 0 66.5412 9.6179 4
-5 2 0 77.5828 7.55957 4
-5 2 0 65.0011 6.3908 5
-5 2 0 68.9719 9.63079 7
5 2 0 68.1272 12.6839 6
-5 2 0 85.265 14.425 6
-6 -2 0 2.37512 2.63135 9
-6 -2 0 2.75618 4.83436 4
-6 -2 0 1.04028 3.56925 7
-6 2 0 -2.1717 2.74513 5
-6 2 0 -1.0774 4.68458 6
-6 2 0 -2.5514 2.30957 3
-6 2 0 23.1284 6.85205 7
6 2 0 8.46116 6.19751 6
6 2 0 3.89099 3.69752 4
-6 2 0 10.2142 4.43673 4
-6 2 0 0.04518 3.23515 9
-7 -2 0 12.1276 7.13331 7
-7 -2 0 7.83276 7.2074 4
-7 2 0 17.4056 6.58924 7
-7 2 0 20.6062 5.86449 3
-7 2 0 25.6829 5.57466 5
-7 2 0 29.925 10.0856 6
-7 2 0 21.6974 5.77904 4
-7 2 0 17.9222 5.93067 9
7 2 0 12.7257 8.61424 6
7 2 0 13.1859 5.87038 4
-8 -2 0 15.1553 7.40412 4
-8 -2 0 22.3723 8.17102 7
-8 2 0 28.6695 5.93397 9
-8 2 0 28.4555 7.77481 7
-8 2 0 34.1695 6.6544 5
8 2 0 27.2379 12.7128 6
-8 2 0 30.6307 7.65453 4
-8 2 0 30.9604 8.08665 3
-8 2 0 22.2286 6.70977 9
0 -3 0 3.56847 3.04713 9
0 -3 0 -1.5367 2.45224 4
0 -3 0 -0.445 1.5539 3
0 -3 0 -0.9512 1.20628 7
0 3 0 -0.6608 2.04376 3
0 3 0 3.10616 2.70371 4
0 3 0 -0.3781 2.77754 9
1 -3 0 408.37 18.3296 9
-1 -3 0 398.927 17.5847 9
-1 -3 0 425.445 16.8353 7
1 -3 0 415.655 16.4469 3
-1 -3 0 409.549 17.4913 3
-1 -3 0 424.03 18.8318 4
1 3 0 403.58 18.3012 4
-1 3 0 401.598 16.3989 3
-1 3 0 379.884 16.9053 4
1 3 0 394.193 17.5658 3
1 3 0 412.069 18.6275 6
1 3 0 405.845 17.5013 9
-2 -3 0 0.74029 2.5643 7
-2 -3 0 0.69986 2.95417 6
2 -3 0 1.18462 2.06635 3
-2 -3 0 1.00265 2.39896 9
-2 -3 0 8.13554 4.28492 4
-2 -3 0 1.19486 2.85529 3
-2 3 0 0.66137 1.36601 7
2 3 0 1.91753 2.0079 9
2 3 0 2.39204 3.49208 4
-2 3 0 2.71583 2.43843 3
-2 3 0 7.24937 3.56471 9
-3 -3 0 283.519 16.8672 4
-3 -3 0 294.542 16.6031 7
-3 -3 0 305.091 14.1569 9
-3 -3 0 287.355 17.8766 6
-3 3 0 283.828 15.7536 9
3 3 0 281.508 12.1943 8
-3 3 0 277.797 13.9736 3
3 3 0 295.303 16.4922 4
-3 3 0 291.012 17.2291 6
3 3 0 278.775 13.4747 9
-3 3 0 269.977 12.7376 7
3 3 0 263.323 18.224 6
-4 -3 0 8.57544 4.05906 6
-4 -3 0 7.55236 4.89714 4
-4 -3 0 5.47366 2.62267 9
-4 -3 0 3.22041 4.05808 7
-4 3 0 11.9986 3.80624 3
-4 3 0 14.3503 4.07276 7
-4 3 0 13.9631 5.29258 9
-4 3 0 11.2909 3.84018 4
4 3 0 13.6964 7.2369 6
4 3 0 7.7624 3.3085 4
4 3 0 14.0742 3.35493 9
-4 3 0 11.1322 5.48833 6
-5 -3 0 358.964 22.9679 7
-5 -3 0 346.056 21.1695 4
-5 -3 0 299.109 22.221 6
-5 -3 0 287.205 15.2393 9
-5 3 0 308.255 22.2208 6
-5 3 0 321.862 17.791 3
-5 3 0 319.737 16.0448 8
-5 3 0 294.731 16.0297 4
5 3 0 277.928 18.677 4
-5 3 0 289.564 17.7031 9
5 3 0 312.623 23.7717 6
-5 3 0 302.883 17.0926 7
-6 -3 0 3.43298 4.90383 7
-6 -3 0 -0.093 3.28984 6
-6 -3 0 4.47702 2.78527 9
-6 -3 0 -0.3767 4.36584 4
-6 3 0 -1.1008 2.82264 4
-6 3 0 0.82692 3.16051 9
-6 3 0 4.79869 3.58193 7
6 3 0 3.22052 6.99748 6
-6 3 0 0.85896 2.68861 3
-6 3 0 5.07127 3.50012 8
-6 3 0 3.62278 6.89552 6
-7 -3 0 219.154 13.3629 9
-7 -3 0 242.096 20.212 7
-7 -3 0 227.329 19.4667 4
-7 3 0 205.173 15.6372 9
-7 3 0 228.173 16.884 7
-7 3 0 307.189 28.7567 6
-7 3 0 233.628 15.2906 4
7 3 0 243.817 25.5134 6
-7 3 0 210.777 16.878 3
-8 -3 0 121.032 25.1037 7
-8 -3 0 128.846 19.4143 4
-8 3 0 128.969 12.9385 9
-8 3 0 102.301 14.1514 7
8 3 0 98.7252 20.1402 6
-8 3 0 114.775 12.8388 3
-8 3 0 108.084 12.9383 4
0 -4 0 1666.86 56.8836 4
0 -4 0 1606.33 57.2094 9
0 -4 0 1608.19 54.9754 3
0 -4 0 1610.52 51.4238 7
0 4 0 1523.61 55.0778 3
0 4 0 1597.26 56.5215 4
0 4 0 1804.93 63.6401 9
-1 -4 0 1099.2 38.134 7
-1 -4 0 1102.81 41.8507 4
-1 -4 0 1045 40.2332 9
1 -4 0 1070.43 41.1753 9
-1 -4 0 1082.57 39.5713 3
1 -4 0 1093.51 38.4615 3
-1 4 0 1103.52 41.4494 9
1 4 0 1111.72 41.1739 6
-1 4 0 1132.92 39.9674 4
1 4 0 1090.98 41.1771 4
-1 4 0 1069.77 38.4922 3
1 4 0 1061.9 42.4197 9
1 4 0 1109.4 43.3368 3
2 -4 0 2.08887 1.95717 5
-2 -4 0 4.22653 3.56456 4
-2 -4 0 3.31564 2.98382 3
-2 -4 0 3.54994 3.16949 7
2 -4 0 2.53185 2.53548 3
-2 -4 0 0.51232 2.29572 9
-2 4 0 -0.7904 2.68188 9
2 4 0 5.14427 4.16201 6
-2 4 0 -0.9626 2.12771 4
2 4 0 -0.136 2.74127 4
-2 4 0 2.48528 2.17181 3
-3 -4 0 21.5766 5.52005 3
3 -4 0 22.4396 5.09916 3
-3 -4 0 17.1605 6.2019 6
-3 -4 0 18.7847 4.59671 9
-3 -4 0 20.0646 5.93543 7
-3 -4 0 18.4706 6.76608 4
3 4 0 14.7112 4.2881 9
3 4 0 14.8631 5.39438 4
-3 4 0 12.4405 5.15293 6
3 4 0 33.0286 8.41141 6
-3 4 0 19.7637 6.10419 9
-3 4 0 22.6485 5.33526 3
3 4 0 11.7704 3.38359 8
-3 4 0 14.1733 2.75788 7
-4 -4 0 13.6552 5.44892 4
-4 -4 0 15.6976 4.42428 9
-4 -4 0 5.2996 4.61872 7
-4 -4 0 24.1893 6.8299 3
-4 -4 0 11.6446 4.90939 6
4 4 0 12.8784 4.59375 4
-4 4 0 15.4653 4.58813 4
-4 4 0 13.7076 5.76723 9
-4 4 0 10.9346 3.36543 7
-4 4 0 10.1571 3.87608 3
-4 4 0 18.51 6.91702 6
4 4 0 8.18498 3.9149 9
4 4 0 14.5583 3.45796 8
4 4 0 9.96493 6.04877 6
-5 -4 0 7.89296 5.22195 6
-5 -4 0 13.4025 4.13347 9
-5 -4 0 10.2386 4.79474 7
-5 -4 0 8.23353 5.67896 4
-5 -4 0 5.7615 4.28374 3
5 4 0 32.7974 10.3096 6
-5 4 0 15.5521 5.34922 3
-5 4 0 13.017 7.17331 6
-5 4 0 7.86408 3.4449 7
-5 4 0 15.1048 5.13826 8
-5 4 0 15.1919 5.18676 9
-5 4 0 8.07225 3.97675 4
-6 -4 0 35.7654 11.0598 6
-6 -4 0 29.3401 5.76077 9
-6 -4 0 46.3237 10.6727 7
-6 -4 0 24.983 8.18909 4
-6 4 0 16.3524 5.28762 4
-6 4 0 33.1337 7.02323 8
-6 4 0 27.2236 10.1512 6
-6 4 0 20.6026 5.7878 7
-6 4 0 30.9682 7.55732 9
-6 4 0 20.7896 5.83525 3
6 4 0 28.3609 9.85423 6
-7 -4 0 38.6323 10.8686 7
-7 -4 0 34.6008 5.84424 9
-7 -4 0 43.4272 9.78181 4
-7 4 0 29.8093 7.2667 7
-7 4 0 34.9403 8.21848 9
-7 4 0 28.1576 6.6222 4
-7 4 0 34.2619 6.74113 8
7 4 0 38.4244 12.1743 6
-8 -4 0 52.028 12.319 4
-8 -4 0 46.6221 11.7366 7
-8 4 0 37.1126 8.02451 7
-8 4 0 47.0684 8.46299 4
-8 4 0 45.9225 10.3853 9
8 4 0 58.7308 18.0524 6
-8 4 0 36.6885 9.0409 3
0 -5 0 2.17 2.35444 3
0 -5 0 4.95615 3.14014 9
0 5 0 1.1703 2.67352 3
0 5 0 1.2279 2.86382 9
0 5 0 -3.0323 2.22249 4
-1 -5 0 20.7961 4.23268 7
-1 -5 0 28.4418 6.85038 4
1 -5 0 28.2838 5.68391 3
1 -5 0 16.2912 5.54415 9
-1 -5 0 18.1718 4.35087 3
-1 -5 0 22.1215 6.07129 9
1 5 0 19.4013 6.10205 9
-1 5 0 19.867 6.26464 9
-1 5 0 21.3298 5.14316 3
1 5 0 18.6068 4.95221 3
1 5 0 17.4434 5.13839 6
-1 5 0 16.9638 5.09565 4
1 5 0 23.9282 5.62119 4
2 -5 0 544.033 20.8994 5
-2 -5 0 535.084 24.6931 3
-2 -5 0 542.189 24.9536 9
2 -5 0 547.106 23.0299 3
-2 -5 0 543.81 26.9226 4
-2 -5 0 536.576 24.0744 7
2 5 0 521.894 24.3218 9
-2 5 0 542.354 23.7857 4
-2 5 0 535.787 26.2154 9
2 5 0 520.416 26.7784 6
2 5 0 506.785 25.8765 4
-2 5 0 529.672 23.025 3
-3 -5 0 75.4176 11.1719 4
-3 -5 0 91.9581 11.9945 3
-3 -5 0 74.9507 10.4605 7
-3 -5 0 70.1774 9.20234 9
3 5 0 71.2482 9.18718 9
-3 5 0 79.7849 11.2805 9
-3 5 0 55.5164 8.37861 3
3 5 0 74.578 13.1874 6
-3 5 0 82.3807 9.46883 4
3 5 0 77.7339 11.2124 4
-4 -5 0 738.071 37.3543 6
-4 -5 0 736.338 34.1977 7
-4 -5 0 733.736 35.7818 4
-4 5 0 671.196 34.048 6
-4 5 0 712.592 33.5861 9
-4 5 0 697.679 25.2449 7
4 5 0 719.693 27.8196 8
4 5 0 731.546 30.1492 9
-4 5 0 737.134 30.4801 3
4 5 0 662.712 37.3021 6
-5 -5 0 6.46437 11.0664 4
-5 -5 0 6.79614 3.78948 9
-5 -5 0 8.73624 5.75775 7
5 5 0 7.06523 3.42624 4
-5 5 0 13.5467 4.70973 8
5 5 0 3.32453 7.03959 6
-5 5 0 10.2781 4.54044 3
5 5 0 10.7156 3.78821 9
-5 5 0 -1.6318 4.26927 6
-5 5 0 10.2457 3.41949 7
-5 5 0 6.52864 4.04327 4
-5 5 0 2.07326 4.18388 9
-6 -5 0 159.895 16.607 4
-6 -5 0 163.411 16.4638 7
-6 -5 0 161.073 12.0826 9
-6 5 0 154.602 13.0245 8
-6 5 0 156.349 11.8622 4
6 5 0 156.127 22.7386 6
-6 5 0 158.336 14.0051 9
-6 5 0 172.554 13.363 3
-6 5 0 176.735 19.5145 6
-6 5 0 147.14 10.9794 7
-7 -5 0 32.969 11.1706 4
-7 -5 0 51.7388 8.12173 9
-7 -5 0 24.3362 8.30683 7
-7 5 0 24.4867 7.32211 3
-7 5 0 20.8868 6.57151 4
-7 5 0 34.5886 6.37957 7
-7 5 0 38.6507 9.37327 9
-7 5 0 33.3286 7.32278 8
7 5 0 23.0781 13.6875 6
0 -6 0 146.622 13.2053 3
0 -6 0 136.595 12.0962 9
0 6 0 140.631 12.3399 9
0 6 0 108.665 10.4884 6
0 6 0 125.693 11.7215 4
0 6 0 136.858 11.1009 3
-1 -6 0 13.7427 3.74682 7
-1 -6 0 2.2485 3.96892 9
-1 -6 0 10.6713 5.45422 4
-1 -6 0 20.6062 5.15747 3
1 -6 0 13.3165 4.00542 3
1 -6 0 13.4879 4.85228 9
1 6 0 9.53578 5.75256 6
1 6 0 9.76994 4.55975 9
-1 6 0 13.2963 5.54781 9
1 6 0 11.1715 4.90532 3
-1 6 0 11.9159 4.37013 3
-1 6 0 11.1441 4.22646 4
1 6 0 12.8161 4.97926 4
-2 -6 0 263.013 14.9975 7
-2 -6 0 276.485 16.4877 3
2 -6 0 241.781 14.4844 3
-2 -6 0 230.387 16.1434 9
-2 -6 0 282.564 18.8565 4
2 -6 0 240.881 13.2127 5
2 6 0 256.773 17.7686 4
-2 6 0 246.685 15.385 4
-2 6 0 274.631 18.3345 9
2 6 0 263.219 18.4682 6
-2 6 0 254.93 15.0358 3
2 6 0 270.173 16.8468 9
-3 -6 0 33.015 7.21354 7
3 -6 0 39.5479 8.10976 3
-3 -6 0 34.2857 8.53484 4
-3 -6 0 14.4592 5.52941 3
-3 -6 0 23.4788 6.09893 9
3 6 0 24.7495 6.60797 4
3 6 0 14.2561 5.25597 9
3 6 0 35.8788 9.68342 6
-3 6 0 27.007 5.94623 3
-3 6 0 25.2528 6.98106 9
-3 6 0 25.6922 5.94369 4
-4 -6 0 21.9532 6.06727 9
-4 -6 0 20.1224 7.05504 3
-4 -6 0 17.946 6.95389 7
4 6 0 9.4429 4.31698 8
-4 6 0 19.2711 5.38942 3
-4 6 0 34.4951 8.3475 9
-4 6 0 31.0851 6.46537 4
-4 6 0 34.0613 8.90068 6
4 6 0 24.7132 8.59771 6
4 6 0 21.3491 6.19384 9
-5 -6 0 1.87334 4.9132 7
-5 -6 0 -0.0964 3.85834 9
-5 -6 0 -3.1465 5.19609 4
-5 6 0 1.78993 5.15913 9
-5 6 0 0.00201 4.50324 8
-5 6 0 1.92462 5.83149 6
5 6 0 1.24337 5.02053 6
5 6 0 1.1552 2.98453 9
-5 6 0 1.23937 3.81297 4
-5 6 0 4.61681 3.76859 3
-5 6 0 -1.8772 3.49261 4
5 6 0 5.00355 2.75466 8
-6 -6 0 26.3075 6.89542 9
-6 -6 0 17.4124 9.05599 4
-6 -6 0 9.85712 6.31785 7
6 6 0 16.453 9.27269 6
-6 6 0 16.1517 6.40762 8
-6 6 0 21.1333 8.23233 9
-6 6 0 23.7801 5.49701 4
-6 6 0 14.0421 5.16021 7
-6 6 0 13.3498 5.76753 3
-6 6 0 19.6285 12.5527 6
-7 -6 0 12.9723 14.4227 4
-7 -6 0 -0.5117 5.39703 9
-7 6 0 3.28684 3.837 7
-7 6 0 7.17016 5.97219 3
-7 6 0 2.5861 6.47114 9
-7 6 0 7.14058 6.29984 8
-7 6 0 9.88861 5.52863 4
7 6 0 14.8192 11.9084 6
0 -7 0 4.5149 4.52329 9
0 -7 0 -2.7753 3.10615 3
0 7 0 6.7808 4.30787 3
0 7 0 1.54591 3.91391 4
0 7 0 5.34557 4.22112 9
0 7 0 1.03186 3.60488 6
-1 -7 0 108.197 7.48431 7
-1 -7 0 109.235 10.1478 3
1 -7 0 98.3104 9.49341 3
1 -7 0 94.0866 10.0718 5
-1 -7 0 102.138 14.2218 4
-1 -7 0 73.9411 10.9011 9
-1 7 0 104.263 13.703 4
-1 7 0 112.603 15.3503 9
-1 7 0 104.102 10.1848 3
1 7 0 115.73 11.6601 9
1 7 0 103.584 13.1051 6
1 7 0 77.8689 11.4384 4
-2 -7 0 14.1538 5.65631 3
2 -7 0 18.1369 4.92695 5
-2 -7 0 13.6258 4.53476 7
-2 -7 0 3.36457 5.52861 9
-2 -7 0 6.37198 4.88411 4
2 -7 0 12.7231 4.34993 3
-2 7 0 10.5307 5.95523 9
2 7 0 14.1916 5.98643 9
-2 7 0 14.4437 5.46545 3
2 7 0 14.2502 6.3359 6
2 7 0 4.4102 5.06244 4
-2 7 0 17.1817 5.64227 4
-3 -7 0 47.3733 8.66327 9
-3 -7 0 59.4992 9.25164 7
-3 -7 0 80.5337 12.3874 3
3 -7 0 63.0605 9.25036 3
-3 -7 0 50.8236 11.1679 4
3 7 0 82.9106 12.2745 9
3 7 0 69.9869 12.3074 4
-3 7 0 51.3195 8.82138 3
3 7 0 58.2766 12.0088 6
-3 7 0 72.6088 10.0794 4
-4 -7 0 90.5644 15.9532 4
-4 -7 0 59.1149 10.2062 7
-4 -7 0 65.3724 13.6547 9
4 7 0 71.2503 14.3304 6
-4 7 0 59.345 9.8189 3
4 7 0 66.8666 10.9033 9
-4 7 0 76.0186 12.3316 9
-4 7 0 69.32 9.45982 4
-4 7 0 44.9333 10.1408 6
4 7 0 75.815 9.63054 8
-5 -7 0 41.3494 9.14531 7
-5 -7 0 62.5675 14.2216 4
-5 -7 0 38.713 8.51732 9
-5 7 0 47.0145 10.452 9
5 7 0 27.6587 10.7933 6
-5 7 0 49.883 11.217 8
5 7 0 52.2173 8.97928 9
-5 7 0 37.5928 7.74597 3
-5 7 0 36.084 7.15653 4
-5 7 0 31.8044 9.45334 6
-5 7 0 43.378 8.24538 4
5 7 0 50.749 7.17296 8
-6 -7 0 22.1949 8.37697 9
-6 -7 0 -5.121 4.38161 7
-6 -7 0 7.10287 7.39037 4
-6 7 0 7.73466 6.45106 9
6 7 0 17.0672 9.69003 6
-6 7 0 2.01201 9.95258 6
-6 7 0 7.03029 4.29022 3
-6 7 0 10.4521 6.61821 8
-6 7 0 3.47924 4.50461 4
-6 7 0 -0.3472 5.18442 4
0 -8 0 120.633 11.6045 3
0 8 0 133.775 13.6799 9
0 8 0 112.312 11.9583 3
0 8 0 145.624 18.446 4
0 8 0 98.4887 13.4883 6
-1 -8 0 83.3063 6.27246 7
1 -8 0 78.4302 11.5222 5
-1 -8 0 72.8926 14.0391 9
1 -8 0 78.7976 11.1013 3
1 8 0 71.9775 12.3893 6
-1 8 0 77.7688 11.4336 3
-1 8 0 93.614 14.9848 9
1 8 0 86.2623 12.755 4
-1 8 0 96.219 12.9633 4
1 8 0 60.8595 10.3227 9
2 -8 0 98.6202 10.4694 3
-2 -8 0 98.3187 15.0205 4
2 -8 0 106.228 9.70466 5
-2 -8 0 107.477 9.21695 7
-2 -8 0 109.936 19.57 9
2 8 0 84.8291 12.1861 9
2 8 0 83.7513 13.7643 6
-2 8 0 117.903 14.5787 4
-2 8 0 85.9415 14.0024 9
-2 8 0 82.9745 11.435 3
-3 -8 0 78.7648 10.809 7
3 -8 0 71.0908 11.051 3
-3 -8 0 60.2985 12.2706 4
-3 8 0 73.4177 12.3713 9
-3 8 0 77.9323 11.4874 4
3 8 0 67.0727 10.4773 9
-3 8 0 66.884 9.92342 3
4 -8 0 3.14416 5.10316 3
-4 -8 0 2.57601 6.23814 4
-4 -8 0 7.78674 4.997 7
-4 8 0 8.99524 6.48533 4
-4 8 0 5.62794 5.86765 9
-4 8 0 2.61924 4.5103 3
4 8 0 2.98505 6.30396 6
4 8 0 -0.8629 4.55588 9
-4 8 0 15.3024 7.37149 6
-5 -8 0 1.1556 5.88057 7
-5 -8 0 -3.0672 5.60646 4
-5 8 0 -17.9 6.17914 4
5 8 0 -1.8336 4.28517 9
-5 8 0 -24.779 8.09818 6
5 8 0 -1.9627 8.10019 6
-5 8 0 0.02546 6.51806 8
-5 8 0 6.04776 6.46455 9
0 -9 0 0.3 6.08136 5
0 9 0 -1.6219 5.20956 6
0 9 0 0.89927 3.93438 9
1 -9 0 25.8062 7.66381 3
1 -9 0 13.2059 5.90289 5
-1 9 0 24.1676 9.19084 9
1 9 0 21.823 8.06079 9
1 9 0 17.4166 7.40389 6
-1 9 0 11.7177 6.4603 6
-1 9 0 36.2896 10.34 4
2 -9 0 138.874 13.1658 3
-2 -9 0 168.276 11.0599 7
2 -9 0 137.668 11.8623 5
-2 9 0 165.153 15.9524 4
2 9 0 141.716 18.1764 9
2 9 0 132.902 18.3976 6
-2 9 0 138.199 19.521 9
-3 -9 0 1.55631 4.30836 7
3 -9 0 -6.0165 5.99169 3
-3 -9 0 10.1989 7.93753 4
3 9 0 7.25769 5.78611 9
-3 9 0 -3.3285 7.33185 4
3 9 0 4.44938 7.32412 6
-3 9 0 6.07894 5.89902 3
-3 9 0 4.56304 6.17714 9
-4 -9 0 20.9242 7.19202 7
-4 9 0 21.5039 6.75195 3
4 9 0 7.91897 9.57664 6
-4 9 0 32.7114 10.1682 9
-4 9 0 25.311 8.91028 6
-4 9 0 12.0704 8.33521 4
4 9 0 26.2069 7.98006 9
0 -10 0 101.526 15.8033 5
0 10 0 79.9979 13.6663 9
0 10 0 87.174 13.8565 6
1 -10 0 34.1696 9.00213 5
-1 10 0 19.021 6.60094 6
1 10 0 17.4813 8.50894 9
1 10 0 19.1304 8.34976 6
-1 10 0 29.1289 8.96239 3
-1 10 0 20.0675 8.93062 9
2 -10 0 66.7806 9.11817 5
-2 10 0 65.4545 11.411 3
2 10 0 61.6914 13.1196 6
-2 10 0 78.22 15.7297 9
2 10 0 68.0923 13.5794 9
-2 10 0 75.2096 11.0762 6
-8 0 1 -6.3681 5.75408 5
-8 0 1 3.31891 3.35664 9
-8 0 1 -2.1434 4.88418 7
-7 0 1 66.6236 10.2251 4
-7 0 1 95.1583 14.1643 7
-7 0 1 84.6168 8.2096 9
-7 0 1 74.1327 13.5478 5
-6 0 1 -8.5652 4.26872 6
-6 0 1 2.91972 4.0103 7
-6 0 1 -0.6302 2.13251 9
6 0 -1 3.03181 3.4952 4
6 0 -1 -4.8021 3.08569 6
-6 0 1 1.12935 3.71313 4
-5 0 1 5.28498 2.59329 9
-5 0 1 3.59408 4.16471 7
-5 0 1 6.65995 4.08187 4
-5 0 1 -1.2992 4.81569 6
5 0 -1 5.2751 5.01469 6
4 0 -1 -1.3011 3.68771 6
4 0 -1 -2.3388 1.94363 4
-4 0 1 -0.0801 2.78754 7
-4 0 1 -0.4971 2.49515 4
-4 0 1 3.13725 3.72286 6
3 0 -1 532.648 21.707 4
-3 0 1 534.852 23.2022 7
3 0 -1 554.777 26.5568 6
-3 0 1 551.187 21.8793 4
-3 0 1 582.722 26.5761 6
-2 0 1 1.28987 2.20898 4
2 0 -1 -2.4256 1.91566 7
2 0 -1 1.49663 2.32647 4
2 0 -1 8.30997 4.39479 6
-2 0 1 2.29704 2.33781 7
-2 0 1 -2.1054 2.6271 6
1 0 -1 1211.97 39.8198 6
-1 0 1 1163.88 38.3199 7
1 0 -1 1183.75 37.5286 4
-1 0 1 1190.03 37.5652 4
-1 0 -1 3270.4 99.2652 8
1 0 1 3108.38 100.615 4
1 0 1 3379.26 102.035 6
-2 0 -1 -0.9425 2.65114 6
2 0 1 -1.6455 1.72951 4
2 0 1 -3.779 2.65496 6
-2 0 -1 -1.0821 2.24886 4
2 0 1 -0.9507 1.48232 8
-3 0 -1 1312.45 45.3867 4
3 0 1 1325.51 50.1676 6
3 0 1 1304.25 45.2973 4
-3 0 -1 1250.02 46.2686 7
-3 0 -1 1267.94 48.8323 6
4 0 1 -0.9446 3.09726 6
-4 0 -1 2.17265 3.27457 7
4 0 1 1.93993 2.54119 4
-4 0 -1 1.25636 3.62557 6
5 0 1 101.815 12.0879 4
-5 0 -1 82.2488 13.2554 6
5 0 1 96.6636 15.8049 6
-5 0 -1 74.0212 10.8438 7
-5 0 -1 83.1162 6.28527 9
-5 0 -1 82.7428 10.1255 4
-6 0 -1 -2.6337 3.43384 7
-6 0 -1 1.78956 5.11307 6
-6 0 -1 -4.2106 3.00445 4
6 0 1 3.00952 3.79134 4
6 0 1 6.55609 5.9445 6
-7 0 -1 23.2585 8.30719 5
-7 0 -1 29.7152 5.03778 9
7 0 1 35.0695 10.359 6
-7 0 -1 17.9591 6.44644 7
-7 0 -1 25.0584 7.34255 4
-8 0 -1 0.1756 5.48018 4
-8 0 -1 2.96012 5.56716 7
-8 -1 1 37.9106 12.3104 5
-8 -1 1 29.704 8.61583 4
-8 -1 1 37.5395 6.16542 9
-8 -1 1 35.9839 10.035 7
-8 1 1 18.4823 6.10213 3
-8 1 1 28.5363 7.80742 5
-8 1 1 17.1128 7.52605 7
-8 1 1 27.2021 5.94307 9
-8 1 1 34.5337 8.39994 4
-8 1 1 33.551 7.12261 9
-7 -1 1 11.6234 6.11806 4
-7 -1 1 14.7803 5.71668 7
-7 -1 1 9.89666 3.36567 9
-7 1 1 9.14086 4.9617 4
-7 1 1 19.344 10.0723 6
-7 1 1 0.93381 4.19556 7
-7 1 1 9.27311 4.37688 5
7 1 -1 6.62887 7.13773 6
-7 1 1 6.51228 8.83014 3
-6 -1 1 169.464 15.4273 7
-6 -1 1 206.192 15.3825 4
-6 -1 1 184.553 11.1419 9
-6 1 1 158.592 12.5502 4
6 1 -1 178.58 29.1442 6
6 1 -1 175.282 13.8818 4
-6 1 1 202.829 15.5456 7
-6 1 1 153.153 17.4243 6
-6 1 1 177.936 13.6991 5
-5 -1 1 130.358 12.3295 7
-5 -1 1 152.183 12.2263 4
-5 -1 1 150.518 14.8992 6
-5 -1 1 127.171 9.01654 9
5 1 -1 155.098 11.9235 4
-5 1 1 171.526 12.9477 7
-5 1 1 147.48 15.3742 6
-5 1 1 154.429 10.883 4
5 1 -1 158.816 16.1105 6
-4 -1 1 377.983 19.9081 7
-4 -1 1 344.958 18.3412 4
-4 -1 1 367.502 24.313 6
-4 -1 1 387.535 15.9205 9
-4 1 1 352.476 21.8921 6
-4 1 1 381.22 17.0151 4
4 1 -1 352.856 18.0146 4
4 1 -1 351.132 22.5204 6
-4 1 1 351.156 18.5207 7
-3 -1 1 1576.68 57.3274 6
-3 -1 1 1513.16 53.2405 4
-3 -1 1 1566.24 50.5893 9
-3 -1 1 1532 54.3556 7
-3 1 1 1433.65 52.5543 7
-3 1 1 1548.91 51.1752 4
-3 1 1 1583.52 57.4047 6
3 1 -1 1560.41 53.0747 4
3 1 -1 1515.93 57.7414 6
-2 -1 1 545.597 19.7296 9
2 -1 -1 555.021 20.8521 7
-2 -1 1 564.439 21.642 4
-2 -1 1 539.58 21.9676 7
-2 -1 1 557.416 23.7497 6
-2 1 1 558.412 19.5933 4
2 1 -1 555.869 19.6494 9
2 1 -1 570.085 24.3133 6
2 1 -1 558.708 22.0842 7
-2 1 1 535.785 23.4929 6
2 1 -1 549.13 21.3163 4
-2 1 1 564.655 20.9118 3
-2 1 1 528.861 20.5944 7
-1 -1 1 3193.56 97.9976 6
-1 -1 1 3137.94 96.8709 7
1 -1 -1 3066.23 95.4678 7
-1 -1 1 3087.96 95.9545 9
-1 -1 1 3102.82 97.0218 4
1 -1 -1 3073.3 96.1565 3
-1 1 1 3087.17 95.3683 7
1 1 -1 3037.26 96.8487 7
1 1 -1 3109.57 97.9817 6
1 1 -1 3087.11 96.9011 4
-1 1 1 3104.1 96.2237 3
1 1 -1 3117.94 95.9462 9
-1 -1 -1 114.125 6.99018 4
-1 -1 -1 126.216 5.60664 9
1 -1 1 123.448 5.68106 5
-1 -1 -1 127.095 7.68007 6
-1 1 -1 133.909 5.67885 3
1 1 1 131.468 7.98966 6
-1 1 -1 129.228 6.51471 9
1 1 1 119.107 5.48123 8
1 1 1 122.083 5.52809 9
-1 1 -1 124.066 6.87629 6
-2 -1 -1 87.5203 4.90744 9
-2 -1 -1 96.8809 7.37806 4
2 -1 1 97.1556 8.3516 6
-2 -1 -1 90.9734 8.54242 6
-2 -1 -1 88.8001 7.19489 7
2 1 1 85.4113 6.81924 4
-2 1 -1 93.3773 6.39958 7
-2 1 -1 88.296 5.86722 8
2 1 1 83.8965 8.44626 6
-2 1 -1 97.226 7.98381 6
-2 1 -1 91.6202 6.09593 5
-2 1 -1 79.0345 6.03823 4
2 1 1 95.8308 4.85598 9
-3 -1 -1 140.1 7.17511 9
-3 -1 -1 150.9 10.1756 4
3 -1 1 163.541 15.6716 6
-3 -1 -1 152.428 12.1584 6
-3 -1 -1 131.355 10.3196 7
-3 1 -1 140.054 9.25039 5
-3 1 -1 143.479 9.77797 7
-3 1 -1 144.246 11.4684 6
3 1 1 142.716 12.2366 6
3 1 1 147.872 9.95959 4
-3 1 -1 141.426 9.00206 4
-3 1 -1 149.633 7.72636 8
-4 -1 -1 0.58712 1.77259 9
4 -1 1 -1.7745 3.35992 6
-4 -1 -1 0.5123 3.55862 4
-4 -1 -1 5.43878 3.81041 7
-4 1 -1 1.17391 3.04412 7
-4 1 -1 -1.5864 1.61886 8
-4 1 -1 -0.6561 2.55484 4
-4 1 -1 -3.8375 3.42831 6
4 1 1 -1.5329 3.14099 6
4 1 1 0.22216 2.32663 4
-4 1 -1 2.82768 2.96172 5
-5 -1 -1 159.988 12.9059 4
-5 -1 -1 152.453 8.57794 9
5 -1 1 154.06 15.4804 6
-5 -1 -1 157.011 15.1625 6
-5 -1 -1 138.367 13.0534 7
5 1 1 157.075 12.5694 4
-5 1 -1 146.129 12.4806 7
5 1 1 137.834 15.4659 6
-5 1 -1 123.516 13.8758 6
-5 1 -1 135.752 11.3815 5
-5 1 -1 148.049 11.5136 4
-6 -1 -1 3.80969 2.60817 9
-6 -1 -1 6.9023 5.15585 7
-6 -1 -1 3.89 4.5465 6
-6 -1 -1 16.2431 5.80132 4
6 1 1 -0.2463 3.68863 4
-6 1 -1 3.85491 3.90298 7
6 1 1 0.96259 5.93607 6
-6 1 -1 -0.5324 2.87831 4
-6 1 -1 0.21229 3.81202 6
-6 1 -1 -2.4107 3.67554 5
-7 -1 -1 102.416 15.3689 4
-7 -1 -1 107.518 15.9263 7
-7 -1 -1 83.5488 7.0508 9
-7 1 -1 82.766 7.64668 9
-7 1 -1 83.7348 8.85201 9
-7 1 -1 95.5372 17.6589 6
7 1 1 105.541 18.3906 6
-7 1 -1 94.725 12.9648 4
-7 1 -1 81.9585 13.2987 7
-8 -1 -1 30.714 8.46386 4
-8 -1 -1 36.1529 9.28991 7
-8 1 -1 25.9981 7.83133 3
-8 1 -1 25.9025 7.41181 5
-8 1 -1 35.4394 7.08868 9
-8 1 -1 34.294 7.08388 9
8 1 1 20.4878 10.3628 6
-8 1 -1 20.6203 7.9014 7
-8 -2 1 60.625 12.6521 7
-8 -2 1 69.6597 13.5014 4
-8 2 1 84.8512 9.45331 5
-8 2 1 63.7936 9.78207 4
-8 2 1 76.6367 13.1244 3
-8 2 1 56.6173 10.9091 7
-8 2 1 67.7907 10.2841 9
8 2 -1 56.277 14.787 6
-8 2 1 67.2276 9.24495 9
-7 -2 1 9.49133 3.63816 9
-7 -2 1 6.06871 5.04765 4
-7 -2 1 6.04436 5.95149 7
7 2 -1 12.418 5.45104 4
-7 2 1 6.21694 3.9491 5
-7 2 1 7.11061 4.97253 4
-7 2 1 12.6086 7.52794 6
-7 2 1 14.7738 6.04652 7
7 2 -1 14.1993 9.03607 6
-7 2 1 11.2292 4.95314 9
-6 -2 1 0.41398 3.67174 7
-6 -2 1 -0.9992 3.72977 4
-6 -2 1 0.81449 2.18668 9
6 2 -1 -0.5392 4.35695 6
-6 2 1 2.0928 3.76174 7
6 2 -1 12.3841 4.84759 4
-6 2 1 2.18652 3.18267 5
-6 2 1 0.50705 2.93653 3
-6 2 1 2.2604 5.04634 6
-6 2 1 3.80059 3.76079 4
-5 -2 1 2.75312 4.30642 6
-5 -2 1 4.47121 4.13807 7
-5 -2 1 -1.7832 3.1554 4
-5 -2 1 3.4887 2.48741 9
-5 2 1 1.07182 2.95055 8
-5 2 1 1.90874 2.47172 5
-5 2 1 -1.126 2.69311 7
5 2 -1 4.34282 4.72776 6
5 2 -1 -0.9341 3.22225 4
-5 2 1 -1.4487 2.32853 3
-5 2 1 -1.194 3.99151 6
-5 2 1 -0.5516 2.40054 4
-4 -2 1 22.4086 6.28363 7
-4 -2 1 18.4097 6.21906 4
-4 -2 1 13.6606 3.72152 9
-4 -2 1 28.1951 6.71098 6
-4 2 1 13.4212 3.96326 3
-4 2 1 22.2279 4.43883 4
-4 2 1 12.451 5.19343 6
-4 2 1 18.5373 3.46276 5
-4 2 1 23.769 4.46676 8
4 2 -1 14.9983 5.39453 4
4 2 -1 11.8705 5.98817 6
-4 2 1 15.006 4.80705 7
-3 -2 1 355.438 15.0105 9
-3 -2 1 356.053 17.986 7
-3 -2 1 356.298 19.8064 6
-3 -2 1 324.347 19.1794 4
3 2 -1 359.369 17.387 4
-3 2 1 350.792 15.5377 7
-3 2 1 319.238 18.8344 6
3 2 -1 348.171 14.7093 9
-3 2 1 330.155 14.4829 4
-3 2 1 335.701 15.9321 3
-2 -2 1 13.2997 4.00695 7
2 -2 -1 27.7181 4.54958 3
-2 -2 1 22.2915 5.04897 4
-2 -2 1 18.3981 5.27571 6
-2 -2 1 17.4242 3.49811 9
2 2 -1 13.7487 3.97691 4
2 2 -1 14.8482 5.06491 6
2 2 -1 18.9465 3.51228 9
-2 2 1 25.3766 4.33623 3
-2 2 1 12.8566 2.7388 7
-1 -2 1 705.629 25.9832 6
-1 -2 1 680.278 25.1359 3
-1 -2 1 700.297 26.1907 4
1 -2 -1 680.424 24.4247 3
-1 -2 1 718.968 25.1334 9
1 -2 -1 675.469 22.2205 7
-1 -2 1 705.217 24.8711 7
-1 2 1 673.357 25.7923 9
1 2 -1 690.169 24.8967 7
1 2 -1 727.155 26.182 4
1 2 -1 698.842 24.962 9
-1 2 1 704.723 21.954 7
1 2 -1 714.964 26.2512 6
-1 2 1 685.668 24.4538 3
0 -2 -1 7245.38 221.784 9
0 -2 1 7151.57 218.918 7
0 -2 -1 7090 221.268 4
0 -2 1 7022.16 221.715 9
0 2 1 7258 221.766 9
0 2 -1 7196.25 221.819 4
0 2 1 7174.87 221.287 4
0 2 -1 7356.87 220.594 3
0 2 -1 7360.42 221.839 9
-1 -2 -1 3206.72 101.89 3
-1 -2 -1 3190.35 102.568 4
-1 -2 -1 3253.34 101.197 9
1 -2 1 3221.28 99.8829 5
1 -2 1 3294.17 102.183 9
1 -2 1 3187.24 100.093 3
1 2 1 3208.99 102.078 3
1 2 1 3249.41 103.347 6
-1 2 -1 3183.78 102.023 9
-1 2 -1 3251.89 100.163 3
1 2 1 3267.08 101.04 9
1 2 1 3186.61 102.453 4
-2 -2 -1 82.656 8.13264 6
2 -2 1 75.2472 4.98085 5
-2 -2 -1 60.0938 6.63938 7
-2 -2 -1 66.8447 7.09026 4
-2 -2 -1 81.8739 6.897 3
-2 -2 -1 80.6822 5.66498 9
2 2 1 82.3709 8.62832 6
-2 2 -1 84.3111 5.54045 7
-2 2 -1 77.5044 4.43865 5
-2 2 -1 69.7004 7.25437 6
2 2 1 81.8765 7.30217 4
-2 2 -1 74.6123 6.55695 9
2 2 1 74.5964 5.35155 9
2 2 1 80.0751 5.08413 8
-2 2 -1 85.7767 5.69295 3
-3 -2 -1 408.828 16.6322 9
-3 -2 -1 423.091 22.4544 6
-3 -2 -1 433.282 20.7836 4
-3 -2 -1 417.692 20.5207 7
-3 2 -1 414.077 15.8173 5
3 2 1 440.379 20.236 4
-3 2 -1 430.184 17.9663 4
3 2 1 404.017 22.5713 6
-3 2 -1 429.26 17.8153 3
3 2 1 421.739 16.2736 9
-3 2 -1 412.996 17.5644 8
-3 2 -1 398.102 21.0043 6
-3 2 -1 404.396 18.4581 9
-3 2 -1 419.747 18.0707 7
-4 -2 -1 49.2812 8.20187 7
-4 -2 -1 45.7384 4.60907 9
-4 -2 -1 48.3661 7.75789 4
-4 -2 -1 68.3205 11.7151 6
-4 2 -1 47.825 7.35598 7
-4 2 -1 51.0604 6.83241 4
-4 2 -1 71.7863 8.90029 3
-4 2 -1 55.8507 6.30642 5
-4 2 -1 45.5993 9.34579 6
-4 2 -1 52.4114 7.1876 9
4 2 1 39.6343 6.73124 4
-4 2 -1 49.9347 6.27841 8
4 2 1 55.3781 11.011 6
-5 -2 -1 59.761 5.86758 9
-5 -2 -1 86.3654 14.5318 6
-5 -2 -1 58.157 10.44 7
-5 -2 -1 56.1977 9.27131 4
-5 2 -1 67.767 7.55951 3
-5 2 -1 72.0734 8.61477 5
-5 2 -1 69.5344 7.55795 4
5 2 1 68.0086 10.0048 4
5 2 1 71.156 14.2337 6
-5 2 -1 71.0984 7.52768 9
-5 2 -1 65.4497 6.18289 8
-5 2 -1 66.0297 9.32303 7
-5 2 -1 75.1673 14.4866 6
-6 -2 -1 84.6901 13.2033 4
-6 -2 -1 42.882 9.32092 7
-6 -2 -1 58.6599 7.02949 9
-6 2 -1 67.4088 12.865 6
-6 2 -1 62.5698 9.90384 4
6 2 1 56.4186 13.6437 6
-6 2 -1 64.3742 8.4941 5
-6 2 -1 67.5765 10.5777 7
-6 2 -1 53.0472 8.37215 3
-6 2 -1 52.5378 8.47837 9
6 2 1 54.022 10.854 4
-7 -2 -1 59.2681 12.4189 7
-7 -2 -1 42.8553 10.6686 4
-7 2 -1 51.2738 12.5679 6
-7 2 -1 46.5599 8.70137 4
-7 2 -1 49.93 8.10256 5
-7 2 -1 46.5934 8.13467 9
7 2 1 31.7965 10.4087 6
-7 2 -1 30.2912 9.97389 7
-7 2 -1 43.2971 9.00084 3
-8 -2 -1 -3.7021 5.06884 4
-8 -2 -1 -0.5841 5.15375 7
-8 2 -1 -2.7598 4.68213 4
-8 2 -1 8.27013 4.60588 3
-8 2 -1 -0.7192 3.79754 9
-8 2 -1 -2.133 4.76586 7
-8 2 -1 3.02334 4.48693 9
8 2 1 0.17436 7.85495 6
-8 -3 1 68.9011 14.2766 4
-8 -3 1 38.6028 11.3264 7
-8 -3 1 44.7661 7.11542 9
-8 3 1 65.0716 9.48967 4
-8 3 1 51.8312 10.0646 7
8 3 -1 38.4187 10.7586 6
-8 3 1 39.1842 7.94853 3
-8 3 1 58.7528 9.76753 9
-7 -3 1 -4.1808 3.39078 7
-7 -3 1 3.37474 4.75252 4
7 3 -1 2.16001 5.14889 6
-7 3 1 2.50503 3.56777 7
-7 3 1 2.97157 3.38071 4
-7 3 1 2.63412 3.45746 9
-6 -3 1 2.18478 4.33766 7
-6 -3 1 8.84598 6.47863 6
-6 -3 1 8.85138 5.66846 4
-6 -3 1 4.29594 3.00174 9
-6 3 1 4.78585 3.64269 4
-6 3 1 2.3229 3.58809 9
-6 3 1 9.07248 4.04045 7
-6 3 1 5.2654 3.5069 8
-6 3 1 9.00488 4.67963 3
6 3 -1 7.2398 6.37256 6
-6 3 1 0.11392 4.57988 6
-5 -3 1 -1.2418 3.7109 6
-5 -3 1 4.05097 2.40442 9
-5 -3 1 3.76396 4.78563 4
-5 -3 1 0.99669 4.27941 7
5 3 -1 4.36015 3.95682 4
-5 3 1 -3.2599 2.26115 7
-5 3 1 -1.0751 3.04614 8
5 3 -1 -4.8354 4.29377 6
-5 3 1 -0.7475 3.99019 6
-5 3 1 2.36749 2.98124 4
-5 3 1 -1.4693 3.29008 9
-5 3 1 1.33342 3.11023 3
-4 -3 1 362.943 17.1437 9
-4 -3 1 373.865 21.1456 4
-4 -3 1 337.33 21.9261 6
-4 -3 1 350.495 20.4992 7
-4 3 1 352.936 22.369 6
-4 3 1 370.202 16.7259 4
-4 3 1 350.925 19.1416 9
4 3 -1 370.156 16.9686 9
4 3 -1 376.111 20.2797 4
-4 3 1 358.669 18.1471 3
4 3 -1 353.381 23.8048 6
-4 3 1 381.262 17.4064 7
-3 -3 1 160.956 11.7237 7
-3 -3 1 163.678 13.1227 6
-3 -3 1 148.346 9.6276 9
-3 -3 1 145.51 11.7112 4
3 3 -1 155.963 8.0203 8
3 3 -1 142.766 9.1543 9
3 3 -1 156.043 11.5159 4
-3 3 1 157.641 9.89266 3
3 3 -1 175.92 14.3287 6
-3 3 1 157.815 12.6303 6
-3 3 1 127.198 10.612 9
-3 3 1 152.139 8.40429 7
-2 -3 1 50.6532 6.45053 3
-2 -3 1 69.1054 8.06497 9
-2 -3 1 65.4414 7.89435 7
-2 -3 1 50.8765 7.25318 6
-2 -3 1 62.8038 9.3672 4
2 -3 -1 49.1483 5.19725 3
2 3 -1 63.586 7.50225 4
-2 3 1 51.8021 7.04438 9
2 3 -1 51.7922 5.72013 9
-2 3 1 61.7839 5.64114 3
2 3 -1 66.7197 9.26203 6
-2 3 1 54.1982 3.62531 7
1 -3 -1 1329.83 45.6437 3
-1 -3 1 1359.8 45.5271 7
-1 -3 1 1340.72 46.881 9
-1 -3 1 1302.46 47.8372 4
-1 -3 1 1368.97 46.4686 3
1 3 -1 1398.15 48.1239 4
-1 3 1 1376.15 45.8856 3
1 3 -1 1391.35 47.6267 6
-1 3 1 1342.93 47.7199 9
1 3 -1 1355.31 46.7034 9
-1 3 1 1360.32 45.7415 4
0 -3 1 130.356 7.25022 3
0 -3 1 120.292 5.40752 7
0 -3 -1 117.33 8.24794 4
0 -3 -1 114.437 5.78389 7
0 -3 -1 120.851 7.49378 3
0 3 1 119.845 8.52561 9
0 3 -1 124.845 8.57022 4
0 3 1 119.6 8.13816 4
0 3 -1 114.058 8.31092 9
0 3 1 114.122 7.56136 3
0 3 -1 121.609 7.42392 3
-1 -3 -1 193.923 10.9683 9
-1 -3 -1 210.3 10.5501 7
1 -3 1 190.371 9.6216 5
-1 -3 -1 208.838 10.9906 3
1 -3 1 195.865 9.54124 3
1 -3 1 191.449 11.3208 9
-1 -3 -1 194.974 11.6721 4
1 3 1 204.62 11.321 3
1 3 1 182.111 11.7171 6
-1 3 -1 208.076 11.7584 9
1 3 1 211.009 11.803 4
1 3 1 205.251 10.919 9
-1 3 -1 213.524 9.82554 3
2 -3 1 -1.208 1.52595 3
-2 -3 -1 4.31336 3.05317 7
-2 -3 -1 -0.6373 2.24309 9
-2 -3 -1 -1.9186 3.32415 4
2 -3 1 2.37949 1.85181 5
-2 -3 -1 -2.0153 2.46917 6
-2 -3 -1 0.66726 2.42173 3
2 3 1 -0.3445 2.04112 4
2 3 1 0.38388 1.96616 9
2 3 1 -2.798 3.33441 6
-2 3 -1 2.58277 2.71494 9
-2 3 -1 -0.3647 1.28932 7
-2 3 -1 2.32429 1.94034 3
-3 -3 -1 70.3863 9.59343 7
-3 -3 -1 51.7252 8.24319 6
-3 -3 -1 75.3158 7.64386 3
-3 -3 -1 58.8128 5.98504 9
-3 -3 -1 84.9144 10.8042 4
-3 3 -1 83.5536 10.7303 6
3 3 1 65.0751 5.14188 8
-3 3 -1 58.9785 12.5913 9
3 3 1 75.4659 8.09411 4
-3 3 -1 61.7114 5.49182 7
-3 3 -1 70.5641 6.17825 3
3 3 1 64.0851 5.73322 9
3 3 1 77.1719 11.1998 6
-4 -3 -1 94.3289 9.62677 3
-4 -3 -1 80.6677 6.89715 9
-4 -3 -1 102.733 10.5835 4
-4 -3 -1 85.2936 11.0939 7
-4 3 -1 94.4281 8.18494 7
-4 3 -1 85.6307 12.3099 6
4 3 1 88.7403 6.86152 9
4 3 1 103.811 9.86397 4
-4 3 -1 98.629 8.03537 3
4 3 1 82.5895 13.5099 6
-4 3 -1 88.3308 8.79132 9
-4 3 -1 87.5011 8.36031 8
-4 3 -1 101.14 8.39984 4
-5 -3 -1 19.0849 7.95771 6
-5 -3 -1 24.2173 13.1822 7
-5 -3 -1 14.2449 6.3815 4
-5 -3 -1 10.9636 3.34068 9
-5 3 -1 9.98856 5.09205 9
-5 3 -1 21.2809 5.64579 7
-5 3 -1 16.475 4.69054 3
-5 3 -1 21.1176 5.60405 8
-5 3 -1 20.8251 5.35562 4
-5 3 -1 12.1188 6.09782 6
5 3 1 25.0141 7.84193 6
5 3 1 16.2675 6.03784 4
-6 -3 -1 81.1945 13.3068 7
-6 -3 -1 68.6163 6.77235 9
-6 -3 -1 90.3705 13.2154 4
-6 3 -1 73.342 10.3296 7
-6 3 -1 88.7111 9.36137 3
-6 3 -1 68.5665 13.732 6
-6 3 -1 83.0471 7.96879 8
-6 3 -1 83.7814 9.23342 9
-6 3 -1 75.4756 9.91831 4
6 3 1 86.5268 15.8536 6
-7 -3 -1 20.4738 7.29753 7
-7 -3 -1 31.9497 9.87723 4
-7 3 -1 20.6033 5.88789 3
7 3 1 16.6409 11.1937 6
-7 3 -1 9.29459 9.53311 6
-7 3 -1 29.1008 6.78908 4
-7 3 -1 28.0611 7.07829 9
-7 3 -1 15.3715 5.85286 7
-8 -3 -1 122.002 33.6264 7
-8 -3 -1 50.298 12.759 4
-8 3 -1 43.4209 9.23788 3
8 3 1 20.9572 13.9328 6
-8 3 -1 46.78 8.463 4
-8 3 -1 57.5249 10.5216 7
-8 3 -1 47.8241 9.26393 9
-8 -4 1 37.003 8.48195 9
-8 -4 1 54.2367 12.7947 7
-8 -4 1 57.5146 14.7253 4
8 4 -1 31.7406 12.6482 6
-8 4 1 55.6151 10.5125 9
-8 4 1 51.9682 8.46738 4
-8 4 1 53.183 10.0281 3
-8 4 1 37.4221 8.12972 7
-7 -4 1 111.652 16.8085 7
-7 -4 1 93.6016 15.2618 4
-7 -4 1 91.0445 9.06916 9
7 4 -1 134.251 23.5865 6
-7 4 1 102.826 13.6088 9
-7 4 1 103.936 11.652 3
-7 4 1 94.5595 9.32969 8
-7 4 1 92.3912 10.1923 7
-7 4 1 89.5054 9.12032 4
-6 -4 1 26.0311 6.08616 9
-6 -4 1 26.9131 8.28168 6
-6 -4 1 35.6286 9.6593 7
-6 -4 1 23.7195 7.86377 4
-6 4 1 32.7353 10.258 6
-6 4 1 15.9845 5.2288 4
-6 4 1 25.5537 6.58507 8
-6 4 1 29.7501 7.49935 9
-6 4 1 27.3079 6.23006 7
-6 4 1 36.7722 7.65832 3
6 4 -1 50.3967 13.0803 6
-5 -4 1 90.6121 14.4988 4
-5 -4 1 81.9171 13.0058 6
-5 -4 1 90.0208 12.7731 7
-5 -4 1 72.9892 9.17267 9
-5 4 1 84.3848 10.2759 4
-5 4 1 66.3764 7.09127 7
-5 4 1 82.7976 13.469 6
5 4 -1 91.4402 14.3219 4
-5 4 1 73.9996 10.3288 3
-5 4 1 86.1925 10.3527 8
5 4 -1 96.0908 15.4504 6
-5 4 1 71.982 10.6833 9
-4 -4 1 17.4283 6.67502 4
-4 -4 1 11.0191 6.26444 6
-4 -4 1 22.7948 6.49909 3
-4 -4 1 19.047 6.13395 7
-4 4 1 16.7656 7.26806 6
-4 4 1 11.6227 4.78302 3
4 4 -1 8.3371 3.6216 4
-4 4 1 14.026 3.50874 7
4 4 -1 20.4303 3.90264 8
4 4 -1 17.6576 4.77747 9
-4 4 1 22.6313 4.88577 4
4 4 -1 9.82567 6.59903 6
-4 4 1 7.63857 4.83782 9
-3 -4 1 189.435 14.7835 6
-3 -4 1 183.678 11.9869 9
-3 -4 1 175.209 13.0006 3
3 -4 -1 182.923 11.4996 3
-3 -4 1 189.697 13.5829 7
-3 -4 1 196.938 14.7353 4
3 4 -1 183.216 11.6406 9
-3 4 1 214.434 14.4874 9
-3 4 1 198.693 8.80599 7
-3 4 1 206.877 11.9795 3
3 4 -1 195.58 15.8086 6
3 4 -1 202.139 14.175 4
-2 -4 1 16.127 4.22005 9
2 -4 -1 22.6597 3.06642 5
-2 -4 1 15.5451 4.99049 4
-2 -4 1 26.1186 5.61508 7
2 -4 -1 26.2856 4.97534 3
2 4 -1 19.6135 4.887 4
-2 4 1 18.4709 4.23214 3
2 4 -1 21.7871 4.75852 9
2 4 -1 9.71716 5.0148 6
-2 4 1 16.8672 3.81347 4
-2 4 1 9.63851 4.47668 9
1 -4 -1 71.9398 6.24604 3
-1 -4 1 81.794 10.2976 4
1 -4 -1 79.1032 9.5988 9
-1 -4 1 70.3554 6.05254 7
-1 -4 1 72.52 7.50819 9
-1 -4 1 68.2023 6.48787 3
-1 4 1 62.63 6.48672 4
-1 4 1 70.959 7.89735 9
1 4 -1 72.5745 7.51323 6
1 4 -1 72.8588 7.85389 4
-1 4 1 73.162 6.47382 3
0 -4 -1 478.086 17.3924 7
0 -4 -1 485.863 21.6248 4
0 -4 1 480.886 16.816 7
0 -4 -1 503.191 22.0835 9
0 -4 1 484.329 19.9428 3
0 -4 -1 481.665 20.4684 3
0 4 -1 488.992 21.9039 4
0 4 -1 498.301 22.3117 9
0 4 -1 493.782 20.4646 3
0 4 1 486.685 21.4317 4
0 4 1 491.168 20.8632 3
-1 -4 -1 376.57 18.7824 9
1 -4 1 407.43 19.8398 9
1 -4 1 417.352 17.2535 3
-1 -4 -1 390.241 18.3445 3
-1 -4 -1 381.545 21.3957 4
-1 -4 -1 419.051 17.5223 7
1 -4 1 412.596 17.7545 5
-1 4 -1 403.994 19.8131 9
-1 4 -1 406.891 19.0288 4
1 4 1 411.292 19.0177 9
1 4 1 421.042 21.1586 3
1 4 1 407.602 20.0778 6
1 4 1 411.113 19.7874 4
-1 4 -1 436.436 17.6348 3
-2 -4 -1 247.829 13.5341 9
2 -4 1 228.016 10.4936 5
-2 -4 -1 240.638 15.2039 4
2 -4 1 223.217 11.7023 3
-2 -4 -1 220.057 13.2488 7
-2 -4 -1 245.835 14.0983 3
2 4 1 225.064 15.5447 6
2 4 1 250.372 13.2178 9
-2 4 -1 260.451 12.4018 3
-2 4 -1 212.702 14.0556 9
2 4 1 217.228 14.3274 4
-3 -4 -1 903.08 38.4788 4
-3 -4 -1 890.654 46.4761 6
-3 -4 -1 883.784 34.3183 9
-3 -4 -1 875.291 36.488 3
-3 -4 -1 897.336 36.9506 7
-3 4 -1 907.784 30.57 7
3 4 1 895.076 37.5128 4
3 4 1 879.131 32.4492 8
-3 4 -1 904.555 37.5867 6
3 4 1 905 40.5547 6
-3 4 -1 884.917 33.429 3
-3 4 -1 906.622 36.7899 9
-4 -4 -1 176.899 14.388 7
-4 -4 -1 158.403 14.0926 4
-4 -4 -1 174.788 13.432 3
-4 -4 -1 184.501 15.7803 6
-4 -4 -1 153.917 10.8167 9
4 4 1 159.035 9.08115 8
-4 4 -1 191.735 13.9789 9
-4 4 -1 160.364 14.298 6
4 4 1 182.131 16.8335 6
4 4 1 155.614 10.2906 9
-4 4 -1 162.226 9.9743 7
-4 4 -1 166.341 11.0438 3
-4 4 -1 156.667 12.37 4
-5 -4 -1 59.5609 9.96745 3
-5 -4 -1 101.891 13.9316 7
-5 -4 -1 71.6974 7.21977 9
-5 -4 -1 89.5695 14.1713 4
-5 -4 -1 46.2412 10.292 6
-5 4 -1 70.3304 11.8701 6
-5 4 -1 82.792 10.4273 4
-5 4 -1 61.9159 9.89977 9
-5 4 -1 71.5069 9.52339 8
5 4 1 85.0378 16.7737 6
-5 4 -1 72.3339 8.725 7
-5 4 -1 84.1443 10.7604 3
-6 -4 -1 -2.5755 3.62592 9
-6 -4 -1 2.16265 5.26296 7
-6 -4 -1 -1.9586 4.1549 6
-6 -4 -1 -1.5059 4.30969 4
-6 4 -1 -2.406 2.67579 7
-6 4 -1 1.61826 4.88525 6
-6 4 -1 2.90826 3.31803 8
-6 4 -1 6.98662 4.974 9
6 4 1 1.99382 5.09546 6
-6 4 -1 0.32825 2.8652 3
-6 4 -1 -2.3778 3.59222 4
-7 -4 -1 13.3376 6.44361 7
-7 -4 -1 11.1251 6.67803 4
-7 4 -1 42.5427 8.62082 3
-7 4 -1 22.9879 6.24642 9
-7 4 -1 27.6388 5.9271 4
-7 4 -1 15.6171 4.89794 8
7 4 1 10.1228 11.0313 6
-7 4 -1 17.4934 5.4277 7
-8 -4 -1 62.6785 14.3328 4
-8 -4 -1 50.6147 12.3659 7
-8 4 -1 68.6048 11.2766 7
-8 4 -1 73.6391 10.2944 4
-8 4 -1 80.9968 11.9729 3
-8 4 -1 79.1899 12.0487 9
-7 -5 1 10.3364 4.82355 9
-7 -5 1 2.35078 6.98936 4
-7 -5 1 -0.3847 4.92316 7
7 5 -1 5.65172 7.99622 6
-7 5 1 3.60546 3.54992 4
-7 5 1 4.76095 5.08065 9
-7 5 1 2.01383 3.35739 7
-7 5 1 -2.986 4.95147 8
-7 5 1 2.35524 4.46357 3
-6 -5 1 4.97293 6.79909 4
-6 -5 1 11.3408 6.05763 7
-6 -5 1 0.63399 4.2793 9
6 5 -1 2.34033 6.13469 6
-6 5 1 23.5978 10.9911 6
-6 5 1 0.1345 3.62413 3
-6 5 1 5.46563 3.3712 7
-6 5 1 -1.1277 4.00209 8
-6 5 1 0.23934 3.50985 4
-6 5 1 1.00858 3.94117 9
-5 -5 1 102.268 9.6624 9
-5 -5 1 131.746 13.5953 7
5 5 -1 98.2315 13.2256 4
-5 5 1 117.481 12.6482 9
-5 5 1 103.536 15.8302 6
-5 5 1 111.637 10.4712 3
-5 5 1 105.523 8.91702 4
5 5 -1 106.215 9.59579 9
-5 5 1 108.964 7.90272 7
5 5 -1 118.241 18.3504 6
-4 -5 1 31.0392 5.81891 9
-4 -5 1 33.3482 8.90227 4
-4 -5 1 22.829 7.61495 6
-4 -5 1 29.9881 7.57213 7
-4 -5 1 17.4596 6.42181 3
4 5 -1 41.8688 10.4997 6
-4 5 1 30.3891 3.93229 7
-4 5 1 39.8518 8.99077 9
4 5 -1 35.1914 5.75664 8
4 5 -1 32.7602 7.00906 9
-4 5 1 24.0105 5.87466 3
-4 5 1 26.8814 7.34046 6
-3 -5 1 49.2088 8.39118 3
3 -5 -1 54.5073 7.97531 3
-3 -5 1 49.5855 8.97715 9
-3 -5 1 42.714 8.15104 4
-3 -5 1 33.9202 7.47732 7
-3 5 1 54.8079 7.80929 4
-3 5 1 47.6786 8.92505 9
-3 5 1 55.6541 8.02224 3
3 5 -1 56.096 11.0817 6
3 5 -1 39.725 7.0067 9
3 5 -1 54.478 10.1981 4
-2 -5 1 101.779 10.1661 7
2 -5 -1 84.5003 7.91259 3
-2 -5 1 108.821 14.0082 4
-2 -5 1 90.8926 9.27809 9
-2 -5 1 94.6276 10.1915 3
2 -5 -1 100.677 6.66714 5
2 5 -1 89.6664 10.3443 6
-2 5 1 91.2533 10.1856 9
2 5 -1 91.0668 11.5012 4
-2 5 1 111.203 8.85575 4
2 5 -1 103.451 9.38159 9
-2 5 1 91.2939 8.13598 3
1 -5 -1 415.435 18.885 3
-1 -5 1 419.226 17.492 7
1 -5 -1 386.122 23.6282 9
-1 -5 1 400.263 21.5424 4
-1 -5 1 410.17 19.5036 3
1 5 -1 394.967 22.3876 6
-1 5 1 409.817 19.1764 3
1 5 -1 392.746 20.9219 4
-1 5 1 412.652 19.6861 4
-1 5 1 389.456 21.1225 9
1 5 -1 443.047 21.1385 9
0 -5 1 3.15295 2.75234 3
0 -5 1 8.42155 3.74484 9
0 -5 -1 5.09706 1.81165 7
0 -5 -1 3.63682 2.47825 3
0 -5 1 4.47119 1.40611 7
0 -5 -1 9.32447 4.88438 4
0 -5 -1 1.79116 3.46301 9
0 5 1 2.54602 3.18239 3
0 5 -1 3.83602 3.4286 6
0 5 -1 5.91159 3.27453 3
0 5 -1 7.20815 3.56792 9
0 5 1 6.30359 3.94812 4
0 5 1 5.09657 3.68953 9
1 -5 1 -2.478 1.92533 3
-1 -5 -1 -1.562 2.7239 4
-1 -5 -1 0.45655 2.26194 7
-1 -5 -1 0.33994 2.32939 3
1 -5 1 -1.5183 2.19143 5
1 -5 1 4.42075 3.76361 9
-1 -5 -1 2.00392 3.53699 9
1 5 1 5.34782 3.04548 9
1 5 1 5.70145 3.33529 4
-1 5 -1 0.10401 3.0331 4
1 5 1 2.47166 3.41921 6
-1 5 -1 2.20151 3.00226 9
1 5 1 4.52742 3.62308 3
-2 -5 -1 41.8383 7.73645 4
2 -5 1 46.9604 6.15206 5
2 -5 1 44.2588 6.4921 3
-2 -5 -1 28.0029 6.08393 9
-2 -5 -1 40.2885 6.85327 7
-2 -5 -1 70.6733 9.81061 3
-2 5 -1 40.5363 7.51883 9
2 5 1 26.8935 6.0033 9
2 5 1 22.7655 7.15283 6
2 5 1 34.5729 6.98315 4
-2 5 -1 34.6836 7.2331 4
-3 -5 -1 308.471 18.6117 7
-3 -5 -1 316.402 17.3712 9
-3 -5 -1 321.153 20.2224 4
-3 -5 -1 325.95 18.6938 3
3 -5 1 317.109 15.8571 3
-3 5 -1 315.197 16.0536 3
3 5 1 316.166 16.8819 9
-3 5 -1 314.361 19.3074 9
3 5 1 344.322 17.8853 8
3 5 1 281.673 20.6879 6
3 5 1 286.419 18.6805 4
-3 5 -1 287.423 18.1708 6
-4 -5 -1 1.92603 3.72605 3
-4 -5 -1 0.97028 4.17649 7
-4 -5 -1 7.84491 5.983 4
-4 -5 -1 4.90778 3.04675 9
-4 5 -1 4.60221 2.97077 3
-4 5 -1 -1.0228 4.59205 6
4 5 1 11.7249 5.82714 6
-4 5 -1 1.79645 3.95513 9
4 5 1 6.95756 3.32078 8
4 5 1 -3.6445 2.97346 4
4 5 1 0.51383 2.81673 9
-4 5 -1 1.9915 1.82216 7
-5 -5 -1 0.55008 3.63182 9
-5 -5 -1 -1.4133 4.3807 7
-5 -5 -1 -7.4196 4.01925 6
-5 -5 -1 2.84879 4.06194 4
-5 5 -1 1.50083 4.29874 9
-5 5 -1 5.2692 3.92281 4
5 5 1 13.1104 8.00695 6
-5 5 -1 5.6479 6.32083 6
-5 5 -1 1.83044 2.57928 7
-5 5 -1 0.69472 2.82049 3
-5 5 -1 5.73465 4.43797 8
5 5 1 5.2767 3.83255 4
5 5 1 3.07066 3.0427 9
-6 -5 -1 24.8552 7.94479 7
-6 -5 -1 6.32778 7.26114 4
-6 -5 -1 17.509 5.09994 9
-6 5 -1 23.501 6.29067 8
-6 5 -1 22.993 6.01729 4
-6 5 -1 24.4047 7.40523 9
-6 5 -1 -1.3157 6.29415 6
-6 5 -1 13.6865 4.44743 3
6 5 1 22.2891 9.66215 6
-6 5 -1 12.6372 4.47715 7
-7 -5 -1 28.9235 9.05626 7
-7 -5 -1 36.419 10.6698 4
-7 5 -1 32.6046 8.20551 9
-7 5 -1 21.164 5.24282 7
-7 5 -1 24.2212 8.27907 3
-7 5 -1 23.9423 6.16492 8
-7 5 -1 26.8211 6.42172 4
-7 -6 1 -7.5911 4.48925 9
-7 -6 1 10.819 10.9917 7
-7 6 1 0.39238 6.77825 9
-7 6 1 -5.7382 4.63794 8
-7 6 1 -2.2333 3.4069 7
-7 6 1 1.50568 4.54117 3
7 6 -1 -1.5856 8.51014 6
-6 -6 1 55.1729 12.2586 4
-6 -6 1 55.1229 9.69329 9
-6 -6 1 48.6924 10.8723 7
6 6 -1 52.8974 14.8997 6
-6 6 1 73 11.3374 8
-6 6 1 38.1494 9.78911 9
-6 6 1 49.0838 7.54844 4
-6 6 1 41.5118 6.52224 7
-6 6 1 73.465 9.27532 4
-6 6 1 46.6148 12.023 6
-6 6 1 51.7789 9.41578 3
-5 -6 1 44.8206 12.0768 4
-5 -6 1 25.1181 6.89338 9
-5 -6 1 37.8151 9.12037 7
-5 6 1 35.8389 7.76243 3
5 6 -1 44.4739 8.02848 9
-5 6 1 44.0713 10.1679 6
5 6 -1 29.8241 9.03915 6
-5 6 1 32.8862 9.36652 9
-5 6 1 33.18 6.56711 4
-4 -6 1 125.898 14.0181 3
-4 -6 1 106.902 11.015 9
-4 -6 1 129.186 13.1828 7
4 6 -1 117.698 10.7862 8
4 6 -1 113.682 16.6049 6
-4 6 1 112.664 9.96707 4
-4 6 1 137.898 13.8801 9
-4 6 1 112.512 10.2501 3
4 6 -1 106.59 10.2582 9
-3 -6 1 53.2909 8.35534 3
-3 -6 1 60.1434 9.13095 9
-3 -6 1 42.1127 10.1451 4
3 -6 -1 67.884 9.50903 3
-3 -6 1 68.944 10.1218 7
3 6 -1 76.0533 13.0308 6
-3 6 1 49.2559 9.54968 9
-3 6 1 69.4324 9.1612 3
-3 6 1 54.842 8.05627 4
3 6 -1 82.9424 11.7938 9
2 -6 -1 64.9684 6.62007 5
-2 -6 1 76.8447 8.40577 3
-2 -6 1 66.5766 11.0736 4
-2 -6 1 51.6874 8.37674 9
-2 -6 1 71.3131 8.79512 7
-2 6 1 70.0852 8.97932 3
2 6 -1 86.2918 11.8604 9
2 6 -1 59.1677 10.9914 4
-2 6 1 60.6667 9.81618 9
2 6 -1 96.115 12.8779 6
-1 -6 1 243.312 14.4118 3
1 -6 -1 228.255 15.8124 3
-1 -6 1 255.957 17.4556 4
-1 -6 1 226.016 11.8329 7
-1 -6 1 219.62 15.7028 9
-1 6 1 224.821 16.1112 9
1 6 -1 236.688 15.7172 6
1 6 -1 234.216 16.3319 4
-1 6 1 221.721 14.2733 3
-1 6 1 227.461 14.7503 4
1 6 -1 268.782 16.6831 9
0 -6 1 78.9326 7.83379 3
0 -6 1 89.8019 12.5043 9
0 -6 -1 98.9517 10.651 9
0 -6 -1 97.3511 8.68658 3
0 6 -1 86.6947 11.0218 4
0 6 -1 109.376 9.52831 6
0 6 -1 98.7383 10.5403 9
0 6 1 73.0136 10.4192 9
0 6 1 99.2186 9.49355 3
0 6 -1 83.3308 10.8295 3
1 -6 1 83.584 9.22057 9
-1 -6 -1 64.9048 6.41059 7
-1 -6 -1 76.1941 11.2041 9
-1 -6 -1 90.4187 11.1992 3
-1 -6 -1 72.976 10.6535 4
1 -6 1 68.0761 8.35382 3
1 6 1 80.3505 11.6703 6
1 6 1 66.9005 9.64824 3
1 6 1 82.8282 11.9482 9
-1 6 -1 70.3971 9.01874 3
1 6 1 74.3793 9.93812 4
-1 6 -1 83.8069 11.2117 4
-1 6 -1 70.8581 11.3965 9
-2 -6 -1 58.051 9.98153 9
2 -6 1 58.3103 6.43052 5
-2 -6 -1 61.0422 9.71062 4
2 -6 1 73.1256 9.30235 3
-2 -6 -1 69.9972 8.90137 7
-2 -6 -1 69.8398 9.35726 3
-2 6 -1 64.922 9.06824 4
-2 6 -1 50.0781 9.04265 9
2 6 1 59.2973 8.91706 9
2 6 1 74.8487 12.682 6
-2 6 -1 70.2262 7.64456 3
2 6 1 70.3019 10.9749 4
-3 -6 -1 18.3718 6.325 4
-3 -6 -1 21.5566 6.53982 7
-3 -6 -1 31.0553 6.94136 3
3 -6 1 22.2887 5.47217 3
-3 -6 -1 15.8261 4.90461 9
-3 6 -1 27.2438 6.9558 4
3 6 1 17.9601 5.87 9
-3 6 -1 24.7171 6.75106 6
3 6 1 20.1658 5.05424 8
-3 6 -1 19.4033 5.42316 3
3 6 1 28.4656 8.62242 6
3 6 1 45.9332 9.09739 4
-3 6 -1 21.8757 6.66803 9
-4 -6 -1 232.892 17.8614 7
-4 -6 -1 197.421 14.6432 9
4 6 1 207.106 19.7895 6
-4 6 -1 232.63 14.408 3
-4 6 -1 249.573 18.3109 6
-4 6 -1 221.192 15.0503 4
-4 6 -1 227.337 17.7439 9
4 6 1 235.632 14.8868 9
4 6 1 216.305 13.2909 8
-5 -6 -1 -1.6072 4.22547 4
-5 -6 -1 20.1938 7.46916 7
-5 -6 -1 7.04328 4.84766 9
-5 6 -1 1.58885 3.48644 3
-5 6 -1 6.35836 4.62615 4
5 6 1 4.80737 5.29726 6
-5 6 -1 11.0875 6.74345 6
-5 6 -1 3.60317 4.92515 8
5 6 1 10.1112 4.88921 9
-6 -6 -1 8.04903 6.75418 4
-6 -6 -1 0.98023 4.25915 9
-6 -6 -1 2.23436 5.77497 7
-6 6 -1 9.82235 4.82133 7
-6 6 -1 0.35176 3.48704 3
-6 6 -1 -6.6122 3.66971 4
-6 6 -1 11.8003 6.58876 9
-6 6 -1 -0.2723 5.15992 8
-6 6 -1 5.53917 8.82153 6
6 6 1 -6.5885 6.19885 6
-7 -6 -1 19.7029 10.8584 4
-7 -6 -1 9.77222 6.01275 9
-7 -6 -1 11.2614 13.5251 7
7 6 1 8.79175 10.4493 6
-7 6 -1 -3.252 3.9646 3
-7 6 -1 2.98792 4.65497 4
-7 6 -1 -4.2419 3.21647 7
-7 6 -1 2.18542 4.88461 8
-7 6 -1 1.39207 5.24289 9
-6 -7 1 34.2267 11.3267 4
-6 -7 1 51.1948 10.9322 7
-6 7 1 67.64 13.8137 6
-6 7 1 50.7291 9.47598 4
-6 7 1 35.2946 7.36378 3
-6 7 1 43.0132 7.45112 4
-6 7 1 33.2536 8.95346 9
6 7 -1 20.6867 10.6713 6
-6 7 1 37.5926 9.15454 8
6 7 -1 40.6431 7.63437 9
-5 -7 1 12.7735 6.48092 4
-5 -7 1 18.5393 6.68339 7
-5 -7 1 15.6546 7.31962 9
-5 7 1 11.4908 4.15663 3
-5 7 1 7.46851 4.60048 4
-5 7 1 3.99089 7.96733 6
5 7 -1 18.2213 5.04085 8
-5 7 1 23.3184 5.9687 4
5 7 -1 17.6815 8.53926 6
5 7 -1 9.14998 4.55525 9
-4 -7 1 123.321 12.8811 9
4 -7 -1 116.104 10.8392 3
-4 -7 1 138.659 18.9208 4
-4 -7 1 111.964 12.0498 7
-4 7 1 113.253 11.0667 3
4 7 -1 96.864 16.6063 6
4 7 -1 134.652 11.5094 8
-4 7 1 138.065 14.2171 9
4 7 -1 123.971 12.2473 9
-4 7 1 101.565 14.9509 6
-4 7 1 132.886 14.6835 4
-3 -7 1 31.5476 8.46266 4
-3 -7 1 21.6723 6.92375 3
3 -7 -1 19.3102 5.76422 3
-3 -7 1 17.6436 5.97359 7
-3 7 1 20.4335 6.05453 3
3 7 -1 29.9325 8.42553 6
3 7 -1 30.1077 11.4289 4
-3 7 1 27.5645 12.5794 9
3 7 -1 33.947 8.89088 9
2 -7 -1 71.3766 7.42747 5
2 -7 -1 85.7286 10.8441 3
-2 -7 1 74.9651 11.568 9
-2 -7 1 81.9384 13.1026 4
-2 -7 1 63.0452 9.41719 3
-2 -7 1 71.7861 7.7953 7
2 7 -1 65.2481 11.8036 4
-2 7 1 57.042 9.22885 3
-2 7 1 78.5595 11.3188 9
2 7 -1 73.7737 12.1629 6
-2 7 1 71.5935 10.1974 4
2 7 -1 64.367 10.0099 9
1 -7 -1 11.561 4.46459 3
-1 -7 1 4.50445 2.45112 7
-1 -7 1 11.73 5.22295 9
-1 -7 1 6.6376 4.31539 3
1 7 -1 6.74611 4.67519 4
-1 7 1 3.31688 3.78412 3
-1 7 1 10.2201 6.16104 9
1 7 -1 13.2908 5.90978 6
1 7 -1 9.7615 4.94325 9
-1 7 1 7.20214 4.24207 4
0 -7 -1 187.379 15.652 9
0 -7 1 204.264 15.9919 9
0 -7 -1 202.035 14.1995 3
0 -7 1 201.47 13.7267 3
0 7 -1 166.984 14.561 4
0 7 1 184.877 14.7283 4
0 7 -1 207.513 14.5625 6
0 7 -1 216.983 16.4193 9
0 7 1 201.251 15.3865 6
0 7 1 209.304 15.2911 3
0 7 1 220.527 16.2707 9
0 7 -1 215.284 15.0344 3
-1 -7 -1 -3.5255 2.99602 3
-1 -7 -1 13.5093 5.37136 4
1 -7 1 11.0728 4.57397 3
-1 -7 -1 10.6295 4.52955 9
1 -7 1 11.4887 5.24954 5
-1 -7 -1 4.06254 2.85954 7
-1 7 -1 1.05994 3.85089 3
1 7 1 4.10294 5.08484 6
-1 7 -1 9.91067 4.77769 9
1 7 1 4.32699 4.38581 3
1 7 1 7.81008 5.30059 4
-1 7 -1 -0.5414 4.11146 4
1 7 1 -1.2142 3.22335 9
-2 -7 -1 9.77822 5.16755 9
-2 -7 -1 19.6141 7.66107 4
-2 -7 -1 22.7275 5.31056 7
2 -7 1 18.1382 5.10508 3
2 -7 1 19.565 5.39365 5
-2 7 -1 11.7952 5.59163 4
2 7 1 23.9222 8.11881 6
2 7 1 13.9555 5.40548 9
-2 7 -1 18.8257 5.9022 3
-2 7 -1 15.2043 5.76423 9
2 7 1 17.1926 5.76341 4
-3 -7 -1 225.492 19.0136 4
3 -7 1 229.602 14.5151 3
-3 -7 -1 198.581 16.1867 9
-3 -7 -1 267.04 16.9114 7
-3 -7 -1 234.929 17.0799 3
3 7 1 222.564 14.9404 8
3 7 1 185.304 18.0941 6
-3 7 -1 235.991 15.0321 3
-3 7 -1 218.822 16.5421 6
3 7 1 206.124 19.7588 4
3 7 1 250.792 16.8026 9
-3 7 -1 229.731 15.9096 4
-4 -7 -1 8.07897 5.90251 9
-4 -7 -1 9.35089 6.16052 7
-4 -7 -1 9.08615 6.54763 4
4 7 1 19.9457 8.04621 6
-4 7 -1 7.66142 5.91493 6
4 7 1 15.3808 5.44976 8
-4 7 -1 19.8605 6.83874 9
-4 7 -1 13.0502 5.12928 3
4 7 1 13.3383 4.90298 9
-4 7 -1 22.98 6.4361 4
-5 -7 -1 55.2718 13.9741 4
-5 -7 -1 25.2062 6.70628 9
-5 -7 -1 43.3329 9.66202 7
5 7 1 50.6811 7.3642 8
-5 7 -1 22.929 8.32576 6
5 7 1 26.2795 9.05191 6
-5 7 -1 65.0865 11.3016 8
-5 7 -1 39.71 8.22802 4
5 7 1 43.8427 8.30316 9
-5 7 -1 49.8576 11.2081 9
-5 7 -1 40.0574 7.65893 3
-6 -7 -1 10.2696 6.87976 7
-6 -7 -1 -6.1073 6.7043 4
-6 -7 -1 5.8095 6.02165 9
-6 7 -1 -3.2991 4.07767 4
-6 7 -1 16.9081 6.74674 4
6 7 1 8.28025 12.799 6
-6 7 -1 5.11169 6.09093 8
6 7 1 2.55203 4.20912 9
-6 7 -1 2.0019 7.24273 9
-6 7 -1 1.29675 4.29568 3
-6 7 -1 10.8675 9.93159 6
-5 -8 1 8.12626 5.75508 7
-5 -8 1 10.6827 8.16271 4
5 8 -1 4.43218 6.04657 9
-5 8 1 6.4461 4.75525 3
-5 8 1 -1 5.95477 9
-5 8 1 7.1535 6.72098 4
-5 8 1 14.6467 10.3946 6
5 8 -1 12.3812 9.81118 6
-4 -8 1 -0.6506 3.19817 7
-4 -8 1 9.45081 7.18914 4
4 8 -1 3.16823 6.36731 6
-4 8 1 10.3442 6.25558 6
-4 8 1 9.52387 5.4592 4
4 8 -1 2.7411 4.87781 9
-4 8 1 -1.2911 4.02815 3
-4 8 1 0.5378 5.11869 9
-3 -8 1 42.6455 7.70826 7
-3 -8 1 67.1338 12.6046 4
-3 8 1 30.4446 8.16653 4
3 8 -1 52.876 10.5781 9
-3 8 1 38.6476 8.09418 3
-3 8 1 45.2347 10.3864 9
3 8 -1 51.1194 11.502 6
-2 -8 1 51.5659 9.98217 3
2 -8 -1 59.3008 9.24329 3
2 -8 -1 47.1117 7.85353 5
-2 -8 1 51.1278 7.26177 7
-2 8 1 53.8584 9.68414 4
-2 8 1 55.0409 11.5486 9
2 8 -1 38.5051 8.47442 9
2 8 -1 53.9549 10.6905 6
-2 8 1 44.6635 8.77072 3
1 -8 -1 73.128 10.4579 3
1 -8 -1 53.5361 9.94562 5
-1 -8 1 65.844 5.45696 7
-1 8 1 65.0935 11.8455 4
-1 8 1 52.2475 9.91009 9
1 8 -1 45.6717 10.0668 6
1 8 -1 82.3006 13.2407 4
-1 8 1 72.705 11.1817 3
1 8 -1 81.0735 13.7426 9
0 -8 1 7.3627 4.54614 3
0 -8 -1 8.3286 4.94726 3
0 8 -1 2.80801 4.10812 9
0 8 1 8.34914 5.14869 6
0 8 1 5.03484 5.11474 9
0 8 1 -1.2203 3.76107 3
0 8 -1 6.01586 4.31721 6
0 8 -1 -0.5365 3.5612 3
0 8 -1 3.5034 6.37939 4
1 -8 1 28.8365 7.82506 5
-1 -8 -1 25.4953 8.61958 9
1 -8 1 35.1782 7.27652 3
-1 -8 -1 36.5685 5.05733 7
-1 8 -1 32.5692 7.6673 3
-1 8 -1 42.6304 8.77748 4
-1 8 -1 55.7338 11.4991 9
1 8 1 47.7792 10.0231 4
-1 8 -1 39.7519 8.03967 6
1 8 1 27.8581 7.81112 6
1 8 1 35.3727 9.52745 9
2 -8 1 45.3214 8.38637 5
-2 -8 -1 69.7833 7.64631 7
2 -8 1 58.4817 8.9506 3
-2 -8 -1 50.8985 11.7591 4
-2 -8 -1 94.1171 14.138 9
2 8 1 47.9305 11.1613 6
-2 8 -1 72.4885 10.917 4
2 8 1 61.6465 11.5485 9
-2 8 -1 50.6261 8.60475 3
-2 8 -1 61.6779 11.1796 9
3 -8 1 60.2272 6.79204 5
3 -8 1 58.6008 9.72058 3
-3 -8 -1 70.5769 10.6163 7
-3 -8 -1 72.2785 14.3042 4
3 8 1 77.0316 11.379 8
-3 8 -1 48.5822 10.6424 9
-3 8 -1 85.0779 14.3429 6
3 8 1 57.3197 9.30888 9
-3 8 -1 80.8903 11.9968 4
-3 8 -1 69.2221 9.65977 3
3 8 1 63.0917 12.9783 6
-4 -8 -1 13.3842 8.06939 4
4 8 1 5.00685 6.5018 6
-4 8 -1 7.75867 6.76294 9
-4 8 -1 6.877 6.7817 4
-4 8 -1 7.16108 5.05341 3
4 8 1 8.04042 5.44278 8
-4 8 -1 16.4329 7.4051 6
4 8 1 4.18533 5.59076 9
-5 -8 -1 10.503 7.25461 7
-5 -8 -1 18.2361 8.55411 4
-5 8 -1 14.6433 7.87077 6
5 8 1 14.1519 6.72233 9
5 8 1 5.21596 8.43698 6
-5 8 -1 19.846 7.92912 4
-5 8 -1 17.6023 8.2823 8
-5 8 -1 18.676 8.86046 9
-5 8 -1 15.5296 5.52264 3
-4 -9 1 10.8775 6.51844 7
-4 9 1 15.3115 8.24132 4
4 9 -1 11.7373 6.95481 9
-4 9 1 10.7504 5.76995 3
4 9 -1 13.2614 9.14024 6
-4 9 1 26.0235 10.2634 9
-4 9 1 21.1019 9.84999 6
-3 -9 1 115.412 11.3054 7
3 9 -1 138.759 14.8404 9
3 9 -1 99.862 15.8786 6
-3 9 1 167.139 17.8694 9
-3 9 1 100.809 14.2565 3
-2 -9 1 36.7818 6.33368 7
2 -9 -1 44.213 9.72263 3
2 -9 -1 47.7939 8.23339 5
-2 9 1 43.1408 12.1256 9
-2 9 1 49.346 10.2485 4
-2 9 1 39.0606 8.63002 3
2 9 -1 32.2213 8.93538 9
2 9 -1 24.5771 8.14739 6
1 -9 -1 201.251 16.1614 5
-1 9 1 236.035 19.2418 4
-1 9 1 206.037 19.5683 9
1 9 -1 219.295 18.7461 9
-1 9 1 198.891 16.4757 3
1 9 -1 163.528 15.664 6
-1 9 1 184.791 15.7829 6
0 -9 1 19.8965 8.04097 3
0 -9 1 20.7779 7.88194 5
0 9 -1 18.39 6.36162 6
0 9 1 22.5398 7.34348 9
0 9 1 18.5045 6.86039 3
0 9 1 15.3325 6.97512 6
0 9 -1 21.1019 6.82622 9
1 -9 1 120.171 12.4844 5
-1 9 -1 122.201 12.8333 3
-1 9 -1 125.677 17.1254 9
1 9 1 100.717 14.2193 6
-1 9 -1 114.687 12.1242 6
1 9 1 136.048 14.9858 9
2 -9 1 6.37684 4.05144 5
-2 -9 -1 0.54227 3.1235 7
2 9 1 -0.7434 7.39305 6
2 9 1 7.16904 6.41172 9
-2 9 -1 -2.4962 6.7746 4
-2 9 -1 11.3885 5.41846 3
-2 9 -1 -6.0889 5.88224 9
-3 -9 -1 11.4191 8.84406 4
-3 -9 -1 2.67006 5.04064 7
-3 9 -1 17.5475 9.30618 9
3 9 1 11.9208 8.23043 6
-3 9 -1 6.42382 6.5317 6
3 9 1 8.18387 5.57106 9
-3 9 -1 7.59471 5.30992 3
-4 -9 -1 10.1206 6.89445 7
4 9 1 20.3406 7.79657 9
-4 9 -1 31.3526 11.1267 9
4 9 1 8.39978 10.1205 6
-4 9 -1 31.9251 9.58331 4
-4 9 -1 -1.2761 7.32566 6
-4 9 -1 11.9979 6.31601 3
-3 10 1 9.51056 6.30171 3
-2 -10 1 -1.1405 3.24341 7
2 -10 -1 -6.1475 5.21025 5
-2 10 1 -8.3723 6.668 9
2 10 -1 4.07767 8.70289 6
-2 10 1 1.97282 7.09195 6
-2 10 1 11.3554 6.37969 3
2 10 -1 0.78507 6.16646 9
1 -10 -1 73.7837 12.3612 5
-1 -10 1 49.3836 13.3191 5
1 10 -1 42.8472 10.716 6
-1 10 1 38.6684 9.15886 3
1 10 -1 55.4339 13.416 9
-1 10 1 53.246 11.2337 6
-1 10 1 38.2461 11.516 9
0 -10 1 20.3343 8.39824 5
0 -10 -1 20.2571 8.39486 5
0 10 1 12.5335 8.49252 9
0 10 -1 25.5182 8.83283 9
0 10 1 14.1454 6.62785 6
0 10 -1 31.826 8.13589 6
1 -10 1 3.19905 7.02147 5
1 10 1 13.3229 8.82004 6
-1 10 -1 31.7998 11.1823 9
-1 10 -1 11.4224 6.47657 6
1 10 1 33.1646 9.4934 9
2 -10 1 2.10258 5.71516 5
-2 -10 -1 -1.9398 3.69782 7
-2 10 -1 10.6146 7.1853 3
-2 10 -1 -1.9865 5.70871 6
2 10 1 16.3282 9.90419 6
-2 10 -1 1.76158 6.46134 9
2 10 1 4.698 6.0566 9
-8 0 2 17.7948 7.75702 5
-8 0 2 14.4917 4.4356 9
-8 0 2 10.6587 5.0486 7
-8 0 2 0.52144 4.38344 4
-7 0 2 -3.008 3.38727 7
-7 0 2 6.45091 3.50977 9
-7 0 2 0.46424 3.61332 4
-6 0 2 64.254 12.7851 6
-6 0 2 55.8327 7.42779 9
-6 0 2 57.451 9.15222 4
-6 0 2 48.9396 9.92614 7
6 0 -2 55.2132 9.10545 4
-5 0 2 2.17742 2.93395 4
5 0 -2 -1.1963 2.92445 6
5 0 -2 1.78667 3.36493 4
-5 0 2 3.95101 3.96876 7
-5 0 2 2.53852 4.56949 6
-4 0 2 883.832 36.6098 7
-4 0 2 964.033 41.4184 6
-4 0 2 958.938 34.9805 4
4 0 -2 895.939 34.4718 4
4 0 -2 883.812 41.0107 6
3 0 -2 -3.4491 3.04846 6
-3 0 2 0.42823 2.65567 7
3 0 -2 4.50934 2.47219 4
-3 0 2 3.72964 2.73935 4
-3 0 2 3.44601 4.2774 6
-2 0 2 304.303 14.2905 7
-2 0 2 338.543 13.3382 4
2 0 -2 320.588 14.4928 7
-2 0 2 351.367 17.0239 6
2 0 -2 338.808 13.2011 4
-1 0 2 2.05483 2.24562 6
1 0 -2 -0.2403 1.34689 7
-1 0 2 1.74158 1.50169 4
-1 0 2 0.5554 1.56757 7
1 0 -2 0.94306 1.47394 4
-1 0 -2 -0.2504 1.47224 8
1 0 2 0.10441 1.83907 4
-1 0 -2 2.70715 1.89805 4
1 0 2 1.67921 2.54845 6
-1 0 -2 -2.4854 1.90422 5
1 0 2 0.08577 1.34924 8
-1 0 -2 1.59683 1.94697 6
2 0 2 104.316 8.87627 6
-2 0 -2 106.289 5.34656 8
2 0 2 107.769 7.17926 4
-2 0 -2 118.152 9.03438 6
-2 0 -2 115.286 7.54231 4
2 0 2 102.158 5.50103 8
3 0 2 0.84318 3.63089 6
-3 0 -2 1.17821 2.64995 4
-3 0 -2 0.6494 3.51928 6
3 0 2 0.73553 2.58706 4
3 0 2 0.69494 1.75791 8
-3 0 -2 -2.0449 2.2549 7
-4 0 -2 360.274 21.5652 6
4 0 2 371.608 18.4066 4
4 0 2 359.388 22.4591 6
-4 0 -2 382.728 18.7213 4
-4 0 -2 346.088 19.3179 7
-5 0 -2 -0.8514 3.98549 5
5 0 2 -1.4937 2.77895 4
-5 0 -2 -2.0643 3.72455 6
-5 0 -2 -2.4711 2.57366 4
5 0 2 1.40428 3.23764 6
-5 0 -2 -2.6537 3.25071 7
-5 0 -2 3.96311 1.91291 9
-6 0 -2 12.963 6.77882 5
-6 0 -2 17.7151 3.62203 9
6 0 2 21.4242 7.96499 6
-6 0 -2 8.55943 5.46612 4
-6 0 -2 16.4725 7.36036 6
-6 0 -2 15.9927 6.41954 7
-7 0 -2 6.68478 4.72014 7
-7 0 -2 5.22328 5.65595 5
-7 0 -2 -0.5802 3.91588 4
7 0 2 1.9075 5.73999 6
-8 0 -2 432.517 28.0818 5
-8 0 -2 452.789 29.6124 7
-8 0 -2 432.582 26.5905 4
-8 -1 2 17.665 6.65742 7
-8 -1 2 11.947 4.04075 9
-8 -1 2 11.2599 6.31623 4
-8 1 2 8.38123 4.06959 9
-8 1 2 22.6807 5.07895 4
-8 1 2 21.8004 6.97021 5
-8 1 2 14.7181 6.95443 7
-8 1 2 17.0553 6.37232 3
-7 -1 2 0.63872 3.81478 7
-7 -1 2 5.17555 4.1676 4
-7 -1 2 -3.5925 2.66377 9
-7 1 2 0.23145 3.54487 3
-7 1 2 -1.1717 2.10312 9
-7 1 2 3.6339 3.41489 4
7 1 -2 0.45859 4.7468 4
-7 1 2 -6.4076 4.2105 5
-7 1 2 2.68523 4.39584 7
-6 -1 2 99.2391 14.2741 7
-6 -1 2 100.958 8.53563 9
-6 -1 2 113.839 11.2765 4
-6 1 2 150.811 20.0509 6
6 1 -2 117.414 24.5609 6
-6 1 2 101.618 11.1122 7
-6 1 2 97.6611 9.56253 4
6 1 -2 99.4248 10.8212 4
-6 1 2 100.131 10.1666 5
-5 -1 2 35.3407 7.79133 4
-5 -1 2 32.4663 8.71456 6
-5 -1 2 29.4573 6.95116 7
-5 -1 2 30.2109 5.33677 9
-5 1 2 29.975 6.99781 7
5 1 -2 26.997 5.79343 4
-5 1 2 30.5251 9.02527 6
5 1 -2 51.9171 11.7204 6
-4 -1 2 6.54231 3.85036 7
-4 -1 2 12.2944 3.24155 9
-4 -1 2 5.94007 3.91099 6
-4 -1 2 10.5981 4.2 4
4 1 -2 8.99372 5.95248 6
-4 1 2 13.9425 5.22705 6
-4 1 2 12.9518 4.57531 7
-4 1 2 19.0844 4.32062 4
4 1 -2 8.47165 4.1113 4
-3 -1 2 7.20242 2.87019 9
3 -1 -2 5.99136 2.96664 7
-3 -1 2 1.68414 3.48986 7
-3 -1 2 -0.6239 3.76754 6
-3 -1 2 5.81364 3.75597 4
3 1 -2 5.61816 4.93836 6
-3 1 2 0.8479 2.5016 7
3 1 -2 1.79618 2.62491 4
-3 1 2 5.94872 2.55597 4
-3 1 2 1.45594 3.94978 6
3 1 -2 3.25525 3.154 7
-2 -1 2 173.001 11.3198 6
-2 -1 2 182.446 8.67277 9
-2 -1 2 161.079 9.91626 7
2 -1 -2 169.571 9.10236 7
-2 -1 2 177.466 9.73617 4
2 1 -2 183.795 8.57545 9
2 1 -2 178.514 10.2196 7
2 1 -2 185.25 9.79726 4
2 1 -2 169.517 11.8178 6
-2 1 2 184.622 9.46201 3
-2 1 2 178.462 11.8156 6
-2 1 2 169.892 8.90783 7
-2 1 2 174.671 7.67611 4
1 -1 -2 2060.92 64.6873 7
1 -1 -2 2029.72 65.5361 3
-1 -1 2 2069.94 65.4081 9
-1 -1 2 2079.74 65.9214 7
-1 -1 2 2075.8 66.9526 6
-1 -1 2 2076.68 66.1564 4
1 1 -2 2058.2 66.0147 7
-1 1 2 2083.75 65.6846 3
1 1 -2 2119.36 67.1584 6
1 1 -2 2113.77 65.4089 9
1 1 -2 2049.63 66.0358 4
-1 1 2 2087.38 64.5473 7
0 -1 2 1521.34 45.9622 7
0 -1 2 1435.4 47.4153 5
0 -1 2 1482.68 46.4142 3
0 -1 -2 1441.42 46.6498 4
0 1 -2 1525.24 47.2203 9
0 1 2 1497.47 47.0089 3
-1 -1 -2 2155.5 67.5268 8
1 -1 2 2114.73 68.5171 6
-1 -1 -2 2238.95 69.3303 4
-1 -1 -2 2172.86 68.663 3
1 -1 2 2114.16 67.9464 9
-1 -1 -2 2208.16 67.0476 9
-1 -1 -2 2134.87 70.2333 6
1 -1 2 2199.21 68.1064 5
1 1 2 2097.76 69.0492 4
1 1 2 2190.59 67.3826 8
-1 1 -2 2178.47 67.8541 5
-1 1 -2 2165.52 67.9886 9
1 1 2 2163.94 66.928 9
-1 1 -2 2164.88 68.5494 6
-1 1 -2 2172.39 68.2685 8
1 1 2 2191.18 70.3364 6
-1 1 -2 2163.82 66.8214 3
-2 -1 -2 352.808 17.8783 6
-2 -1 -2 366.723 16.4253 4
2 -1 2 386.409 17.6219 6
-2 -1 -2 372.357 13.5271 8
-2 1 -2 368.757 14.6121 9
-2 1 -2 371.628 14.5132 8
-2 1 -2 353.202 16.9402 6
2 1 2 361.622 12.8854 9
-2 1 -2 384.193 15.3661 5
2 1 2 375.14 13.2934 8
2 1 2 394.855 16.6848 4
-2 1 -2 370.529 15.5375 4
2 1 2 387.677 18.6764 6
-3 -1 -2 13.2859 2.49325 9
-3 -1 -2 11.3872 4.7398 7
-3 -1 -2 12.7856 5.28037 6
-3 -1 -2 15.9484 4.60203 4
3 -1 2 15.1515 6.20023 6
3 1 2 9.1652 4.81857 6
-3 1 -2 9.36077 3.95114 5
-3 1 -2 14.519 3.10669 8
-3 1 -2 12.4884 4.11349 4
-3 1 -2 13.7429 4.92657 6
3 1 2 18.1931 4.95308 4
-3 1 -2 15.4761 4.39506 7
4 -1 2 56.5794 9.47438 6
-4 -1 -2 53.2494 7.73902 4
-4 -1 -2 53.9072 8.2845 7
-4 -1 -2 43.597 4.01204 9
-4 1 -2 70.9239 9.19463 5
-4 1 -2 48.7635 4.45901 8
-4 1 -2 54.4855 9.78828 6
-4 1 -2 45.1415 7.11174 7
4 1 2 60.5716 12.5356 6
-5 -1 -2 269.265 18.438 7
-5 -1 -2 293.928 18.2064 4
5 -1 2 272.894 20.902 6
-5 -1 -2 327.662 22.3851 6
-5 -1 -2 281.495 12.5641 9
-5 1 -2 305.712 17.0019 4
-5 1 -2 274.019 20.6137 6
-5 1 -2 274.844 17.6732 7
5 1 2 255.583 21.8525 6
-5 1 -2 283.646 16.9494 5
5 1 2 286.075 17.622 4
-6 -1 -2 6.74475 5.0918 7
-6 -1 -2 3.41334 4.19986 4
-6 -1 -2 6.99459 5.27336 6
6 1 2 0.76985 7.93815 6
-6 1 -2 2.01174 6.31124 5
-6 1 -2 11.6669 5.06754 7
-6 1 -2 3.33978 5.76149 6
6 1 2 3.9773 4.08078 4
-6 1 -2 3.09286 4.01964 4
-7 -1 -2 110.746 16.28 7
-7 -1 -2 53.039 9.66417 4
-7 -1 -2 113.447 19.2269 5
-7 1 -2 48.4823 7.60599 9
-7 1 -2 58.3241 10.138 4
-7 1 -2 60.03 11.6713 7
-7 1 -2 96.1372 16.7941 6
-7 1 -2 91.2468 12.4569 5
7 1 2 57.8562 13.373 6
-7 1 -2 70.5038 9.24786 9
-8 -1 -2 -0.7014 5.13112 7
-8 -1 -2 5.51145 5.39949 4
-8 1 -2 5.98861 4.70572 3
8 1 2 16.6583 15.5607 6
-8 1 -2 26.8483 8.26563 5
-8 1 -2 -1.6168 4.97233 7
-8 1 -2 7.64639 6.42603 4
-8 -2 2 -6.1178 4.30469 4
-8 -2 2 15.6747 5.47263 9
-8 -2 2 2.78608 5.40778 7
-8 2 2 7.67785 4.14375 3
-8 2 2 4.82768 4.42986 4
-8 2 2 -4.4778 3.88294 7
-8 2 2 -2.0287 4.41337 9
-7 -2 2 68.9814 8.81931 9
-7 -2 2 44.8363 9.46476 4
-7 -2 2 65.2704 11.5161 7
7 2 -2 63.5209 15.9789 6
-7 2 2 69.6196 6.9547 5
-7 2 2 62.5252 11.6156 7
-7 2 2 68.9153 9.88461 4
-7 2 2 74.8692 12.3739 3
-6 -2 2 9.42047 6.0973 4
-6 -2 2 2.5035 3.695 7
-6 -2 2 14.0561 3.87934 9
-6 2 2 10.6895 4.95743 7
6 2 -2 13.7532 7.86784 6
-6 2 2 10.6632 4.37247 3
-6 2 2 5.67661 3.58126 4
-6 2 2 9.62978 3.3125 5
6 2 -2 16.1422 6.29772 4
-6 2 2 8.99387 6.76933 6
-5 -2 2 64.0586 11.2129 7
-5 -2 2 68.0823 12.5513 6
-5 -2 2 58.0835 10.0051 4
-5 -2 2 61.9366 7.59698 9
-5 2 2 59.3506 7.49379 4
5 2 -2 66.6937 10.5982 4
-5 2 2 63.094 9.24876 7
-5 2 2 50.3666 5.36021 5
5 2 -2 54.1121 11.9756 6
-5 2 2 90.3325 11.9067 3
-5 2 2 69.5136 13.2149 6
-4 -2 2 110.353 11.6883 6
-4 -2 2 86.7807 9.80804 7
-4 -2 2 96.3339 9.8727 4
-4 -2 2 106.492 7.70657 9
-4 2 2 96.0377 8.49921 3
-4 2 2 107.463 14.7273 6
4 2 -2 111.951 12.6586 6
-4 2 2 106.658 8.68309 7
-4 2 2 86.4288 6.8471 4
4 2 -2 88.5221 8.68604 4
-3 -2 2 663.438 27.8682 7
-3 -2 2 631.283 29.5429 6
-3 -2 2 653.18 27.7837 4
-3 -2 2 670.061 24.9409 9
-3 2 2 651.447 29.8955 6
-3 2 2 652.02 26.0332 3
3 2 -2 605.252 30.0046 6
-3 2 2 666.658 25.1019 7
3 2 -2 670.21 27.091 4
3 2 -2 634.615 24.4415 9
-3 2 2 657.588 23.5234 4
-2 -2 2 2.38899 3.36774 4
-2 -2 2 3.07138 2.13131 9
2 -2 -2 4.20487 2.5174 3
-2 -2 2 9.40743 3.5752 7
2 -2 -2 4.73581 2.22872 7
-2 -2 2 4.8672 3.77364 6
2 2 -2 5.51838 2.69428 9
2 2 -2 3.60394 2.7815 7
2 2 -2 6.17503 4.17726 6
2 2 -2 3.9701 2.72298 4
-2 2 2 1.90498 1.86892 7
-2 2 2 5.00456 2.64127 3
-1 -2 2 112.353 6.99458 9
-1 -2 2 117.454 7.48819 6
1 -2 -2 110.542 6.67098 3
1 -2 -2 105.497 4.79867 7
-1 -2 2 112.766 6.75498 7
-1 -2 2 104.032 7.71421 4
-1 2 2 106.211 6.65292 3
-1 2 2 105.567 4.44964 7
-1 2 2 109.249 5.78482 4
1 2 -2 103.995 6.77537 9
-1 2 2 108.765 7.70981 9
1 2 -2 105.583 7.59281 6
1 2 -2 111.527 7.65617 4
1 2 -2 106.761 6.73815 7
0 -2 -2 1799.84 58.2664 3
0 -2 2 1851.52 56.153 7
0 -2 2 1824.36 57.1873 3
0 -2 -2 1810.26 58.8714 9
0 -2 -2 1739.51 58.1107 4
0 -2 2 1883.42 59.0522 9
0 2 -2 1794.56 58.7807 9
0 2 2 1773.47 58.1344 4
0 2 -2 1793.99 56.7957 6
0 2 2 1809.77 58.8706 9
0 2 2 1866.72 58.4104 3
0 2 -2 1778.08 59.0845 4
0 2 -2 1798.04 56.3993 7
0 2 -2 1802.17 57.3618 3
1 -2 2 405.615 15.1204 5
-1 -2 -2 392.731 17.0084 4
-1 -2 -2 383.013 15.483 9
1 -2 2 403.65 16.5174 9
1 -2 2 393.008 14.3307 3
-1 -2 -2 385.805 16.2552 3
1 2 2 394.954 16.8268 4
-1 2 -2 416.222 16.6141 9
1 2 2 418.922 18.1123 6
1 2 2 381.67 16.4872 3
1 2 2 405.079 15.5502 9
-1 2 -2 433.667 15.4869 5
-1 2 -2 404.346 14.386 3
-2 -2 -2 893.998 33.9252 4
-2 -2 -2 883.541 30.4887 9
-2 -2 -2 903.494 35.3637 6
-2 -2 -2 916.143 33.182 3
2 -2 2 882.323 30.6865 5
2 2 2 884.594 30.159 9
-2 2 -2 916.397 30.0954 5
-2 2 -2 911.966 30.5927 3
2 2 2 896.819 35.6273 6
-2 2 -2 883.472 33.3883 6
2 2 2 898.727 30.1659 8
-2 2 -2 887.931 32.1888 9
2 2 2 870.181 33.4099 4
-3 -2 -2 494.53 22.6343 7
-3 -2 -2 460.381 23.9256 6
-3 -2 -2 478.709 22.3081 4
-3 -2 -2 461.403 17.8662 9
-3 2 -2 473.502 20.0372 7
-3 2 -2 500.378 20.2156 9
-3 2 -2 473.947 19.4014 8
3 2 2 459.494 24.6046 6
-3 2 -2 469.303 22.7897 6
-3 2 -2 459.528 18.0806 5
3 2 2 440.751 16.8649 8
-3 2 -2 472.485 19.1478 3
3 2 2 469.379 21.816 4
-3 2 -2 484.221 20.1843 4
3 2 2 469.467 17.4253 9
-4 -2 -2 49.7166 8.10783 7
-4 -2 -2 47.9825 8.93027 6
-4 -2 -2 43.0983 4.48251 9
-4 -2 -2 48.6899 8.24751 4
-4 2 -2 43.5009 6.55036 9
-4 2 -2 49.0207 9.31855 6
4 2 2 55.0125 9.48527 6
-4 2 -2 60.6661 7.05743 8
4 2 2 51.38 8.25219 4
-4 2 -2 49.6003 5.15748 5
-4 2 -2 59.0891 8.5442 4
-4 2 -2 57.6172 7.83492 7
-5 -2 -2 1.57297 4.54483 4
-5 -2 -2 0.25992 1.81863 9
-5 -2 -2 3.58489 3.94644 6
-5 -2 -2 10.9086 5.43199 7
-5 2 -2 3.54003 2.82277 8
5 2 2 2.59391 3.88157 6
5 2 2 -6.5144 2.28976 4
-5 2 -2 1.44403 2.80769 5
-5 2 -2 0.15886 2.74268 9
-5 2 -2 1.75219 3.07173 4
-5 2 -2 0.84508 3.33377 7
-5 2 -2 6.74309 3.33008 3
-6 -2 -2 2.89167 4.24987 4
-6 -2 -2 16.8752 7.59852 7
6 2 2 17.0756 8.81724 6
-6 2 -2 5.91671 3.8918 4
-6 2 -2 2.36908 3.33459 5
-6 2 -2 2.31078 5.26776 6
-6 2 -2 5.33959 3.80899 7
-6 2 -2 7.89985 3.75539 3
-6 2 -2 11.777 4.4371 9
6 2 2 3.76355 4.16416 4
-7 -2 -2 279.05 21.1082 4
-7 -2 -2 342.299 23.9644 7
-7 2 -2 288.602 18.7592 4
-7 2 -2 258.804 18.127 3
-7 2 -2 307.97 17.0356 5
7 2 2 315.595 28.1269 6
-7 2 -2 359.815 28.1553 6
-7 2 -2 267.898 16.6871 9
-8 -2 -2 20.8158 8.54187 7
-8 -2 -2 7.40883 5.95859 4
-8 2 -2 10.3084 4.9659 9
-8 2 -2 7.01775 4.01119 9
-8 2 -2 5.46012 5.7765 7
-8 2 -2 17.3995 5.86741 3
-8 2 -2 -2.8735 5.24268 5
8 2 2 23.5636 11.2603 6
-8 -3 2 71.4902 15.2271 7
-8 -3 2 74.4088 8.87374 9
-8 -3 2 61.207 12.7364 4
-8 3 2 50.0701 10.3732 7
-8 3 2 48.8608 7.94097 4
-8 3 2 46.5346 11.043 9
8 3 -2 64.3208 15.3478 6
-8 3 2 72.7227 12.2792 3
-7 -3 2 139.037 17.6444 4
-7 -3 2 121.609 10.5578 9
-7 -3 2 163.113 16.5262 7
-7 3 2 135.569 12.693 7
-7 3 2 135.107 10.9361 4
7 3 -2 193.028 29.4102 6
-7 3 2 134.266 12.7679 3
-7 3 2 121.107 12.1424 9
-6 -3 2 5.2248 3.51776 9
-6 -3 2 7.40737 4.56836 6
-6 -3 2 5.08287 5.04054 4
-6 -3 2 6.86317 5.23314 7
-6 3 2 -1.4755 4.77347 6
-6 3 2 -0.6457 2.80621 9
6 3 -2 3.9279 3.49622 4
6 3 -2 5.17599 6.23544 6
-6 3 2 8.36242 3.08873 4
-6 3 2 5.33459 3.97137 3
-6 3 2 7.73513 3.51687 7
-5 -3 2 0.32151 3.96177 7
-5 -3 2 18.7359 6.82177 6
-5 -3 2 5.0477 3.30735 9
-5 -3 2 7.68035 4.90299 4
-5 3 2 9.68681 4.24278 8
-5 3 2 4.33626 3.4041 7
-5 3 2 4.97487 4.3447 9
5 3 -2 6.22128 3.63297 4
-5 3 2 3.96221 4.86919 6
-5 3 2 3.51772 3.5541 4
-5 3 2 3.65178 2.80965 3
5 3 -2 8.59114 6.25437 6
-4 -3 2 3.1649 3.81957 6
-4 -3 2 3.53347 2.54453 9
-4 -3 2 4.29887 3.8229 7
-4 -3 2 7.40264 5.0325 4
-4 3 2 5.81492 3.08259 7
-4 3 2 1.11316 3.37698 9
-4 3 2 5.6058 2.94144 4
4 3 -2 2.39349 2.74157 9
-4 3 2 4.12165 3.33652 3
4 3 -2 6.1249 5.26816 6
4 3 -2 8.8712 3.55594 4
-3 -3 2 30.8152 6.66285 4
-3 -3 2 39.7225 6.21437 9
-3 -3 2 38.4557 7.15917 7
-3 -3 2 60.7594 10.0765 6
-3 3 2 33.603 6.54392 9
3 3 -2 45.2502 6.9676 9
-3 3 2 37.145 4.5966 7
3 3 -2 48.8466 9.40604 6
3 3 -2 47.2566 10.0283 4
-2 -3 2 658.103 26.2914 7
2 -3 -2 656.621 25.4231 3
2 -3 -2 676.436 22.77 7
-2 -3 2 677.813 26.0111 9
-2 -3 2 626.037 29.7405 4
-2 -3 2 655.265 27.7782 6
-2 -3 2 650.776 26.416 3
-2 3 2 648.572 25.3359 3
-2 3 2 692.42 27.7367 9
-2 3 2 650.809 22.0277 7
2 3 -2 642.748 27.2644 4
2 3 -2 624.573 25.2355 9
2 3 -2 631.031 28.2447 6
-1 -3 2 2375.59 76.88 9
-1 -3 2 2303.97 74.9976 7
-1 -3 2 2330.82 76.0015 3
1 -3 -2 2326.81 75.7592 3
-1 -3 2 2319.53 77.9624 4
1 3 -2 2306.74 77.6326 4
1 3 -2 2307.92 75.3636 7
-1 3 2 2362.79 75.9546 3
-1 3 2 2368.38 77.832 9
1 3 -2 2365.01 76.6536 9
-1 3 2 2342.62 75.0021 4
1 3 -2 2334.35 76.8648 6
0 -3 -2 1897.23 62.4772 4
0 -3 2 1876.97 63.2389 9
0 -3 2 1890.14 60.9624 3
0 -3 2 1905.69 58.8728 7
0 -3 -2 1883 63.2631 9
0 -3 -2 1875.5 62.1417 3
0 3 -2 1898.75 61.3877 3
0 3 2 1806.04 62.0967 4
0 3 2 1894.14 62.2385 3
0 3 -2 1910.57 59.551 7
0 3 -2 1946.79 63.3481 9
0 3 2 1877.64 63.1551 9
0 3 -2 1876 63.3302 4
-1 -3 -2 365.65 17.2367 4
-1 -3 -2 386.032 16.458 9
1 -3 2 354.938 14.3478 3
1 -3 2 339.586 16.5731 9
1 -3 2 371.707 15.3431 5
-1 -3 -2 354.974 16.2365 3
-1 3 -2 358.401 16.8084 9
1 3 2 378.469 16.8728 3
1 3 2 350.349 16.8802 4
1 3 2 402.259 16.4264 9
-1 3 -2 358.998 14.3855 3
1 3 2 371.834 18.1353 6
2 -3 2 200.504 9.80654 3
-2 -3 -2 191.975 11.8463 3
-2 -3 -2 215.118 12.3394 7
-2 -3 -2 210.001 10.9191 9
2 -3 2 209.328 9.52598 5
-2 3 -2 194.781 8.89607 7
2 3 2 223.661 14.4265 6
2 3 2 215.155 10.5522 8
-2 3 -2 198.509 11.8166 6
2 3 2 188.653 12.2289 4
2 3 2 211.523 10.6803 9
-2 3 -2 205.917 12.2008 9
-2 3 -2 192.137 9.67882 3
-3 -3 -2 75.4908 9.2466 4
-3 -3 -2 77.0455 8.55889 7
-3 -3 -2 69.2554 7.70988 3
-3 -3 -2 74.1214 6.19429 9
-3 -3 -2 53.1911 8.93487 6
-3 3 -2 68.3332 5.89825 3
3 3 2 79.7217 11.3251 6
3 3 2 66.5107 5.68556 9
-3 3 -2 71.2128 8.13922 6
3 3 2 77.3798 10.6078 4
-3 3 -2 92.3828 11.6173 9
3 3 2 70.2948 5.4633 8
-3 3 -2 67.8382 5.8314 7
-3 3 -2 61.9672 4.53088 5
-4 -3 -2 3.29777 2.10542 9
-4 -3 -2 5.46957 3.89852 3
-4 -3 -2 -1.8667 3.44329 4
-4 -3 -2 3.11396 3.55354 7
4 3 2 16.0477 5.66063 6
-4 3 -2 3.6475 4.17606 6
-4 3 -2 5.30388 3.25154 7
-4 3 -2 1.11436 3.33903 3
-4 3 -2 1.01563 3.62719 4
4 3 2 8.82964 2.72081 9
-4 3 -2 0.59205 3.09313 9
4 3 2 1.6987 3.10173 4
-4 3 -2 3.89944 3.66945 8
-4 3 -2 4.10169 1.94937 5
-5 -3 -2 198.443 10.9704 9
-5 -3 -2 183.421 15.6174 4
-5 -3 -2 170.444 14.4522 3
-5 3 -2 175.097 12.8473 4
5 3 2 208.331 15.3573 4
5 3 2 188.502 18.0996 6
-5 3 -2 172.969 12.7971 7
-5 3 -2 204.579 13.1809 3
-5 3 -2 198.39 9.67288 5
-5 3 -2 172.862 12.8635 9
-5 3 -2 205.223 12.57 8
-6 -3 -2 19.1056 6.84351 4
-6 -3 -2 30.2885 8.35561 7
-6 -3 -2 24.6883 6.93761 3
6 3 2 16.8343 8.73722 6
-6 3 -2 13.1843 5.41818 9
-6 3 -2 19.5069 5.45091 3
-6 3 -2 25.0385 6.39295 4
-6 3 -2 19.0754 8.00897 6
-6 3 -2 18.2567 4.74164 8
-6 3 -2 12.6871 4.45799 7
-7 -3 -2 39.5153 9.86099 4
-7 -3 -2 33.131 8.65072 7
-7 3 -2 61.0527 14.1937 6
-7 3 -2 49.5929 8.93041 4
7 3 2 38.285 12.5268 6
-7 3 -2 50.119 8.32797 9
-7 3 -2 48.5526 9.25646 3
-7 3 -2 44.9893 8.9073 7
-8 -3 -2 -2.4674 5.60212 4
-8 -3 -2 3.03614 7.18984 7
-8 3 -2 2.86535 4.51642 7
-8 3 -2 4.22796 4.62308 3
-8 3 -2 5.56293 3.97646 4
8 3 2 -0.785 9.13105 6
-8 3 -2 8.29467 5.50097 9
-8 -4 2 8.20608 7.34401 7
-8 -4 2 -1.2445 4.89477 9
-8 -4 2 -1.2649 6.94902 4
-8 4 2 5.6524 4.85807 7
-8 4 2 7.25928 5.63109 3
-8 4 2 16.6662 6.4647 9
8 4 -2 1.60575 7.73 6
-7 -4 2 30.3217 9.88648 4
-7 -4 2 44.0838 10.6046 7
-7 -4 2 25.4598 5.56344 9
-7 4 2 22.4524 6.20312 7
-7 4 2 23.5005 5.65381 4
7 4 -2 30.0739 10.9816 6
-7 4 2 27.1841 7.47854 3
-6 -4 2 10.4463 5.8928 4
-6 -4 2 -4.077 5.35363 6
-6 -4 2 7.5399 4.40561 9
-6 -4 2 -1.3309 4.2203 7
-6 4 2 11.507 7.03682 6
6 4 -2 11.6244 6.29626 4
-6 4 2 6.98091 4.16075 3
-6 4 2 5.71178 3.70312 4
6 4 -2 4.36624 7.23175 6
-6 4 2 2.47457 3.98641 8
-6 4 2 1.74564 2.98462 7
-6 4 2 5.29162 4.55255 9
-5 -4 2 -3.1442 3.56144 6
-5 -4 2 0.84702 3.20543 7
-5 -4 2 1.17403 3.56939 4
-5 4 2 1.73616 3.17302 3
5 4 -2 3.06138 6.71162 6
-5 4 2 -2.661 3.9451 6
-5 4 2 5.34476 3.31132 4
5 4 -2 4.33868 3.69918 4
-5 4 2 8.24117 4.67078 9
-5 4 2 1.16567 2.61388 7
-4 -4 2 978.743 42.3042 7
-4 -4 2 1038.06 44.0626 4
-4 -4 2 1024.28 45.5256 6
-4 -4 2 1032.52 42.6553 3
-4 -4 2 1015.21 39.3533 9
-4 4 2 1039.99 36.6594 4
4 4 -2 1023.62 38.5049 9
4 4 -2 1007.58 42.5016 4
-4 4 2 958.812 39.4072 3
4 4 -2 1074.77 47.8223 6
-4 4 2 1035.54 42.3069 9
-4 4 2 968.628 44.7854 6
-4 4 2 1035.82 36.3814 7
-3 -4 2 93.2199 10.2077 4
-3 -4 2 95.6012 9.70046 7
-3 -4 2 107.437 9.92553 3
3 -4 -2 95.3498 8.02792 3
-3 -4 2 100.366 8.83407 9
-3 -4 2 97.4723 10.5179 6
-3 4 2 95.7981 9.76467 9
-3 4 2 103.404 8.50126 3
-3 4 2 92.1541 5.5743 7
3 4 -2 89.3199 9.33498 4
3 4 -2 88.3629 11.8811 6
3 4 -2 97.6846 8.47055 9
-2 -4 2 350.182 17.8572 9
-2 -4 2 368.323 17.6943 7
2 -4 -2 350.159 16.9419 3
-2 -4 2 364.716 19.8583 4
-2 -4 2 369.155 19.3224 6
-2 -4 2 368.934 19.891 3
2 4 -2 346.136 18.9185 4
2 4 -2 359.584 19.761 6
-2 4 2 360.651 16.1379 4
2 4 -2 399.936 18.1789 9
-2 4 2 376.519 19.5587 9
1 -4 -2 42.7405 5.74745 3
-1 -4 2 41.5267 6.22819 9
-1 -4 2 38.6805 5.74234 3
-1 -4 2 40.1184 5.15249 7
-1 -4 2 44.4627 6.7846 4
1 4 -2 36.3768 5.67011 4
-1 4 2 46.2505 6.34648 3
-1 4 2 46.5895 7.86856 9
-1 4 2 49.823 6.18718 4
1 4 -2 56.2881 7.70042 9
1 4 -2 47.3868 6.9348 6
0 -4 2 2.44742 2.76748 9
0 -4 -2 5.06188 2.99374 3
0 -4 2 4.1302 2.54909 3
0 -4 -2 2.64437 3.21647 4
0 -4 2 3.23696 1.55839 7
0 -4 -2 0.55052 3.19996 9
0 4 -2 2.34063 3.20114 4
0 4 2 1.74562 2.61315 3
0 4 -2 3.08536 2.85955 3
0 4 -2 0.82076 2.93887 9
0 4 2 3.69072 3.39192 4
0 4 -2 0.43993 2.61461 6
-1 -4 -2 257.762 12.8748 7
1 -4 2 246.142 12.9436 5
-1 -4 -2 238.977 13.4941 3
1 -4 2 265.906 12.1896 3
-1 -4 -2 250.77 14.1017 9
-1 -4 -2 236.872 16.1741 4
1 4 2 261.74 14.4602 3
-1 4 -2 252.429 14.181 4
1 4 2 268.187 14.1588 9
1 4 2 255.418 17.3351 6
-1 4 -2 273.009 15.059 9
1 4 2 247.897 14.3971 4
-1 4 -2 272.114 12.412 3
2 -4 2 3.88854 2.2112 5
2 -4 2 8.57203 3.53499 9
-2 -4 -2 -0.8455 2.28947 7
-2 -4 -2 -0.9805 1.59694 9
-2 -4 -2 6.10097 3.58487 4
2 -4 2 3.78626 2.13676 3
-2 -4 -2 1.60172 2.27546 3
2 4 2 2.6891 3.89147 6
-2 4 -2 0.93867 2.88229 9
2 4 2 1.36183 2.73211 9
2 4 2 -0.9372 2.69406 4
-2 4 -2 1.63067 1.85701 3
-3 -4 -2 58.4332 9.23447 4
-3 -4 -2 74.2079 9.73296 3
-3 -4 -2 49.9102 8.37825 7
-3 -4 -2 71.7692 8.28016 9
-3 4 -2 59.918 5.00123 7
3 4 2 54.7234 9.83891 6
-3 4 -2 69.5558 6.22873 3
-3 4 -2 67.4064 9.98294 9
3 4 2 83.9611 6.71356 8
3 4 2 69.2112 7.87606 9
-3 4 -2 67.8162 9.36667 6
-4 -4 -2 187.899 20.0411 3
-4 -4 -2 276.197 18.6192 4
-4 -4 -2 227.231 13.0988 9
-4 -4 -2 228.819 18.4415 6
-4 -4 -2 229.813 16.6592 7
4 4 2 206.802 18.764 6
-4 4 -2 252.81 15.3387 8
-4 4 -2 232.258 16.797 6
-4 4 -2 258.513 13.0407 7
-4 4 -2 253.143 13.7098 3
4 4 2 252.567 11.9222 8
-4 4 -2 232.35 15.4745 9
4 4 2 256.972 17.3215 4
-5 -4 -2 -3.4786 3.06519 6
-5 -4 -2 -0.6519 3.78955 7
-5 -4 -2 -1.8661 2.71226 9
-5 -4 -2 -1.2391 3.85999 3
-5 -4 -2 0.40384 4.29849 4
-5 4 -2 0.1252 2.36289 7
5 4 2 3.75096 4.89188 4
-5 4 -2 2.30656 3.82468 9
-5 4 -2 0.60456 2.75708 3
-5 4 -2 2.99862 3.46063 4
5 4 2 1.70435 4.30959 6
-5 4 -2 4.84327 4.81292 6
-5 4 -2 4.68036 4.17346 8
-6 -4 -2 50.2221 14.9606 6
-6 -4 -2 41.3761 10.096 4
-6 -4 -2 33.016 8.83963 7
-6 -4 -2 38.0831 6.28745 9
-6 4 -2 35.7038 6.80359 3
6 4 2 37.5936 11.1571 6
-6 4 -2 27.3937 6.47332 8
-6 4 -2 22.3118 6.13947 9
-6 4 -2 25.6169 6.61994 4
-6 4 -2 35.4255 7.49708 7
-6 4 -2 39.7029 10.7304 6
-7 -4 -2 14.5299 7.16731 4
-7 -4 -2 12.2786 7.87488 7
-7 4 -2 13.9257 5.22058 3
7 4 2 14.0939 10.695 6
-7 4 -2 13.0593 4.39468 8
-7 4 -2 13.0272 5.27668 7
-7 4 -2 27.0452 11.7684 6
-7 4 -2 21.5217 6.14207 9
-7 4 -2 12.2985 4.92565 4
-8 -4 -2 22.3454 9.21586 7
-8 -4 -2 1.2559 6.39769 4
-8 4 -2 1.18847 4.94841 7
-8 4 -2 6.16142 5.39477 4
-8 4 -2 6.72686 5.00165 3
-7 -5 2 32.4246 8.17396 7
-7 -5 2 33.4871 9.4155 4
-7 -5 2 25.337 6.95226 9
-7 5 2 19.2949 6.16032 8
7 5 -2 24.6998 10.9169 6
-7 5 2 24.5389 7.61916 3
-7 5 2 33.605 9.14321 9
-7 5 2 33.247 6.57921 7
-6 -5 2 207.535 18.5899 4
-6 -5 2 155.205 12.9504 9
-6 -5 2 187.22 17.3348 7
6 5 -2 187.683 20.904 6
-6 5 2 174.202 11.6003 7
-6 5 2 224.945 24.3835 6
-6 5 2 173.291 14.3267 3
-6 5 2 160.857 13.4932 8
-5 -5 2 9.86245 4.1899 9
-5 -5 2 11.4428 6.0411 7
-5 -5 2 4.02647 4.00564 3
-5 5 2 -1.3979 5.12384 6
-5 5 2 4.50748 2.97601 7
5 5 -2 14.6465 5.01977 9
-5 5 2 9.18852 5.37508 9
-5 5 2 9.25236 3.70496 4
5 5 -2 1.25654 5.17119 6
-5 5 2 9.65474 4.15139 3
5 5 -2 6.38384 4.05679 4
-4 -5 2 95.3891 13.0033 6
-4 -5 2 100.199 12.9301 7
-4 -5 2 128.415 16.388 4
-4 -5 2 122.128 11.6961 3
-4 -5 2 101.087 9.68598 9
-4 5 2 101.474 14.3936 6
-4 5 2 104.686 6.2674 7
4 5 -2 101.451 7.90434 8
-4 5 2 97.5154 8.26704 4
4 5 -2 110.98 15.3301 6
-4 5 2 113.299 11.7347 9
4 5 -2 96.385 9.13875 9
4 5 -2 104.142 15.33 4
-4 5 2 106.351 9.89752 3
3 -5 -2 70.382 7.64361 3
-3 -5 2 70.053 10.3165 7
-3 -5 2 69.1407 9.37962 3
-3 -5 2 68.7775 10.7982 6
-3 -5 2 69.4817 9.8604 9
-3 -5 2 73.9 12.9162 4
-3 5 2 59.1507 8.54907 3
-3 5 2 66.7591 6.36107 4
3 5 -2 74.7361 11.9905 6
3 5 -2 69.9778 9.09701 9
-3 5 2 58.6433 9.52069 9
3 5 -2 62.3063 10.1897 4
-2 -5 2 203.75 13.6518 9
2 -5 -2 216.999 10.1513 5
2 -5 -2 195.922 12.3776 3
-2 -5 2 220.34 15.7399 4
-2 -5 2 196.463 12.5422 7
-2 5 2 193.808 12.3856 3
2 5 -2 208.284 14.5727 4
2 5 -2 209.959 15.1865 6
2 5 -2 205.278 13.5455 9
-2 5 2 209.792 14.9108 9
-2 5 2 181.413 11.7448 4
-1 -5 2 163.827 13.126 4
1 -5 -2 173.469 12.968 3
-1 -5 2 183.323 10.0508 7
-1 -5 2 185.483 13.0276 9
-1 5 2 178.661 11.6976 3
1 5 -2 183.891 13.3122 4
-1 5 2 185.703 11.8178 4
1 5 -2 190.666 12.5089 6
1 5 -2 184.108 12.771 9
-1 5 2 190.764 13.7294 9
0 -5 -2 242.136 14.902 3
0 -5 -2 243.703 10.6181 7
0 -5 2 247.545 9.49086 7
0 -5 2 245.673 13.0692 3
0 -5 -2 250.101 15.3736 9
0 -5 -2 250.358 15.1193 4
0 5 2 229.745 14.8849 9
0 5 2 257.68 14.6138 3
0 5 -2 230.449 15.0453 3
0 5 -2 231.178 15.1362 4
0 5 2 249.729 14.5311 4
0 5 -2 272.075 15.8733 9
0 5 -2 247.447 13.4172 6
-1 -5 -2 52.0045 6.44562 7
-1 -5 -2 55.0869 7.89055 3
1 -5 2 56.0171 5.91318 3
-1 -5 -2 56.8203 9.0699 4
1 -5 2 40.1137 11.7968 9
1 -5 2 67.4411 8.62631 5
-1 -5 -2 49.6896 8.70467 9
1 5 2 56.3443 8.2672 9
-1 5 -2 53.6624 6.96627 3
1 5 2 55.018 8.75722 3
1 5 2 80.4702 11.5884 6
1 5 2 52.5097 8.35024 4
-1 5 -2 45.9473 7.49665 4
-1 5 -2 48.3223 7.57965 9
2 -5 2 749.451 29.9523 3
-2 -5 -2 805.294 32.4654 7
-2 -5 -2 845.786 33.6877 3
-2 -5 -2 755.662 32.6431 9
2 -5 2 764.327 34.1041 9
-2 -5 -2 818.809 35.702 4
2 -5 2 806.918 29.5779 5
-2 5 -2 834.051 33.2254 4
2 5 2 765.072 35.7359 6
2 5 2 792.96 34.6539 4
-2 5 -2 782.622 34.2969 9
2 5 2 792.712 32.4804 9
-2 5 -2 818.407 30.4605 3
-3 -5 -2 10.2145 4.24485 9
-3 -5 -2 16.9978 6.03971 7
-3 -5 -2 38.2653 8.10572 3
-3 -5 -2 12.1777 5.46901 4
3 -5 2 26.9854 5.07004 3
-3 5 -2 21.6634 6.04378 9
-3 5 -2 21.2022 4.73164 3
-3 5 -2 24.3939 6.23306 6
3 5 2 20.1832 5.67551 9
3 5 2 10.1065 6.45474 6
3 5 2 10.5762 4.27013 8
3 5 2 28.7416 7.63828 4
-4 -5 -2 249.54 18.0359 7
-4 -5 -2 224.278 14.4714 9
-4 -5 -2 245.311 18.9177 4
-4 5 -2 245.679 11.2315 7
-4 5 -2 254.035 17.4709 9
-4 5 -2 229.224 16.4315 8
4 5 2 247.602 14.2696 8
-4 5 -2 204.388 16.2908 6
4 5 2 267.312 21.2137 6
-4 5 -2 233.657 13.7044 3
4 5 2 260.457 14.4698 9
-5 -5 -2 72.1492 7.98123 9
-5 -5 -2 67.3787 11.9177 7
-5 -5 -2 75.1307 12.1706 4
-5 -5 -2 66.835 14.7158 6
-5 5 -2 75.8452 8.41196 7
-5 5 -2 70.4626 12.3185 6
-5 5 -2 75.5915 10.4464 4
-5 5 -2 74.9409 11.1077 8
-5 5 -2 83.643 12.0802 9
-5 5 -2 74.0587 9.47304 3
5 5 2 77.9861 7.59756 9
5 5 2 86.1721 17.4405 6
5 5 2 110.955 21.9145 4
-6 -5 -2 31.4355 7.97391 4
-6 -5 -2 44.5085 10.1145 7
-6 5 -2 32.8643 7.00331 4
-6 5 -2 36.3469 6.30979 7
-6 5 -2 38.4599 8.71499 9
-6 5 -2 54.9691 9.77488 8
-6 5 -2 41.607 7.4343 3
-6 5 -2 47.8832 11.7947 6
6 5 2 48.0053 13.4323 6
-7 -5 -2 2.27729 6.06583 7
-7 -5 -2 16.4067 8.42478 4
-7 5 -2 4.05155 5.74414 9
7 5 2 -14.164 6.09881 6
-7 5 -2 -1.7816 3.63595 8
-7 5 -2 -6.3806 2.61391 3
-7 5 -2 0.25188 4.00666 4
-7 5 -2 -2.1303 3.65482 7
-7 -6 2 25.6463 13.2926 7
-7 -6 2 44.7552 7.94259 9
-7 -6 2 53.3229 14.8367 4
-7 6 2 39.6974 6.18982 7
7 6 -2 63.6136 17.8295 6
-7 6 2 46.0798 10.8586 9
-7 6 2 42.8883 8.1011 8
-7 6 2 41.1153 8.63507 3
-6 -6 2 33.9851 8.13193 9
-6 -6 2 51.5566 11.9569 7
-6 -6 2 66.097 14.4599 4
-6 6 2 49.4309 6.95055 4
-6 6 2 63.9438 12.387 9
-6 6 2 40.945 8.80332 3
-6 6 2 59.4435 13.1483 6
-6 6 2 59.2993 12.2817 8
-6 6 2 45.2414 5.60449 7
6 6 -2 49.1808 14.2321 6
-5 -6 2 8.41341 6.85013 6
-5 -6 2 7.45481 4.66454 9
-5 -6 2 24.248 9.90967 4
-5 -6 2 10.8942 5.45602 7
-5 6 2 9.49682 4.25049 4
-5 6 2 5.27559 3.59806 4
-5 6 2 16.1814 6.44959 9
-5 6 2 6.40692 3.85335 3
5 6 -2 22.5785 8.51983 6
5 6 -2 6.88772 4.42673 9
-5 6 2 -1.306 6.48151 6
-4 -6 2 1.50636 3.89161 3
-4 -6 2 2.1459 4.35317 7
-4 -6 2 -1.1403 3.36921 9
-4 6 2 9.33893 4.00873 3
-4 6 2 0.72914 3.39954 4
-4 6 2 1.8812 5.42511 6
4 6 -2 5.4333 3.5657 9
4 6 -2 2.15256 3.50265 4
-4 6 2 1.44698 5.02935 9
4 6 -2 5.01891 6.02539 6
-3 -6 2 77.7166 12.9929 4
3 -6 -2 49.8203 8.11052 3
-3 -6 2 82.2677 11.2067 3
-3 -6 2 56.084 9.62201 9
-3 -6 2 64.1115 9.63403 7
-3 6 2 77.2362 11.9185 9
-3 6 2 63.8884 8.47122 4
3 6 -2 77.7906 13.4537 6
-3 6 2 77.8799 8.68716 3
3 6 -2 53.6294 8.47599 9
2 -6 -2 626.472 28.0971 3
-2 -6 2 622.904 32.1168 4
-2 -6 2 650.207 29.2045 3
-2 -6 2 669.778 27.4193 7
-2 -6 2 621.587 30.1416 9
2 -6 -2 672.37 25.4984 5
2 6 -2 665.6 30.0592 9
2 6 -2 601.71 30.8956 4
-2 6 2 639.197 31.6263 9
2 6 -2 644.975 31.4724 6
-2 6 2 658.307 28.5644 3
-2 6 2 662.931 28.0058 4
-1 -6 2 80.4459 10.4631 3
-1 -6 2 67.163 6.13293 7
1 -6 -2 73.3022 8.05709 3
-1 6 2 85.455 10.6538 4
-1 6 2 64.6334 10.6961 9
1 6 -2 62.8537 10.5655 4
-1 6 2 86.8619 10.6782 3
1 6 -2 92.8866 12.3884 9
1 6 -2 66.3193 9.32766 6
0 -6 -2 58.6557 9.09434 4
0 -6 2 65.742 7.17636 3
0 -6 -2 59.8037 9.04633 3
0 -6 -2 52.8453 8.6634 9
0 -6 2 75.3355 11.3311 9
0 -6 -2 57.5578 4.50223 7
0 6 -2 73.9231 9.24932 6
0 6 2 61.7787 8.75985 9
0 6 2 72.844 10.717 4
0 6 -2 77.01 10.5752 9
0 6 2 63.4379 9.01152 3
0 6 -2 77.7519 9.53724 3
0 6 -2 78.8053 10.944 4
-1 -6 -2 21.5008 7.01137 4
-1 -6 -2 29.1436 4.74351 7
1 -6 2 29.0264 6.70754 5
1 -6 2 26.5017 6.18973 3
-1 -6 -2 16.7847 5.7377 9
-1 -6 -2 28.6966 6.81129 3
1 -6 2 22.0079 6.12698 9
1 6 2 24.8172 6.47444 3
-1 6 -2 12.9762 5.20042 9
-1 6 -2 30.7203 9.35158 4
-1 6 -2 24.8396 5.71135 3
1 6 2 26.4564 7.02249 6
1 6 2 23.766 6.75945 4
1 6 2 34.5879 6.78601 9
-2 -6 -2 15.9233 5.65102 9
-2 -6 -2 12.1828 4.13177 7
-2 -6 -2 15.4514 4.7223 3
2 -6 2 11.3425 4.05519 5
-2 -6 -2 5.38968 6.16524 4
2 6 2 12.9685 5.5566 4
2 6 2 7.25607 4.44983 9
-2 6 -2 7.86378 5.55974 9
2 6 2 18.9295 6.48376 6
-2 6 -2 13.9479 5.37379 4
-2 6 -2 11.1011 4.17645 3
-3 -6 -2 9.46968 4.23844 9
3 -6 2 4.79076 2.65349 5
-3 -6 -2 15.4591 6.59128 4
-3 -6 -2 7.37499 4.37658 7
-3 -6 -2 15.7309 6.26488 3
3 -6 2 12.7227 4.18818 3
-3 6 -2 9.30334 3.50339 3
3 6 2 6.79235 3.96787 9
-3 6 -2 7.52294 5.14694 9
-3 6 -2 9.37088 4.85346 6
3 6 2 10.5994 4.25129 8
3 6 2 5.58414 4.46117 4
3 6 2 16.6038 7.56656 6
-4 -6 -2 0.21927 4.94994 4
-4 -6 -2 -7.3734 3.63269 7
-4 -6 -2 1.89597 3.72232 9
-4 -6 -2 1.66316 3.1755 3
-4 6 -2 2.26441 4.33347 9
4 6 2 4.68721 3.13818 8
-4 6 -2 3.98241 3.79025 3
4 6 2 2.38761 3.10187 9
4 6 2 -8.3874 6.12731 6
-5 -6 -2 5.78162 4.64136 9
-5 -6 -2 -0.8068 6.09019 4
-5 -6 -2 4.37339 4.95715 7
-5 6 -2 7.07253 4.05889 3
-5 6 -2 -6.4802 4.42246 8
-5 6 -2 7.83734 5.12578 9
5 6 2 1.91842 3.10053 9
-5 6 -2 9.19543 7.16381 6
5 6 2 -1.9594 6.46384 6
-5 6 -2 11.1195 4.85786 4
5 6 2 8.88474 4.01658 8
-6 -6 -2 114.329 16.0359 7
-6 -6 -2 110.456 18.2136 4
-6 -6 -2 91.7685 9.8648 9
-6 6 -2 83.5147 11.6616 4
-6 6 -2 89.2432 9.55846 3
-6 6 -2 83.6204 7.50715 7
-6 6 -2 92.1409 14.9259 6
-6 6 -2 90.5984 12.6873 8
-6 6 -2 105.583 13.7971 9
6 6 2 73.947 16.9083 6
-7 -6 -2 103.678 10.8299 9
-7 -6 -2 149.629 21.439 4
-7 -6 -2 96.6952 21.2021 7
7 6 2 136.981 24.4802 6
-7 6 -2 98.9069 11.7268 4
-7 6 -2 88.3097 11.8957 3
-7 6 -2 101.81 13.6197 8
-7 6 -2 104.599 9.35871 7
-7 6 -2 104.276 15.0959 9
-6 -7 2 5.14983 7.20076 7
-6 -7 2 14.6514 8.85529 4
-6 7 2 11.3456 4.88671 3
6 7 -2 5.38128 5.22268 9
6 7 -2 0.94685 8.53592 6
-6 7 2 -0.1615 6.01611 8
-6 7 2 9.37801 6.79989 9
-6 7 2 1.88708 10.8738 6
-5 -7 2 3.0207 5.86038 7
-5 -7 2 10.6467 6.57334 4
-5 -7 2 12.9723 6.70766 9
-5 7 2 7.20748 4.58913 3
5 7 -2 2.90185 5.16104 6
-5 7 2 15.7114 6.69961 9
-5 7 2 7.61831 3.94872 4
-5 7 2 -0.1647 8.35958 6
5 7 -2 6.118 3.61749 8
-4 -7 2 6.13033 5.65073 9
-4 -7 2 2.25295 4.46155 4
-4 -7 2 1.85656 3.70942 7
4 -7 -2 -1.2179 4.10123 3
-4 7 2 8.52016 5.12318 9
4 7 -2 -5.3871 4.61653 6
-4 7 2 3.18098 3.66246 3
4 7 -2 0.07611 4.50123 9
-4 7 2 -2.6691 5.13921 6
4 7 -2 1.10995 3.84669 8
-4 7 2 -3.0595 3.87219 4
3 -7 -2 0.53696 3.57515 3
-3 -7 2 4.66573 4.72302 9
-3 -7 2 0.58242 3.67851 4
-3 -7 2 0.3903 3.33756 7
3 7 -2 -3.1154 3.94598 9
-3 7 2 2.738 3.0796 3
3 7 -2 3.9995 5.21102 6
-3 7 2 9.54011 4.62565 4
-3 7 2 -3.7635 5.48559 9
3 7 -2 4.19745 7.69232 4
2 -7 -2 69.9069 10.3088 3
-2 -7 2 51.9377 10.017 9
2 -7 -2 74.7512 7.26431 5
-2 -7 2 54.3976 10.4803 4
-2 -7 2 77.639 7.90383 7
-2 -7 2 88.0829 12.1008 3
2 7 -2 71.8296 12.1629 6
-2 7 2 78.1638 12.0232 9
2 7 -2 72.1415 10.799 9
2 7 -2 87.862 13.3956 4
-2 7 2 67.8711 10.0539 3
1 -7 -2 76.8854 10.583 3
-1 -7 2 73.1589 5.98456 7
-1 -7 2 78.7249 8.76975 3
-1 7 2 56.4688 10.0864 9
1 7 -2 71.5382 10.7599 6
-1 7 2 85.9324 11.0155 4
1 7 -2 64.6488 11.1548 4
-1 7 2 85.6184 9.28918 3
1 7 -2 75.5494 10.8893 9
0 -7 2 7.44708 4.91244 9
0 -7 -2 0.7519 4.75451 9
0 -7 -2 -0.0856 2.68964 3
0 -7 2 -1.2851 3.26767 3
0 7 -2 0.67619 3.5702 6
0 7 -2 -5.1337 3.19986 4
0 7 2 5.13535 4.81849 6
0 7 2 2.12538 3.76099 3
0 7 2 2.41105 3.85065 9
0 7 -2 4.25881 3.53231 9
0 7 -2 2.96037 3.78509 3
0 7 2 3.14547 3.97118 4
-1 -7 -2 256.353 16.9962 3
-1 -7 -2 248.308 18.0078 9
1 -7 2 286.557 15.9094 3
-1 -7 -2 275.165 19.1667 4
1 -7 2 258.28 16.9427 5
-1 -7 -2 291.776 14.1463 7
1 7 2 306.976 20.1289 6
-1 7 -2 281.642 16.6909 3
1 7 2 280.397 18.8234 9
-1 7 -2 249.623 18.4872 9
-1 7 -2 252.167 17.6583 4
1 7 2 253.603 18.5071 4
1 7 2 275.474 18.3937 3
2 -7 2 68.1767 9.27582 3
-2 -7 -2 65.6945 8.58984 7
-2 -7 -2 33.5023 6.81864 9
-2 -7 -2 50.494 10.0894 4
2 7 2 49.2048 9.41277 9
-2 7 -2 56.4241 11.2576 9
2 7 2 48.5227 9.9753 4
2 7 2 64.7773 11.8832 6
-2 7 -2 53.1675 8.26231 3
-2 7 -2 41.4 8.84908 4
-3 -7 -2 73.1929 10.8828 9
-3 -7 -2 94.0136 13.997 4
3 -7 2 83.3611 7.11315 5
-3 -7 -2 103.587 12.5991 7
3 -7 2 100.854 9.10599 3
-3 -7 -2 78.703 11.7583 3
-3 7 -2 80.3528 10.23 3
-3 7 -2 94.0813 12.1086 6
3 7 2 108.79 17.3283 6
-3 7 -2 85.4833 11.9391 4
3 7 2 94.913 15.6502 4
3 7 2 102.152 10.4427 9
3 7 2 95.1293 11.632 8
-4 -7 -2 71.7234 14.4902 4
-4 -7 -2 70.1621 10.6374 9
-4 -7 -2 69.7258 11.6086 7
-4 7 -2 67.9913 11.7244 6
-4 7 -2 75.1747 8.46782 3
4 7 2 76.8186 8.07317 8
-4 7 -2 60.3013 10.9366 9
4 7 2 70.6117 10.232 9
-4 7 -2 79.8008 11.5467 4
4 7 2 61.0599 12.5351 6
-5 -7 -2 15.6913 7.84637 4
-5 -7 -2 19.7213 8.07486 7
5 7 2 17.008 5.67283 8
5 7 2 14.2782 5.64013 9
-5 7 -2 17.3572 7.89811 8
5 7 2 16.4118 9.19923 6
-5 7 -2 17.1297 6.94704 4
-5 7 -2 20.7455 5.80942 3
-5 7 -2 18.1712 7.40505 9
-6 -7 -2 -1.1206 7.46491 4
-6 -7 -2 14.5439 7.60016 7
-6 -7 -2 -11.45 5.09446 9
-6 7 -2 3.45567 4.8374 3
6 7 2 -4.1592 3.35833 9
-6 7 -2 6.32701 6.28884 4
-6 7 -2 11.689 6.76532 4
-6 7 -2 10.9704 7.44193 9
-6 7 -2 -1.919 5.61706 8
-5 -8 2 274.95 24.8908 4
-5 -8 2 205.778 17.9847 7
-5 8 2 180.915 13.569 4
5 8 -2 234.626 17.444 9
-5 8 2 179.091 15.1014 3
-5 8 2 199.863 22.2834 6
5 8 -2 255.364 24.7713 6
-5 8 2 204.322 20.7563 9
-4 -8 2 114.29 17.8855 4
4 -8 -2 114.534 11.9219 3
-4 -8 2 116.016 15.5474 7
-4 8 2 105.213 16.9224 9
4 8 -2 89.1215 16.0983 6
-4 8 2 105.053 10.2229 4
-4 8 2 84.5433 14.1926 6
4 8 -2 119.052 12.389 9
-3 -8 2 434.76 28.4312 4
-3 -8 2 418.042 21.9786 7
3 8 -2 397.053 24.4078 9
-3 8 2 382.085 22.6036 3
3 8 -2 330.893 25.3775 6
-3 8 2 411.965 22.2937 4
-3 8 2 428.011 27.4144 9
-2 -8 2 109.819 11.4885 3
2 -8 -2 86.0457 17.4051 3
2 -8 -2 84.4865 8.93678 5
-2 -8 2 104.559 8.88736 7
-2 8 2 90.3599 13.8933 9
-2 8 2 88.1458 12.4578 4
-2 8 2 74.8149 11.1246 3
2 8 -2 123.275 16.5589 9
2 8 -2 91.6844 13.7598 6
-1 -8 2 28.5902 8.14577 3
-1 -8 2 34.6579 4.409 7
1 8 -2 25.759 7.75517 9
1 8 -2 31.7474 7.43737 6
1 8 -2 25.3673 8.39545 4
-1 8 2 27.0427 7.12156 3
-1 8 2 44.1465 9.91805 9
-1 8 2 28.7481 7.65861 4
0 -8 2 11.8224 4.68199 3
0 -8 2 18.1575 6.38173 5
0 8 2 6.87332 5.51146 6
0 8 -2 10.0357 6.62141 4
0 8 -2 12.7007 6.31473 9
0 8 -2 12.0268 5.29043 6
0 8 2 17.5089 7.77193 4
0 8 2 6.11064 5.56936 3
0 8 2 10.3032 4.88885 9
1 -8 2 14.3463 6.11373 5
1 -8 2 12.2134 5.26028 3
-1 -8 -2 26.4636 7.00646 9
-1 -8 -2 21.8598 8.359 3
-1 -8 -2 15.7566 3.51601 7
1 8 2 19.268 7.55703 6
-1 8 -2 13.215 5.89723 9
-1 8 -2 16.994 5.67551 6
1 8 2 16.6911 7.5887 4
1 8 2 11.6175 7.39768 9
-1 8 -2 17.2345 6.09589 3
-2 -8 -2 6.82126 3.19419 7
2 -8 2 0.48373 4.46596 5
-2 -8 -2 9.18148 6.68777 4
-2 -8 -2 -0.1082 4.47297 9
2 -8 2 2.9704 3.79234 3
-2 8 -2 -2.5077 4.18921 9
-2 8 -2 0.19266 3.64904 3
2 8 2 1.21092 6.08115 6
2 8 2 -0.6667 6.3353 9
-2 8 -2 3.20809 5.74548 4
3 -8 2 5.24907 4.26376 3
3 -8 2 7.01545 3.89545 5
-3 -8 -2 7.75577 5.05531 7
-3 -8 -2 11.04 6.06116 4
-3 -8 -2 7.43068 4.97987 9
-3 8 -2 6.03757 5.3626 6
-3 8 -2 -1.5135 3.09453 3
-3 8 -2 6.29468 6.46971 9
3 8 2 10.7298 5.51813 8
3 8 2 0.62573 4.75299 9
3 8 2 -2.9207 5.71882 6
-3 8 -2 -3.755 5.46588 4
-4 -8 -2 15.8092 8.3839 4
-4 8 -2 17.468 7.92943 9
4 8 2 17.8648 5.57589 8
4 8 2 26.1789 6.58806 9
-4 8 -2 28.283 6.67228 3
4 8 2 5.28762 7.00577 6
-4 8 -2 39.0346 8.98594 4
-4 8 -2 41.0443 8.00314 6
-5 -8 -2 44.7696 10.9859 7
-5 -8 -2 48.1901 14.4336 4
-5 8 -2 41.9686 10.0784 6
5 8 2 21.7933 10.7398 6
-5 8 -2 33.7404 10.5787 9
-5 8 -2 43.5584 12.4883 8
5 8 2 53.5437 9.55445 8
-5 8 -2 38.5028 8.01191 3
5 8 2 42.8916 8.29344 9
-4 -9 2 -8.3142 12.9837 4
-4 -9 2 1.15741 5.65475 7
-4 9 2 6.08714 7.78605 9
-4 9 2 7.91259 5.44007 3
-4 9 2 -4.2034 6.29211 4
-4 9 2 -3.6903 7.34142 6
4 9 -2 -13.857 6.47813 6
4 9 -2 5.57846 6.35159 9
-3 -9 2 6.77299 4.61863 7
-3 9 2 -2.765 6.94759 4
-3 9 2 0.4757 4.19905 3
3 9 -2 3.31598 6.55829 6
3 9 -2 -0.017 4.48917 9
-3 9 2 5.28788 6.7989 9
-2 -9 2 41.0844 6.19554 7
2 -9 -2 34.0736 7.00107 5
-2 9 2 39.066 10.4215 4
2 9 -2 53.9407 10.3804 9
-2 9 2 33.3012 8.32329 3
-2 9 2 37.8531 9.96 9
2 9 -2 32.57 9.49049 6
1 -9 -2 8.19767 6.16879 5
1 9 -2 6.84543 6.4968 9
-1 9 2 2.95261 7.61031 4
1 9 -2 5.43863 5.64943 6
-1 9 2 13.3485 6.24679 6
-1 9 2 6.70339 5.76324 9
-1 9 2 6.58324 4.86008 3
0 -9 2 248.057 19.8242 5
0 -9 2 240.609 17.2366 3
0 9 -2 221.726 17.0138 6
0 9 2 248.439 20.3496 9
0 9 2 214.543 18.0628 3
0 9 -2 259.827 20.1412 9
0 9 2 231.904 18.434 6
1 -9 2 13.4911 7.09885 5
-1 9 -2 14.9334 6.34449 3
-1 9 -2 21.6492 7.93349 9
-1 9 -2 21.091 6.32904 6
1 9 2 18.3281 6.84248 6
1 9 2 24.3067 8.91751 9
-2 -9 -2 62.8124 13.4703 4
-2 -9 -2 76.0142 7.9176 7
2 -9 2 87.523 11.0374 5
-2 9 -2 71.0008 11.0538 3
2 9 2 87.0321 13.5639 9
-2 9 -2 74.9423 14.4441 9
-2 9 -2 62.5408 9.56129 6
2 9 2 51.035 13.1029 6
-3 -9 -2 20.2973 9.03878 4
-3 -9 -2 14.0862 5.84706 7
-3 9 -2 15.1531 5.67247 3
3 9 2 26.6063 9.98931 6
-3 9 -2 39.7859 10.3228 4
3 9 2 18.7192 7.21816 9
-3 9 -2 15.6589 8.50018 9
-3 9 -2 24.0889 8.61389 6
-4 -9 -2 2.28004 6.33278 7
-4 9 -2 7.66494 8.12371 4
-4 9 -2 -8.568 4.28282 3
-4 9 -2 -15.908 8.92662 6
-4 9 -2 2.02838 7.68973 8
4 9 2 11.529 9.52824 6
-4 9 -2 15.735 8.05498 9
4 9 2 22.758 7.48123 9
2 -10 -2 176.516 14.1585 5
-2 10 2 185.506 20.4902 9
-2 10 2 168.304 16.2756 6
2 10 -2 166.486 17.6625 9
-2 10 2 153.979 16.0854 3
1 -10 -2 -8.0863 6.23166 5
-1 -10 2 16.4725 10.3424 5
-1 10 2 -1.0485 5.66765 3
-1 10 2 -5.1446 5.94182 6
1 10 -2 -0.3859 5.8555 6
1 10 -2 18.9878 9.63851 9
-1 10 2 -1.2301 6.69616 9
0 -10 -2 6.26818 7.03466 5
0 -10 2 14.9571 8.47009 5
0 10 -2 9.50529 6.08948 6
0 10 2 11.7999 8.16143 9
0 10 -2 13.1862 7.80606 9
1 -10 2 7.93051 6.61803 5
1 10 2 -3.7667 6.57248 6
1 10 2 3.16985 5.77738 9
-1 10 -2 2.20334 6.38474 9
2 -10 2 6.62299 5.55853 5
-2 -10 -2 7.48301 4.47837 7
2 10 2 -6.7311 6.22574 9
-2 10 -2 -1.7472 5.59559 6
2 10 2 4.12039 7.45005 6
-2 10 -2 -0.0835 5.65374 3
-2 10 -2 4.6727 7.63034 9
-8 0 3 -2.9511 3.42057 4
-8 0 3 2.51996 5.67017 5
-8 0 3 3.37351 3.45828 9
-8 0 3 1.14884 4.01487 7
-7 0 3 12.4017 6.23666 7
-7 0 3 12.9469 4.64808 4
-7 0 3 14.4375 4.23538 9
7 0 -3 14.5269 5.58336 4
-6 0 3 2.87314 5.64499 6
-6 0 3 -2.7002 3.47483 4
-6 0 3 0.88817 3.80155 7
-6 0 3 -0.1286 2.36064 9
-5 0 3 36.9529 9.6197 6
-5 0 3 39.0265 5.97261 9
-5 0 3 38.2606 7.51432 4
-5 0 3 46.0089 8.64394 7
5 0 -3 36.6872 6.64067 4
-4 0 3 1.196 3.08659 7
-4 0 3 -3.5154 2.39327 6
-4 0 3 1.12674 2.94332 4
4 0 -3 -4.0015 2.36732 4
-3 0 3 1516.85 56.9028 6
3 0 -3 1512.19 50.7707 4
-3 0 3 1525.96 50.8949 4
3 0 -3 1567.76 53.6579 7
-3 0 3 1469.68 52.8629 7
-2 0 3 2.06224 3.20633 6
2 0 -3 0.14803 1.86626 4
-2 0 3 0.8835 2.0955 7
-2 0 3 0.67958 1.92658 4
2 0 -3 2.92849 2.32287 7
1 0 -3 2147.79 68.9996 7
-1 0 3 2190.77 68.994 5
1 0 -3 2178.14 67.3035 8
-1 0 3 2199.59 67.9437 4
1 0 -3 2163.7 67.9021 4
-1 0 3 2269.46 71.5265 7
-1 0 3 2202.63 67.5811 8
0 0 -3 -1.0074 0.89934 8
0 0 3 -0.2717 1.55854 5
0 0 -3 -0.0126 0.75686 5
0 0 3 0.07479 0.6375 8
0 0 3 0.3156 0.81839 7
0 0 3 -0.1207 0.79445 3
0 0 -3 0.24866 0.49498 7
1 0 3 1050.37 36.3172 5
1 0 3 1045.27 35.5635 6
1 0 3 1025.64 33.6061 8
-1 0 -3 1071.44 33.6691 3
-1 0 -3 1036.76 35.4629 6
-1 0 -3 1038.47 33.6041 8
1 0 3 1044.33 35.0536 4
-1 0 -3 1039.65 35.0416 4
-1 0 -3 1075.64 36.1201 5
2 0 3 0.06242 1.56038 8
-2 0 -3 -0.4043 1.68873 8
-2 0 -3 -1.5053 2.94102 5
-2 0 -3 1.17368 2.76593 4
2 0 3 -2.1709 2.47274 4
-2 0 -3 0.15448 3.04663 6
2 0 3 -3.7426 2.93925 6
3 0 3 472.793 17.8909 8
3 0 3 481.26 24.0746 6
-3 0 -3 467.285 21.0251 4
-3 0 -3 457.866 23.1583 6
-3 0 -3 510.956 23.1008 5
3 0 3 487.198 21.048 4
-3 0 -3 496.776 17.5626 8
-4 0 -3 1.15031 3.43229 5
4 0 3 0.06711 4.02391 6
-4 0 -3 1.21927 3.31807 7
-4 0 -3 4.71009 3.42914 6
4 0 3 -2.2088 2.86697 4
-4 0 -3 -0.3842 3.23009 4
-5 0 -3 555.632 31.1526 5
-5 0 -3 515.298 26.8166 7
-5 0 -3 538.101 25.8862 4
5 0 3 489.443 29.9116 6
5 0 3 525.468 25.8206 4
-5 0 -3 507.222 29.4557 6
6 0 3 4.43055 4.79743 6
-6 0 -3 2.13968 3.66737 4
-6 0 -3 4.64069 4.80617 5
-6 0 -3 1.43381 5.61991 6
-6 0 -3 5.96974 4.5865 7
-7 0 -3 416.038 25.0409 4
7 0 3 449.204 32.6107 6
-7 0 -3 404.594 26.398 5
-7 0 -3 507.655 28.8427 7
-8 0 -3 -2.1706 5.37958 7
-8 0 -3 7.01139 5.30611 4
-8 0 -3 -16.963 6.61127 5
-8 -1 3 84.3049 8.90767 9
-8 -1 3 79.9286 13.4844 7
-8 -1 3 66.9353 11.7328 4
-8 1 3 59.2817 11.58 7
-8 1 3 88.2465 12.7678 5
-8 1 3 65.4408 9.25248 9
-8 1 3 56.4497 10.0714 3
-8 1 3 55.806 10.0531 4
-7 -1 3 52.3397 9.80703 4
-7 -1 3 62.2293 8.31182 9
-7 -1 3 55.8676 10.684 7
-7 1 3 60.6959 11.3758 7
-7 1 3 82.8491 11.0237 4
-7 1 3 57.3553 10.7048 3
-7 1 3 55.9826 8.60373 9
-7 1 3 62.7232 10.3544 5
7 1 -3 60.667 10.1433 4
-6 -1 3 223.488 17.4249 7
-6 -1 3 218.786 15.8326 4
-6 -1 3 223.018 13.1709 9
-6 1 3 244.061 16.4301 3
6 1 -3 198.592 14.6164 4
6 1 -3 225.896 31.6474 6
-6 1 3 224.232 16.18 7
-6 1 3 208.574 13.7976 4
-6 1 3 169.219 17.8342 6
-5 -1 3 313.369 15.6696 9
-5 -1 3 338.638 22.7803 6
-5 -1 3 307.492 17.53 4
-5 -1 3 307.562 19.0676 7
5 1 -3 287.889 16.8756 4
-5 1 3 305.833 18.0631 7
-5 1 3 297.477 15.675 4
-5 1 3 324.535 22.784 6
5 1 -3 293.995 22.57 6
4 -1 -3 190.958 10.4754 4
-4 -1 3 181.532 13.1585 7
-4 -1 3 193.874 10.865 9
-4 1 3 192.136 12.5746 7
4 1 -3 201.705 12.196 4
-4 1 3 195.32 15.9145 6
-4 1 3 192.236 10.659 4
4 1 -3 213.773 17.1702 6
-3 -1 3 459.774 18.5176 9
-3 -1 3 420.352 22.9734 6
3 -1 -3 447.038 17.2863 4
3 -1 -3 461.744 20.0989 7
-3 -1 3 448.59 19.7859 4
-3 -1 3 451.594 20.9897 7
3 1 -3 476.525 21.3887 7
-3 1 3 463.387 17.3812 4
-3 1 3 422.019 19.5297 3
-3 1 3 428.059 23.0126 6
3 1 -3 499.467 24.4568 6
-3 1 3 454.304 19.63 7
3 1 -3 486.988 19.7184 4
-2 -1 3 2283.65 73.3781 9
-2 -1 3 2278.59 74.2832 4
-2 -1 3 2299.92 77.3374 6
-2 -1 3 2225.23 74.7679 7
2 -1 -3 2321.75 73.9463 7
2 1 -3 2314.97 77.5039 6
2 1 -3 2353.19 74.2386 4
2 1 -3 2298.85 75.2568 7
-2 1 3 2275.78 71.5683 5
-2 1 3 2265.94 74.2712 3
-2 1 3 2327.07 73.5695 7
-1 -1 3 2941.26 92.064 7
1 -1 -3 2996.13 91.1025 7
-1 -1 3 2934 91.872 9
-1 -1 3 2919.13 93.1625 6
-1 -1 3 2973.38 92.5526 4
1 -1 -3 2891.61 92.0795 3
-1 1 3 2959.76 92.1615 3
1 1 -3 2875.03 92.2487 4
1 1 -3 2996.07 92.3164 7
1 1 -3 2903.64 91.7913 9
1 1 -3 2917.87 90.5046 8
-1 1 3 2934.19 90.5021 5
-1 1 3 2911.43 90.8509 7
1 1 -3 2977.96 93.3348 6
0 -1 -3 314.286 11.6575 4
0 -1 3 302.857 11.9656 8
0 -1 -3 307.195 11.9434 8
0 -1 3 298.509 12.6156 5
0 -1 3 304.996 11.9269 9
0 -1 3 318.2 11.0041 7
0 -1 -3 324.702 12.0048 3
0 -1 -3 326.172 13.1501 5
0 1 -3 300.016 11.9396 8
0 1 -3 310.515 12.0115 9
0 1 3 329.902 12.1392 3
0 1 3 309.833 11.5714 4
0 1 3 313.223 11.8492 8
0 1 -3 336.161 12.7859 5
0 1 -3 320.248 11.0961 7
-1 -1 -3 0.68332 2.3972 4
-1 -1 -3 3.28301 2.15175 3
1 -1 3 1.6924 2.09286 6
-1 -1 -3 1.87346 1.96536 8
1 -1 3 5.28381 2.40316 8
1 -1 3 4.65065 2.74432 5
1 -1 3 5.03633 2.1069 9
-1 1 -3 2.76878 1.85738 9
1 1 3 2.57281 1.83891 8
-1 1 -3 2.50152 2.01778 6
-1 1 -3 5.04174 1.23528 3
-1 1 -3 5.74843 2.27175 5
1 1 3 1.04901 2.54658 6
1 1 3 1.49658 1.49715 9
1 1 3 1.65306 2.03241 4
1 1 3 3.28776 2.30666 3
-1 1 -3 2.52158 2.28983 8
2 -1 3 1864.66 64.3297 6
2 -1 3 1902.26 63.2871 5
-2 -1 -3 1885.94 63.6693 4
-2 -1 -3 1917.55 60.3897 8
-2 -1 -3 1959.15 65.7369 6
-2 1 -3 1946.51 62.5563 5
-2 1 -3 1909.34 61.3654 8
-2 1 -3 1925.2 60.8757 9
-2 1 -3 1930.22 62.9206 4
2 1 3 1841.44 65.6062 6
2 1 3 1957.24 63.7991 4
2 1 3 1918.9 60.1587 8
-2 1 -3 1860.4 63.8726 6
-3 -1 -3 233.143 9.90444 8
3 -1 3 253.649 15.7501 6
-3 -1 -3 218.36 13.2515 4
-3 -1 -3 219.623 15.0757 6
-3 1 -3 233.708 10.8049 8
-3 1 -3 236.977 10.8557 9
-3 1 -3 242.387 13.0038 5
-3 1 -3 224.397 14.4271 6
3 1 3 234.779 9.79707 8
-3 1 -3 228.033 12.7917 4
3 1 3 240.561 15.9506 6
3 1 3 238.929 13.5394 4
-4 -1 -3 12.3647 4.26806 4
4 -1 3 8.43475 5.14708 6
-4 -1 -3 7.24862 5.0158 6
-4 -1 -3 18.7238 5.07257 7
-4 1 -3 8.91609 4.74528 6
-4 1 -3 6.62202 3.9308 5
4 1 3 4.11443 2.91165 4
4 1 3 5.03007 4.72613 6
-4 1 -3 5.94833 3.81781 7
-4 1 -3 6.51361 2.66963 8
-4 1 -3 6.89266 3.11614 9
-4 1 -3 10.854 4.4795 4
-5 -1 -3 539.991 27.882 7
-5 -1 -3 520.759 26.1872 4
-5 -1 -3 507.094 29.9644 6
5 -1 3 529.632 30.6497 6
-5 1 -3 533.972 29.8755 6
-5 1 -3 517.019 24.9905 4
-5 1 -3 529.894 21.8521 9
-5 1 -3 539.507 20.3124 8
5 1 3 524.802 31.3814 6
5 1 3 517.272 25.8246 4
-5 1 -3 507.004 25.2425 5
-5 1 -3 534.502 26.4834 7
-6 -1 -3 226.775 20.9336 6
-6 -1 -3 212.391 19.1476 5
-6 -1 -3 293.764 19.333 4
6 -1 3 317.947 24.1896 6
-6 -1 -3 258.366 19.4241 7
-6 1 -3 266.916 21.7671 6
6 1 3 241.671 17.4355 4
-6 1 -3 279.598 18.1154 4
-6 1 -3 263.564 13.9194 9
-6 1 -3 277.982 18.0116 5
6 1 3 287.452 24.0035 6
-6 1 -3 299.157 19.861 7
-7 -1 -3 52.1214 10.1651 7
-7 1 -3 41.836 9.34288 5
7 1 3 38.1217 11.1964 6
-7 1 -3 62.6611 11.7037 7
-7 1 -3 66.3368 14.6431 6
-7 1 -3 50.4274 9.40036 4
7 1 3 46.6078 10.6041 4
-8 -1 -3 43.8862 11.7404 7
-8 -1 -3 30.0254 8.7077 4
-8 1 -3 24.0007 9.26037 7
-8 1 -3 43.4473 10.0044 5
-8 1 -3 22.4076 7.68592 4
-8 1 -3 18.3876 6.38406 3
-8 -2 3 22.687 5.49694 9
-8 -2 3 7.11358 6.63683 7
-8 -2 3 11.6125 5.49611 4
-8 2 3 14.2551 5.21566 4
-8 2 3 7.0986 6.10706 3
-8 2 3 8.62426 6.15149 7
-8 2 3 15.2433 5.48904 9
-8 2 3 12.9212 5.69484 9
-7 -2 3 7.33056 4.84493 7
-7 -2 3 3.53694 3.85662 4
-7 -2 3 3.94831 3.16721 9
7 2 -3 2.07519 7.31714 6
-7 2 3 5.09881 2.84845 5
-7 2 3 6.70755 4.41237 4
-7 2 3 6.77519 4.74884 7
-7 2 3 7.00076 3.40982 5
-7 2 3 5.00197 3.92687 3
-6 -2 3 250.212 18.5209 7
-6 -2 3 244.081 17.2755 4
-6 -2 3 221.466 13.6103 9
6 2 -3 215.58 21.0379 6
-6 2 3 227.293 15.952 3
-6 2 3 213.898 12.1092 5
-6 2 3 200.428 19.9375 6
-6 2 3 262.948 16.6946 7
-6 2 3 210.861 13.0587 4
-6 2 3 223.259 11.8006 5
6 2 -3 194.273 15.4428 4
-5 -2 3 86.1723 7.85218 9
-5 -2 3 100.397 12.982 7
-5 -2 3 105.356 10.7954 4
-5 -2 3 117.026 17.399 6
-5 2 3 96.1998 7.71238 4
5 2 -3 68.5009 11.69 6
-5 2 3 87.3919 6.80254 5
5 2 -3 102.079 10.1254 4
-5 2 3 102.671 9.73312 3
-5 2 3 100.021 15.4622 6
-5 2 3 96.0288 9.3514 7
-4 -2 3 655.968 32.9544 6
-4 -2 3 674.868 29.5974 4
-4 -2 3 642.766 29.9193 7
-4 -2 3 675.693 26.7216 9
4 2 -3 652.171 28.8686 4
-4 2 3 679.509 27.6131 7
-4 2 3 659.351 28.2782 3
4 2 -3 673.318 34.1773 6
-4 2 3 691.705 25.0621 4
-4 2 3 704.868 40.1066 6
-3 -2 3 278.694 15.8859 7
-3 -2 3 298.419 18.1535 6
3 -2 -3 302.737 14.5454 7
-3 -2 3 301.287 14.1111 9
-3 -2 3 288.881 15.932 4
3 2 -3 306.8 16.5479 7
-3 2 3 296.361 15.1616 3
-3 2 3 313.632 12.161 4
3 2 -3 291.082 13.7627 9
3 2 -3 276.044 15.2743 4
-3 2 3 308.399 14.0639 7
3 2 -3 297.472 18.6548 6
-3 2 3 310.822 18.6487 6
-2 -2 3 460.626 21.0904 6
-2 -2 3 440.473 18.3275 9
-2 -2 3 450.815 19.9188 4
2 -2 -3 457.516 17.4699 7
2 -2 -3 447.551 18.6485 3
-2 -2 3 438.397 19.2637 7
2 2 -3 449.264 18.218 9
-2 2 3 448.104 16.8328 7
2 2 -3 445.932 21.2798 6
2 2 -3 462.737 19.7105 4
-2 2 3 461.417 18.8972 3
2 2 -3 456.456 19.6365 7
-1 -2 3 441.841 16.997 7
1 -2 -3 425.175 17.2294 3
-1 -2 3 444.022 17.6895 9
1 -2 -3 444.309 15.9956 5
-1 -2 3 420.553 18.3766 4
-1 -2 3 453.52 17.8983 6
1 -2 -3 441.669 15.1716 7
1 2 -3 435.785 17.4923 9
-1 2 3 437.356 15.3916 4
1 2 -3 445.482 18.1116 6
-1 2 3 441.661 14.8913 7
1 2 -3 438.263 17.3006 7
-1 2 3 447.565 17.4408 3
1 2 -3 424.29 18.2135 4
0 -2 -3 34.7356 4.75901 3
0 -2 3 19.8596 2.8995 3
0 -2 3 22.9893 2.33468 7
0 -2 3 18.2447 3.87939 5
0 -2 -3 23.84 3.66776 4
0 -2 3 19.5944 3.27243 9
0 2 3 23.9845 3.87845 9
0 2 -3 16.1186 3.21634 9
0 2 3 20.5104 3.63462 4
0 2 3 21.9248 3.63497 3
0 2 -3 20.3348 2.51222 7
-1 -2 -3 287.615 12.7958 3
1 -2 3 278.603 12.6912 9
1 -2 3 279.231 12.0763 5
-1 -2 -3 285.293 13.5939 4
-1 -2 -3 277.559 11.932 9
1 -2 3 284.336 10.4165 3
1 2 3 298.125 12.1632 8
1 2 3 286.446 11.9275 9
1 2 3 283.871 13.3311 4
-1 2 -3 275.25 12.1329 5
-1 2 -3 290.195 10.4477 3
-1 2 -3 278.393 11.3581 6
-1 2 -3 289.569 12.862 9
1 2 3 272.543 14.4719 6
1 2 3 286.42 13.1111 3
-2 -2 -3 58.7842 7.2796 3
-2 -2 -3 41.9262 4.47677 9
-2 -2 -3 39.4127 7.03924 6
-2 -2 -3 44.0267 7.05099 4
2 -2 3 51.291 5.96296 5
-2 2 -3 30.7903 3.50373 3
2 2 3 45.7847 4.64191 9
-2 2 -3 38.092 5.7917 6
2 2 3 26.0914 5.08702 4
2 2 3 36.2201 4.23937 8
-2 2 -3 37.9533 5.57588 8
-2 2 -3 34.8216 5.08951 9
-2 2 -3 36.7765 4.12881 5
2 2 3 37.1339 7.06832 6
-3 -2 -3 30.8264 5.58672 3
-3 -2 -3 34.4687 7.00908 6
-3 -2 -3 36.2747 3.78304 9
-3 -2 -3 39.9958 7.10699 4
3 2 3 34.053 3.65281 8
-3 2 -3 42.3745 6.35439 4
-3 2 -3 37.192 5.44636 8
-3 2 -3 43.1693 6.12902 9
3 2 3 37.4712 3.54352 9
3 2 3 45.1444 8.91543 6
-3 2 -3 52.9958 6.09365 3
3 2 3 69.8287 9.76462 4
-3 2 -3 37.4573 6.62853 6
-3 2 -3 52.9322 6.00783 5
-4 -2 -3 1.58697 3.82121 4
-4 -2 -3 0.52115 2.93981 7
-4 -2 -3 1.27207 3.27973 6
-4 2 -3 3.26721 1.92789 5
4 2 3 -0.1843 3.10896 6
-4 2 -3 0.36033 2.49273 7
-4 2 -3 0.24744 2.20702 3
-4 2 -3 3.09007 2.66585 8
-4 2 -3 2.75358 3.87989 6
-4 2 -3 4.06574 2.88612 9
-4 2 -3 1.05052 2.60469 4
-5 -2 -3 183.811 14.778 4
-5 -2 -3 150.599 15.1844 6
-5 -2 -3 140.125 13.3991 7
-5 2 -3 138.809 10.5915 3
-5 2 -3 157.796 12.0989 4
5 2 3 141.585 16.0404 6
-5 2 -3 152.022 10.4249 8
-5 2 -3 148.876 13.1399 9
5 2 3 149.753 12.6535 4
-5 2 -3 148.23 12.5079 7
-5 2 -3 135.695 10.3566 5
-6 -2 -3 -1.8616 3.97028 7
-6 -2 -3 -2.0854 3.45169 6
-6 -2 -3 -3.4542 3.53613 4
-6 2 -3 1.2474 2.74546 9
-6 2 -3 9.92519 4.40335 7
-6 2 -3 -2.4817 2.19557 3
-6 2 -3 3.94621 2.29893 8
6 2 3 -0.3093 4.47723 6
-6 2 -3 3.17715 3.27038 5
-6 2 -3 6.04664 5.67475 6
-6 2 -3 2.80601 4.24052 4
-7 -2 -3 28.6378 9.58624 4
-7 -2 -3 12.702 8.55518 5
-7 -2 -3 15.6159 6.96637 7
-7 2 -3 12.892 4.54059 9
-7 2 -3 19.1965 6.65962 5
-7 2 -3 18.475 8.86478 7
-7 2 -3 17.7158 10.1656 6
-7 2 -3 9.09479 5.86534 4
-7 2 -3 16.6889 5.64605 3
7 2 3 13.8099 8.00241 6
-8 -2 -3 168.347 21.228 7
-8 -2 -3 89.2885 14.4549 4
-8 2 -3 91.0119 13.2709 4
-8 2 -3 118.145 16.5816 7
8 2 3 97.25 18.5122 6
-8 2 -3 110.344 15.13 3
-8 -3 3 152.491 26.2179 7
-8 -3 3 84.1787 14.3501 4
-8 -3 3 110.232 10.5872 9
-8 3 3 90.828 9.50013 4
-8 3 3 80.7098 11.4897 7
-8 3 3 88.9085 14.4269 3
-8 3 3 68.409 11.2939 9
-7 -3 3 57.7015 10.8557 7
-7 -3 3 70.1615 12.3112 4
-7 -3 3 52.6772 8.14148 9
7 3 -3 61.8501 14.9571 6
-7 3 3 72.3777 11.2884 9
-7 3 3 60.9807 10.8873 3
-7 3 3 56.3151 8.08806 4
-7 3 3 64.4467 10.5365 7
-6 -3 3 34.1078 9.3779 6
-6 -3 3 69.7081 12.6691 7
-6 -3 3 45.5742 7.40451 9
-6 -3 3 48.8352 9.68302 4
6 3 -3 47.1727 11.2093 6
-6 3 3 53.9959 7.32988 8
-6 3 3 49.552 8.81742 3
-6 3 3 37.4426 11.6488 6
-6 3 3 43.4211 6.94286 4
-6 3 3 45.4104 7.23149 7
-6 3 3 50.1806 8.70991 9
-5 -3 3 302.693 22.019 6
-5 -3 3 296.568 22.9074 7
-5 -3 3 331.56 20.5364 4
-5 -3 3 309.054 16.5075 9
-5 3 3 297.567 14.2786 4
-5 3 3 300.675 22.6689 6
-5 3 3 297.987 17.9699 3
5 3 -3 275.6 22.9742 6
5 3 -3 294.946 18.633 4
-5 3 3 310.997 16.7203 7
-4 -3 3 113.228 13.7782 4
-4 -3 3 92.8914 8.28639 9
-4 -3 3 90.5671 9.91917 7
-4 -3 3 85.1205 13.2393 6
4 3 -3 89.2553 9.3719 4
-4 3 3 98.3048 9.1063 3
4 3 -3 87.6517 7.8117 9
4 3 -3 97.4642 15.1314 6
-4 3 3 98.8317 7.7675 7
-4 3 3 73.7572 11.305 6
-4 3 3 92.5063 6.57434 4
-3 -3 3 81.733 11.5124 6
3 -3 -3 60.2947 5.66364 7
-3 -3 3 68.1332 6.63717 9
-3 -3 3 55.2818 9.01276 4
-3 -3 3 73.1985 7.98821 7
3 3 -3 63.525 9.97366 6
3 3 -3 55.1849 7.8243 9
-3 3 3 67.9161 5.29761 7
-3 3 3 62.8358 8.1838 3
-3 3 3 56.8675 4.7877 4
3 3 -3 53.7691 8.77971 4
2 -3 -3 725.621 28.5542 3
-2 -3 3 748.356 30.6271 6
2 -3 -3 728.49 25.7511 7
-2 -3 3 756.748 28.9843 9
-2 -3 3 785.769 29.3812 7
2 3 -3 716.099 29.3155 7
-2 3 3 762.134 26.0951 4
2 3 -3 732.889 28.4493 9
2 3 -3 787.928 30.6734 4
-2 3 3 774.54 25.0938 7
2 3 -3 742.857 31.4626 6
-2 3 3 741.319 31.2505 9
-2 3 3 714.967 28.3918 3
-1 -3 3 75.0549 7.58639 4
1 -3 -3 78.0776 3.91291 7
-1 -3 3 75.183 6.53738 6
-1 -3 3 73.4336 6.20714 3
1 -3 -3 81.2605 6.44993 3
-1 -3 3 82.8709 6.06083 7
-1 -3 3 75.733 6.93832 9
1 3 -3 66.1938 6.64941 6
-1 3 3 78.7869 6.52197 3
1 3 -3 80.0148 6.20311 7
-1 3 3 71.744 7.50904 9
-1 3 3 69.9837 5.62022 4
1 3 -3 67.7658 6.55459 9
1 3 -3 76.2962 7.41313 4
0 -3 3 1026.92 32.5545 7
0 -3 -3 1029.82 35.9085 3
0 -3 -3 981.891 35.6917 4
0 -3 3 1002.13 36.6343 9
0 -3 -3 1014.54 36.7228 9
0 -3 3 1025.61 34.2301 3
0 3 -3 987.595 36.4843 9
0 3 3 1018.56 36.6568 9
0 3 -3 1007.81 33.6943 6
0 3 3 1029.4 35.9948 3
0 3 -3 1020.56 33.2071 7
0 3 -3 1005.81 34.5687 3
0 3 -3 1031.15 37.225 4
0 3 3 953.143 35.4421 4
-1 -3 -3 106.568 8.37241 4
1 -3 3 91.8716 5.49838 3
-1 -3 -3 84.3186 7.02751 9
1 -3 3 96.1833 6.92482 5
1 -3 3 100.92 7.87581 9
-1 -3 -3 90.4442 7.26977 3
1 3 3 94.3385 7.18356 9
-1 3 -3 94.0325 7.6835 9
-1 3 -3 91.9066 4.10122 7
1 3 3 83.2014 7.60134 4
1 3 3 92.9333 8.82452 6
-1 3 -3 97.4742 5.72237 3
1 3 3 86.2226 7.36581 3
2 -3 3 107.488 8.43484 9
-2 -3 -3 109.116 8.55955 3
2 -3 3 98.8224 6.70082 5
2 -3 3 93.9697 5.98883 3
-2 -3 -3 101.934 9.46812 4
-2 -3 -3 110.552 7.37835 9
2 3 3 102.601 7.00651 8
-2 3 -3 109.701 8.47127 9
-2 3 -3 105.011 6.28902 3
-2 3 -3 93.3648 7.87227 6
2 3 3 107.549 10.3178 6
-2 3 -3 97.748 6.55299 5
2 3 3 99.0935 7.04078 9
3 -3 3 282.871 13.2261 5
-3 -3 -3 271.285 12.8464 9
-3 -3 -3 278.387 16.7302 4
-3 -3 -3 267.957 16.2659 7
-3 -3 -3 278.364 18.1 6
-3 -3 -3 267.871 15.5567 3
3 3 3 270.726 12.2497 8
-3 3 -3 280.92 12.2457 5
-3 3 -3 280.565 12.9296 3
3 3 3 273.806 12.4902 9
3 3 3 289.164 16.4998 4
3 3 3 253.064 18.1235 6
-3 3 -3 252.548 15.6273 6
-3 3 -3 300.605 15.3504 9
-3 3 -3 278.182 13.2953 7
-3 3 -3 254.33 14.4362 8
-4 -3 -3 197.608 16.1237 6
-4 -3 -3 188.374 13.7095 3
-4 -3 -3 187.328 14.5918 7
-4 -3 -3 193.4 14.8023 4
-4 -3 -3 181.269 10.1234 9
-4 3 -3 194 11.3511 3
4 3 3 190.562 9.66863 9
-4 3 -3 209.061 12.3168 7
4 3 3 182.909 9.38476 8
-4 3 -3 181.557 14.4412 6
4 3 3 199.725 14.2685 4
-4 3 -3 193.784 9.76626 5
-4 3 -3 172.178 11.6395 8
-4 3 -3 201.853 12.7271 4
4 3 3 182.81 16.5233 6
-4 3 -3 175.056 12.0424 9
-5 -3 -3 95.5173 10.7473 3
-5 -3 -3 124.977 15.8752 4
-5 -3 -3 121.504 8.00711 9
-5 3 -3 117.323 10.3725 4
-5 3 -3 120.704 10.0312 3
5 3 3 142.684 16.0964 6
5 3 3 127.369 12.2112 4
-5 3 -3 133.543 9.87406 8
-5 3 -3 137.764 8.30092 5
-5 3 -3 110.128 10.2714 7
-5 3 -3 135.232 10.8302 9
-6 -3 -3 301.365 23.5017 4
-6 -3 -3 294.752 21.2642 7
-6 -3 -3 277.688 19.5614 3
-6 3 -3 244.992 16.5075 4
6 3 3 243.097 23.2986 6
-6 3 -3 264.258 17.1442 7
-6 3 -3 217.76 20.2972 6
-6 3 -3 227.846 15.0191 9
6 3 3 245.204 19.1119 4
-6 3 -3 253.016 12.8182 5
-6 3 -3 238.793 13.8889 8
-6 3 -3 237.169 15.5746 3
-7 -3 -3 3.57959 5.70448 7
-7 -3 -3 10.0971 5.94135 4
-7 3 -3 9.5941 3.80878 8
-7 3 -3 -5.5496 2.97751 7
-7 3 -3 6.69629 4.1757 9
7 3 3 1.38513 7.87029 6
-7 3 -3 2.9078 2.81634 5
-7 3 -3 -2.3513 3.74519 4
-8 -3 -3 32.2762 11.5 7
-8 -3 -3 28.1975 10.9831 4
-8 3 -3 42.4203 9.54069 4
-8 3 -3 37.9849 9.3061 7
-8 3 -3 37.5615 7.99701 3
8 3 3 32.3829 12.8803 6
-8 3 -3 49.5531 8.20292 9
-8 -4 3 11.1425 6.01581 7
-8 -4 3 -0.3094 6.03132 4
-8 4 3 4.05255 5.77322 9
-8 4 3 5.12031 5.43936 3
8 4 -3 18.5559 12.1565 6
-8 4 3 5.0083 4.96347 7
-7 -4 3 7.12402 4.90375 7
-7 -4 3 20.8662 5.35312 9
-7 -4 3 5.23773 5.46426 4
-7 4 3 22.3075 5.83722 7
-7 4 3 23.1504 7.65752 9
-7 4 3 12.7349 5.15277 3
7 4 -3 19.1537 10.8365 6
-6 -4 3 24.8411 5.46687 9
-6 -4 3 22.506 7.84129 7
-6 -4 3 25.3888 8.50588 4
-6 -4 3 11.9897 7.48144 6
-6 4 3 20.7781 6.76444 3
-6 4 3 24.9861 4.8205 4
6 4 -3 26.8659 8.595 6
-6 4 3 32.6895 6.04418 8
6 4 -3 10.9439 5.34093 4
-6 4 3 20.3008 5.37461 7
-6 4 3 18.3856 6.58331 9
-5 -4 3 31.1266 6.51865 9
-5 -4 3 39.9877 9.46952 4
-5 -4 3 26.977 8.31219 6
-5 -4 3 47.1434 9.51617 7
-5 4 3 30.1181 10.3147 6
-5 4 3 34.2163 5.38011 4
5 4 -3 27.4555 9.78479 6
-5 4 3 35.7458 8.61335 9
-5 4 3 30.5676 6.8522 3
5 4 -3 26.8519 6.1141 4
-5 4 3 34.3175 5.84013 7
-4 -4 3 5.79821 4.57681 6
-4 -4 3 -0.0509 3.65998 4
-4 -4 3 3.90305 4.35813 7
-4 -4 3 5.98722 3.38569 9
4 4 -3 7.33849 3.83648 4
-4 4 3 4.07687 3.73325 3
-4 4 3 -1.0469 2.03471 7
-4 4 3 4.93599 3.95604 9
4 4 -3 7.36087 4.64619 6
4 4 -3 0.86517 2.51654 9
-4 4 3 1.11457 2.57021 4
-3 -4 3 741.529 31.314 9
-3 -4 3 769.221 34.4416 6
3 -4 -3 744.69 30.8561 3
-3 -4 3 757.818 32.2391 7
-3 -4 3 757.016 32.7821 3
-3 -4 3 788.542 34.352 4
-3 4 3 766.697 30.9502 3
3 4 -3 801.672 36.1724 6
-3 4 3 765.853 27.8364 4
3 4 -3 765.407 30.7903 9
3 4 -3 748.618 33.3151 4
-3 4 3 732.036 26.1437 7
-3 4 3 782.646 33.6693 9
2 -4 -3 220.179 12.4837 3
-2 -4 3 218.995 14.6073 4
-2 -4 3 192.468 13.2568 6
-2 -4 3 214.274 13.11 9
-2 -4 3 213.811 12.4703 7
-2 -4 3 212.629 12.9677 3
2 4 -3 215.19 14.5085 6
-2 4 3 222.974 12.7455 3
2 4 -3 206.286 13.7506 4
2 4 -3 223.672 13.0272 9
-2 4 3 226.457 14.4437 9
-2 4 3 217.583 10.9102 4
-1 -4 3 1602.16 59.8074 4
-1 -4 3 1660.79 57.2867 3
-1 -4 3 1690.57 55.6988 7
1 -4 -3 1692.13 57.6541 3
-1 -4 3 1678.7 59.0709 9
-1 4 3 1732.26 56.9361 4
1 4 -3 1681.77 56.4333 7
-1 4 3 1651.19 59.7443 9
-1 4 3 1665.03 60.1906 3
1 4 -3 1699.51 58.0467 6
1 4 -3 1757.77 59.0799 9
1 4 -3 1675.12 59.913 4
0 -4 3 274.917 12.4544 3
0 -4 -3 257.504 13.5206 3
0 -4 3 261.368 9.98572 7
0 -4 -3 253.592 14.5888 9
0 -4 3 259.429 14.6775 9
0 -4 -3 261.833 14.0494 4
0 4 -3 263.513 12.8736 3
0 4 -3 247.625 10.6863 7
0 4 -3 261.465 14.9138 4
0 4 -3 263.662 12.1834 6
0 4 3 258.96 13.7258 4
0 4 -3 244.313 14.224 9
-1 -4 -3 1262.84 45.1503 3
1 -4 3 1238.64 42.3414 3
-1 -4 -3 1252.19 45.3781 9
1 -4 3 1282.54 46.4773 9
-1 -4 -3 1234.82 48.8581 4
1 -4 3 1246.62 44.2617 5
1 4 3 1183.86 45.7241 4
-1 4 -3 1282.96 42.6745 3
1 4 3 1277.51 46.0156 3
-1 4 -3 1250.09 45.8759 4
1 4 3 1263.79 45.1329 9
1 4 3 1264.71 47.8107 6
-1 4 -3 1249.88 46.1515 9
-2 -4 -3 6.59952 3.11876 3
2 -4 3 9.63132 3.04752 3
2 -4 3 11.7905 4.62989 9
-2 -4 -3 11.681 3.64449 9
-2 -4 -3 7.91983 3.86644 7
2 -4 3 11.6073 3.35347 5
-2 -4 -3 15.6112 5.72911 4
2 4 3 9.97136 3.64056 9
2 4 3 10.8239 4.22719 4
2 4 3 4.96065 3.42018 8
-2 4 -3 10.9952 3.94354 9
-2 4 -3 7.61772 2.68255 3
-2 4 -3 9.16317 3.64776 6
2 4 3 11.1053 5.60355 6
3 -4 3 21.2015 4.19574 5
-3 -4 -3 12.4509 5.96692 4
-3 -4 -3 20.6555 4.54992 9
-3 -4 -3 17.6536 4.43867 3
-3 -4 -3 15.0306 5.42385 7
-3 4 -3 10.4199 4.62583 6
3 4 3 25.3816 4.78558 8
-3 4 -3 16.2573 3.36794 7
3 4 3 8.76438 3.31591 4
3 4 3 17.776 6.5783 6
-3 4 -3 15.8747 4.68884 9
-3 4 -3 25.3337 4.56646 3
3 4 3 18.877 4.46387 9
-4 -4 -3 15.4148 6.61374 6
-4 -4 -3 18.1823 4.45004 9
-4 -4 -3 17.9341 6.34666 4
-4 -4 -3 18.5534 6.18511 7
-4 -4 -3 27.4728 6.80833 3
-4 4 -3 23.5629 7.60816 6
4 4 3 21.1285 4.44686 8
4 4 3 23.6231 4.6944 9
-4 4 -3 14.3789 3.81121 7
-4 4 -3 21.2815 4.60195 3
-4 4 -3 21.1738 6.59523 8
4 4 3 33.4101 9.27016 6
4 4 3 11.3356 5.0264 4
-5 -4 -3 7.05472 4.41975 7
-5 -4 -3 5.41231 3.01982 9
-5 -4 -3 7.1395 5.26845 3
-5 -4 -3 11.4694 5.94073 4
-5 4 -3 8.19004 4.3167 9
-5 4 -3 16.6894 4.70937 7
-5 4 -3 1.07968 3.6648 8
-5 4 -3 5.65592 3.46772 3
-5 4 -3 12.6582 5.32556 4
-6 -4 -3 20.9728 7.99573 4
-6 -4 -3 40.3605 9.06365 7
-6 4 -3 38.6846 7.54492 7
-6 4 -3 24.6948 5.5621 3
6 4 3 27.9933 9.445 6
-6 4 -3 30.0944 8.74682 6
-6 4 -3 33.9259 7.5008 4
-6 4 -3 26.4257 6.50709 9
-6 4 -3 29.4898 6.08758 8
-7 -4 -3 126.875 18.2235 7
-7 -4 -3 118.063 18.4319 4
-7 4 -3 111.478 9.62315 8
-7 4 -3 109.643 11.4511 7
-7 4 -3 107.359 13.2844 4
-7 4 -3 110.467 11.3928 9
-7 4 -3 143.403 20.2009 6
7 4 3 100.855 18.2095 6
-7 4 -3 94.6483 12.8005 3
-8 -4 -3 20.1693 8.55264 7
-8 4 -3 17.3508 6.66747 9
-8 4 -3 9.31271 5.74231 4
-8 4 -3 14.5789 5.48331 3
-8 4 -3 26.2732 7.60251 7
-7 -5 3 151.02 16.5943 7
-7 -5 3 157.166 15.8735 9
-7 -5 3 134.737 18.7141 4
7 5 -3 144.922 23.6608 6
-7 5 3 122.369 11.0791 7
-7 5 3 158.784 15.5848 9
-7 5 3 142.321 11.8416 8
-7 5 3 121.958 13.3027 3
-6 -5 3 -0.1856 4.18209 9
-6 -5 3 0.63867 3.51635 7
-6 -5 3 8.32394 5.21589 4
-6 5 3 -2.4128 3.52978 3
6 5 -3 -8.774 5.19131 6
-6 5 3 3.65868 3.00344 7
-6 5 3 11.6116 4.62539 8
-6 5 3 6.62108 5.62931 9
-6 5 3 7.42217 7.6507 6
-5 -5 3 104.607 23.514 4
-5 -5 3 129.598 13.4228 7
-5 -5 3 104.507 10.4739 9
-5 5 3 117.392 11.3271 3
-5 5 3 90.6802 14.517 6
5 5 -3 104.439 19.288 6
5 5 -3 130.138 10.6196 9
-5 5 3 132.244 8.98316 4
-5 5 3 128.657 13.1306 9
-4 -5 3 28.972 7.18814 7
-4 -5 3 29.6832 8.59005 4
-4 -5 3 33.9603 9.20983 6
-4 -5 3 40.5233 9.39099 3
-4 -5 3 32.438 7.08592 9
4 5 -3 60.8515 9.61494 9
-4 5 3 30.09 5.28153 4
-4 5 3 25.8351 7.32339 9
-4 5 3 33.205 4.14289 7
4 5 -3 48.8507 11.3743 6
-4 5 3 31.8096 6.46354 3
4 5 -3 32.693 7.2794 4
-3 -5 3 433.189 22.0304 7
-3 -5 3 406.471 24.1248 4
-3 -5 3 455.312 22.361 9
-3 -5 3 430.517 24.2572 6
-3 -5 3 413.068 22.1865 3
3 5 -3 455.456 24.231 4
-3 5 3 404.173 20.9474 3
3 5 -3 412.048 24.8172 6
-3 5 3 422.514 18.5917 4
-3 5 3 441.65 24.226 9
3 5 -3 431.351 21.4805 9
-2 -5 3 107.731 11.1855 4
-2 -5 3 102.654 10.4802 3
-2 -5 3 98.9895 8.46608 7
2 -5 -3 109.293 8.98201 3
2 5 -3 88.5788 9.50799 4
-2 5 3 97.524 8.81858 3
-2 5 3 91.1227 7.51329 4
-2 5 3 97.5366 10.639 9
2 5 -3 97.0453 10.197 6
2 5 -3 84.3124 8.96088 9
-1 -5 3 266.472 13.0213 7
-1 -5 3 276.85 14.954 3
1 -5 -3 278.167 15.1639 3
-1 -5 3 273.402 16.7252 9
-1 5 3 311.962 17.8927 9
1 5 -3 286.18 15.8173 6
-1 5 3 293.61 15.2743 4
-1 5 3 305.453 16.0837 3
1 5 -3 296.817 17.6227 4
1 5 -3 283.509 16.4943 9
0 -5 -3 107.807 10.0436 9
0 -5 3 105.737 9.85192 9
0 -5 3 119.003 8.28718 3
0 -5 -3 93.229 9.46532 4
0 -5 -3 110.149 8.99255 3
0 -5 3 114.178 5.52137 7
0 -5 -3 114.405 6.67944 7
0 5 -3 120.049 8.99763 3
0 5 3 115.877 10.1855 9
0 5 -3 108.858 10.2235 4
0 5 -3 118.425 10.1911 9
0 5 3 114.922 9.63181 3
0 5 -3 114.999 8.29286 6
0 5 3 100.393 9.10976 4
1 -5 3 768.94 31.1142 5
1 -5 3 784.606 29.3715 3
-1 -5 -3 755.016 31.758 3
-1 -5 -3 784.845 32.6899 9
-1 -5 -3 745.996 33.0277 4
-1 -5 -3 810.643 30.1705 7
-1 5 -3 741.587 42.8334 4
1 5 3 741.055 32.5828 4
-1 5 -3 825.58 30.0052 3
1 5 3 806.24 34.8037 6
1 5 3 763.499 32.568 3
1 5 3 772.255 32.1894 9
-1 5 -3 805.73 33.7305 9
-2 -5 -3 73.5702 7.81165 9
-2 -5 -3 89.6454 11.7033 4
-2 -5 -3 83.0393 8.73381 7
2 -5 3 83.1719 9.15542 9
2 -5 3 88.6202 7.32919 5
-2 -5 -3 75.9029 9.76083 3
2 -5 3 82.358 6.72937 3
2 5 3 101.088 13.6823 6
2 5 3 85.8751 10.3166 4
-2 5 -3 81.7847 11.4224 9
2 5 3 79.1414 8.32723 9
-2 5 -3 84.2296 7.16488 3
2 5 3 96.7761 8.29793 8
-3 -5 -3 789.29 35.005 3
-3 -5 -3 823.158 33.6164 9
3 -5 3 774.365 29.4758 5
3 -5 3 804.992 30.7971 3
-3 -5 -3 882.075 38.6206 4
-3 -5 -3 816.323 35.3865 7
-3 5 -3 839.157 31.4937 3
3 5 3 776.305 36.2422 4
3 5 3 782.16 31.5672 8
3 5 3 831.88 32.5382 9
-3 5 -3 776.739 33.6159 6
-3 5 -3 847.323 35.8306 9
3 5 3 798.754 39.1232 6
-4 -5 -3 -0.2411 4.40141 4
-4 -5 -3 1.801 2.839 9
-4 -5 -3 -3.3406 2.81202 7
-4 5 -3 3.53481 4.15077 6
-4 5 -3 -1.6837 3.52384 9
-4 5 -3 9.24471 5.64287 8
4 5 3 -0.2803 3.05421 9
-4 5 -3 -0.0015 2.43392 3
4 5 3 4.31373 3.07649 8
4 5 3 10.5179 5.26371 6
-4 5 -3 3.00468 2.0305 7
-5 -5 -3 141.806 14.2764 4
-5 -5 -3 132.697 10.2627 9
-5 -5 -3 129.003 16.5026 7
-5 5 -3 104.52 9.3603 3
5 5 3 117.2 9.23544 8
-5 5 -3 136.049 13.1284 9
-5 5 -3 152.959 20.5245 6
-5 5 -3 102.212 10.4993 4
5 5 3 152.037 23.1189 6
-5 5 -3 135.242 12.3187 8
5 5 3 132.732 9.61179 9
-6 -5 -3 -0.4676 4.82078 4
-6 -5 -3 1.71694 3.16147 9
-6 -5 -3 6.04127 4.48131 7
-6 5 -3 7.25257 6.42568 6
-6 5 -3 7.75314 4.042 3
6 5 3 8.02456 7.00631 6
-6 5 -3 5.3929 4.54234 4
-6 5 -3 -2.7618 3.72664 9
-6 5 -3 1.22693 3.09283 7
-6 5 -3 1.61385 4.43561 8
-7 -5 -3 30.8789 11.402 4
-7 -5 -3 16.3766 9.90014 7
-7 5 -3 20.7193 7.13595 9
-7 5 -3 9.54987 13.2421 6
7 5 3 14.2607 9.97286 6
-7 5 -3 14.229 5.3538 7
-7 5 -3 12.1173 6.24149 4
-7 5 -3 15.0523 5.97124 3
-7 -6 3 2.94539 8.98534 7
-7 -6 3 17.4332 11.9539 4
-7 6 3 9.58925 5.12056 3
-7 6 3 5.32911 3.722 7
7 6 -3 0.40755 8.31822 6
-7 6 3 23.1085 8.71222 9
-7 6 3 -4.3096 4.63225 8
-6 -6 3 10.1793 6.132 9
-6 -6 3 4.20631 6.0097 7
-6 -6 3 16.0637 8.29071 4
-6 6 3 12.3436 3.61881 7
-6 6 3 -4.7261 8.35287 6
6 6 -3 6.94084 8.03076 6
-6 6 3 5.64636 4.7547 9
-6 6 3 6.56328 5.16619 3
-5 -6 3 57.7713 10.5854 7
-5 -6 3 57.2592 13.1644 4
-5 -6 3 53.5934 12.5276 6
-5 -6 3 59.9486 10.2914 9
5 6 -3 59.6783 8.77814 9
-5 6 3 53.3048 10.3878 9
5 6 -3 48.134 10.6274 6
-5 6 3 37.0368 10.5284 6
-5 6 3 41.5719 7.88154 3
-4 -6 3 389.701 22.6411 7
4 -6 -3 352.001 20.2531 3
-4 -6 3 346.184 21.1313 9
4 6 -3 337.884 25.0464 6
-4 6 3 377.583 20.883 3
-4 6 3 356.526 23.6679 9
-4 6 3 361.273 24.2858 6
4 6 -3 404.257 21.1786 9
-4 6 3 376.624 17.9448 4
-3 -6 3 200.86 16.4774 4
-3 -6 3 155.201 13.3619 9
3 -6 -3 156.203 12.4754 3
-3 -6 3 191.525 13.7844 7
-3 -6 3 213.237 14.9528 3
3 6 -3 171.022 13.4942 9
-3 6 3 197.286 16.228 9
-3 6 3 180.353 11.7443 4
-3 6 3 200.8 13.9352 3
3 6 -3 173.874 16.1618 6
-2 -6 3 701.869 28.523 7
2 -6 -3 671.459 29.8067 3
-2 -6 3 676.089 33.5699 4
-2 -6 3 731.443 30.8354 3
2 -6 -3 697.822 26.5248 5
-2 -6 3 633.412 31.2018 9
2 6 -3 595.394 31.6958 4
-2 6 3 708.759 33.7077 9
2 6 -3 745.827 33.036 6
-2 6 3 679.228 29.9988 3
-2 6 3 692.969 28.8563 4
2 6 -3 700.049 31.5094 9
-1 -6 3 159.966 9.18944 7
-1 -6 3 159.16 13.1474 3
-1 -6 3 162.575 13.2284 9
1 -6 -3 165.696 11.8795 3
1 6 -3 161.04 13.7682 4
-1 6 3 182.93 14.4929 9
1 6 -3 171.923 12.514 6
1 6 -3 159.658 12.9671 9
-1 6 3 160.152 12.2027 3
0 -6 -3 480.9 23.2994 3
0 -6 -3 490.821 18.4317 7
0 -6 -3 511.035 24.7828 4
0 -6 3 482.423 25.2221 9
0 -6 3 447.502 21.544 3
0 -6 3 513.535 25.7036 5
0 6 -3 459.154 22.5389 3
0 6 -3 491.674 25.1847 9
0 6 3 512.067 24.4496 3
0 6 -3 467.371 21.6562 6
0 6 3 482.699 25.0835 9
0 6 -3 506.599 25.5438 4
0 6 3 508.997 24.2065 4
1 -6 3 113.573 9.92338 5
-1 -6 -3 111.823 8.59146 7
-1 -6 -3 106.729 9.85711 3
-1 -6 -3 97.2542 12.3407 4
-1 -6 -3 116.025 10.8607 9
1 -6 3 95.8 8.17964 3
1 -6 3 117.931 11.0761 9
1 6 3 127.654 11.6529 3
1 6 3 118.859 11.2862 9
-1 6 -3 120.38 11.0629 4
1 6 3 104.141 10.812 4
-1 6 -3 120.423 9.30655 3
1 6 3 101.534 11.1541 6
-1 6 -3 128.994 11.923 9
2 -6 3 64.511 8.1795 3
2 -6 3 69.9852 8.46076 5
-2 -6 -3 55.3835 9.76094 4
-2 -6 -3 57.4597 8.5863 7
-2 -6 -3 77.191 10.9177 3
2 -6 3 65.1457 10.7744 9
-2 -6 -3 60.9508 9.2692 9
-2 6 -3 64.6641 6.84124 3
-2 6 -3 52.6341 9.25397 9
2 6 3 79.9005 13.2471 6
2 6 3 59.3992 10.6771 4
-2 6 -3 81.6525 11.8091 4
2 6 3 54.3103 8.47243 9
-3 -6 -3 37.7194 7.96266 7
3 -6 3 43.1278 5.9369 5
-3 -6 -3 28.0789 6.43657 9
-3 -6 -3 38.264 9.03537 4
3 6 3 48.0875 11.4786 6
-3 6 -3 39.9709 7.03902 4
3 6 3 31.9999 6.49767 8
3 6 3 43.7459 8.66095 9
3 6 3 15.0886 6.9311 4
-3 6 -3 44.388 8.8692 9
-3 6 -3 40.3224 6.63526 3
-3 6 -3 26.1541 6.16945 6
-4 -6 -3 122.994 10.8402 9
-4 -6 -3 130.051 17.4088 4
-4 -6 -3 150.471 14.2538 7
4 6 3 185.017 24.039 6
4 6 3 136.89 10.3571 8
-4 6 -3 150.886 13.8783 8
4 6 3 131.203 10.8568 9
-4 6 -3 121.739 9.86343 3
-4 6 -3 136.03 13.1595 6
-4 6 -3 154.997 13.9065 9
-5 -6 -3 2.51119 5.06136 4
-5 -6 -3 3.53156 4.02393 9
-5 -6 -3 10.2969 6.06041 7
-5 6 -3 2.70321 4.14855 4
-5 6 -3 16.4255 6.54631 9
-5 6 -3 -3.3723 2.53918 3
-5 6 -3 8.34508 5.51787 6
5 6 3 -0.5627 3.40659 9
5 6 3 -3.8805 4.03598 6
5 6 3 -2.1089 3.49732 8
-6 -6 -3 24.4873 9.98697 4
-6 -6 -3 35.4892 6.70739 9
-6 -6 -3 13.4794 6.94106 7
-6 6 -3 25.0736 4.82307 7
6 6 3 18.3321 8.99638 6
-6 6 -3 34.9618 10.7457 6
-6 6 -3 25.0424 5.81649 3
-6 6 -3 16.0465 5.46753 4
-6 6 -3 32.4479 8.44937 9
-6 6 -3 22.0761 6.81482 8
-7 -6 -3 50.6405 12.0881 4
-7 -6 -3 53.2746 11.8787 7
-7 6 -3 58.4509 10.2772 4
-7 6 -3 54.2328 9.9103 8
-7 6 -3 42.8672 9.77981 9
-7 6 -3 50.5053 9.18472 3
-7 6 -3 61.1173 8.20057 7
7 6 3 40.3003 13.0698 6
-6 -7 3 180.81 17.5588 7
-6 -7 3 127.986 21.1705 4
6 7 -3 141.263 24.2901 6
-6 7 3 169.022 17.8509 9
6 7 -3 160.311 14.5163 9
-6 7 3 154.558 18.0441 8
-6 7 3 140.176 13.2719 3
-5 -7 3 5.79023 6.39704 4
-5 -7 3 0.17507 4.64092 7
-5 7 3 3.22452 5.31727 9
-5 7 3 10.9948 9.31223 6
5 7 -3 0.94218 4.05146 9
5 7 -3 0.23328 4.09335 8
5 7 -3 2.2736 6.65345 6
-5 7 3 2.91998 5.2229 3
-4 -7 3 158.847 15.1697 9
-4 -7 3 169.953 14.6089 7
4 -7 -3 160.955 17.4643 3
-4 -7 3 137.431 18.2152 4
-4 7 3 152.619 13.2206 3
-4 7 3 183.732 12.3574 4
4 7 -3 154.505 23.6192 6
-4 7 3 204.401 18.3313 9
4 7 -3 187.522 14.4391 9
-3 -7 3 12.7983 5.79585 9
-3 -7 3 3.75892 5.48757 4
3 -7 -3 2.94329 3.3448 3
-3 -7 3 5.41715 3.69601 7
3 7 -3 5.70985 4.61387 9
-3 7 3 15.2879 7.10463 9
-3 7 3 4.28306 4.18365 4
3 7 -3 7.61696 4.55214 6
-3 7 3 2.79113 4.10268 3
-2 -7 3 0.69317 2.75048 7
2 -7 -3 10.6955 3.8505 5
-2 -7 3 8.9508 4.34987 3
2 7 -3 12.2079 6.50375 4
2 7 -3 4.56486 4.66278 6
-2 7 3 7.53071 4.41444 4
2 7 -3 6.62784 5.18213 9
-2 7 3 0.33003 3.85392 9
-2 7 3 10.4136 4.39863 3
1 -7 -3 4.93642 3.43538 3
-1 -7 3 13.4938 7.36565 9
-1 -7 3 0.86316 2.23309 7
-1 -7 3 -0.9384 3.02665 3
1 7 -3 6.50317 4.66558 9
1 7 -3 3.69138 3.9998 6
-1 7 3 7.08505 3.8656 4
-1 7 3 3.79137 4.94385 9
1 7 -3 3.34043 3.8104 4
-1 7 3 -1.9558 3.08503 3
0 -7 3 53.8997 9.70424 5
0 -7 3 49.2707 7.91089 3
0 -7 -3 42.0756 7.25431 3
0 7 3 67.1974 9.77641 3
0 7 -3 56.5692 10.2799 6
0 7 -3 54.6751 10.1961 4
0 7 -3 76.3176 12.5349 9
0 7 3 68.0526 10.7059 4
0 7 3 53.4364 9.75617 9
1 -7 3 9.82346 3.99695 5
-1 -7 -3 4.48672 3.76121 3
-1 -7 -3 1.82324 3.14233 7
1 -7 3 2.3733 3.40284 3
-1 -7 -3 1.53485 4.26792 4
-1 -7 -3 6.09656 5.38843 9
1 7 3 5.44834 4.5745 3
-1 7 -3 1.55891 3.32886 6
-1 7 -3 2.47352 4.22267 9
-1 7 -3 -1.0973 3.55674 4
-1 7 -3 -0.0067 3.30926 3
1 7 3 3.54634 3.97669 9
1 7 3 7.3907 5.78699 6
1 7 3 7.62325 4.46284 4
2 -7 3 177.303 12.0331 5
-2 -7 -3 167.051 14.394 9
2 -7 3 176.321 13.5841 3
-2 -7 -3 208.222 17.1381 4
-2 -7 -3 191.097 13.35 7
-2 7 -3 163.562 14.191 4
-2 7 -3 168.156 12.3248 3
2 7 3 183.981 13.7066 8
-2 7 -3 177.324 15.3335 9
2 7 3 190.959 15.0749 9
2 7 3 175.639 16.3236 6
2 7 3 181.671 15.9179 4
-3 -7 -3 86.0211 14.1482 4
3 -7 3 81.5432 7.60593 5
-3 -7 -3 68.203 10.3292 9
-3 -7 -3 85.1513 11.8192 7
-3 7 -3 104.834 10.6327 6
3 7 3 104.266 12.8517 8
3 7 3 86.096 12.2176 9
-3 7 -3 81.3669 8.37489 3
-3 7 -3 82.4059 11.9835 4
3 7 3 82.512 15.0701 6
3 7 3 67.6003 14.1709 4
-4 -7 -3 223.114 19.3599 4
-4 -7 -3 205.126 17.0702 7
-4 -7 -3 184.43 15.0616 9
4 7 3 217.968 14.0946 8
-4 7 -3 184.364 16.9978 8
4 7 3 196.053 14.7091 9
-4 7 -3 162.679 15.0922 6
-4 7 -3 187.29 13.1636 3
-4 7 -3 183.054 15.3194 4
4 7 3 177.961 18.8571 6
-4 7 -3 230.851 17.8263 9
-5 -7 -3 7.33368 6.68272 7
-5 -7 -3 2.75514 5.49547 9
-5 -7 -3 10.2951 7.4187 4
5 7 3 9.30131 4.69117 8
5 7 3 8.5222 10.0219 6
-5 7 -3 3.9057 3.51837 3
-5 7 -3 16.1484 7.51052 9
-5 7 -3 3.29724 6.62255 4
5 7 3 11.9085 5.0971 9
-5 7 -3 11.8313 6.34021 8
-5 7 -3 8.57446 6.18857 6
-6 -7 -3 14.9724 7.51669 7
6 7 3 4.34245 8.05779 6
-6 7 -3 36.8088 9.8807 6
-6 7 -3 14.904 6.40386 4
-6 7 -3 7.22709 5.08673 3
6 7 3 15.7611 5.62964 9
-6 7 -3 7.36307 7.00301 8
-6 7 -3 26.921 8.61473 9
-5 -8 3 12.3609 6.55299 7
-5 -8 3 19.5243 10.8694 4
-5 8 3 10.3555 6.55844 3
-5 8 3 15.8852 9.69329 6
5 8 -3 22.7575 8.84843 8
5 8 -3 18.5868 6.93913 9
5 8 -3 9.90062 9.4281 6
-5 8 3 32.1186 9.69177 9
-4 -8 3 105.522 17.3651 4
-4 -8 3 139.65 15.2321 7
4 8 -3 125.014 18.6732 6
4 8 -3 98.3297 13.6758 9
-4 8 3 118.138 17.9744 9
-4 8 3 128.588 12.5513 3
-4 8 3 126.62 18.0372 6
-3 -8 3 106.662 10.7334 7
-3 -8 3 117.295 15.7631 4
-3 8 3 109.254 11.159 3
-3 8 3 97.7465 11.6694 4
-3 8 3 68.8237 12.7941 9
3 8 -3 103.317 15.4286 9
3 8 -3 97.7754 15.1383 6
-2 -8 3 320.739 20.3665 3
-2 -8 3 344.238 16.9816 7
2 -8 -3 340.937 18.1593 5
-2 8 3 320.085 20.0795 4
-2 8 3 329.257 23.4699 9
2 8 -3 294.751 21.3048 6
-2 8 3 304.732 20.091 3
2 8 -3 386.956 23.3278 9
-1 -8 3 171.423 8.84213 7
1 8 -3 165.535 14.1357 6
1 8 -3 157.267 16.3414 4
1 8 -3 164.941 15.434 9
-1 8 3 151.965 14.4029 4
-1 8 3 176.55 14.8969 3
-1 8 3 163.248 15.672 9
0 -8 3 90.1576 9.45044 3
0 -8 3 66.3157 11.6024 5
0 8 -3 85.0513 14.0963 9
0 8 3 53.8862 10.7882 6
0 8 -3 72.7391 12.9504 4
0 8 3 90.9354 13.7657 4
0 8 -3 59.2437 9.90585 6
0 8 3 83.5964 12.3795 3
0 8 3 108.866 16.8491 9
-1 -8 -3 115.399 8.053 7
1 -8 3 107.142 13.8267 5
-1 -8 -3 96.6289 13.5491 4
-1 -8 -3 107.079 13.9925 3
1 -8 3 97.4786 10.1178 3
1 8 3 87.2632 14.5232 9
1 8 3 130.096 16.1089 4
1 8 3 109.872 15.4086 6
-1 8 -3 106.126 9.96042 6
-1 8 -3 110.402 14.4636 4
-1 8 -3 121.933 16.1845 9
-1 8 -3 93.3484 10.2481 3
-2 -8 -3 -3.4654 5.084 4
-2 -8 -3 -1.7969 3.15081 7
-2 -8 -3 2.5711 5.82337 9
2 -8 3 5.13688 4.03292 3
2 -8 3 0.67266 3.82765 5
-2 8 -3 -3.002 4.79973 9
2 8 3 -0.9153 4.81835 6
-2 8 -3 -0.6675 3.51337 3
-3 -8 -3 4.82543 5.81335 4
3 -8 3 0.71247 4.06888 5
-3 -8 -3 -2.0996 4.50175 7
-3 -8 -3 -5.5265 5.37579 9
3 -8 3 0.21809 3.55625 3
-3 8 -3 0.09969 3.47862 3
-3 8 -3 12.1084 5.11464 6
-3 8 -3 1.2523 4.50462 9
3 8 3 2.30024 5.18303 6
-4 -8 -3 -0.8453 5.40844 7
-4 -8 -3 4.62471 7.49221 4
-4 -8 -3 5.50579 5.90216 9
-4 8 -3 3.4698 6.03186 8
-4 8 -3 2.98766 6.5596 9
4 8 3 6.65816 7.95213 6
-4 8 -3 6.94903 4.40266 3
-4 8 -3 -2.5314 6.96647 4
4 8 3 5.65192 4.46018 9
-5 -8 -3 7.84458 6.62302 7
-5 -8 -3 9.16547 10.2728 4
-5 8 -3 -1.7881 6.8652 8
5 8 3 4.76948 7.72116 8
-5 8 -3 10.3307 7.94143 6
5 8 3 10.7648 10.198 6
-5 8 -3 11.9624 7.41677 4
-5 8 -3 3.54509 4.84816 3
5 8 3 -3.8631 4.10235 9
-5 8 -3 7.89502 7.24351 9
-4 -9 3 7.96618 6.13342 7
-4 9 3 -4.5291 10.5252 9
-4 9 3 6.29315 5.62985 3
4 9 -3 1.94734 5.42934 9
4 9 -3 3.99274 8.66528 6
-4 9 3 12.5188 11.5991 6
-4 9 3 18.9803 6.95287 4
-3 -9 3 131.699 11.7805 7
3 9 -3 135.275 18.6072 9
3 9 -3 132.797 18.5132 6
-3 9 3 127.841 17.4496 9
-3 9 3 116.142 12.9434 3
-3 9 3 167.754 14.2423 4
-2 -9 3 3.4571 3.62538 7
2 -9 -3 -0.7714 4.09717 5
-2 9 3 12.7214 7.73466 9
2 9 -3 5.08237 4.96851 9
-2 9 3 4.31342 4.33551 3
2 9 -3 11.1341 5.97023 6
1 -9 -3 10.0495 6.30211 5
-1 -9 3 14.311 6.36065 5
-1 9 3 18.4866 7.41544 4
-1 9 3 10.2897 6.60983 6
1 9 -3 5.24254 6.04669 9
-1 9 3 2.73414 4.26341 9
1 9 -3 18.7558 6.63271 6
0 -9 3 0.70534 4.50918 5
0 9 3 9.14381 6.16185 9
0 9 3 1.18912 5.95968 6
0 9 -3 1.5825 4.64472 6
0 9 -3 5.5747 5.07122 9
0 9 3 -6.1332 3.75181 3
1 -9 3 61.2695 10.7586 5
1 -9 3 54.013 10.7054 3
-1 9 -3 42.9084 10.8084 9
-1 9 -3 49.1827 7.66838 6
1 9 3 60.9387 11.6552 9
-2 -9 -3 76.4615 9.1602 7
-2 -9 -3 74.1989 13.9693 4
2 -9 3 69.7416 9.61052 5
2 -9 3 60.1376 10.0435 3
-2 9 -3 63.1026 10.0134 3
2 9 3 52.2409 11.5904 6
-2 9 -3 45.1442 7.79372 6
2 9 3 61.5915 10.617 9
-2 9 -3 62.5108 13.4955 9
-3 -9 -3 148.202 19.9064 4
3 -9 3 82.2009 12.4069 3
-3 -9 -3 130.942 12.2653 7
3 9 3 75.9233 15.1543 6
-3 9 -3 113.101 11.1765 6
3 9 3 115.932 16.0815 9
-3 9 -3 95.7672 15.038 9
-3 9 -3 109.088 11.6234 3
-4 -9 -3 9.56327 16.8042 4
-4 -9 -3 7.66241 6.03103 7
-4 9 -3 1.16645 5.34401 3
-4 9 -3 -9.2606 7.44227 8
4 9 3 8.47062 6.14927 9
-4 9 -3 -6.4954 6.82892 9
4 9 3 -6.0864 8.05024 6
-2 -10 3 29.1333 13.0336 5
2 -10 -3 19.836 6.98806 5
-2 10 3 15.1795 9.70022 9
2 10 -3 13.5888 7.93283 6
-2 10 3 20.9016 8.30699 3
2 10 -3 10.1606 7.1422 9
-1 -10 3 163.308 17.9699 5
1 -10 -3 158.529 14.9064 5
1 10 -3 161.302 15.1565 6
-1 10 3 162.606 16.9173 3
-1 10 3 206.471 21.8333 9
1 10 -3 196.033 19.545 9
-1 10 3 167.047 18.0663 6
0 -10 3 24.2914 9.78038 5
0 10 3 16.9285 8.2523 9
0 10 3 20.293 8.37221 6
0 10 3 5.93619 5.78922 3
0 10 -3 10.3643 6.1003 9
0 10 -3 8.74544 6.46664 6
1 -10 3 29.4367 9.11876 5
1 10 3 8.82049 7.66755 6
1 10 3 -4.1337 5.89664 9
2 -10 3 22.0917 7.69963 5
-2 -10 -3 24.6445 5.83397 7
-2 10 -3 18.3195 10.9555 9
2 10 3 10.6306 8.91447 6
2 10 3 20.5496 8.70952 9
-8 0 4 405.536 21.2789 9
-8 0 4 402.129 26.4806 7
-8 0 4 365.077 22.376 4
-8 0 4 368.144 25.2094 3
-7 0 4 7.39744 4.17548 9
-7 0 4 2.47845 3.34155 7
6 0 -4 70.4364 10.0055 4
-6 0 4 79.4885 11.1712 4
-6 0 4 55.391 9.56835 7
-6 0 4 57.6916 7.86578 9
-5 0 4 -3.4442 2.47368 9
5 0 -4 1.66932 2.33193 4
-5 0 4 -0.2793 2.81562 7
-5 0 4 2.57952 3.73748 6
-5 0 4 1.42949 3.09329 4
-4 0 4 17.5502 4.51774 4
-4 0 4 17.2558 4.69557 7
4 0 -4 14.0699 4.71808 7
-4 0 4 17.0485 7.06737 6
4 0 -4 17.7195 4.10976 4
3 0 -4 -0.444 1.94688 4
-3 0 4 -2.0975 2.93519 6
-3 0 4 -0.2206 2.15759 4
-3 0 4 -0.8476 2.32855 7
3 0 -4 -0.0321 2.61822 7
2 0 -4 361.708 13.825 4
-2 0 4 361.23 13.9173 4
-2 0 4 353.795 15.3327 7
2 0 -4 351.509 15.6583 7
-2 0 4 363.982 18.1517 6
-1 0 4 -1.1323 1.5683 7
-1 0 4 -1.6211 1.7697 3
1 0 -4 -1.9066 1.3803 7
-1 0 4 0.45007 2.15384 5
1 0 -4 -1.1069 1.37271 8
1 0 -4 -0.5742 1.91355 5
-1 0 4 1.82877 1.40789 8
1 0 -4 0.67395 1.55097 4
0 0 4 121.655 6.8488 5
0 0 4 127.751 5.50062 9
0 0 4 123.538 5.31228 3
0 0 -4 119.694 5.20529 3
0 0 4 112.122 5.40466 8
0 0 -4 102.557 5.18464 7
0 0 4 121.781 5.47458 7
0 0 -4 113.872 5.56762 8
1 0 4 0.12344 3.05082 5
-1 0 -4 -2.0625 1.68349 8
-1 0 -4 2.26224 2.69741 5
1 0 4 -0.0273 2.26748 6
-1 0 -4 1.83496 2.08008 6
1 0 4 2.27352 1.96593 8
-1 0 -4 -0.0611 2.26498 4
-1 0 -4 -0.2814 1.36563 3
2 0 4 15.704 4.7848 6
-2 0 -4 6.06318 3.76712 5
2 0 4 13.0419 2.92381 8
-2 0 -4 13.8188 3.74305 4
-2 0 -4 6.85205 3.4747 6
-2 0 -4 16.5067 2.98188 8
2 0 4 8.96015 3.57943 4
3 0 4 -1.6815 2.06974 8
-3 0 -4 -0.7604 2.80054 4
-3 0 -4 0.10776 1.84724 8
3 0 4 0.94572 2.50869 4
-3 0 -4 0.28255 3.32162 6
3 0 4 -2.2751 2.69384 6
-3 0 -4 9.0434 4.71288 5
-4 0 -4 373.899 21.0021 5
4 0 4 392.678 22.0362 4
4 0 4 344.813 22.0524 6
-4 0 -4 378.837 14.866 8
-4 0 -4 377.257 19.4477 4
-4 0 -4 361.115 21.7668 6
4 0 4 365.672 15.3945 8
5 0 4 5.57657 5.07787 6
-5 0 -4 1.12642 3.63509 5
-5 0 -4 0.90763 3.95982 7
-5 0 -4 0.50424 4.19759 6
-5 0 -4 2.66159 3.84772 4
-6 0 -4 9.6508 4.89523 5
-6 0 -4 3.03047 6.62467 6
-6 0 -4 9.88775 4.86299 4
6 0 4 7.2407 6.92503 6
-6 0 -4 2.80361 4.09372 7
-7 0 -4 1.76102 3.31986 4
-7 0 -4 3.65476 5.39183 5
-7 0 -4 2.84742 4.63171 7
7 0 4 11.5646 6.78761 6
-8 0 -4 30.7257 8.39558 4
-8 0 -4 4.7185 8.1554 5
-8 0 -4 31.4421 10.0343 7
-8 -1 4 18.8002 6.71717 7
-8 -1 4 18.5415 6.92143 4
-8 -1 4 13.0984 4.90041 9
-8 1 4 11.9238 5.26851 9
-8 1 4 25.8733 6.39596 5
8 1 -4 16.4868 6.81771 4
-8 1 4 15.4652 5.26312 4
-8 1 4 9.17786 5.3625 7
-8 1 4 8.86283 5.55417 3
-8 1 4 18.0713 6.00944 5
-7 -1 4 64.614 11.2926 7
-7 -1 4 79.1615 10.1655 9
-7 -1 4 104.436 14.5221 4
-7 1 4 59.3384 9.00289 9
7 1 -4 68.7352 9.94926 4
-7 1 4 84.6261 12.2689 5
-7 1 4 84.6508 11.1954 4
-7 1 4 73.4891 12.6221 3
-7 1 4 103.504 14.239 7
-6 -1 4 55.6087 9.45339 4
-6 -1 4 62.6368 11.7559 7
-6 -1 4 59.5189 9.94226 9
-6 1 4 59.4002 8.30989 4
6 1 -4 62.4017 10.6635 4
-6 1 4 39.0559 11.8504 6
-6 1 4 48.3574 9.65964 3
-6 1 4 57.7382 10.1822 7
-5 -1 4 422.855 22.0485 4
-5 -1 4 457.235 27.8347 6
-5 -1 4 458.851 24.1909 7
-5 1 4 451.347 23.0946 3
-5 1 4 459.919 23.0205 7
-5 1 4 472.065 28.7124 6
-5 1 4 442.07 19.8882 4
5 1 -4 404.701 27.6176 6
5 1 -4 469.008 22.2686 4
-4 -1 4 619.285 24.8458 9
4 -1 -4 615.95 27.4931 7
-4 -1 4 613.83 27.8067 7
-4 -1 4 598.299 26.2261 4
4 -1 -4 620.864 23.5337 4
-4 1 4 603.743 26.7264 3
-4 1 4 639.596 23.7928 4
4 1 -4 600.49 25.5974 4
-4 1 4 580.676 26.1484 7
4 1 -4 656.812 28.8244 7
4 1 -4 640.569 32.3289 6
-3 -1 4 64.9489 6.68341 4
3 -1 -4 66.333 4.87119 4
-3 -1 4 59.866 8.76904 6
-3 -1 4 71.6265 6.20695 9
3 -1 -4 73.0856 7.04514 7
3 1 -4 70.1515 6.44388 4
-3 1 4 69.4588 5.02558 4
3 1 -4 71.4408 7.45127 7
-3 1 4 65.0504 6.30992 7
-3 1 4 77.412 7.15397 3
-3 1 4 86.6525 5.78017 5
3 1 -4 92.0618 12.0427 6
-3 1 4 83.0701 11.236 6
2 -1 -4 313.32 13.9646 7
-2 -1 4 323.536 13.8657 9
-2 -1 4 315.036 14.2342 4
-2 -1 4 313.219 14.5869 7
-2 -1 4 318.139 16.6733 6
-2 1 4 302.314 14.2751 3
-2 1 4 331.787 12.4392 5
2 1 -4 321.866 15.0301 7
2 1 -4 319.026 16.8738 6
-2 1 4 318.138 12.4123 8
2 1 -4 336.159 14.2416 4
-2 1 4 322.16 13.6634 7
1 -1 -4 2869.93 91.1806 7
-1 -1 4 3047.39 92.2011 7
1 -1 -4 2929.65 92.4102 3
-1 -1 4 2957.07 93.6017 5
-1 -1 4 2951.69 93.3732 6
1 -1 -4 2921.01 90.9866 5
-1 -1 4 2903.17 90.8386 8
-1 -1 4 2931.56 92.1564 9
1 1 -4 2970.03 90.7502 8
1 1 -4 2878.65 92.4144 4
-1 1 4 2923.99 91.0572 7
-1 1 4 2965.69 91.2739 5
-1 1 4 2879.09 91.2042 8
1 1 -4 2957.92 92.0135 9
1 1 -4 2922.81 92.285 7
-1 1 4 2928.75 92.4304 3
0 -1 -4 23.9023 2.68533 7
0 -1 4 12.9038 2.56673 9
0 -1 4 15.2819 3.22452 5
0 -1 4 17.8042 3.16091 8
0 -1 -4 14.9549 2.84195 4
0 -1 4 19.9653 2.34207 7
0 -1 -4 13.209 2.95589 8
0 -1 -4 10.8138 3.19552 5
0 -1 -4 16.9655 2.82892 3
0 1 4 12.0468 3.81523 5
0 1 4 19.9312 3.21055 8
0 1 -4 15.0165 2.13604 7
0 1 -4 15.0846 2.85657 9
0 1 4 12.4795 2.63629 3
0 1 -4 13.4016 2.62692 8
0 1 -4 19.165 3.65385 5
0 1 4 13.4013 2.45574 4
1 -1 4 50.2516 4.06129 9
1 -1 4 52.7905 4.81871 8
1 -1 4 49.3323 5.3042 5
1 -1 4 53.1904 4.63978 6
-1 -1 -4 56.8415 7.51794 5
-1 -1 -4 48.7459 5.2756 4
-1 -1 -4 50.2884 4.31444 8
-1 -1 -4 47.635 4.26827 3
1 1 4 68.2025 7.67889 6
1 1 4 52.5917 5.26307 4
1 1 4 51.4988 3.386 9
-1 1 -4 57.223 4.86408 8
-1 1 -4 51.787 4.25661 6
-1 1 -4 50.0036 4.89236 5
-1 1 -4 48.9224 4.05053 9
1 1 4 49.5175 4.14149 8
1 1 4 55.5593 4.74255 3
2 -1 4 295.333 14.6932 5
-2 -1 -4 302.484 12.0684 8
2 -1 4 266.707 12.7285 8
-2 -1 -4 287.5 13.4463 3
2 -1 4 313.345 15.1804 6
-2 -1 -4 295.242 14.5508 4
-2 1 -4 278.531 12.5048 8
-2 1 -4 298.615 13.9466 5
-2 1 -4 295.783 14.1505 4
2 1 4 312.485 14.8133 4
2 1 4 303.253 11.841 8
2 1 4 280.728 16.0575 6
-2 1 -4 297.131 11.7911 9
-2 1 -4 303.17 14.6216 6
-3 -1 -4 552.768 25.962 6
-3 -1 -4 536.426 19.4281 8
3 -1 4 509.309 26.4647 6
3 1 4 507.512 25.846 6
3 1 4 531.349 23.6792 4
-3 1 -4 516.274 22.8084 4
-3 1 -4 550.732 19.7537 9
3 1 4 523.833 19.2553 8
-3 1 -4 536.085 24.5952 6
-3 1 -4 521.82 22.6884 5
-3 1 -4 527.068 20.1511 8
4 -1 4 17.5385 6.30127 6
-4 -1 -4 35.3646 4.50935 8
-4 -1 -4 27.0335 7.9997 6
-4 -1 -4 28.3771 5.95841 4
-4 1 -4 34.2922 6.95986 5
-4 1 -4 33.1602 4.89315 9
-4 1 -4 27.3676 5.47438 4
4 1 4 28.7295 7.64796 6
4 1 4 29.7846 4.22216 8
-4 1 -4 30.6011 4.55813 8
-4 1 -4 32.6484 7.45725 6
-4 1 -4 32.6258 6.43551 7
4 1 4 31.5131 6.73065 4
-5 -1 -4 -0.1656 3.39491 7
-5 -1 -4 5.44416 4.89649 6
5 -1 4 -4.2297 3.8541 6
-5 -1 -4 12.6265 5.24452 4
-5 1 -4 2.56866 2.43849 8
-5 1 -4 0.05578 3.54458 7
5 1 4 2.64642 3.1949 4
-5 1 -4 2.67413 3.61285 5
-5 1 -4 6.98233 5.3576 6
-5 1 -4 -1.7039 2.57438 9
-5 1 -4 3.62348 3.77469 4
5 1 4 14.6456 7.16014 6
-6 -1 -4 344.708 22.9483 7
-6 -1 -4 299.886 23.3444 5
6 -1 4 344.972 25.9887 6
-6 -1 -4 331.657 21.7256 4
-6 -1 -4 335.25 25.3741 6
-6 1 -4 368.08 21.4862 5
-6 1 -4 425.152 24.0382 7
6 1 4 351.763 21.8061 4
6 1 4 402.002 28.2585 6
-6 1 -4 323.228 24.832 6
-6 1 -4 392.75 21.77 4
-7 -1 -4 65.9485 11.1119 4
-7 -1 -4 69.2706 12.4073 7
-7 -1 -4 129.238 19.3409 5
-7 1 -4 60.0151 10.118 4
-7 1 -4 60.3527 11.6068 7
7 1 4 56.1868 12.8304 6
-7 1 -4 90.3439 15.8005 6
-7 1 -4 62.3497 11.1332 5
-8 -1 -4 116.83 18.0223 7
-8 1 -4 94.9941 15.9593 7
-8 1 -4 120.432 15.2006 5
-8 1 -4 80.9165 12.4043 3
8 1 4 52.6278 18.3483 6
-8 1 -4 85.9117 12.8964 4
-8 -2 4 15.4105 6.84827 7
-8 -2 4 10.7728 6.71876 4
-8 -2 4 4.64735 4.84271 9
-8 2 4 18.9878 5.65758 4
-8 2 4 18.2131 6.10484 9
-8 2 4 8.67284 5.51871 3
-8 2 4 8.89229 5.38215 7
-7 -2 4 125.163 13.4912 4
-7 -2 4 139.233 14.442 7
-7 -2 4 126.207 10.8593 9
-7 2 4 130.084 8.97377 5
-7 2 4 145.902 9.74102 5
-7 2 4 149.304 13.9039 3
-7 2 4 129.096 10.5488 4
-6 -2 4 3.63021 4.44401 7
-6 -2 4 8.03218 5.55429 4
-6 -2 4 8.90969 3.83214 9
-6 2 4 8.95768 4.34469 7
6 2 -4 5.35059 6.64562 6
6 2 -4 5.519 4.08055 4
-6 2 4 3.76801 3.00815 5
-6 2 4 5.0779 5.92424 6
-6 2 4 6.26258 4.15537 3
-6 2 4 6.64699 3.87772 4
-6 2 4 0.9209 2.51794 5
-5 -2 4 9.28032 6.44623 6
-5 -2 4 8.11931 4.22207 7
-5 -2 4 6.1888 3.1286 9
-5 -2 4 12.992 6.02955 4
5 2 -4 12.5841 6.1449 6
-5 2 4 13.0178 3.3336 5
-5 2 4 7.80465 5.81156 6
-5 2 4 11.6233 4.17848 7
5 2 -4 12.4585 5.06175 4
-5 2 4 7.23774 3.12684 5
-5 2 4 5.12996 3.83433 3
-5 2 4 10.7015 3.46424 4
-4 -2 4 4.53504 3.40739 7
-4 -2 4 11.3884 5.37139 6
-4 -2 4 7.69022 4.00912 4
-4 -2 4 6.20606 3.06135 9
4 -2 -4 4.52181 3.01248 7
4 2 -4 13.1494 5.23153 7
-4 2 4 6.10486 3.90344 3
-4 2 4 5.96613 2.12222 4
4 2 -4 4.18346 3.62132 4
-4 2 4 5.10916 2.57431 7
4 2 -4 2.8538 4.18152 6
-4 2 4 9.24573 5.58306 6
3 -2 -4 4.45839 2.23724 7
-3 -2 4 7.78774 3.03471 9
-3 -2 4 5.10405 3.944 6
-3 -2 4 1.28102 2.88093 4
-3 -2 4 1.49736 2.7211 7
-3 2 4 3.64436 2.4733 7
3 2 -4 -0.1732 2.07916 7
3 2 -4 5.43193 2.86698 9
3 2 -4 1.05052 3.62349 6
-3 2 4 -0.553 2.42698 3
3 2 -4 0.29654 2.80084 4
-2 -2 4 32.5025 4.79131 9
-2 -2 4 41.6559 6.48615 4
-2 -2 4 43.4547 6.27988 7
-2 -2 4 32.5464 5.8467 6
2 -2 -4 32.6833 4.41324 7
2 -2 -4 29.5533 4.59212 3
2 2 -4 34.4994 4.09032 8
2 2 -4 40.8829 6.39742 7
-2 2 4 34.1489 4.02723 7
2 2 -4 34.0298 4.898 9
-2 2 4 29.7308 4.6408 3
2 2 -4 39.1766 6.00258 4
2 2 -4 33.0659 6.58112 6
1 -2 -4 709.638 23.6069 7
-1 -2 4 708.373 25.9204 6
1 -2 -4 692.574 25.8021 3
-1 -2 4 690.148 26.728 4
-1 -2 4 720.494 25.2473 7
1 -2 -4 712.324 23.324 4
1 -2 -4 721.134 24.5509 5
-1 2 4 693.614 23.3275 7
1 2 -4 713.677 26.2559 6
1 2 -4 710.284 26.7873 4
-1 2 4 694.949 23.1857 4
1 2 -4 690.082 25.4946 7
1 2 -4 725.721 26.0247 9
-1 2 4 675.254 25.6988 3
0 -2 4 75.5834 4.40085 3
0 -2 4 79.2291 6.5387 5
0 -2 4 80.3677 4.20769 7
0 -2 -4 69.0175 5.44965 4
0 -2 -4 71.6024 5.54889 3
0 -2 4 71.8162 5.82634 9
0 2 4 74.9577 6.10932 9
0 2 -4 67.5081 5.86416 9
0 2 4 65.8752 5.2742 4
0 2 4 70.371 5.64669 8
0 2 -4 71.3425 6.20065 8
0 2 -4 69.6011 4.87243 7
1 -2 4 220.924 10.7258 9
-1 -2 -4 198.832 10.4163 3
-1 -2 -4 209.963 11.3311 4
1 -2 4 212.051 7.81339 3
1 -2 4 214.304 10.5036 5
-1 2 -4 223.071 8.42441 7
-1 2 -4 207.743 10.4672 5
1 2 4 202.551 9.90212 8
1 2 4 204.956 10.7988 3
-1 2 -4 215.388 11.1324 8
1 2 4 195.233 10.8974 4
-1 2 -4 207.117 8.65784 6
1 2 4 208.24 9.73133 9
-1 2 -4 214.478 7.76352 3
-1 2 -4 217.951 10.6161 9
1 2 4 217.413 12.8756 6
-2 -2 -4 255.168 14.4983 4
2 -2 4 277.73 13.02 9
-2 -2 -4 290.707 16.5416 6
-2 -2 -4 284.287 14.0178 3
-2 -2 -4 288.398 12.6528 8
-2 -2 -4 272.626 11.4253 9
2 -2 4 289.703 13.5116 5
-2 2 -4 263.927 13.2321 8
-2 2 -4 289.207 13.0338 9
2 2 4 268.074 11.087 9
-2 2 -4 280.506 13.6213 6
2 2 4 317.526 15.3092 4
2 2 4 253.392 11.7031 8
-2 2 -4 279.715 11.0319 3
-2 2 -4 287.206 12.7587 5
-3 -2 -4 0.69746 2.73791 6
3 -2 4 2.03897 3.42906 6
-3 -2 -4 -0.3369 3.52987 4
-3 -2 -4 6.50944 3.34633 3
-3 -2 -4 2.2086 2.51976 8
3 2 4 -0.1252 1.71061 8
-3 2 -4 3.0417 2.66029 8
-3 2 -4 1.98538 2.45284 9
3 2 4 9.55306 4.32486 4
-3 2 -4 3.30102 2.25591 3
3 2 4 -1.6997 3.00826 6
-3 2 -4 1.68542 2.21611 5
-3 2 -4 1.05096 2.86805 4
-3 2 -4 1.75054 2.31424 6
4 -2 4 6.38566 5.21285 6
-4 -2 -4 7.59353 4.6076 4
-4 -2 -4 12.0881 4.95775 6
-4 -2 -4 9.03705 4.06566 7
-4 -2 -4 3.16222 4.11777 3
-4 2 -4 5.81213 3.30449 5
4 2 4 13.8898 6.29299 6
-4 2 -4 10.1489 4.96444 4
-4 2 -4 9.13118 4.56808 6
-4 2 -4 9.74384 3.20948 9
-4 2 -4 7.45579 3.65029 7
4 2 4 11.2561 2.84188 8
-4 2 -4 2.69577 2.8771 8
4 2 4 9.30584 4.04352 4
-4 2 -4 12.5728 3.76096 3
-5 -2 -4 163.626 14.2327 4
-5 -2 -4 157.689 14.4122 7
-5 -2 -4 167.535 15.7421 6
-5 -2 -4 144.37 12.2389 3
-5 2 -4 153.023 9.7632 8
-5 2 -4 167.547 10.5619 9
-5 2 -4 139.81 12.2221 7
-5 2 -4 156.863 12.2956 4
-5 2 -4 156.496 10.872 3
-5 2 -4 147.004 10.6963 5
5 2 4 131.359 12.4236 4
5 2 4 103.229 14.32 6
-6 -2 -4 13.4972 6.21115 3
-6 -2 -4 26.521 7.80426 4
-6 -2 -4 7.93133 6.63085 6
-6 2 -4 8.00938 2.92955 8
-6 2 -4 9.94722 6.55074 6
-6 2 -4 8.97294 4.39402 5
-6 2 -4 19.1994 6.2753 7
-6 2 -4 12.0206 3.47011 9
-6 2 -4 10.7152 4.49923 3
6 2 4 9.53307 7.6276 6
-6 2 -4 14.8551 5.63769 4
-7 -2 -4 15.1805 7.12653 7
-7 -2 -4 10.9142 5.623 4
7 2 4 24.0577 9.34727 6
-7 2 -4 9.32876 4.70474 3
-7 2 -4 12.097 6.28412 4
-7 2 -4 3.3745 7.78589 6
-7 2 -4 17.3426 6.5631 7
-7 2 -4 13.0028 5.22956 5
-8 -2 -4 37.6804 9.39345 4
-8 -2 -4 40.5301 12.0319 7
-8 2 -4 37.1471 8.14212 4
8 2 4 48.3808 16.0463 6
-8 2 -4 58.7451 8.98654 5
-8 2 -4 37.7316 10.3555 7
-8 2 -4 48.3851 9.32241 3
-8 -3 4 27.4105 8.55449 4
-8 -3 4 18.967 6.03884 9
-8 -3 4 23.8424 9.9739 7
-8 3 4 15.5736 6.94629 9
-8 3 4 28.9486 7.90161 7
-8 3 4 29.4819 9.69192 3
-7 -3 4 28.3069 9.52212 4
-7 -3 4 47.4821 11.2409 7
-7 -3 4 25.9836 5.66668 9
-7 3 4 17.2574 5.4996 3
-7 3 4 18.2835 6.83996 9
-7 3 4 29.2724 6.59008 7
7 3 -4 15.7282 10.5485 6
-7 3 4 24.7674 5.31105 4
-6 -3 4 -5.2854 3.60433 7
-6 -3 4 4.59961 3.14977 9
-6 -3 4 2.44568 4.91564 6
-6 -3 4 3.87823 5.04129 4
6 3 -4 4.45022 5.51972 6
-6 3 4 3.83015 3.02023 4
-6 3 4 0.16157 3.36243 3
-6 3 4 -0.9943 5.01099 6
-6 3 4 6.48879 3.32552 7
-5 -3 4 62.1329 8.7599 9
-5 -3 4 56.2084 9.60789 4
-5 -3 4 77.3185 11.9935 7
-5 -3 4 87.7885 14.5836 6
-5 3 4 75.9145 6.2717 4
5 3 -4 71.4531 10.55 4
5 3 -4 100.745 17.1416 6
-5 3 4 73.5802 14.388 6
-5 3 4 71.4077 10.6289 3
-5 3 4 69.8816 7.50841 7
-4 -3 4 361.928 20.6286 4
-4 -3 4 356.321 19.772 9
-4 -3 4 360.502 20.1828 7
-4 -3 4 339.74 21.8594 6
4 3 -4 356.487 23.6727 6
-4 3 4 360.085 18.8164 3
-4 3 4 347.524 16.7405 7
-4 3 4 360.975 22.8545 6
4 3 -4 342.895 17.1444 9
4 3 -4 330.698 19.1468 4
-3 -3 4 227.316 12.9746 9
3 -3 -4 212.356 12.6549 3
-3 -3 4 246.091 16.052 6
3 -3 -4 216.067 11.5502 7
-3 -3 4 227.508 14.0427 7
-3 -3 4 225.98 14.6926 4
3 3 -4 222.779 12.4219 9
-3 3 4 232.139 10.8806 7
-3 3 4 223.38 13.209 3
3 3 -4 219.942 15.0859 4
3 3 -4 218.664 16.2778 6
-2 -3 4 100.874 7.83895 7
-2 -3 4 113.487 12.03 4
2 -3 -4 84.8751 5.69833 7
-2 -3 4 89.0881 7.58808 9
2 -3 -4 80.5875 7.16544 3
-2 -3 4 95.3844 8.57038 6
-2 3 4 90.821 5.0461 7
2 3 -4 77.2508 8.67932 6
2 3 -4 89.6754 7.43725 9
2 3 -4 91.0868 8.36545 4
2 3 -4 78.525 7.58726 7
-2 3 4 88.1454 7.34877 3
-1 -3 4 -1.0292 2.10578 6
1 -3 -4 0.58828 2.09831 4
1 -3 -4 -2.0143 2.1267 5
-1 -3 4 0.30016 2.4412 9
-1 -3 4 0.26537 1.79817 7
-1 -3 4 2.59649 3.38787 4
1 -3 -4 0.91869 2.31604 3
-1 -3 4 1.70966 2.30475 3
1 -3 -4 2.29334 1.39509 7
-1 3 4 0.38168 1.78112 3
1 3 -4 5.69936 2.5436 7
-1 3 4 1.17324 2.8978 9
1 3 -4 -0.2185 2.02074 9
1 3 -4 -1.2757 2.51484 6
-1 3 4 -0.5493 2.02425 4
1 3 -4 2.42736 3.08045 4
0 -3 -4 82.8375 6.84792 4
0 -3 4 101.433 8.14071 5
0 -3 4 90.0617 4.81151 7
0 -3 4 92.1538 7.58527 9
0 -3 4 79.98 5.59375 3
0 3 -4 90.3049 5.34116 7
0 3 4 83.8768 7.06291 3
0 3 -4 94.0914 8.06861 4
0 3 4 99.8384 7.92017 9
0 3 4 97.8519 7.11099 4
0 3 -4 81.8091 7.30098 9
-1 -3 -4 172.528 10.1689 9
-1 -3 -4 177.302 10.366 3
1 -3 4 182.228 10.2072 5
1 -3 4 174.811 10.6826 9
-1 -3 -4 175.584 11.1913 4
1 -3 4 188.845 8.06103 3
1 3 4 174.274 10.7571 3
-1 3 -4 178.641 7.1722 7
1 3 4 174.476 10.029 8
1 3 4 185.733 10.1922 9
-1 3 -4 176.494 8.03594 3
1 3 4 179.271 10.9862 4
-1 3 -4 186.509 10.9829 9
-2 -3 -4 381.275 18.3107 3
2 -3 4 401.674 16.8323 5
-2 -3 -4 391.358 16.6541 9
-2 -3 -4 414.792 19.9658 4
2 -3 4 406.54 18.2892 9
2 3 4 379.201 19.1606 4
-2 3 -4 381.821 16.56 5
-2 3 -4 396.168 15.0225 3
-2 3 -4 364.599 16.8927 6
2 3 4 402.318 16.5805 8
-2 3 -4 369.905 17.8416 9
2 3 4 393.851 16.3346 9
2 3 4 421.235 21.5959 6
-3 -3 -4 31.1657 4.68275 9
-3 -3 -4 34.8232 9.40536 6
-3 -3 -4 24.9125 6.18101 4
3 -3 4 33.714 5.80883 5
-3 -3 -4 34.9895 6.59411 3
3 3 4 26.6113 4.77546 8
-3 3 -4 25.4785 6.15737 6
-3 3 -4 42.2186 5.32394 3
-3 3 -4 39.1455 5.28397 5
-3 3 -4 32.6301 5.52429 9
3 3 4 41.2422 4.92004 9
3 3 4 54.7713 10.701 6
3 3 4 24.287 5.1505 4
-3 3 -4 36.3122 6.53109 8
-4 -3 -4 180.033 13.1801 3
-4 -3 -4 178.376 14.2012 4
-4 -3 -4 157.56 13.6165 7
-4 -3 -4 181.39 15.8218 6
-4 3 -4 179.549 9.96134 5
-4 3 -4 169.59 13.6251 6
-4 3 -4 159.545 11.2941 9
-4 3 -4 161.654 11.9964 4
-4 3 -4 172.288 11.7853 8
4 3 4 178.105 8.82834 9
4 3 4 188.998 9.35116 8
4 3 4 178.821 13.8094 4
-4 3 -4 166.917 10.313 3
4 3 4 163.801 15.8812 6
-5 -3 -4 20.9639 6.55496 3
-5 -3 -4 -1.9928 4.61908 6
-5 -3 -4 19.4715 7.3639 4
-5 -3 -4 8.82302 4.62164 7
-5 3 -4 20.2229 6.00246 4
-5 3 -4 15.2922 4.68065 3
-5 3 -4 16.1782 4.97659 7
-5 3 -4 11.1159 4.32286 9
-5 3 -4 20.194 5.31051 8
5 3 4 6.85359 5.04287 6
5 3 4 9.86089 4.12601 4
-5 3 -4 10.4113 5.296 6
-5 3 -4 20.1974 4.26299 5
-6 -3 -4 37.3206 9.4109 7
-6 -3 -4 25.186 7.65075 3
-6 -3 -4 15.8422 7.50243 4
-6 3 -4 29.5415 6.33537 3
-6 3 -4 37.741 5.98894 5
-6 3 -4 29.1791 5.89537 8
6 3 4 26.0438 9.11765 6
-6 3 -4 51.5563 10.6237 6
-6 3 -4 34.6523 7.04343 4
-6 3 -4 31.3846 6.88195 9
-6 3 -4 27.1984 6.92888 7
6 3 4 52.2488 11.7254 4
-7 -3 -4 157.561 16.2802 4
-7 -3 -4 145.357 19.1286 7
7 3 4 132.354 22.3192 6
-7 3 -4 132.763 9.92546 8
-7 3 -4 104.39 11.6527 4
-7 3 -4 124.527 11.7978 3
-7 3 -4 193.793 25.756 6
-7 3 -4 122.009 10.918 9
-7 3 -4 126.654 9.12662 5
-7 3 -4 141.404 13.7475 7
-8 -3 -4 9.08744 7.31202 7
-8 -3 -4 31.8643 9.20191 4
-8 3 -4 14.078 7.11148 7
-8 3 -4 27.8406 8.24698 4
-8 3 -4 15.5146 5.24055 9
-8 3 -4 13.5476 6.28883 3
8 3 4 9.96964 11.4432 6
-8 -4 4 9.4304 5.89913 9
-8 -4 4 0.44564 5.35713 7
-8 -4 4 2.33382 6.46576 4
-8 4 4 1.11873 5.3717 3
-8 4 4 8.10796 5.09517 9
-8 4 4 5.54343 4.82808 7
8 4 -4 14.2128 11.1281 6
-7 -4 4 43.5872 10.7487 7
-7 -4 4 45.8954 8.48004 9
-7 -4 4 29.2119 8.75728 4
-7 4 4 24.4435 7.6269 3
7 4 -4 30.5543 12.6556 6
-7 4 4 24.5932 5.75804 7
-7 4 4 19.1787 6.1833 9
-6 -4 4 4.80095 3.77287 9
-6 -4 4 -0.9749 3.35574 7
-6 -4 4 -2.7603 3.55626 4
-6 -4 4 -1.0382 4.45659 6
-6 4 4 0.17339 3.36329 3
-6 4 4 -2.2595 5.48655 6
-6 4 4 3.11326 3.93262 9
6 4 -4 2.06757 5.76124 4
-6 4 4 5.63476 2.79787 8
6 4 -4 8.70713 7.15718 6
-6 4 4 2.77087 2.80975 7
-5 -4 4 12.0609 5.5195 7
-5 -4 4 5.09871 4.03115 9
-5 -4 4 8.26831 6.60428 6
-5 -4 4 0.3484 3.56435 4
-5 4 4 -2.7533 3.51305 9
-5 4 4 2.08798 2.76628 7
-5 4 4 6.98706 5.51725 6
5 4 -4 6.50806 4.93686 6
5 4 -4 0.21143 2.98115 4
-5 4 4 11.3218 4.60967 3
-4 -4 4 7.78844 5.66034 6
-4 -4 4 1.67498 3.49057 7
-4 -4 4 3.19246 3.58031 4
4 4 -4 5.42845 4.5602 6
-4 4 4 2.6242 2.21036 7
4 4 -4 3.58603 3.33331 9
-4 4 4 3.84233 4.65447 9
-4 4 4 2.10843 3.37415 3
4 4 -4 2.73589 2.97705 4
-4 4 4 3.23884 4.94118 6
3 -4 -4 265.101 12.2122 7
-3 -4 4 266.009 17.2509 6
-3 -4 4 256.318 17.1918 4
-3 -4 4 271.809 16.0674 3
-3 -4 4 248.529 14.8419 9
-3 -4 4 257.314 15.6231 7
3 -4 -4 241.737 14.4016 3
-3 4 4 259.73 16.821 9
-3 4 4 249.146 14.8363 3
3 4 -4 278.106 18.6024 6
3 4 -4 253.65 14.7522 9
3 4 -4 250.42 16.2056 4
-3 4 4 267.352 11.1293 7
2 -4 -4 765.006 25.8348 7
2 -4 -4 739.033 30.0141 3
-2 -4 4 765.402 31.4149 6
2 -4 -4 758.414 26.1465 5
-2 -4 4 753.17 29.769 7
-2 -4 4 717.343 30.3671 3
-2 -4 4 759.113 32.9372 4
-2 4 4 778.476 25.0126 7
2 4 -4 789.937 30.8501 9
-2 4 4 761.293 32.5965 9
-2 4 4 804.089 27.5939 4
2 4 -4 740.915 32.203 4
2 4 -4 719.312 30.3155 7
-2 4 4 749.81 30.3951 3
-1 -4 4 152.79 8.7508 7
1 -4 -4 144.521 9.96501 3
-1 -4 4 160.64 10.9795 9
1 -4 -4 155.735 6.5831 7
-1 -4 4 142.367 9.4233 3
-1 4 4 162.96 9.41143 4
1 4 -4 144.129 11.1364 4
-1 4 4 151.276 10.1323 3
1 4 -4 173.317 10.5097 6
1 4 -4 160.573 9.41295 7
-1 4 4 146.836 11.3146 9
1 4 -4 170.387 11.1704 9
0 -4 4 1250.14 43.57 3
0 -4 4 1297.92 41.3611 7
0 -4 -4 1331.81 46.1832 3
0 -4 4 1271.11 47.1773 5
0 -4 -4 1258.59 45.7396 4
0 -4 4 1332.81 47.4284 9
0 4 -4 1298.87 47.6114 4
0 4 -4 1259.41 42.325 7
0 4 4 1272.85 49.8496 9
0 4 -4 1309.5 42.9898 6
0 4 4 1306.5 45.8121 4
0 4 4 1290.1 46.1768 3
0 4 -4 1251.14 46.8048 9
-1 -4 -4 215.726 12.5283 9
-1 -4 -4 210.067 13.2992 4
-1 -4 -4 204.143 12.087 3
1 -4 4 186.361 11.6399 5
1 -4 4 199.93 9.78081 3
-1 4 -4 197.462 9.97445 3
1 4 4 203.319 12.8421 4
1 4 4 220.06 12.9433 3
1 4 4 222.345 12.5616 9
-1 4 -4 201.33 12.9428 9
1 4 4 200.109 14.2509 6
-2 -4 -4 49.0444 8.15972 4
-2 -4 -4 65.5781 8.43468 3
-2 -4 -4 57.1093 7.03473 9
2 -4 4 54.4681 5.83832 5
2 -4 4 53.0788 4.74373 3
2 -4 4 54.3274 9.58599 9
-2 4 -4 59.1666 4.89902 3
2 4 4 53.8366 9.16278 6
2 4 4 67.2433 6.72107 9
-2 4 -4 46.1173 6.28287 6
-2 4 -4 54.3244 7.37488 9
2 4 4 63.9079 9.94311 4
2 4 4 61.0893 7.29619 8
-3 -4 -4 7.70752 3.2322 9
-3 -4 -4 4.79647 4.34566 7
-3 -4 -4 4.08792 4.78141 4
3 -4 4 4.75349 3.01274 5
-3 -4 -4 9.14661 3.56639 3
3 4 4 5.87565 3.35945 4
-3 4 -4 5.34397 3.25033 6
-3 4 -4 6.0451 4.31193 8
-3 4 -4 8.01058 4.36666 9
-3 4 -4 -0.3685 2.4711 7
3 4 4 3.24901 2.89432 8
3 4 4 5.19124 4.66682 6
-3 4 -4 5.39575 2.69551 3
3 4 4 1.2897 2.24053 9
-4 -4 -4 458.635 25.6508 4
-4 -4 -4 400.774 23.0046 3
-4 -4 -4 439.644 19.5955 9
-4 -4 -4 445.579 24.7773 7
-4 4 -4 471.517 18.3398 5
-4 4 -4 461.103 24.1625 6
4 4 4 409.601 27.3971 6
-4 4 -4 429.743 22.2157 9
-4 4 -4 432.994 22.1408 8
4 4 4 449.311 18.7537 8
-4 4 -4 462.831 19.8363 3
-4 4 -4 465.601 20.2619 7
4 4 4 440.708 24.7925 4
4 4 4 449.695 18.8535 9
-5 -4 -4 29.4496 8.03363 4
-5 -4 -4 10.63 5.04337 7
-5 -4 -4 10.7152 3.70732 9
-5 -4 -4 20.8061 6.29512 3
-5 4 -4 12.3919 4.64121 3
5 4 4 25.0076 8.42471 6
-5 4 -4 13.8044 4.72684 7
-5 4 -4 7.40394 4.32494 4
-5 4 -4 13.8311 5.23377 8
-5 4 -4 21.5299 5.76126 6
-5 4 -4 11.1655 5.14824 9
5 4 4 15.3956 4.06049 8
-6 -4 -4 0.82384 4.58082 7
-6 -4 -4 10.1853 6.70426 4
-6 4 -4 2.14726 3.5408 4
-6 4 -4 2.83602 3.33654 3
-6 4 -4 0.57978 5.31486 6
-6 4 -4 2.61842 3.68444 7
6 4 4 2.69119 7.19327 6
-6 4 -4 2.60608 3.6705 8
-6 4 -4 2.78331 3.63437 9
-7 -4 -4 9.54443 6.87832 7
-7 -4 -4 30.6521 10.2949 4
-7 4 -4 27.1281 6.8281 7
-7 4 -4 18.4423 4.50906 8
7 4 4 31.4513 12.9368 6
-7 4 -4 20.602 5.88921 3
-7 4 -4 24.801 6.96723 4
-7 4 -4 21.3072 6.15503 9
-7 4 -4 40.1799 12.0441 6
-8 -4 -4 56.2983 14.6776 4
-8 -4 -4 61.3328 13.8232 7
-8 4 -4 40.9891 9.03076 3
-8 4 -4 51.307 9.03213 7
-8 4 -4 49.8712 9.65409 4
-7 -5 4 16.4871 6.70298 9
-7 -5 4 6.00872 7.02275 4
-7 -5 4 13.7747 6.72723 7
7 5 -4 19.1723 8.58158 6
-7 5 4 6.00232 4.76078 8
-7 5 4 13.1927 4.63577 7
-7 5 4 23.5804 7.52241 3
-7 5 4 24.4371 8.05183 9
-6 -5 4 67.216 12.9067 4
-6 -5 4 72.4626 10.372 9
-6 -5 4 43.4176 9.41912 7
-6 5 4 103.775 17.8208 6
-6 5 4 52.6012 10.7231 9
6 5 -4 51.0897 12.1595 6
-6 5 4 57.4812 7.79052 7
-5 -5 4 98.2532 10.6513 9
-5 -5 4 136.274 17.9024 3
-5 -5 4 137.029 13.5082 7
-5 -5 4 124.421 26.1471 4
5 5 -4 121.051 12.401 4
-5 5 4 135.537 13.6392 9
5 5 -4 113.016 10.4083 9
-5 5 4 138.848 8.94531 7
-5 5 4 134.696 12.1399 3
-5 5 4 114.504 18.2234 6
-4 -5 4 372.15 24.0049 6
-4 -5 4 385.745 22.2558 7
-4 -5 4 346.573 20.5221 9
-4 -5 4 390.502 22.644 3
-4 -5 4 393.771 24.4154 4
-4 5 4 430.114 24.2238 9
4 5 -4 396.921 20.6512 9
-4 5 4 432.227 21.6028 3
4 5 -4 373.228 22.7928 4
-4 5 4 374.829 15.4488 7
4 5 -4 411.547 26.2879 6
3 -5 -4 95.7841 9.09344 3
-3 -5 4 92.3491 9.65809 9
-3 -5 4 105.79 14.4978 4
-3 -5 4 82.4326 10.0419 7
-3 -5 4 99.954 9.76549 3
-3 5 4 88.2217 9.14371 3
3 5 -4 90.9316 13.6914 6
3 5 -4 113.334 15.1041 4
-3 5 4 90.5917 7.02508 4
3 5 -4 87.1736 9.10567 9
-3 5 4 86.8536 11.4037 9
2 -5 -4 299.135 14.093 5
-2 -5 4 307.812 17.0615 3
-2 -5 4 305.365 19.126 4
2 -5 -4 300.973 16.5369 3
-2 -5 4 300.407 17.4924 9
-2 -5 4 316.573 15.9536 7
2 5 -4 324.171 17.5494 9
2 5 -4 276.594 17.9235 4
-2 5 4 304.663 18.8691 9
-2 5 4 296.084 16.6197 3
-2 5 4 279.653 14.5323 4
2 5 -4 331.941 18.8572 6
1 -5 -4 17.0653 4.67945 3
-1 -5 4 16.6048 3.61789 7
-1 -5 4 11.0049 3.38485 3
-1 5 4 9.28097 4.03251 3
-1 5 4 14.2945 4.22675 4
-1 5 4 11.1526 4.87442 9
1 5 -4 10.6234 4.18027 9
1 5 -4 21.9913 5.34013 6
0 -5 -4 2.55111 2.11906 3
0 -5 4 -3.3869 1.89144 3
0 -5 -4 0.26878 3.13844 4
0 -5 4 1.70627 3.34124 5
0 -5 4 0.0192 1.21064 7
0 5 4 -2.1093 2.59021 9
0 5 4 0.08909 3.26208 4
0 5 4 2.38436 3.62954 3
0 5 -4 -1.36 2.05586 6
0 5 -4 -0.019 3.43093 9
0 5 -4 -0.7302 2.82844 4
1 -5 4 499.54 22.7932 5
-1 -5 -4 467.035 23.3588 9
-1 -5 -4 490.734 24.4141 4
1 -5 4 513.557 20.5493 3
1 -5 4 464.108 26.6025 9
1 5 4 535.761 24.4359 4
1 5 4 539.663 26.4603 6
1 5 4 511.002 23.6883 9
1 5 4 503.795 24.1886 3
-1 5 -4 503.289 24.6018 9
-1 5 -4 504.961 24.3506 4
-1 5 -4 507.843 20.9354 3
2 -5 4 18.7042 4.91205 5
-2 -5 -4 9.66643 3.88354 7
-2 -5 -4 14.2426 5.33873 9
-2 -5 -4 14.4043 4.60467 3
2 -5 4 19.1943 3.92197 3
-2 -5 -4 21.4878 6.24188 4
-2 5 -4 10.3665 3.54416 6
2 5 4 26.3693 7.99163 4
2 5 4 9.88824 4.07101 9
-2 5 -4 16.8592 3.88676 3
-2 5 -4 13.7401 4.73391 9
2 5 4 22.8088 5.30489 8
2 5 4 12.5676 5.8256 6
-3 -5 -4 164.144 12.4681 3
-3 -5 -4 157.199 14.1687 4
3 -5 4 139.342 9.25375 5
-3 -5 -4 136.095 12.4198 7
-3 5 -4 146.59 12.5483 9
-3 5 -4 146.016 11.0978 6
3 5 4 129.387 9.85549 8
-3 5 -4 152.551 9.28031 3
3 5 4 113.351 14.9208 6
3 5 4 126.564 12.256 4
3 5 4 143.446 10.5284 9
-3 5 -4 131.771 12.3737 8
-4 -5 -4 6.98359 4.98001 7
-4 -5 -4 6.15937 5.69639 4
4 5 4 19.8386 8.60722 6
-4 5 -4 17.1028 5.94013 9
-4 5 -4 8.89271 4.93904 6
4 5 4 6.80103 3.85505 8
-4 5 -4 18.9944 5.7685 8
4 5 4 18.2605 4.75255 9
-4 5 -4 21.9463 4.28959 3
-4 5 -4 11.9362 3.37163 7
-5 -5 -4 63.4198 12.7803 4
-5 -5 -4 58.1889 13.8595 7
5 5 4 66.8057 14.009 6
-5 5 -4 100.879 12.3245 8
5 5 4 78.8782 7.19329 8
-5 5 -4 82.5944 14.7669 6
-5 5 -4 68.9764 7.42678 3
5 5 4 87.4933 7.65579 9
-5 5 -4 79.7577 10.9894 4
-5 5 -4 76.5568 11.3758 9
-5 5 -4 63.4265 8.00711 7
-6 -5 -4 112.602 16.2601 7
-6 -5 -4 129.314 18.0059 4
-6 -5 -4 111.626 10.703 9
-6 5 -4 114.272 11.4907 8
-6 5 -4 96.4603 15.5064 6
-6 5 -4 103.539 13.2218 9
6 5 4 123.388 22.2776 6
-6 5 -4 86.5449 8.798 7
-6 5 -4 84.6145 12.2352 4
-6 5 -4 103.525 9.51265 3
-7 -5 -4 12.5426 7.27452 4
-7 -5 -4 1.52671 7.01416 7
-7 5 -4 5.744 4.0511 7
7 5 4 20.1373 10.9323 6
-7 5 -4 5.12482 4.58895 8
-7 5 -4 0.24579 9.30809 6
-7 5 -4 6.74207 4.94555 3
-7 5 -4 4.84164 5.25677 4
-7 -6 4 26.6195 10.6293 4
-7 -6 4 75.1507 17.8134 7
-7 6 4 32.9974 10.1097 9
-7 6 4 32.0586 7.58589 8
-7 6 4 37.0882 5.97978 7
7 6 -4 20.1302 12.3289 6
-7 6 4 31.373 7.5398 3
-6 -6 4 76.6174 13.4979 7
-6 -6 4 79.7832 15.9719 4
-6 -6 4 82.769 11.8065 9
-6 6 4 67.8123 6.21845 7
-6 6 4 62.18 9.90075 3
6 6 -4 61.089 14.1342 6
-6 6 4 117.579 19.0259 6
-6 6 4 75.8727 13.8586 9
-5 -6 4 84.3581 11.9518 9
-5 -6 4 62.9156 12.9755 6
-5 -6 4 78.8094 12.4226 7
-5 -6 4 86.2781 14.3108 4
-5 6 4 62.9975 4.73411 7
-5 6 4 41.5468 8.12949 3
5 6 -4 65.0014 10.1521 9
5 6 -4 66.0156 13.1484 6
-5 6 4 40.5118 10.5533 6
-5 6 4 66.8353 12.0597 9
-4 -6 4 -2.328 3.89294 7
4 -6 -4 3.8707 3.88841 3
-4 -6 4 -1.7017 3.94354 6
-4 -6 4 2.46685 5.84746 4
-4 -6 4 -0.349 3.33718 9
-4 6 4 9.89202 6.12169 9
4 6 -4 11.3908 4.86621 6
4 6 -4 3.74382 5.09994 4
-4 6 4 -0.7343 2.99477 3
-4 6 4 6.23459 3.1839 4
4 6 -4 -3.9524 3.20175 9
-3 -6 4 375.105 21.6089 3
-3 -6 4 390.265 20.8727 7
3 -6 -4 367.064 20.4041 3
-3 -6 4 405.984 25.1019 4
-3 -6 4 334.304 21.0683 9
-3 6 4 390.293 18.2548 4
3 6 -4 432.181 25.4414 6
-3 6 4 388.968 24.0431 9
3 6 -4 412.128 21.9071 9
-3 6 4 375.897 20.829 3
-2 -6 4 160.908 13.3855 9
-2 -6 4 159.25 12.4243 3
-2 -6 4 191.054 15.716 4
2 -6 -4 175.635 12.7796 3
-2 -6 4 169.897 11.5096 7
2 6 -4 202.192 14.22 9
-2 6 4 156.91 11.0643 4
-2 6 4 183.937 12.9517 3
2 6 -4 135.259 13.1433 4
2 6 -4 188.327 14.5345 6
-2 6 4 182.002 15.1838 9
-1 -6 4 604.621 22.7462 7
-1 -6 4 613.747 34.5678 3
-1 -6 4 534.958 27.8614 9
1 -6 -4 580.273 26.6137 3
-1 6 4 624.952 28.7512 4
-1 6 4 568.687 30.494 9
-1 6 4 560.692 26.7879 3
1 6 -4 618.786 32.0305 6
1 6 -4 591.705 28.4262 9
1 6 -4 563.038 28.9254 4
0 -6 -4 88.3457 11.3219 4
0 -6 4 73.3967 11.1221 9
0 -6 4 89.9838 12.4261 5
0 -6 4 102.187 12.4663 3
0 -6 4 72.3484 4.30679 7
0 -6 -4 71.5757 5.8238 7
0 -6 -4 82.46 8.57995 3
0 -6 -4 72.7182 4.61843 7
0 6 4 93.016 10.2233 9
0 6 -4 93.1246 12.5036 4
0 6 4 77.9604 10.22 4
0 6 -4 78.9456 7.47913 6
0 6 4 79.8408 10.3177 3
0 6 -4 67.6816 9.30969 9
1 -6 4 277.371 17.8971 9
-1 -6 -4 267.995 17.3667 9
1 -6 4 242.87 15.6186 5
-1 -6 -4 270.884 14.5248 7
-1 -6 -4 252.795 17.7051 4
1 -6 4 275.121 14.1051 3
-1 -6 -4 249.292 15.7895 3
1 6 4 255.22 16.9686 3
1 6 4 267.235 18.9045 6
-1 6 -4 254.434 17.3284 4
-1 6 -4 279.944 13.4988 6
-1 6 -4 273.613 17.5988 9
1 6 4 276.818 17.3309 9
1 6 4 254.38 16.9331 4
-1 6 -4 265.704 14.6223 3
-2 -6 -4 128.202 12.6211 4
-2 -6 -4 104.572 10.1166 3
-2 -6 -4 117.988 10.8557 9
2 -6 4 108.633 9.24359 5
2 -6 4 118.273 8.48247 3
2 -6 4 121.015 11.5854 9
-2 -6 -4 122.421 11.0099 7
-2 6 -4 117.175 9.34782 6
-2 6 -4 123.548 11.3607 4
2 6 4 136.894 11.8674 9
-2 6 -4 107.965 13.7672 9
2 6 4 115.735 11.2907 4
2 6 4 128.794 10.6433 8
-2 6 -4 123.165 9.36069 3
2 6 4 126.575 13.5441 6
3 -6 4 7.34404 3.09544 3
3 -6 4 9.58379 3.67452 5
-3 -6 -4 18.0906 6.52355 4
-3 -6 -4 -3.0521 3.17182 3
-3 -6 -4 8.38404 4.97395 7
-3 -6 -4 6.96487 3.96528 9
3 6 4 9.64268 4.28807 8
-3 6 -4 4.08528 2.90375 3
-3 6 -4 4.2869 4.01353 6
-3 6 -4 7.51807 4.60685 9
-3 6 -4 -1.2973 4.26807 4
3 6 4 3.37186 3.5191 9
3 6 4 9.16109 5.47013 6
-4 -6 -4 3.30168 3.1803 9
-4 -6 -4 3.61181 6.39568 4
-4 -6 -4 7.50105 4.76418 7
-4 6 -4 2.58149 4.74698 8
4 6 4 7.86357 3.74173 9
4 6 4 2.78859 7.26418 4
4 6 4 4.36107 3.18804 8
-4 6 -4 2.50027 4.43319 9
4 6 4 1.0826 5.72703 6
-4 6 -4 3.34468 4.52703 6
-4 6 -4 4.67413 3.08226 3
-5 -6 -4 11.5852 6.80548 4
-5 -6 -4 -0.1775 3.78437 9
-5 -6 -4 3.81421 5.31717 7
-5 6 -4 4.58765 2.44827 7
-5 6 -4 1.12422 1.67534 7
-5 6 -4 6.9557 5.04752 8
5 6 4 11.4069 4.53866 8
-5 6 -4 4.72143 3.71706 3
5 6 4 5.83495 6.57487 6
-5 6 -4 10.1306 4.93376 9
5 6 4 4.54769 3.78391 9
-6 -6 -4 7.99175 5.20075 7
-6 -6 -4 7.75814 8.21717 4
-6 -6 -4 3.2857 3.60934 9
-6 6 -4 3.26601 6.58896 6
-6 6 -4 10.5296 6.62708 9
6 6 4 9.20576 9.41797 6
-6 6 -4 5.60913 2.94912 7
-6 6 -4 18.4783 5.88916 4
-6 6 -4 14.2909 5.9344 8
-6 6 -4 7.7986 4.31946 3
-7 -6 -4 12.7595 8.80125 4
-7 -6 -4 15.4175 8.6554 7
-7 6 -4 1.8283 4.39401 7
7 6 4 50.3855 16.0059 6
-7 6 -4 6.70217 6.69485 8
-7 6 -4 10.8102 5.46758 3
-7 6 -4 10.1327 6.68608 9
-6 -7 4 26.2422 10.6012 4
-6 -7 4 26.6888 9.32928 7
6 7 -4 26.9694 8.42266 9
6 7 -4 9.11607 9.2713 6
-6 7 4 40.9083 11.59 9
-6 7 4 39.6203 8.89826 3
-5 -7 4 143.89 14.4633 7
-5 -7 4 122.264 20.011 4
5 7 -4 144.434 13.579 9
-5 7 4 132.057 13.3129 3
5 7 -4 137.958 11.9342 8
-5 7 4 141.352 15.6493 9
5 7 -4 149.603 10.9461 8
-5 7 4 125.231 18.001 6
5 7 -4 130.839 20.0447 6
-4 -7 4 22.3262 6.48228 9
-4 -7 4 21.9026 6.92791 7
4 7 -4 6.01466 8.16248 9
-4 7 4 21.6387 5.43834 4
-4 7 4 13.2711 5.73739 3
-4 7 4 17.9074 7.80156 9
4 7 -4 22.3224 8.06812 6
3 -7 -4 221.556 15.774 3
-3 -7 4 237.871 19.4492 4
-3 -7 4 224.618 17.2322 9
-3 -7 4 233.096 15.1369 7
-3 7 4 254.348 19.7128 9
-3 7 4 232.775 16.0975 3
-3 7 4 229.543 15.3955 4
3 7 -4 196.989 17.5676 6
3 7 -4 228.574 16.7124 9
-2 -7 4 59.2114 7.63078 7
-2 -7 4 68.4057 10.6116 3
2 -7 -4 42.594 6.56193 5
-2 -7 4 52.8752 11.2576 9
2 -7 -4 35.6918 6.93492 3
2 7 -4 46.175 9.81524 4
2 7 -4 44.6788 9.4298 6
-2 7 4 56.8958 10.9508 9
-2 7 4 47.0421 7.54395 4
2 7 -4 40.5139 8.8539 9
-2 7 4 55.0313 9.54567 3
-1 -7 4 2.97973 2.43467 7
1 -7 -4 -2.0643 2.68643 3
-1 -7 4 -2.1674 2.60873 3
-1 -7 4 -2.0643 4.67289 9
1 7 -4 4.65691 3.64403 6
-1 7 4 6.25697 5.30822 9
1 7 -4 1.02421 4.58536 4
-1 7 4 1.11867 2.98381 3
-1 7 4 8.88481 4.71238 4
1 7 -4 9.3436 5.13112 9
0 -7 -4 17.3495 2.56593 7
0 -7 4 6.48187 5.51022 5
0 -7 4 13.5018 4.5143 3
0 -7 -4 10.0593 5.62611 4
0 -7 -4 21.0438 5.41417 3
0 7 4 18.377 5.7504 9
0 7 4 19.6004 6.54766 4
0 7 4 11.4423 4.77512 3
0 7 -4 13.6664 5.71349 9
0 7 -4 16.7462 5.63865 6
0 7 -4 18.7286 7.05686 4
1 -7 4 58.9887 9.45297 5
1 -7 4 73.0128 9.26843 3
-1 -7 -4 55.6106 9.88261 4
-1 -7 -4 65.4007 7.05963 7
-1 -7 -4 61.0168 10.3038 3
1 7 4 50.7797 10.1326 6
1 7 4 43.0646 8.6506 3
-1 7 -4 63.1689 11.0151 9
-1 7 -4 46.303 8.79472 4
-1 7 -4 61.7585 6.7338 6
1 7 4 54.9368 9.91148 4
1 7 4 69.3086 10.8998 9
-1 7 -4 46.5652 7.70629 3
2 -7 4 33.3934 7.00687 5
-2 -7 -4 60.3702 11.4799 4
2 -7 4 33.5421 6.27338 3
-2 -7 -4 41.971 7.60921 7
-2 -7 -4 32.5933 8.48499 9
-2 7 -4 41.6206 9.34767 4
2 7 4 19.4439 7.39952 6
2 7 4 35.8137 8.39971 9
2 7 4 44.695 10.5897 4
-2 7 -4 33.7109 8.6804 9
-2 7 -4 48.0977 6.88405 6
2 7 4 45.3225 8.27842 8
-2 7 -4 40.11 7.09712 3
3 -7 4 9.01343 4.1287 5
-3 -7 -4 9.09387 5.48662 9
-3 -7 -4 5.13717 6.25462 4
-3 -7 -4 13.0262 5.42865 7
3 -7 4 7.35857 4.03535 3
-3 7 -4 -1.1065 3.83021 6
3 7 4 19.843 6.23234 9
-3 7 -4 12.2402 4.55949 3
-3 7 -4 16.2978 6.18855 4
3 7 4 9.92494 4.52461 8
-4 -7 -4 7.09476 4.8519 7
-4 -7 -4 -0.3501 5.93327 4
-4 -7 -4 9.8954 5.68488 9
-4 7 -4 5.25735 5.68058 4
-4 7 -4 13.2347 5.85118 9
4 7 4 1.61038 5.10383 6
-4 7 -4 -5.5674 5.16755 8
-4 7 -4 8.85422 3.86634 3
4 7 4 5.65116 4.88063 9
-4 7 -4 6.67186 5.77554 6
-5 -7 -4 54.3124 12.6132 4
-5 -7 -4 52.9607 10.2093 7
-5 -7 -4 35.8027 8.30801 9
-5 7 -4 52.8358 11.2975 4
-5 7 -4 54.7067 8.13692 3
-5 7 -4 57.0875 11.2479 8
5 7 4 42.4655 6.99286 8
5 7 4 56.7275 13.8713 6
-5 7 -4 36.7473 9.51117 9
5 7 4 40.3921 7.75006 9
-6 -7 -4 2.23895 7.88159 4
-6 -7 -4 1.4096 4.78532 9
-6 -7 -4 -3.3325 6.44094 7
6 7 4 -12.127 7.13596 6
-6 7 -4 -21.112 8.61951 6
-6 7 -4 4.77902 3.70352 3
6 7 4 6.16165 4.10924 9
-6 7 -4 5.1301 4.67749 4
-6 7 -4 -12.46 5.47223 8
-6 7 -4 -3.63 7.20981 9
6 7 4 -0.1477 5.50056 8
-5 -8 4 69.8827 12.6305 7
-5 -8 4 52.7513 13.3842 4
-5 8 4 49.467 12.4317 9
-5 8 4 48.8578 14.7845 6
5 8 -4 71.0527 12.0859 9
-5 8 4 41.0336 8.79217 3
5 8 -4 53.592 10.3212 8
5 8 -4 43.8133 14.1459 6
-4 -8 4 0.57024 5.70293 4
4 8 -4 -4.7192 3.61049 9
-4 8 4 1.19464 3.48559 3
-4 8 4 -0.5961 6.15624 9
4 8 -4 13.8636 7.51304 6
-4 8 4 4.30101 4.47076 4
-3 -8 4 43.389 7.80265 7
3 -8 -4 37.9835 9.47455 3
3 8 -4 43.8694 10.0099 6
-3 8 4 40.4286 6.88989 4
-3 8 4 37.6369 9.62477 9
3 8 -4 52.8641 10.7199 9
-2 -8 4 76.6199 7.45401 7
2 -8 -4 89.3149 11.6171 5
2 -8 -4 88.2715 11.7053 5
-2 8 4 55.1051 9.48845 4
2 8 -4 57.5587 10.0141 9
2 8 -4 57.3381 11.114 6
-2 8 4 62.1397 11.1274 9
-2 8 4 53.5252 9.51405 3
-1 -8 4 133.274 12.0149 3
-1 -8 4 132.358 17.4447 5
-1 -8 4 124.341 7.47015 7
-1 8 4 145.304 13.3759 3
1 8 -4 153.034 14.5562 9
-1 8 4 100.297 13.0377 4
1 8 -4 99.3862 11.1939 6
-1 8 4 133.14 14.0565 9
0 -8 4 120.698 10.8513 3
0 -8 4 120.889 13.4249 5
0 -8 -4 157.81 22.3807 3
0 8 4 127.032 13.5278 9
0 8 4 120.89 15.5281 4
0 8 -4 135.117 13.842 9
0 8 4 112.69 12.9537 6
0 8 4 119.944 12.9796 3
0 8 -4 142.088 14.9104 4
0 8 -4 94.7331 10.1144 6
-1 -8 -4 21.8053 4.71553 7
-1 -8 -4 26.762 8.24375 4
1 -8 4 27.4529 6.34827 3
1 -8 4 20.09 6.43692 5
1 8 4 23.7641 7.31783 3
-1 8 -4 21.8747 7.52446 4
-1 8 -4 16.263 7.27453 9
1 8 4 8.30857 7.00211 9
-1 8 -4 20.1858 4.8962 6
-1 8 -4 14.8523 5.3584 3
1 8 4 33.5216 8.97869 4
1 8 4 9.20198 5.91134 6
-2 -8 -4 21.9537 7.69929 4
2 -8 4 18.952 5.51401 3
-2 -8 -4 20.0506 6.31602 7
2 -8 4 28.5698 6.3921 5
-2 8 -4 25.6146 6.32757 3
-2 8 -4 28.5299 8.70579 9
-2 8 -4 42.1669 9.70695 4
-2 8 -4 33.6664 5.69402 6
-3 -8 -4 65.9325 12.3375 9
-3 -8 -4 36.8151 8.17579 7
3 -8 4 50.9409 8.22409 3
-3 -8 -4 48.514 11.1326 4
3 8 4 32.1047 10.0178 6
-3 8 -4 40.8166 7.63126 6
-3 8 -4 52.0855 10.523 4
-3 8 -4 61.9045 12.379 9
-3 8 -4 57.9492 12.7234 8
-3 8 -4 44.4602 7.8759 3
-4 -8 -4 22.969 7.93326 9
-4 -8 -4 43.3188 9.32442 7
-4 -8 -4 39.313 11.7521 4
4 8 4 36.5755 11.0599 6
4 8 4 41.8883 11.9478 9
-4 8 -4 61.2514 11.2537 4
-4 8 -4 31.0462 6.94217 6
-4 8 -4 23.2873 10.9775 8
-4 8 -4 30.6762 10.1248 9
-4 8 -4 29.3598 6.61697 3
-5 -8 -4 108.345 15.5374 7
-5 8 -4 119.013 14.9726 4
-5 8 -4 134.134 17.6092 9
5 8 4 92.2561 18.1458 6
5 8 4 134.732 11.8834 9
-5 8 -4 110.907 10.4098 3
-5 8 -4 112.431 16.2409 8
-4 -9 4 14.2535 6.85467 7
-4 9 4 5.52065 9.96589 9
-4 9 4 9.64968 5.65363 3
4 9 -4 13.4278 9.27894 6
4 9 -4 7.41961 6.93521 9
-4 9 4 -2.1583 6.63116 4
-3 -9 4 57.368 9.14653 7
-3 9 4 40.0881 10.2548 9
3 9 -4 55.2207 11.0284 9
-3 9 4 70.6957 10.5902 4
3 9 -4 65.9552 14.9382 6
-3 9 4 42.4261 9.59461 3
2 -9 -4 36.0022 6.54229 5
-2 -9 4 23.195 9.60565 5
2 -9 -4 24.4666 8.68259 5
-2 -9 4 28.6221 5.24823 7
-2 9 4 27.2196 9.09642 4
2 9 -4 19.3409 7.98226 6
-2 9 4 21.2595 8.15011 9
-2 9 4 26.1142 7.72516 3
2 9 -4 24.1949 7.26814 9
-1 -9 4 0.07353 5.33693 5
-1 9 4 4.35527 4.81926 3
1 9 -4 0.07959 5.49942 9
-1 9 4 6.89502 6.42416 9
-1 9 4 18.3168 7.24499 4
1 9 -4 6.5471 5.80716 6
0 -9 4 73.3136 12.4304 5
0 9 4 79.3166 13.6684 9
0 9 -4 89.5372 15.0983 9
0 9 4 86.1848 13.1473 3
0 9 -4 76.5451 10.119 6
0 9 4 103.81 22.4144 4
0 9 4 70.8358 12.9063 6
1 -9 4 16.5002 6.57558 5
-1 -9 -4 14.7577 3.17465 7
1 -9 4 24.1661 7.37125 3
-1 9 -4 10.2837 8.09121 9
1 9 4 10.8966 5.78277 9
1 9 4 15.8757 7.51491 6
-2 -9 -4 30.1559 6.42374 7
2 -9 4 25.4709 6.90771 3
2 -9 4 38.7829 7.91303 5
-2 -9 -4 34.4011 10.3999 4
-2 9 -4 23.5578 6.85975 3
2 9 4 31.7926 11.2689 6
2 9 4 32.4578 8.75168 9
-2 9 -4 38.5371 10.3207 9
-3 -9 -4 38.0536 10.7862 4
3 -9 4 -4.3308 3.8424 5
-3 -9 -4 7.06207 4.95457 7
3 -9 4 -4.7775 4.89435 3
3 9 4 -2.4756 5.55323 9
3 9 4 4.66713 6.83299 6
-3 9 -4 4.82693 8.43482 8
-3 9 -4 10.0931 4.48391 3
-3 9 -4 -5.4807 6.14863 9
-4 -9 -4 103.055 24.694 4
-4 -9 -4 121.287 15.5841 7
-4 9 -4 122.132 17.6454 9
-4 9 -4 117.972 10.8014 3
4 9 4 91.3516 18.3976 6
4 9 4 115.326 15.5794 9
-2 -10 4 70.4909 16.311 5
2 -10 -4 55.5138 8.80039 5
-2 10 4 52.4008 10.3391 3
2 10 -4 55.4581 11.639 6
-2 10 4 65.7166 15.3334 9
1 -10 -4 4.12331 5.66833 5
-1 -10 4 -5.7844 6.74799 5
-1 10 4 -6.7632 6.16726 6
1 10 -4 0.02547 6.39708 9
-1 10 4 7.10413 6.94389 9
-1 10 4 12.1858 8.03486 3
1 10 -4 15.9746 7.24515 6
0 -10 4 63.4253 13.6233 5
0 10 4 95.7569 15.4487 9
0 10 -4 83.223 14.6756 9
0 10 4 63.0216 13.6827 6
0 10 4 55.3581 12.384 3
1 10 4 -5.0709 6.97752 9
1 10 4 -1.2108 6.64403 6
2 -10 4 39.0712 9.65558 3
2 -10 4 49.7433 9.73156 5
-2 -10 -4 29.6359 6.23568 7
2 10 4 22.8851 9.8196 6
-2 10 -4 34.8081 10.2649 9
2 10 4 43.2573 9.66518 9
-8 0 5 -1.0312 4.08226 4
-8 0 5 -0.7229 4.32457 7
-8 0 5 -3.8501 3.95177 5
-8 0 5 -0.8266 4.42657 9
-8 0 5 -3.2266 5.16505 3
7 0 -5 164.638 13.342 4
-7 0 5 130.449 13.6672 7
-7 0 5 160.577 12.0835 9
-7 0 5 134.401 12.3029 4
-6 0 5 2.00126 3.70346 7
-6 0 5 0.34233 2.69547 4
-6 0 5 1.20784 2.59791 9
6 0 -5 4.14356 3.24795 4
5 0 -5 514.378 26.7393 7
-5 0 5 522.97 26.1271 7
-5 0 5 563.852 23.7476 9
5 0 -5 519.146 23.2156 4
-5 0 5 521.469 30.8383 6
-4 0 5 0.0325 2.70186 4
4 0 -5 -1.4336 2.22941 4
4 0 -5 4.27524 3.6382 7
-4 0 5 3.07314 3.12612 7
3 0 -5 871.108 30.3545 4
-3 0 5 820.618 36.6432 6
3 0 -5 849.397 33.3481 7
-3 0 5 883.906 30.703 4
-3 0 5 860.572 32.865 7
-2 0 5 0.55822 3.2611 6
2 0 -5 1.83037 2.42423 7
2 0 -5 0.53979 1.9104 4
-2 0 5 0.12261 2.25676 5
-2 0 5 -0.5891 2.00659 4
-2 0 5 0.0069 1.92596 7
1 0 -5 203.423 9.26601 7
1 0 -5 199.398 9.7643 5
1 0 -5 205.925 8.25701 8
-1 0 5 200.707 8.1664 8
-1 0 5 202.109 9.46307 3
-1 0 5 217.95 9.26429 7
-1 0 5 194.831 9.74186 5
0 0 5 2.21706 1.768 9
0 0 5 2.01254 1.53855 3
0 0 -5 0.43498 1.30008 3
0 0 5 -1.2844 1.17375 7
0 0 -5 -0.4884 1.17559 7
0 0 5 1.5982 2.4956 5
0 0 -5 2.81916 2.27374 5
0 0 -5 -0.4839 1.88506 8
0 0 5 -0.3843 1.79227 8
-1 0 -5 355.048 12.9666 3
-1 0 -5 350.536 15.1278 4
-1 0 -5 357.991 13.8371 8
1 0 5 365.99 15.4731 6
1 0 5 385.249 17.021 5
1 0 5 358.492 13.8426 8
1 0 5 362.409 13.191 3
-1 0 -5 366.625 16.2761 5
-2 0 -5 3.42359 3.27581 5
-2 0 -5 -2.3692 2.02341 8
-2 0 -5 3.31275 3.39105 6
-2 0 -5 -1.0958 2.18355 4
2 0 5 -1.4606 1.84202 8
2 0 5 2.9624 3.36024 6
-2 0 -5 1.04523 1.99895 3
3 0 5 326.844 16.8284 4
3 0 5 325.731 18.8078 6
-3 0 -5 333.336 18.2647 5
-3 0 -5 348.793 19.157 4
3 0 5 312.423 13.8611 8
-3 0 -5 337.146 13.6935 8
-3 0 -5 326.14 18.3472 6
-4 0 -5 -2.2434 2.76342 5
4 0 5 -0.5983 4.36244 6
4 0 5 1.62403 2.36961 8
4 0 5 -0.7841 2.11916 4
-4 0 -5 1.42723 2.00508 8
-4 0 -5 -2.4817 2.8896 4
-4 0 -5 -0.3718 3.12294 6
-5 0 -5 1132.99 49.9659 6
5 0 5 1142.02 51.4128 6
-5 0 -5 1101.33 47.1749 5
-5 0 -5 1163 46.1482 4
-5 0 -5 1126.66 47.049 7
-6 0 -5 2.80203 4.89495 5
-6 0 -5 3.02656 3.51098 4
-6 0 -5 -4.7462 5.05662 6
-6 0 -5 -1.6472 3.12186 7
6 0 5 -7.9593 6.8155 6
-7 0 -5 104.707 15.0116 7
-7 0 -5 117.848 19.5418 4
-7 0 -5 134.564 18.6692 5
7 0 5 111.046 18.6547 6
-8 0 -5 -1.6084 5.88118 7
-8 0 -5 -1.5374 5.50967 4
-8 0 -5 -10.843 7.08217 5
8 0 5 8.22774 9.13796 6
-8 -1 5 2.43467 6.07335 4
-8 -1 5 19.4704 6.83122 7
-8 1 5 16.2666 5.81106 5
-8 1 5 10.0812 5.18345 4
-8 1 5 17.4612 9.35367 5
-8 1 5 13.6574 6.90109 3
-8 1 5 17.3928 6.05562 7
-8 1 5 2.52725 3.98813 9
8 1 -5 13.273 6.45304 4
-7 -1 5 24.366 7.59216 7
-7 -1 5 24.3536 6.09857 9
-7 -1 5 15.4877 5.2518 4
-7 1 5 18.4183 7.05794 7
-7 1 5 27.2152 6.64777 5
-7 1 5 24.4062 6.1402 9
-7 1 5 31.2541 7.74367 3
-7 1 5 20.1588 5.49491 4
7 1 -5 29.0686 7.31051 4
-6 -1 5 145.654 13.6073 7
-6 -1 5 129.8 11.9326 4
-6 -1 5 136.058 10.1649 9
-6 1 5 98.9187 16.0306 6
-6 1 5 123.402 11.9841 3
-6 1 5 114.876 11.714 7
6 1 -5 106.205 10.3994 4
-6 1 5 116.905 9.68325 4
-5 -1 5 125.416 9.63249 9
5 -1 -5 111.419 8.67616 4
-5 -1 5 128.393 14.6099 6
-5 -1 5 115.314 10.5925 4
-5 -1 5 117.439 11.2441 7
-5 1 5 172.266 22.0433 6
5 1 -5 112.672 10.0035 4
-5 1 5 137.102 9.09195 4
-5 1 5 113.387 8.99596 5
-5 1 5 113.337 10.436 7
-5 1 5 128.418 11.3567 3
-4 -1 5 176.256 12.6073 7
4 -1 -5 173.203 9.16099 4
-4 -1 5 168.547 11.4389 4
-4 -1 5 159.612 16.4762 6
-4 -1 5 163.04 10.4306 9
-4 1 5 169.068 12.006 3
4 1 -5 148.568 14.5004 6
-4 1 5 178.846 10.0482 5
4 1 -5 153.725 12.3657 7
-4 1 5 180.41 11.8187 7
-4 1 5 163.833 16.6619 6
4 1 -5 171.635 10.9386 4
-4 1 5 168.957 9.1784 4
-3 -1 5 21.211 4.23109 9
-3 -1 5 28.9665 6.86857 6
3 -1 -5 19.4758 4.45445 7
3 -1 -5 35.9045 3.83902 4
-3 -1 5 30.1519 5.65763 4
-3 -1 5 24.971 4.70357 7
3 1 -5 16.3444 4.29488 7
-3 1 5 32.5203 4.57772 5
-3 1 5 22.9967 3.44523 8
-3 1 5 45.0663 9.18306 6
3 1 -5 23.8151 6.85182 6
3 1 -5 30.2167 5.18988 4
-3 1 5 14.0706 3.52131 7
-2 -1 5 173.609 9.99801 7
-2 -1 5 189.169 10.1139 4
-2 -1 5 158.619 11.6178 6
2 -1 -5 184.68 9.69573 7
-2 -1 5 180.529 9.68469 9
2 1 -5 175.408 9.79002 4
-2 1 5 175.015 10.0386 3
-2 1 5 177.421 8.44489 5
2 1 -5 184.329 10.6242 7
-2 1 5 196.646 9.5288 7
-2 1 5 176.696 8.28571 8
-1 -1 5 1644.3 51.9487 8
-1 -1 5 1655.27 54.3855 6
-1 -1 5 1628.42 54.6282 5
1 -1 -5 1643.05 52.4392 8
1 -1 -5 1661.91 52.5499 5
-1 -1 5 1613.58 53.1868 9
-1 -1 5 1644.73 53.0064 7
1 -1 -5 1627.28 52.3211 7
1 -1 -5 1628.61 53.478 3
1 1 -5 1619.8 51.6735 8
-1 1 5 1615.94 52.7443 5
-1 1 5 1654.44 52.0992 7
-1 1 5 1653.66 53.4735 3
-1 1 5 1595.05 52.1242 8
1 1 -5 1563.31 52.9982 9
1 1 -5 1651.39 53.5624 4
1 1 -5 1626.84 53.1957 7
0 -1 5 209.615 9.45033 9
0 -1 5 214.752 10.7181 5
0 -1 5 210.731 9.66048 8
0 -1 -5 209.858 9.38987 4
0 -1 -5 221.685 8.9439 7
0 -1 5 216.718 8.82406 7
0 -1 -5 222.101 9.65527 3
0 -1 -5 213.857 9.57423 8
0 -1 -5 213.674 11.1292 5
0 1 5 211.414 11.4286 5
0 1 -5 221.63 10.7965 5
0 1 5 212.937 9.34143 8
0 1 5 214.05 9.33055 4
0 1 5 218.936 9.6604 3
0 1 -5 219.26 9.67429 8
0 1 -5 218.222 8.883 7
0 1 -5 220.575 9.63097 9
1 -1 5 273.978 13.4582 5
1 -1 5 307.843 12.2845 6
1 -1 5 302.485 11.8489 9
-1 -1 -5 287.642 12.2244 3
-1 -1 -5 313.124 12.2722 8
-1 -1 -5 295.548 15.3166 5
-1 -1 -5 284.873 13.3797 4
1 -1 5 274.665 12.4846 8
1 1 5 292.966 12.4324 3
1 1 5 300.242 14.8033 6
-1 1 -5 293.727 11.6822 9
-1 1 -5 299.721 13.3974 5
-1 1 -5 311.638 12.7183 8
-2 -1 -5 447.249 19.0739 3
2 -1 5 476.148 17.541 9
-2 -1 -5 492.281 23.3699 5
-2 -1 -5 486.422 20.9242 4
2 -1 5 472.925 20.7642 6
2 -1 5 499.361 21.3053 5
-2 -1 -5 496.795 18.2232 8
2 -1 5 471.917 18.9367 8
-2 -1 -5 518.198 22.7069 6
-2 1 -5 487.947 17.524 9
-2 1 -5 454.775 18.5415 8
-2 1 -5 485.122 20.409 6
2 1 5 471.6 17.8487 8
2 1 5 489.138 20.9825 4
-2 1 -5 516.927 20.6339 5
2 1 5 464.283 22.1864 6
-3 -1 -5 223.867 15.6699 6
-3 -1 -5 243.63 16.4926 5
-3 -1 -5 240.349 13.2045 3
3 -1 5 248.944 12.2731 8
-3 -1 -5 250.042 11.1677 8
3 -1 5 247.103 17.3933 6
-3 -1 -5 235.934 14.2861 4
-3 1 -5 249.349 10.6251 9
-3 1 -5 242.701 15.0104 6
-3 1 -5 242.912 11.6115 8
3 1 5 246.618 16.3806 6
-3 1 -5 262.067 14.3352 5
-3 1 -5 251.098 13.9944 4
3 1 5 237.79 10.8989 8
3 1 5 260.178 14.5993 4
-4 -1 -5 102.004 9.99777 4
-4 -1 -5 101.479 11.4179 6
4 -1 5 91.9688 13.32 6
-4 -1 -5 110.553 15.6383 5
-4 -1 -5 97.9892 6.5203 8
-4 1 -5 91.0645 6.16022 9
-4 1 -5 93.4963 10.6346 6
4 1 5 91.4194 9.16292 4
4 1 5 90.069 6.58152 8
-4 1 -5 98.9408 6.9875 8
-4 1 -5 108.364 9.68895 4
4 1 5 99.8898 15.1823 6
-4 1 -5 103.026 9.66322 5
-5 -1 -5 65.9867 12.2625 5
-5 -1 -5 78.308 13.8338 6
-5 -1 -5 48.7859 8.82401 4
-5 -1 -5 74.5095 11.5854 7
5 -1 5 65.8265 12.7737 6
-5 1 -5 84.4806 11.7965 5
-5 1 -5 71.8055 10.6288 7
-5 1 -5 61.3897 6.97887 8
-5 1 -5 61.89 11.6427 6
-5 1 -5 63.6059 10.4223 4
5 1 5 60.3871 11.7964 6
5 1 5 61.1873 9.77409 4
-6 -1 -5 29.137 11.2451 6
-6 -1 -5 52.316 9.79551 4
-6 -1 -5 32.5546 8.62432 7
-6 -1 -5 43.1679 10.4937 5
6 -1 5 51.7784 12.7049 6
-6 1 -5 49.0964 9.53532 7
-6 1 -5 30.8452 9.55505 6
-6 1 -5 39.1195 8.06711 4
6 1 5 48.7301 10.2059 4
6 1 5 31.4384 11.3014 6
-7 -1 -5 167.637 21.4145 5
7 -1 5 132.787 21.409 6
-7 -1 -5 141.191 18.6918 4
-7 -1 -5 155.08 19.535 7
-7 1 -5 138.257 17.0639 5
-7 1 -5 125.774 16.5506 7
-7 1 -5 174.169 25.1963 6
-7 1 -5 113.924 12.5428 4
7 1 5 127.046 21.1244 6
-8 -1 -5 9.13696 6.43627 4
-8 -1 -5 -2.352 6.25665 7
8 1 5 5.31288 8.54163 6
-8 1 -5 2.87598 5.66414 5
-8 1 -5 5.35691 5.98388 7
-8 1 -5 9.00819 5.21336 3
-8 1 -5 8.09996 6.31533 4
-8 -2 5 115.69 16.4291 4
-8 -2 5 116.965 15.0371 9
-8 -2 5 132.128 17.6622 7
-8 2 5 100.628 10.0965 4
-8 2 5 145.312 19.675 3
-8 2 5 104.571 15.3155 7
-7 -2 5 37.4784 8.91441 4
-7 -2 5 25.3066 6.29562 9
-7 -2 5 52.1341 10.1734 7
-7 2 5 29.2778 9.0692 7
-7 2 5 37.9231 6.48126 4
-7 2 5 35.4145 5.53302 5
-7 2 5 41.2432 8.28094 3
-6 -2 5 423.999 23.5134 4
-6 -2 5 397.155 24.42 7
-6 -2 5 352.752 19.6247 9
-6 2 5 421.303 23.1669 3
6 2 -5 365.366 21.7195 4
-6 2 5 396.109 18.0698 4
-6 2 5 368.233 21.3784 7
-6 2 5 393.88 16.9716 5
6 2 -5 403.873 29.4531 6
-6 2 5 387.211 28.0962 6
-6 2 5 415.946 18.2084 5
-5 -2 5 145.323 12.6541 4
-5 -2 5 155.095 13.3659 7
-5 -2 5 187.287 16.5022 6
-5 -2 5 151.926 10.9553 9
5 2 -5 177.436 17.6807 6
-5 2 5 182.444 17.4275 6
-5 2 5 168.288 9.38961 4
-5 2 5 147.127 11.579 7
-5 2 5 161.279 12.9667 3
-5 2 5 153.3 8.60698 5
5 2 -5 169.741 12.7782 4
-4 -2 5 165.734 14.6284 6
-4 -2 5 162.067 12.4808 7
-4 -2 5 154.963 11.9487 4
4 -2 -5 159.563 11.3727 7
-4 -2 5 155.906 10.6124 9
4 2 -5 190.801 16.3156 6
-4 2 5 162.953 15.119 6
-4 2 5 164.277 10.7692 7
-4 2 5 184.939 12.4586 3
4 2 -5 179.125 13.4167 7
-3 -2 5 23.6846 5.08339 4
3 -2 -5 34.3591 5.24447 7
-3 -2 5 20.6341 6.29965 6
-3 -2 5 24.2681 5.40909 7
-3 -2 5 35.5168 5.72687 9
-3 2 5 51.0211 7.66885 3
3 2 -5 35.6041 6.84037 7
3 2 -5 30.7681 5.02722 9
-3 2 5 42.6697 5.2666 7
3 2 -5 44.3027 6.82086 4
3 2 -5 42.8237 8.7653 6
2 -2 -5 43.3866 3.30318 5
-2 -2 5 38.907 6.81586 6
-2 -2 5 41.1895 5.78928 7
-2 -2 5 57.7282 7.93469 4
2 -2 -5 57.287 7.02658 3
-2 -2 5 62.6584 7.3129 9
2 -2 -5 41.1335 4.58367 7
2 2 -5 45.4087 4.28007 8
-2 2 5 40.4327 4.01571 7
-2 2 5 44.3355 5.72609 3
2 2 -5 50.4115 6.19287 9
-2 2 5 40.2652 3.82766 5
2 2 -5 60.1 8.12672 4
2 2 -5 38.3485 6.87968 6
2 2 -5 39.8134 5.99383 7
-1 -2 5 1823.27 58.6048 7
-1 -2 5 1829.53 59.2472 6
1 -2 -5 1792.09 56.3093 4
1 -2 -5 1811.02 58.2049 5
1 -2 -5 1804.23 57.1585 7
-1 -2 5 1802.39 61.4411 5
1 -2 -5 1826.08 59.5994 3
-1 -2 5 1821.83 59.6408 9
1 2 -5 1773.95 58.2289 8
1 2 -5 1758.61 60.2762 4
1 2 -5 1756.84 59.3564 6
1 2 -5 1828.9 59.5702 9
-1 2 5 1696.03 58.6327 8
1 2 -5 1812.56 58.9949 7
-1 2 5 1832.08 59.6031 3
-1 2 5 1833.71 56.9823 7
0 -2 5 152.799 8.57115 9
0 -2 -5 135.989 8.01499 3
0 -2 5 139.179 6.40019 3
0 -2 5 133.7 8.92709 5
0 -2 5 137.074 6.44261 7
0 -2 -5 127.763 7.65559 4
0 -2 -5 134.178 9.74913 5
0 2 -5 130.051 8.19467 8
0 2 -5 154.684 9.28987 5
0 2 5 138.397 7.70644 4
0 2 -5 143.044 6.88311 7
0 2 5 148.98 8.38088 3
-1 -2 -5 265.424 13.2383 4
1 -2 5 259.019 12.3059 9
-1 -2 -5 269.354 12.5458 3
-1 -2 -5 274.184 12.5106 8
1 -2 5 270.1 12.8542 5
-1 2 -5 258.601 12.747 8
-1 2 -5 261.783 12.7605 5
-1 2 -5 257.966 12.2749 9
1 2 5 259.854 13.082 4
-1 2 -5 283.417 10.5415 7
1 2 5 266.131 11.5711 9
1 2 5 266.667 11.921 8
1 2 5 259.237 12.6373 3
2 -2 5 21.6481 4.74253 6
-2 -2 -5 31.0955 5.67343 3
-2 -2 -5 28.1894 4.49769 8
-2 -2 -5 20.6825 5.09126 4
2 -2 5 35.0957 5.93231 5
2 -2 5 35.0012 5.23972 9
2 2 5 28.6384 3.1765 9
-2 2 -5 28.6366 2.8285 3
2 2 5 36.9178 6.85493 6
-2 2 -5 40.1835 5.81183 5
-2 2 -5 24.33 4.11265 9
2 2 5 34.6334 4.80957 8
-2 2 -5 22.5834 4.73879 8
2 2 5 23.039 5.06765 4
-2 2 -5 25.7075 4.71465 6
-3 -2 -5 162.742 8.96864 8
-3 -2 -5 165.921 11.9529 4
3 -2 5 154.613 10.9006 5
-3 -2 -5 139.97 10.0636 3
3 -2 5 150.465 11.4896 6
-3 -2 -5 146.073 12.5259 6
-3 2 -5 146.529 9.51472 5
-3 2 -5 145.43 8.83851 9
-3 2 -5 141.921 10.904 6
3 2 5 144.169 12.929 6
-3 2 -5 143.941 7.94761 3
3 2 5 146.857 7.96849 8
-3 2 -5 143.823 9.39818 8
4 -2 5 403.332 23.3504 6
-4 -2 -5 437.899 25.1992 6
-4 -2 -5 422.846 17.5116 8
-4 -2 -5 377.153 22.1553 3
-4 -2 -5 416.259 22.5263 4
-4 2 -5 414.699 22.6468 6
-4 2 -5 435.902 18.5096 9
-4 2 -5 417.716 18.3379 3
-4 2 -5 430.323 21.1891 4
4 2 5 425.898 22.5052 4
-4 2 -5 447.666 19.0192 8
4 2 5 453.587 26.4856 6
4 2 5 414.962 16.7597 8
-4 2 -5 375.728 19.0203 5
5 -2 5 44.7852 10.6967 6
-5 -2 -5 41.0782 8.58786 4
-5 -2 -5 37.5288 7.85973 3
-5 -2 -5 41.663 9.03477 7
-5 -2 -5 39.1508 10.5793 6
5 2 5 42.972 8.87356 4
-5 2 -5 46.3808 7.22892 3
5 2 5 47.3384 11.3132 6
-5 2 -5 46.9214 9.0446 4
-5 2 -5 47.4852 8.74279 7
-5 2 -5 49.0946 6.71676 9
-5 2 -5 30.3465 6.5555 5
-5 2 -5 46.652 6.48412 8
-6 -2 -5 97.807 16.443 6
-6 -2 -5 111.998 11.7638 3
-6 -2 -5 82.6777 12.1521 4
-6 -2 -5 99.3532 13.9816 7
6 2 5 95.5246 17.645 6
-6 2 -5 84.5992 12.4568 7
-6 2 -5 69.0029 7.20268 8
-6 2 -5 97.4538 12.1722 4
-6 2 -5 79.3504 14.0103 6
-6 2 -5 78.788 8.81756 3
-7 -2 -5 0.47375 6.2029 7
-7 -2 -5 7.10192 5.5192 4
-7 2 -5 5.57972 3.81362 3
-7 2 -5 11.5845 8.04627 6
7 2 5 17.3233 9.43618 6
-7 2 -5 9.39661 4.95916 7
-7 2 -5 7.65497 4.03083 4
-8 -2 -5 205.195 21.9972 7
-8 -2 -5 142.228 19.1831 4
-8 2 -5 165.098 17.4407 7
-8 2 -5 144.556 15.4047 4
-8 2 -5 166.507 13.7059 5
-8 2 -5 141.253 13.0609 3
8 2 5 166.336 25.1941 6
-8 -3 5 58.0808 17.0887 7
-8 -3 5 17.4634 5.83265 4
-8 -3 5 24.9803 6.16005 9
-8 3 5 5.90102 5.53835 9
-8 3 5 27.3481 7.84925 3
-8 3 5 23.6168 7.22986 7
-7 -3 5 4.62678 4.92372 4
-7 -3 5 1.44904 4.43923 7
-7 -3 5 8.32751 4.92491 9
7 3 -5 1.44973 6.97222 6
-7 3 5 1.32801 3.3492 7
-7 3 5 8.1695 4.08232 3
-6 -3 5 47.2702 9.37837 4
-6 -3 5 57.213 11.5941 7
-6 -3 5 40.1542 11.2256 6
-6 -3 5 42.3663 7.97802 9
-6 3 5 44.2077 8.07948 7
6 3 -5 66.778 11.3207 4
6 3 -5 55.6082 13.7518 6
-6 3 5 71.7813 11.7292 3
-5 -3 5 4.8698 3.18264 9
-5 -3 5 8.42304 4.29199 7
-5 -3 5 0.00838 3.93142 4
-5 -3 5 8.37841 5.13333 6
5 3 -5 13.001 6.20798 6
-5 3 5 0.6245 2.32567 7
-5 3 5 5.30663 5.95515 6
-5 3 5 6.60025 4.10344 3
5 3 -5 3.53563 2.92582 4
-4 -3 5 416.578 20.5246 9
-4 -3 5 467.219 23.2279 7
-4 -3 5 396.363 22.4232 4
4 -3 -5 432.439 20.4818 7
-4 -3 5 427.293 25.103 6
4 3 -5 451.696 26.7295 6
4 3 -5 442.068 22.6267 4
-4 3 5 410.302 25.6721 6
-4 3 5 424.051 20.8783 7
4 3 -5 443.752 23.6044 7
-4 3 5 442.198 21.9298 3
4 3 -5 434.291 20.2506 9
-3 -3 5 5.48419 2.92623 7
-3 -3 5 5.28194 2.39309 9
3 -3 -5 4.18906 2.62592 7
-3 -3 5 7.77244 4.92591 4
-3 -3 5 10.9309 4.91596 6
3 3 -5 6.82037 4.17125 4
-3 3 5 11.6323 4.58861 3
3 3 -5 5.58051 2.81324 9
-3 3 5 4.42737 2.21166 7
3 3 -5 5.84867 3.54352 7
3 3 -5 5.7163 4.35875 6
-2 -3 5 971.436 37.5069 4
2 -3 -5 943.26 32.5916 7
2 -3 -5 967.733 35.82 3
-2 -3 5 962.808 36.9476 6
-2 -3 5 923.404 35.5523 9
-2 -3 5 950.736 35.2882 7
2 3 -5 953.858 36.13 7
-2 3 5 988.766 31.8486 7
2 3 -5 912.079 37.3113 6
2 3 -5 926.07 36.7885 4
1 -3 -5 217.74 9.93113 4
1 -3 -5 219.276 11.2229 5
-1 -3 5 208.238 10.4065 7
-1 -3 5 205.91 10.8565 3
-1 -3 5 215.595 10.864 6
-1 -3 5 210.718 12.027 9
1 -3 -5 206.537 11.5045 3
1 -3 -5 213.186 8.87755 7
1 3 -5 213.352 11.3318 6
-1 3 5 202.459 12.5801 9
1 3 -5 196.126 10.8115 7
1 3 -5 220.483 12.9238 4
1 3 -5 215.386 12.0132 9
-1 3 5 210.812 9.7843 4
-1 3 5 216.307 11.7101 3
0 -3 5 720.707 24.1415 7
0 -3 -5 718.469 26.8485 4
0 -3 -5 687.126 27.1266 3
0 -3 5 709.311 24.8488 3
0 -3 5 719.667 27.8656 9
0 -3 5 696.516 28.1996 5
0 3 5 747.578 27.6127 3
0 3 5 696.465 26.9897 8
0 3 5 744.104 28.0352 9
0 3 5 697.758 26.5003 4
0 3 -5 719.062 24.8337 7
0 3 -5 695.947 27.6384 9
1 -3 5 189.346 7.84751 3
1 -3 5 180.079 10.6241 5
-1 -3 -5 175.48 10.5138 3
1 -3 5 181.017 11.0345 9
-1 -3 -5 191.689 11.5675 4
1 3 5 174.097 10.1069 8
1 3 5 178.279 11.0056 3
1 3 5 195.593 10.6026 9
-1 3 -5 178.533 10.9277 9
-1 3 -5 191.895 8.04982 3
-1 3 -5 183.322 10.8333 5
-1 3 -5 177.172 11.1667 8
1 3 5 179.909 11.1088 4
-1 3 -5 188.332 7.77895 7
2 -3 5 58.7716 6.43263 9
-2 -3 -5 76.5202 8.28731 4
-2 -3 -5 81.3817 9.77827 3
-2 -3 -5 56.2652 5.58411 9
2 -3 5 66.7433 6.48037 5
-2 3 -5 65.5103 8.51578 8
2 3 5 72.9292 7.46063 3
2 3 5 57.8075 5.39514 9
2 3 5 63.052 8.96795 4
2 3 5 62.2937 9.07607 6
-2 3 -5 53.9581 6.89389 9
-2 3 -5 63.4095 5.81387 6
-2 3 -5 62.9202 4.14226 3
-2 3 -5 65.945 6.2018 5
2 3 5 60.917 5.70298 8
-3 -3 -5 44.7376 5.35991 9
-3 -3 -5 33.8347 6.20821 3
3 -3 5 30.8772 6.02975 5
-3 -3 -5 29.4889 6.56441 4
3 3 5 39.5891 4.65733 9
-3 3 -5 36.008 6.69174 6
3 3 5 38.6707 8.86569 6
-3 3 -5 35.5279 6.4248 8
-3 3 -5 40.704 6.5895 9
-3 3 -5 36.4101 4.04963 3
3 3 5 41.9463 5.31614 8
3 3 5 40.3054 8.27921 4
-3 3 -5 37.8236 5.48717 5
-4 -3 -5 137.279 11.7721 3
-4 -3 -5 143.585 12.8801 4
-4 -3 -5 137.93 13.8498 6
-4 -3 -5 134.13 12.5815 7
-4 3 -5 133.78 8.82447 3
-4 3 -5 154.156 12.0197 4
-4 3 -5 134.421 10.3319 7
-4 3 -5 127.486 10.0662 9
-4 3 -5 137.678 11.8026 6
-4 3 -5 126.429 10.3986 8
4 3 5 135.482 8.26523 8
-4 3 -5 130.04 8.75175 5
4 3 5 135.772 11.9456 4
4 3 5 157.872 15.311 6
-5 -3 -5 49.9389 9.55364 3
-5 -3 -5 59.6257 11.3182 4
-5 -3 -5 61.269 11.1849 7
-5 3 -5 52.733 8.33952 7
-5 3 -5 56.5159 10.4572 6
5 3 5 47.3614 10.7405 6
-5 3 -5 55.7366 8.0722 9
-5 3 -5 47.4136 7.66483 8
5 3 5 42.8133 9.82312 4
-5 3 -5 55.7118 7.87312 3
-5 3 -5 39.6358 8.18636 4
-5 3 -5 54.9177 7.29803 5
-6 -3 -5 72.3847 13.5671 4
-6 -3 -5 70.9337 12.1642 3
-6 -3 -5 56.5381 11.9838 6
-6 -3 -5 43.8982 10.175 7
-6 3 -5 51.7302 9.73671 4
-6 3 -5 48.7203 7.6238 8
-6 3 -5 48.3598 7.30303 9
-6 3 -5 39.8544 8.24625 7
-6 3 -5 51.0853 8.26229 3
6 3 5 65.8045 15.6137 6
-6 3 -5 55.7769 7.95268 5
-6 3 -5 48.3838 11.0728 6
-7 -3 -5 11.2957 7.00848 7
-7 -3 -5 6.23773 5.91157 4
-7 3 -5 8.10054 3.82282 5
-7 3 -5 5.15621 3.80364 8
-7 3 -5 -2.015 4.40414 4
-7 3 -5 5.85679 8.27777 6
7 3 5 14.8878 9.39681 6
-7 3 -5 8.74924 4.63329 9
-7 3 -5 3.8252 3.16758 3
-8 -3 -5 74.2771 14.2676 4
-8 -3 -5 75.5009 15.305 7
8 3 5 75.6406 15.5624 6
-8 3 -5 65.9128 12.0689 7
-8 3 -5 69.8869 12 4
-8 3 -5 81.8237 11.8115 3
-8 3 -5 88.6552 8.5925 5
-8 -4 5 38.4937 7.70432 9
-8 -4 5 20.5017 9.5081 4
-8 -4 5 40.056 10.9901 7
-8 4 5 28.4402 8.1048 3
-8 4 5 12.8858 6.95265 9
-8 4 5 14.5165 6.09013 7
-7 -4 5 49.4864 10.3461 4
-7 -4 5 55.2783 12.5259 7
-7 4 5 40.5171 9.41123 3
-7 4 5 52.6557 10.0196 9
7 4 -5 57.9816 16.6614 6
-7 4 5 48.4906 8.00409 7
-6 -4 5 20.4587 7.4461 7
-6 -4 5 26.1613 9.86117 6
-6 -4 5 4.61398 4.6389 9
-6 4 5 17.875 7.33747 6
6 4 -5 12.5213 5.24119 4
6 4 -5 24.2267 9.14116 6
-6 4 5 11.4047 4.20182 7
-6 4 5 11.6023 4.54605 3
-6 4 5 15.829 5.35743 9
-5 -4 5 281.745 19.7184 4
-5 -4 5 232.005 15.6838 9
-5 -4 5 266.248 20.6645 6
-5 -4 5 295.648 19.4263 7
5 4 -5 276.676 18.4923 4
-5 4 5 257.646 17.1528 3
-5 4 5 244.486 17.9926 9
-5 4 5 246.905 13.8662 7
5 4 -5 286.19 22.9501 6
-5 4 5 210.153 20.0384 6
-4 -4 5 258.578 18.2016 4
-4 -4 5 257.533 17.1159 7
-4 -4 5 233.237 15.1774 9
4 4 -5 274.185 20.332 6
-4 4 5 281.944 16.6605 3
4 4 -5 241.954 16.6813 4
4 4 -5 267.68 15.4096 9
-4 4 5 249.884 12.6009 7
-4 4 5 267.186 18.0902 9
-3 -4 5 548.054 26.4174 6
-3 -4 5 488.457 23.6095 9
-3 -4 5 519.428 24.0403 7
3 -4 -5 500.208 23.4356 3
-3 -4 5 506.252 25.9809 4
3 -4 -5 523.926 20.5027 7
-3 4 5 518.435 19.0856 7
3 4 -5 535.578 27.5356 6
3 4 -5 471.416 22.7521 9
3 4 -5 510.218 25.3637 4
-3 4 5 499.77 23.5443 3
-3 4 5 506.052 25.6752 9
3 4 -5 505.558 24.7479 7
-2 -4 5 5.48533 4.53862 4
-2 -4 5 19.4638 5.32811 6
-2 -4 5 19.1487 5.08342 9
2 -4 -5 14.2788 3.07237 5
-2 -4 5 15.5342 4.45517 3
2 -4 -5 11.5335 2.48545 7
2 4 -5 9.57981 3.6635 7
-2 4 5 11.6302 4.85334 9
-2 4 5 14.7044 2.38596 7
-2 4 5 11.159 2.98778 4
2 4 -5 14.3185 5.06406 4
-2 4 5 16.1079 5.15637 3
2 4 -5 12.6503 5.13214 6
2 4 -5 10.1155 4.12112 9
1 -4 -5 3.00774 2.90099 4
-1 -4 5 7.7939 2.83997 7
1 -4 -5 5.51667 1.48836 7
-1 -4 5 2.73064 2.42546 3
1 -4 -5 3.19784 2.56183 3
-1 -4 5 7.01489 3.6442 9
-1 4 5 7.37914 3.58171 3
1 4 -5 0.02402 1.96166 7
1 4 -5 2.267 2.73952 6
-1 4 5 1.9145 3.5248 9
-1 4 5 3.74097 2.70849 4
1 4 -5 1.8827 3.38224 4
1 4 -5 4.4845 2.8671 9
0 -4 -5 131.82 9.41325 3
0 -4 -5 139.355 9.63496 4
0 -4 5 153.223 10.5655 9
0 -4 5 137.928 6.58977 7
0 -4 5 131.27 7.90922 3
0 -4 5 135.686 10.6695 5
0 4 5 135.772 9.49051 4
0 4 -5 145.354 7.62055 7
0 4 -5 142.262 10.9066 4
0 4 5 126.286 10.1659 9
0 4 -5 123.036 10.0838 9
0 4 5 151.082 10.1662 3
1 -4 5 121.793 6.78964 3
1 -4 5 114.593 9.11581 5
-1 -4 -5 114.246 9.90331 4
1 4 5 109.552 9.47456 3
-1 4 -5 119.705 9.78404 9
1 4 5 127.634 9.4704 9
-1 4 -5 127.993 7.19677 3
1 4 5 114.936 9.46087 4
1 4 5 125.219 9.03695 8
-1 4 -5 121.202 5.81789 7
-2 -4 -5 210.66 11.9685 9
2 -4 5 192.178 9.27441 3
-2 -4 -5 208.308 14.1456 4
2 -4 5 208.368 11.6377 5
-2 -4 -5 200.844 12.7326 3
2 4 5 182.323 13.1742 4
-2 4 -5 181.989 12.5348 9
2 4 5 219.785 15.9151 6
-2 4 -5 208.594 10.7946 6
-2 4 -5 200.405 8.28246 7
2 4 5 184.121 13.0896 3
2 4 5 205.84 11.7241 8
2 4 5 212.684 11.6993 9
-2 4 -5 194.905 9.34587 3
-2 4 -5 201.534 13.1676 8
-3 -4 -5 60.2224 6.38533 9
-3 -4 -5 76.6869 11.7077 4
-3 -4 -5 64.9248 8.79385 3
3 -4 5 68.8688 6.95769 5
-3 4 -5 67.9062 5.57612 3
3 4 5 72.1506 11.0197 4
-3 4 -5 92.3856 10.793 8
3 4 5 74.1881 6.8816 8
-3 4 -5 68.6736 8.94002 9
-3 4 -5 78.6724 6.64097 5
-3 4 -5 69.7859 7.96785 6
3 4 5 73.0155 6.6215 9
3 4 5 71.0665 12.4055 6
-4 -4 -5 38.0002 9.26273 4
-4 -4 -5 46.9914 6.45283 9
-4 -4 -5 55.2628 10.1682 7
-4 -4 -5 59.1569 10.2892 3
-4 4 -5 47.1626 6.88278 7
-4 4 -5 37.2147 7.54888 8
-4 4 -5 48.1609 6.23089 5
-4 4 -5 43.9489 8.01712 6
4 4 5 24.8707 8.52643 6
-4 4 -5 45.442 7.81988 9
-4 4 -5 53.8448 6.78033 3
4 4 5 46.49 6.37454 8
4 4 5 47.1562 5.10444 9
4 4 5 60.4661 11.0464 4
-5 -4 -5 125.587 12.9821 3
-5 -4 -5 150.51 14.6017 4
-5 -4 -5 138.524 13.7653 7
-5 4 -5 127.961 13.0538 6
-5 4 -5 137.764 11.732 8
5 4 5 152.398 21.5224 6
-5 4 -5 127.964 11.0303 7
-5 4 -5 146.968 11.8807 9
-5 4 -5 127.497 9.77253 3
-5 4 -5 128.456 12.016 4
-5 4 -5 146.816 8.81535 5
-6 -4 -5 15.6261 7.84891 7
-6 -4 -5 24.9463 9.06055 4
-6 4 -5 7.80077 5.25942 7
-6 4 -5 7.32072 6.88063 6
-6 4 -5 12.8207 5.9092 4
-6 4 -5 18.8651 4.92004 8
-6 4 -5 16.75 5.52675 9
-6 4 -5 14.3644 4.99041 3
6 4 5 12.5009 6.5076 6
-7 -4 -5 34.7196 10.424 7
-7 -4 -5 51.2075 11.4836 4
-7 4 -5 46.05 8.96071 7
7 4 5 58.8049 17.0603 6
-7 4 -5 50.2132 10.446 4
-7 4 -5 51.1574 13.1011 6
-7 4 -5 54.2356 8.16038 8
-7 4 -5 53.994 8.57784 3
-7 4 -5 58.9716 9.49416 9
-7 -5 5 41.5036 10.9316 4
-7 -5 5 34.7345 8.28571 9
-7 -5 5 34.3904 9.3229 7
7 5 -5 48.1966 15.0993 6
-7 5 5 27.6753 8.8721 9
-7 5 5 29.2302 8.15867 3
-7 5 5 34.1283 7.35031 8
-7 5 5 29.9651 6.00978 7
-7 5 5 39.6265 7.26093 8
-6 -5 5 4.94817 6.35513 4
-6 -5 5 2.97139 5.08465 7
-6 -5 5 -0.1003 6.91179 9
-6 5 5 11.5307 8.34873 6
-6 5 5 6.62405 5.75337 9
6 5 -5 0.5191 6.18838 6
-6 5 5 3.63584 2.77059 7
-6 5 5 -1.4373 4.29433 3
-5 -5 5 113.297 11.3393 9
-5 -5 5 129.67 12.8475 7
-5 -5 5 112.137 19.1748 3
-5 5 5 125.126 18.6371 6
5 5 -5 131.159 13.3882 4
-5 5 5 107.568 11.24 3
5 5 -5 139.723 11.465 9
-5 5 5 117.861 8.1701 7
-5 5 5 146.879 14.3373 9
-4 -5 5 269.955 20.2269 6
-4 -5 5 297.583 20.7276 4
-4 -5 5 306.985 19.4392 3
-4 -5 5 319.829 19.355 7
-4 -5 5 261.982 17.5098 9
-4 5 5 301.599 18.1617 3
4 5 -5 281.068 21.6193 6
4 5 -5 301.981 20.0854 4
4 5 -5 300.703 17.6589 9
-4 5 5 312.871 20.4408 9
-4 5 5 304.24 12.8922 7
-3 -5 5 208.634 14.8168 3
-3 -5 5 193.142 14.3941 9
-3 -5 5 237.682 14.9497 7
3 -5 -5 212.679 13.8604 3
-3 -5 5 213.281 17.6042 6
-3 -5 5 240.232 17.3028 4
3 5 -5 239.286 17.8245 6
-3 5 5 211.28 9.05918 7
3 5 -5 233.27 16.6086 4
-3 5 5 227.131 16.6005 9
-3 5 5 216.971 10.9033 4
3 5 -5 228.875 14.8682 9
-3 5 5 212.156 14.4382 3
2 -5 -5 142.875 12.5555 3
-2 -5 5 149.704 13.1669 4
2 -5 -5 150.579 9.00523 5
-2 -5 5 150.483 12.0135 9
-2 -5 5 161.062 11.2433 3
-2 -5 5 152.559 10.44 7
2 5 -5 157.453 11.1173 7
2 5 -5 143.162 12.3364 6
-2 5 5 150.993 9.24536 4
-2 5 5 144.719 11.4467 3
2 5 -5 143.544 11.489 9
2 5 -5 141.311 12.357 4
-2 5 5 144.426 12.8608 9
-1 -5 5 293.627 17.4644 9
-1 -5 5 300.25 13.7999 7
1 -5 -5 301.309 11.3847 7
1 -5 -5 287.43 16.1956 3
-1 -5 5 306.135 15.4195 3
-1 5 5 333.994 15.7854 4
1 5 -5 341.656 19.0536 4
-1 5 5 314.652 18.5146 9
1 5 -5 299.435 15.7334 6
1 5 -5 303.643 17.4474 9
1 5 -5 304.433 14.9965 7
-1 5 5 294.782 16.5958 3
0 -5 -5 7.55549 3.60798 3
0 -5 5 8.07471 4.18292 9
0 -5 5 8.29649 3.20144 3
0 -5 5 11.7563 4.90112 5
0 -5 5 5.48952 1.84682 7
0 -5 -5 10.0668 4.29062 4
0 5 -5 11.1386 2.67538 7
0 5 -5 5.16631 2.5981 6
0 5 -5 12.9265 5.31141 9
0 5 -5 4.36779 4.26506 4
0 5 5 13.8902 4.14097 4
0 5 5 12.517 4.2758 3
0 5 5 8.55888 4.04375 9
1 -5 5 426.592 17.4595 3
-1 -5 -5 415.23 20.6243 3
1 -5 5 400.973 22.4295 5
-1 -5 -5 408.921 21.5601 4
1 -5 5 413.234 21.5023 9
-1 5 -5 388.844 21.0154 4
1 5 5 438.645 21.6635 3
-1 5 -5 415.196 21.5411 9
1 5 5 406.403 23.3515 6
-1 5 -5 413.021 17.8435 3
1 5 5 406.807 20.7934 4
1 5 5 418.922 20.8219 9
2 -5 5 45.2779 5.00294 3
-2 -5 -5 42.216 6.94481 3
-2 -5 -5 59.8895 9.39646 4
2 -5 5 65.3145 8.36251 5
2 -5 5 61.3286 9.53672 9
2 5 5 57.1427 11.1242 6
-2 5 -5 55.5276 5.83288 6
2 5 5 48.1124 7.66788 3
2 5 5 55.3041 7.81632 9
2 5 5 43.4023 7.81774 4
-2 5 -5 57.4773 5.60953 3
-2 5 -5 58.0926 8.89091 9
-3 -5 -5 144.187 11.9953 3
-3 -5 -5 118.02 9.9129 9
-3 -5 -5 117.733 13.0029 4
3 -5 5 142.173 10.0168 5
-3 -5 -5 138.079 12.4632 7
3 5 5 120.564 11.6762 4
-3 5 -5 143.717 10.8182 6
-3 5 -5 133.141 8.35454 3
-3 5 -5 136.591 7.42134 7
-3 5 -5 138.533 12.3741 8
-3 5 -5 124.636 11.4787 9
3 5 5 107.064 15.0593 6
3 5 5 152.129 10.4727 9
-4 -5 -5 28.3539 7.25307 4
4 -5 5 15.3844 4.50031 5
-4 -5 -5 12.5022 4.8615 3
-4 -5 -5 15.2961 4.30658 9
-4 -5 -5 17.3281 6.96311 7
4 5 5 20.7548 5.14147 9
4 5 5 8.84558 7.02612 6
-4 5 -5 27.442 7.22019 6
-4 5 -5 19.0049 5.86876 9
-4 5 -5 22.2118 6.48975 8
-4 5 -5 18.7188 4.47151 3
-4 5 -5 17.271 4.08064 7
-5 -5 -5 5.67528 6.13106 7
-5 -5 -5 7.80131 3.92142 9
-5 -5 -5 -3.777 5.43712 4
-5 5 -5 15.4346 5.5718 6
5 5 5 9.43518 3.12059 9
-5 5 -5 6.86498 3.62937 3
-5 5 -5 8.39361 4.70767 8
-5 5 -5 2.95823 3.91699 7
-5 5 -5 13.034 5.10541 9
5 5 5 8.7045 6.7891 6
-5 5 -5 7.78081 3.98981 4
-6 -5 -5 5.62561 5.67203 7
-6 -5 -5 2.68904 5.41173 4
-6 5 -5 15.5695 5.18273 9
-6 5 -5 30.0642 8.50661 6
-6 5 -5 1.33533 3.39265 3
-6 5 -5 13.2104 4.68342 7
-6 5 -5 8.6496 4.97754 8
-6 5 -5 2.41684 4.28752 4
6 5 5 12.7293 9.56817 6
-7 -5 -5 73.3848 14.8803 4
-7 -5 -5 80.5795 15.7443 7
-7 5 -5 57.4728 9.47379 8
-7 5 -5 59.8668 10.4854 9
7 5 5 64.9182 16.0762 6
-7 5 -5 64.2031 13.7281 6
-7 5 -5 70.8902 10.3022 7
-7 5 -5 51.279 8.7326 3
-7 -6 5 3.59359 8.92904 4
7 6 -5 22.7629 12.1677 6
-7 6 5 12.2073 4.1277 7
-7 6 5 9.60058 8.77016 9
-7 6 5 16.9575 7.36154 8
-7 6 5 6.48035 5.72118 3
-6 -6 5 1.07304 5.80109 4
-6 -6 5 -0.2215 5.74243 7
-6 6 5 10.3123 5.69923 3
-6 6 5 7.85789 2.97368 7
6 6 -5 -2.2317 8.43425 6
-6 6 5 -2.0081 5.56902 9
-5 -6 5 70.9833 10.7407 9
-5 -6 5 72.8474 14.4776 4
-5 -6 5 57.944 12.1158 6
-5 -6 5 100.638 14.2215 7
5 6 -5 70.6298 14.5716 6
-5 6 5 76.4872 14.9077 6
-5 6 5 78.741 13.4647 9
5 6 -5 88.7081 12.4075 9
-5 6 5 81.5751 12.0198 3
-5 6 5 73.9973 5.37859 7
-4 -6 5 116.861 12.151 7
-4 -6 5 113.545 16.488 6
4 -6 -5 107.568 10.9026 3
-4 -6 5 99.0177 10.7881 9
-4 -6 5 124.134 18.127 4
-4 6 5 123.573 11.53 3
4 6 -5 117.934 17.7184 6
-4 6 5 116.769 16.0381 9
4 6 -5 123.65 13.2183 4
4 6 -5 105.013 11.2105 9
-3 -6 5 -2.443 3.43341 3
3 -6 -5 6.64027 4.43725 3
-3 -6 5 7.42089 4.20781 7
-3 -6 5 -0.5006 3.37568 9
-3 -6 5 2.81427 4.46667 4
3 6 -5 9.00456 5.73223 6
-3 6 5 4.94455 3.07572 4
-3 6 5 2.68983 3.78906 3
-3 6 5 6.54782 4.79317 9
3 6 -5 -1.779 2.26079 9
2 -6 -5 42.7022 6.76193 5
-2 -6 5 44.832 6.90522 7
-2 -6 5 31.7369 6.62765 9
2 -6 -5 36.5187 6.42764 3
-2 -6 5 45.8105 8.65443 3
-2 6 5 36.7612 6.16269 4
-2 6 5 40.3931 8.63983 9
-2 6 5 31.2545 6.51611 3
2 6 -5 36.8439 8.03144 9
2 6 -5 32.2674 7.23886 4
2 6 -5 35.8495 8.30498 6
1 -6 -5 9.69889 4.30869 3
-1 -6 5 6.72316 2.80975 7
-1 -6 5 3.73234 4.68165 9
-1 -6 5 5.10719 3.45893 3
-1 6 5 6.58397 4.12354 4
1 6 -5 5.67942 3.90539 9
-1 6 5 0.63443 3.34801 9
1 6 -5 6.71137 4.71528 4
-1 6 5 6.73042 4.21117 3
1 6 -5 1.88549 3.78943 6
0 -6 -5 16.2482 6.05411 4
0 -6 5 23.1478 6.99092 5
0 -6 -5 19.3764 2.92594 7
0 -6 5 9.46453 4.29069 9
0 -6 -5 22.2088 6.20593 3
0 -6 5 22.0063 2.87062 7
0 -6 5 19.5215 5.10946 3
0 6 5 20.1024 6.28387 3
0 6 5 19.1191 6.58028 9
0 6 -5 19.4074 5.56167 4
0 6 5 16.2989 4.84769 4
0 6 -5 18.7124 4.26961 6
0 6 -5 18.1505 5.29012 9
1 -6 5 -1.0411 2.60309 9
-1 -6 -5 2.33695 2.93447 3
1 -6 5 0.81828 2.79332 5
1 -6 5 1.8104 2.75978 3
-1 -6 -5 -1.2029 3.34504 4
-1 -6 -5 4.23283 3.33434 7
1 6 5 7.39688 3.70104 3
1 6 5 6.49284 4.54282 9
-1 6 -5 3.4318 3.41743 3
1 6 5 4.30459 4.80651 6
-1 6 -5 8.52355 4.85029 4
1 6 5 2.88982 4.38748 8
-1 6 -5 15.8332 5.86382 9
1 6 5 -1.0988 3.82597 4
-2 -6 -5 137.021 11.7502 7
2 -6 5 158.088 13.1695 9
-2 -6 -5 139.75 11.9252 3
2 -6 5 146.33 9.31691 3
-2 -6 -5 125.338 11.5359 9
-2 -6 -5 159.623 14.1645 4
2 -6 5 140.571 12.7276 5
-2 6 -5 145.487 12.5037 4
2 6 5 157.12 13.571 4
2 6 5 138.116 10.9532 8
2 6 5 160.351 13.509 3
-2 6 -5 139.5 9.23501 6
2 6 5 155.477 12.5099 9
-2 6 -5 133.739 9.46406 3
2 6 5 155.692 15.1245 6
-2 6 -5 149.59 13.3454 9
3 -6 5 65.1587 6.43634 3
-3 -6 -5 86.3862 14.2822 4
3 -6 5 77.7054 7.85152 5
-3 -6 -5 81.0043 11.3859 7
-3 -6 -5 69.3342 9.72837 9
-3 6 -5 75.2365 8.21874 6
3 6 5 63.5672 12.843 6
3 6 5 91.4519 8.58272 8
3 6 5 53.8473 11.9721 4
-3 6 -5 86.2305 11.9552 8
3 6 5 88.673 8.89613 9
-3 6 -5 65.6802 11.083 9
-4 -6 -5 34.2577 7.07366 9
-4 -6 -5 38.4588 9.88202 4
-4 -6 -5 44.8318 8.4626 7
4 6 5 45.3717 7.76348 9
4 6 5 43.3312 6.72917 8
-4 6 -5 30.2397 7.76988 9
-4 6 -5 56.732 10.2627 8
-4 6 -5 31.1892 7.06679 6
4 6 5 39.52 12.0324 6
-4 6 -5 38.2972 5.93862 3
-5 -6 -5 111.728 10.0763 9
-5 -6 -5 128.763 17.3353 7
-5 -6 -5 84.7291 14.8989 4
-5 6 -5 87.6317 12.1929 4
-5 6 -5 88.9418 8.43393 3
5 6 5 78.0186 8.24714 8
-5 6 -5 96.9502 6.96094 7
-5 6 -5 87.6762 12.5268 8
5 6 5 107.019 9.02437 9
5 6 5 109.06 17.8708 6
-5 6 -5 102.351 13.8642 9
-5 6 -5 102.905 13.0379 6
-6 -6 -5 49.9523 13.5466 4
-6 -6 -5 65.6144 13.7973 7
-6 6 -5 73.6792 12.3147 9
-6 6 -5 67.9097 7.63072 3
-6 6 -5 83.0824 7.56551 7
-6 6 -5 87.5497 12.8609 6
-6 6 -5 74.3915 10.8144 8
6 6 5 61.8711 17.3098 6
-6 6 -5 67.6143 10.626 4
6 6 5 81.4519 9.11666 8
-7 -6 -5 80.9656 15.7544 7
-7 -6 -5 75.5696 15.1599 4
-7 6 -5 61.1361 10.8152 9
-7 6 -5 76.0672 12.5709 4
-7 6 -5 65.972 13.2118 6
-7 6 -5 64.4157 9.98082 3
-7 6 -5 69.4118 11.7205 8
-7 6 -5 71.599 9.31764 7
-6 -7 5 23.4016 9.55609 4
-6 -7 5 11.1749 7.70706 7
6 7 -5 12.2606 6.14254 9
-6 7 5 23.3097 7.00289 3
6 7 -5 17.9038 10.3842 6
-6 7 5 3.3515 7.5472 9
-5 -7 5 58.8949 11.0589 7
-5 -7 5 55.4605 13.1645 4
-5 7 5 32.8594 7.145 3
-5 7 5 45.6637 11.5498 9
-5 7 5 35.497 11.693 6
5 7 -5 52.7318 9.62913 9
5 7 -5 56.7973 8.74482 8
5 7 -5 52.0854 12.8259 6
5 7 -5 54.1518 8.08686 8
-4 -7 5 138.243 15.1453 9
-4 -7 5 148.879 13.9076 7
-4 -7 5 175.557 18.154 4
4 7 -5 164.635 14.321 9
-4 7 5 169.257 16.8698 9
4 7 -5 161.669 17.0908 6
-4 7 5 161.219 13.9202 3
-3 -7 5 108.859 16.6043 4
-3 -7 5 99.1559 9.81989 7
-3 -7 5 99.0871 13.7769 9
-3 7 5 79.7795 12.6917 9
3 7 -5 84.9694 13.5266 6
3 7 -5 100.611 11.135 9
-3 7 5 101.4 8.88088 4
-3 7 5 92.1349 12.2866 3
-2 -7 5 40.7215 9.2814 9
-2 -7 5 40.0846 8.05933 3
-2 -7 5 34.5642 6.1306 7
2 -7 -5 33.3056 8.16604 3
2 -7 -5 36.4104 7.09752 5
2 7 -5 48.9127 9.47638 4
-2 7 5 30.878 8.54383 9
-2 7 5 42.9352 7.90626 4
2 7 -5 29.5002 6.6761 9
2 7 -5 39.7883 7.78228 6
-2 7 5 18.5487 5.4794 3
1 -7 -5 0.76591 3.39959 3
-1 -7 5 2.13879 3.44173 5
-1 -7 5 3.35043 2.31812 7
-1 -7 5 0.03173 3.11601 3
-1 -7 5 1.34704 3.74252 9
1 7 -5 0.48797 4.02929 9
-1 7 5 7.56532 3.40596 4
-1 7 5 4.38687 4.87317 9
1 7 -5 1.25173 3.75305 6
-1 7 5 5.22983 4.29821 3
0 -7 -5 259.969 17.6513 4
0 -7 -5 247.235 11.4966 7
0 -7 5 221.652 14.1603 3
0 -7 -5 241.554 16.3147 3
0 -7 5 256.469 18.2772 5
0 -7 -5 240.976 10.1214 7
0 7 -5 183.38 16.1915 4
0 7 5 205.483 15.5382 4
0 7 5 256.528 17.3598 3
0 7 -5 235.724 17.5308 9
0 7 5 247.036 17.8256 9
0 7 -5 242.32 13.5662 6
1 -7 5 115.517 9.28253 3
1 -7 5 119.414 11.6727 5
-1 -7 -5 139.405 13.6359 4
-1 -7 -5 126.973 12.4783 7
-1 7 -5 97.2407 13.1949 4
1 7 5 139.697 13.3224 3
-1 7 -5 97.7115 9.41042 3
1 7 5 100.506 11.0748 4
1 7 5 119.536 16.5265 6
1 7 5 111.565 11.9015 9
-1 7 -5 106.003 11.7864 9
-2 -7 -5 14.0802 5.70602 4
2 -7 5 22.1536 4.74904 3
2 -7 5 13.8116 5.38443 5
-2 -7 -5 11.4559 5.16249 7
-2 7 -5 20.2934 7.44611 9
2 7 5 10.836 6.36165 6
-2 7 -5 19.3076 5.50277 3
2 7 5 18.7087 6.78943 4
-2 7 -5 18.6372 6.39957 4
2 7 5 12.0967 5.06337 9
3 -7 5 17.4875 5.56603 5
3 -7 5 11.2807 4.33445 3
-3 -7 -5 12.5827 5.33893 7
-3 -7 -5 13.5557 6.15078 9
-3 -7 -5 11.3841 5.60915 4
3 7 5 16.6318 7.43353 6
3 7 5 13.2317 6.07485 9
-3 7 -5 22.3991 5.41025 3
-3 7 -5 19.6668 5.28747 6
-3 7 -5 17.6181 6.88084 4
-3 7 -5 14.3548 6.22786 8
-4 -7 -5 126.099 17.9045 4
-4 -7 -5 153.808 15.2023 7
-4 -7 -5 128.112 12.3522 9
-4 7 -5 144.5 16.4145 4
4 7 5 147.623 12.2636 9
-4 7 -5 132.397 16.2368 8
4 7 5 109.687 19.4092 6
-4 7 -5 122.041 16.3134 9
-4 7 -5 107.766 9.32523 3
-4 7 -5 152.309 12.0649 6
-5 -7 -5 17.0772 8.98642 4
-5 -7 -5 10.1413 5.62084 9
-5 -7 -5 22.643 7.33481 7
-5 7 -5 13.638 6.32685 8
-5 7 -5 5.84142 5.4203 9
-5 7 -5 17.1767 4.83025 3
5 7 5 19.5011 10.599 6
5 7 5 5.71311 3.89583 9
-5 7 -5 13.2067 5.77894 6
-6 -7 -5 14.6607 9.97853 4
-6 -7 -5 14.1754 7.49765 7
6 7 5 9.23425 5.0405 9
-6 7 -5 -4.4783 8.12187 6
-6 7 -5 15.0634 8.22303 9
-6 7 -5 11.4111 7.46249 8
-6 7 -5 16.1967 6.38514 4
6 7 5 3.70721 5.18644 8
6 7 5 0.11514 8.19531 6
-6 7 -5 17.6034 5.26659 3
-5 -8 5 2.70564 5.1419 7
-5 -8 5 10.9602 8.57137 4
-5 8 5 -3.5465 6.52131 9
5 8 -5 5.11603 5.42935 9
5 8 -5 2.1283 7.28312 6
5 8 -5 -1.1075 5.77856 8
-5 8 5 12.6653 5.81007 3
-4 8 5 77.9361 14.9732 9
4 8 -5 54.9728 13.3795 6
-4 8 5 77.1197 11.9243 3
4 8 -5 79.9946 12.4752 9
-3 -8 5 145.16 11.8999 7
-3 8 5 113.147 12.0991 4
3 8 -5 145.398 14.3089 9
-3 8 5 118.396 17.0347 9
3 8 -5 121.273 16.8623 6
-3 8 5 136.437 13.4504 3
2 -8 -5 13.5202 6.3983 5
-2 -8 5 8.62564 3.63154 7
2 -8 -5 16.1233 6.86679 3
2 -8 -5 8.57249 6.09741 5
-2 8 5 15.8494 6.79921 9
2 8 -5 21.1666 7.04357 6
-2 8 5 22.6501 6.03027 4
2 8 -5 16.1915 6.22123 9
1 -8 -5 7.19525 4.9396 3
-1 -8 5 2.50555 2.18505 7
-1 -8 5 5.87353 5.17233 5
-1 -8 5 1.46003 4.22595 3
1 8 -5 -1.4555 4.1501 6
-1 8 5 6.58505 5.44024 3
1 8 -5 9.90528 5.66786 9
-1 8 5 1.31493 4.89371 9
-1 8 5 10.0532 6.08419 4
0 -8 5 141.74 14.3195 5
0 -8 5 150.995 12.2263 3
0 -8 -5 149.361 13.3763 3
0 8 5 188.484 15.4413 4
0 8 5 139.739 14.8476 9
0 8 -5 146.536 14.6523 9
0 8 5 139.433 14.8703 6
0 8 5 143.849 22.7618 3
0 8 -5 141.718 10.7132 6
0 8 -5 179.423 16.5759 4
-1 -8 -5 2.61659 4.743 4
1 -8 5 -1.9308 3.93715 3
1 -8 5 4.53309 4.05567 5
1 8 5 11.3161 5.75916 4
1 8 5 5.11752 5.28809 3
1 8 5 6.85954 4.7566 6
-1 8 -5 0.96038 5.71804 4
1 8 5 0.91263 4.73732 9
-1 8 -5 6.9567 5.81708 9
-2 -8 -5 107.403 10.5094 7
2 -8 5 90.7223 11.9063 5
2 -8 5 84.0414 10.0802 3
-2 -8 -5 99.887 15.354 4
-2 8 -5 93.9033 14.8145 9
-2 8 -5 103.316 15.1694 4
-2 8 -5 94.9591 9.7339 3
2 8 5 73.5947 13.7122 6
-3 -8 -5 69.0192 10.6676 7
3 -8 5 73.3765 8.03031 3
-3 -8 -5 72.9867 12.7151 4
3 -8 5 100.411 9.47509 5
-3 8 -5 97.4736 15.1328 4
-3 8 -5 80.3901 13.5659 9
-3 8 -5 102.3 14.5679 8
3 8 5 77.5859 13.3082 9
3 8 5 73.3728 15.7282 6
-3 8 -5 72.1547 9.47594 3
-4 -8 -5 24.5191 9.16255 4
-4 -8 -5 41.6836 10.0065 7
-4 8 -5 24.3266 5.97704 3
-4 8 -5 18.0323 7.41343 9
-4 8 -5 32.8758 10.5553 8
-4 8 -5 34.8078 9.39247 4
4 8 5 11.0482 9.18546 6
-4 8 -5 36.4296 5.91061 6
-5 -8 -5 30.4521 9.12535 7
-5 -8 -5 36.6226 15.7812 4
-5 8 -5 36.257 10.3635 9
-5 8 -5 22.3056 8.19626 6
-5 8 -5 27.0457 8.36455 8
-5 8 -5 24.9943 6.00614 3
-4 -9 5 2.55551 4.81951 7
4 9 -5 2.20814 5.98994 8
-4 9 5 1.75968 6.35402 9
-4 9 5 2.80779 6.41686 3
4 9 -5 10.4206 8.36271 6
4 9 -5 1.57185 4.93593 9
-3 -9 5 92.1769 11.4148 7
3 9 -5 73.8616 13.2107 6
-3 9 5 79.6476 12.4315 3
-3 9 5 80.6662 15.2179 9
3 9 -5 73.3469 12.3159 9
-3 9 5 101.238 11.7922 4
-2 -9 5 4.27585 3.022 7
2 -9 -5 7.87451 5.34809 5
-2 -9 5 0.61081 7.09275 5
2 -9 -5 20.9539 7.75214 5
-2 9 5 16.5805 7.92132 9
-2 9 5 8.65919 6.93879 3
-2 9 5 10.2979 6.63459 4
2 9 -5 -3.1496 5.04367 9
2 9 -5 5.82401 5.43041 6
-1 -9 5 137.274 19.5209 5
-1 -9 5 115.229 12.4445 3
-1 9 5 95.0553 14.3494 9
1 9 -5 82.6471 11.1149 6
1 9 -5 118.606 16.6623 9
-1 9 5 116.848 15.263 4
-1 9 5 109.136 14.9636 3
0 -9 5 5.49048 6.14597 5
0 9 5 4.17807 5.15222 3
0 9 -5 4.60569 6.3387 9
0 9 5 12.1305 7.05045 4
0 9 -5 4.49137 5.64975 6
0 9 5 6.36267 6.13248 6
0 9 5 -1.9576 4.6801 9
1 -9 5 95.247 14.2459 5
-1 -9 -5 92.9182 6.403 7
-1 -9 -5 82.0589 6.80213 7
1 -9 5 88.4742 9.66279 3
1 9 5 54.343 12.012 6
1 9 5 70.0912 12.6627 3
1 9 5 83.1451 13.3152 9
-1 9 -5 66.89 12.334 9
2 -9 5 8.34298 5.88231 5
-2 -9 -5 29.8973 10.2437 4
-2 -9 -5 19.963 5.70837 7
2 -9 5 24.4686 6.36523 3
2 9 5 5.5638 5.1494 9
2 9 5 8.45596 6.39159 6
-2 9 -5 24.7713 8.19973 9
-2 9 -5 21.2406 10.2812 8
-3 -9 -5 45.1457 12.4953 4
3 -9 5 60.9545 8.98974 3
3 -9 5 72.5326 9.81189 5
-3 -9 -5 76.7104 10.9805 7
-3 9 -5 51.8789 12.5007 9
-3 9 -5 67.8069 15.0257 8
3 9 5 59.0284 10.8041 9
-3 9 -5 55.6054 8.79968 3
3 9 5 76.9639 16.1483 6
-4 -9 -5 -2.4761 8.05583 4
-4 -9 -5 -0.448 6.61167 7
4 9 5 8.06418 9.49022 6
4 9 5 0.38049 5.57888 9
-4 9 -5 18.2576 12.4361 8
-4 9 -5 8.12196 4.99137 3
-4 9 -5 9.99743 7.70946 9
-2 -10 5 3.60285 6.45971 5
2 -10 -5 -2.1638 5.72151 5
2 -10 -5 -21.27 10.9028 5
2 10 -5 13.5846 9.10571 9
2 10 -5 9.75198 7.30556 6
-2 10 5 -5.4552 5.77501 3
-2 10 5 9.7839 7.40971 9
-2 10 5 6.14984 7.56604 4
1 -10 -5 -12.781 5.20143 5
-1 -10 5 15.2998 9.80941 5
1 10 -5 -2.9299 9.65561 9
1 10 -5 4.39438 6.36073 6
-1 10 5 3.36258 8.77824 9
-1 10 5 -1.495 6.70951 6
0 -10 5 -7.601 6.75807 5
0 10 5 -7.8537 5.78231 3
0 10 5 -0.8001 7.45349 6
0 10 -5 5.87748 11.9732 9
0 10 5 -3.0489 6.22887 9
1 -10 5 34.3275 8.56316 5
1 -10 5 -8.0888 7.99665 3
1 10 5 5.59694 6.9204 9
1 10 5 13.0923 8.86224 6
-1 10 -5 20.9221 10.5064 9
-2 -10 -5 26.406 6.08466 7
2 -10 5 26.1297 7.97983 5
2 10 5 6.27756 10.0743 6
2 10 5 9.46493 8.41885 9
-2 10 -5 36.8397 11.9692 8
-2 10 -5 36.2986 12.1815 9
-8 0 6 17.0999 5.53044 9
-8 0 6 23.1324 6.82129 4
-8 0 6 24.7548 8.17461 5
-8 0 6 21.488 9.23605 3
-8 0 6 22.264 6.94778 7
-7 0 6 -4.3489 2.53366 7
-7 0 6 1.68064 3.56278 4
7 0 -6 -2.2379 3.78621 4
-7 0 6 1.10022 3.70067 5
-7 0 6 -0.9016 3.35803 9
6 0 -6 49.9327 8.07779 4
-6 0 6 47.9064 8.31959 4
-6 0 6 54.8785 10.5093 7
-6 0 6 33.3355 6.68558 9
-5 0 6 6.00386 5.08076 6
5 0 -6 0.33069 2.43273 7
5 0 -6 -0.4684 2.59212 4
-5 0 6 -0.4712 2.66919 9
-5 0 6 0.74848 3.16853 7
-5 0 6 -3.3273 2.26076 4
-4 0 6 954.781 34.919 4
4 0 -6 965.925 38.6718 7
-4 0 6 948.438 42.9671 6
4 0 -6 959.09 34.6904 4
-4 0 6 933.345 37.6173 7
-3 0 6 -3.4239 2.2657 5
3 0 -6 0.72568 1.71967 4
3 0 -6 1.76507 2.61679 7
-3 0 6 0.70216 1.98588 4
-3 0 6 -2.9984 3.1953 6
-2 0 6 597.02 22.9382 7
2 0 -6 563.637 23.0907 7
-2 0 6 608.138 23.1869 5
-2 0 6 591.262 20.0473 8
2 0 -6 609.129 21.2236 4
-1 0 6 1.65485 2.16102 3
-1 0 6 1.3367 1.75382 8
1 0 -6 0.02035 1.62973 8
-1 0 6 0.14459 1.20533 7
-1 0 6 1.04235 2.1286 5
1 0 -6 0.38746 2.48007 5
1 0 -6 0.81237 1.88183 7
0 0 6 9825.96 304.557 5
0 0 -6 9999.99 304.309 5
1 0 6 -0.9691 2.56262 6
-1 0 -6 -1.3809 1.34521 3
1 0 6 0.50726 3.24012 5
1 0 6 -1.2266 1.92791 8
1 0 6 -0.4571 1.34959 9
1 0 6 0.05384 1.59954 3
-1 0 -6 1.63945 2.68365 4
-1 0 -6 -0.0264 2.92073 5
-1 0 -6 -0.7991 1.91577 8
2 0 6 35.5862 6.6441 5
-2 0 -6 40.1292 4.13412 3
-2 0 -6 37.1614 4.79582 8
2 0 6 41.6781 6.31149 6
-2 0 -6 36.6267 5.49461 4
-2 0 -6 41.0906 6.19109 6
2 0 6 39.2627 4.8039 8
-2 0 -6 35.4987 6.2301 5
3 0 6 4.31624 2.13528 8
-3 0 -6 -3.5637 3.13102 5
-3 0 -6 0.86687 3.05749 6
3 0 6 0.68075 3.46318 6
-3 0 -6 -0.1242 2.08269 8
-3 0 -6 -3.1153 2.38663 4
-4 0 -6 443.488 17.9865 8
-4 0 -6 481.36 24.5248 5
4 0 6 454.101 18.7796 8
-4 0 -6 421.667 26.6701 6
4 0 6 422.659 25.2172 6
-4 0 -6 444.906 22.7002 4
-5 0 -6 -0.5722 3.85962 4
-5 0 -6 1.02385 2.32436 8
5 0 6 6.33009 5.74016 6
-5 0 -6 -4.4567 2.72316 7
5 0 6 0.20631 2.43481 8
-5 0 -6 2.15812 5.1849 6
-6 0 -6 201.077 16.9421 7
-6 0 -6 151.368 15.5338 5
-6 0 -6 145.794 16.2524 6
-6 0 -6 178.341 14.886 4
-7 0 -6 -0.4087 3.70988 4
7 0 6 -0.0277 7.55926 6
-7 0 -6 -8.7728 5.08992 5
-7 0 -6 1.39825 3.83131 7
-8 0 -6 258.688 23.3174 7
8 0 6 271.07 37.1808 6
-8 0 -6 266.271 21.3808 4
-8 -1 6 189.278 15.2978 4
-8 -1 6 183.59 17.5087 7
-8 -1 6 200.124 17.4676 5
-8 -1 6 209.788 15.2046 9
-8 1 6 188.656 13.9318 4
-8 1 6 209.368 17.6111 7
-8 1 6 170.473 13.8433 9
-8 1 6 175.368 17.1118 3
-8 1 6 171.109 13.2201 5
-7 -1 6 38.0746 7.49831 9
-7 -1 6 29.9711 8.80031 7
-7 -1 6 11.2259 5.37209 4
-7 1 6 15.876 6.00397 3
-7 1 6 22.1774 5.88935 5
-7 1 6 31.5108 8.53159 7
-7 1 6 20.2504 5.73626 4
7 1 -6 25.0222 7.33505 4
-7 1 6 14.6407 5.53935 9
-6 -1 6 263.104 18.5853 7
-6 -1 6 247.703 15.4947 9
-6 -1 6 291.294 17.5122 4
6 1 -6 269.469 16.7816 4
-6 1 6 265.158 18.3474 3
-6 1 6 250.972 22.8679 6
-6 1 6 285.256 18.4139 7
-5 -1 6 106.306 13.1952 7
-5 -1 6 93.9876 8.5015 9
-5 -1 6 94.3087 10.9908 4
-5 -1 6 117.879 17.3861 6
5 -1 -6 85.9149 11.4843 7
5 -1 -6 87.8344 7.42846 4
-5 1 6 99.9756 8.31038 5
-5 1 6 89.6122 12.5587 3
5 1 -6 130.988 15.4133 4
-5 1 6 80.7172 8.86172 7
5 1 -6 107.186 14.1192 7
-5 1 6 77.6435 7.13569 4
-5 1 6 82.9638 13.4742 6
-4 -1 6 36.8549 6.08066 9
-4 -1 6 37.9752 7.42652 7
4 -1 -6 27.377 6.2422 7
4 -1 -6 44.2234 5.18048 4
-4 -1 6 44.9351 7.49075 4
-4 -1 6 46.1827 10.6089 6
-4 1 6 38.4163 6.61095 7
-4 1 6 42.3435 9.63701 6
-4 1 6 40.4022 7.37704 3
-4 1 6 42.3808 6.15421 5
4 1 -6 43.3294 6.60812 4
-4 1 6 39.3297 4.92999 4
-3 -1 6 184.954 11.4734 7
-3 -1 6 189.504 10.5164 9
3 -1 -6 173.895 11.0706 7
-3 -1 6 162.902 10.3904 4
-3 -1 6 167.965 13.5413 6
-3 1 6 167.491 13.7308 6
-3 1 6 174.035 9.38656 5
-3 1 6 175.122 11.3164 3
3 1 -6 173.989 11.6916 7
3 1 -6 178.361 10.3775 4
-3 1 6 167.746 10.3435 7
-3 1 6 173.661 8.06207 8
2 -1 -6 10.187 3.21174 7
-2 -1 6 9.56424 3.66294 4
-2 -1 6 21.2045 4.3445 9
-2 -1 6 10.9383 2.94572 7
2 -1 -6 12.9744 3.1406 5
-2 -1 6 9.91411 4.56857 6
-2 -1 6 8.70188 3.98129 5
-2 1 6 17.7337 3.21121 8
-2 1 6 16.0888 3.40217 5
2 1 -6 15.5033 3.9841 7
2 1 -6 14.2742 3.58289 4
-2 1 6 9.6545 3.39163 3
-2 1 6 13.253 3.26341 7
1 -1 -6 5452.7 168.19 5
1 -1 -6 5528.67 168.913 3
-1 -1 6 5488.73 168.123 7
1 -1 -6 5442.25 167.563 7
-1 -1 6 5514.95 168.604 9
-1 -1 6 5422.53 170.064 5
1 -1 -6 5261.56 167.478 8
-1 -1 6 5487.08 167.299 8
-1 1 6 5478.06 168.813 3
-1 1 6 5441.95 167.314 8
1 1 -6 5448.33 166.885 8
1 1 -6 5277.82 170.047 5
-1 1 6 5594.17 168.667 5
1 1 -6 5437.62 168.523 9
1 1 -6 5232.39 168.235 7
0 -1 -6 3617.19 112.569 7
0 -1 6 3673.98 112.435 7
0 -1 -6 3628.26 113.145 8
0 -1 -6 3657.41 115.152 5
0 -1 6 3606.5 114.87 5
0 -1 6 3505.31 113.214 8
0 -1 -6 3691.52 113.259 3
0 -1 -6 3636.17 113.14 4
0 -1 6 3649.73 113.154 9
0 -1 6 3633.21 111.318 3
0 1 6 3715.04 113.378 3
0 1 -6 3531.12 114.926 5
0 1 -6 3611.67 113.115 9
0 1 6 3635.57 113.011 4
0 1 6 3546.02 112.798 8
0 1 6 3741.5 116.019 5
0 1 -6 3578.52 112.99 8
0 1 -6 3633.38 112.535 7
-1 -1 -6 208.821 9.65922 8
1 -1 6 195.647 11.1979 5
-1 -1 -6 195.352 9.35425 3
1 -1 6 199.61 9.00478 9
1 -1 6 202.861 9.53863 6
-1 -1 -6 197.453 12.3963 5
1 -1 6 187.251 9.95814 8
-1 -1 -6 198.78 10.7296 4
-1 1 -6 194.23 9.72347 8
1 1 6 189.914 10.4015 4
-1 1 -6 194.711 10.7733 5
-1 1 -6 193.141 8.85597 9
1 1 6 199.895 9.3418 8
1 1 6 204.319 9.6934 3
-2 -1 -6 285.24 13.023 3
2 -1 6 285.335 13.1175 8
-2 -1 -6 269.768 14.5269 4
-2 -1 -6 290.298 12.3775 8
-2 -1 -6 305.247 17.2086 5
2 -1 6 277.515 14.4265 6
2 -1 6 269.426 11.3097 9
2 -1 6 265.822 15.0463 5
-2 1 -6 263.42 13.7509 6
2 1 6 259.98 11.8521 8
2 1 6 273.778 15.8403 6
-2 1 -6 266.352 12.5417 8
-2 1 -6 285.355 11.2705 9
-2 1 -6 297.297 14.6132 5
2 1 6 272.319 14.3466 4
-3 -1 -6 880.609 34.5651 4
-3 -1 -6 832.874 36.2194 6
3 -1 6 861.976 31.3282 8
-3 -1 -6 840.251 32.2018 3
-3 -1 -6 847.096 29.9581 8
-3 -1 -6 800.806 36.5658 5
-3 1 -6 842.873 33.6284 5
-3 1 -6 850.407 30.5874 8
3 1 6 833.808 29.7922 8
-3 1 -6 858.548 34.625 6
-3 1 -6 883.833 28.8673 9
3 1 6 842.507 34.0574 4
-3 1 -6 833 33.3977 4
3 1 6 829.045 36.6163 6
-4 -1 -6 361.955 15.4783 8
-4 -1 -6 373.49 21.0329 3
-4 -1 -6 358.819 22.2643 5
-4 -1 -6 360.547 22.1928 6
-4 -1 -6 356.313 20.1551 4
4 -1 6 367.921 22.3061 6
4 1 6 353.62 15.5493 8
4 1 6 348.83 22.5935 6
4 1 6 367.08 22.4146 4
-4 1 -6 374.551 16.1055 8
-4 1 -6 347.94 19.3022 5
-4 1 -6 362.907 21.3286 6
-4 1 -6 386.063 20.0719 4
-5 -1 -6 354.944 24.0092 5
-5 -1 -6 385.512 22.5116 4
-5 -1 -6 388.027 23.1117 7
-5 -1 -6 370.855 16.2164 8
-5 -1 -6 388.503 20.4296 3
5 -1 6 381.996 25.1988 6
-5 -1 -6 360.719 24.6355 6
5 1 6 371.197 16.6101 8
-5 1 -6 374.254 21.3081 4
-5 1 -6 404.504 21.776 5
5 1 6 383.379 26.0817 6
-5 1 -6 385.961 22.132 7
-5 1 -6 408.252 17.2101 8
5 1 6 370.209 21.6035 4
-5 1 -6 380.806 24.0166 6
-6 -1 -6 14.691 5.49239 3
6 -1 6 11.1329 7.36672 6
-6 -1 -6 20.0767 7.96779 5
-6 -1 -6 18.3093 6.22458 4
-6 -1 -6 10.965 5.99774 7
-6 1 -6 15.7169 7.36545 4
6 1 6 7.40134 7.43334 6
-6 1 -6 21.4731 8.2783 6
-6 1 -6 22.4496 7.54089 7
-6 1 -6 12.648 3.20773 8
-6 1 -6 11.3251 6.55066 5
-7 -1 -6 50.6689 11.6368 7
-7 -1 -6 48.9396 12.126 5
-7 -1 -6 41.0895 9.3682 4
7 -1 6 38.6596 11.5629 6
-7 1 -6 44.135 9.60356 7
-7 1 -6 26.2322 8.85616 5
7 1 6 40.6085 13.7381 6
-7 1 -6 33.0714 8.86358 4
-7 1 -6 75.5022 21.5156 6
-8 -1 -6 8.71722 5.41858 4
-8 -1 -6 14.1692 8.68365 7
-8 1 -6 16.9604 8.91076 5
-8 1 -6 18.0916 6.12031 3
-8 1 -6 19.4846 7.68797 4
-8 1 -6 10.0315 6.95018 7
8 1 6 9.91282 8.70815 6
-8 -2 6 23.17 8.57257 7
-8 -2 6 13.3556 5.90539 9
-8 -2 6 19.8199 7.15867 4
-8 2 6 11.355 6.03812 7
-8 2 6 18.014 6.94546 3
-7 -2 6 9.12181 4.60271 9
-7 -2 6 17.5845 6.1467 4
-7 -2 6 16.961 6.56965 7
7 2 -6 14.963 6.31291 4
-7 2 6 12.0903 5.12286 7
-7 2 6 9.27125 4.7134 3
-7 2 6 15.2166 3.92929 5
-6 -2 6 116.674 10.4413 9
-6 -2 6 158.178 20.5214 7
-6 -2 6 130.736 12.6109 4
-6 -2 6 135.689 22.4214 6
6 2 -6 138.186 12.4746 4
-6 2 6 131.047 9.00909 4
-6 2 6 136.485 12.7258 3
-6 2 6 136.022 8.71301 5
-6 2 6 143.722 12.1831 7
5 -2 -6 1160.43 47.448 7
-5 -2 6 1268.62 49.4251 9
-5 -2 6 1265.09 54.4661 6
-5 -2 6 1190.56 47.7798 4
-5 -2 6 1207.34 48.9533 7
-5 2 6 1187.06 54.9512 6
5 2 -6 1203.07 47.0645 4
5 2 -6 1205.33 54.9385 6
-5 2 6 1204.24 40.9825 5
5 2 -6 1216.15 50.3555 7
-5 2 6 1225.77 48.3027 3
-5 2 6 1208.23 46.3542 7
-4 -2 6 361.202 18.8236 4
4 -2 -6 341.75 18.0149 7
-4 -2 6 345.428 17.4998 9
-4 -2 6 381.704 22.9149 6
-4 -2 6 352.227 19.2037 7
4 2 -6 316.353 22.0059 6
-4 2 6 351.222 23.0331 6
-4 2 6 353.344 17.2973 7
4 2 -6 337.477 19.5996 7
-4 2 6 312.793 14.4426 8
-4 2 6 342.73 13.6332 5
-4 2 6 348.944 18.8042 3
-3 -2 6 842.035 34.2732 4
-3 -2 6 873.078 34.2551 7
3 -2 -6 887.291 32.8816 7
-3 -2 6 844.876 36.9776 6
-3 -2 6 850.495 32.9094 9
-3 2 6 880.111 30.8615 8
3 2 -6 894.075 37.9621 6
3 2 -6 864.002 32.8941 9
-3 2 6 863.908 29.0056 5
-3 2 6 823.186 31.5193 7
-3 2 6 874.403 33.9964 3
3 2 -6 883.52 35.4327 7
3 2 -6 855.882 33.6531 4
-2 -2 6 454.662 21.4869 6
2 -2 -6 457.599 19.9467 3
-2 -2 6 469.3 19.8371 9
-2 -2 6 471.946 19.9181 7
2 -2 -6 468.533 18.4187 7
-2 -2 6 429.827 20.2155 4
2 -2 -6 467.12 16.9603 5
2 2 -6 479.413 17.3734 8
-2 2 6 475.934 17.6201 5
-2 2 6 466.325 20.1132 3
2 2 -6 442.478 21.5578 6
-2 2 6 451.898 18.4462 8
2 2 -6 445.518 20.1425 4
-2 2 6 466.792 17.8685 7
2 2 -6 485.637 20.6747 7
2 2 -6 456.242 19.4435 9
-1 -2 6 98.2388 8.44585 5
1 -2 -6 95.1061 5.6547 7
1 -2 -6 101.189 7.35748 3
-1 -2 6 94.907 7.10204 9
-1 -2 6 98.5502 7.25769 6
1 -2 -6 99.4719 6.79701 5
-1 -2 6 96.6369 6.50971 7
1 -2 -6 100.331 5.0929 4
1 2 -6 90.8058 7.68842 4
-1 2 6 97.3371 6.87743 8
1 2 -6 102.192 7.42825 9
1 2 -6 104.38 6.8294 8
-1 2 6 92.8652 7.54802 5
1 2 -6 93.2615 6.67435 7
-1 2 6 102.024 5.63027 7
-1 2 6 99.4928 7.22016 3
-1 2 6 97.8836 5.122 4
0 -2 6 178.9 7.75936 7
0 -2 6 165.468 10.3043 5
0 -2 -6 162.165 10.8607 5
0 -2 -6 163.229 9.22687 3
0 -2 -6 160.807 7.75216 7
0 -2 6 156.933 9.16163 9
0 -2 -6 163.463 8.77046 4
0 2 -6 161.707 10.297 5
0 2 -6 165.097 7.91567 7
0 2 6 176.416 9.02781 8
0 2 -6 151.503 9.14449 8
0 2 6 165.051 9.19069 3
0 2 6 157.853 8.61025 4
0 2 -6 155.74 9.14009 9
1 -2 6 79.5621 6.41726 9
-1 -2 -6 84.3114 9.3264 5
1 -2 6 89.451 7.38979 5
-1 -2 -6 101.814 6.9496 3
-1 -2 -6 88.7757 7.37222 4
-1 -2 -6 85.539 6.83577 8
-1 2 -6 94.6555 6.752 9
1 2 6 86.6609 6.04535 9
1 2 6 89.5912 7.41481 4
1 2 6 85.5558 6.91018 3
-1 2 -6 83.8843 7.12586 8
-1 2 -6 86.039 7.1897 5
1 2 6 86.4987 6.28127 8
-1 2 -6 91.2859 5.28926 7
-2 -2 -6 162.223 9.88369 3
-2 -2 -6 145.641 8.87279 8
-2 -2 -6 164.66 11.0841 4
2 -2 6 147.478 8.85571 9
2 -2 6 156.989 9.6894 6
2 -2 6 135.513 9.93536 5
-2 2 -6 159.043 9.17046 6
-2 2 -6 135.128 9.21862 5
2 2 6 149.868 8.36631 8
2 2 6 167.63 12.4367 6
-2 2 -6 155.683 8.82909 9
-2 2 -6 142.339 9.47795 8
-2 2 -6 157.561 6.42074 3
2 2 6 171.206 10.9187 4
-3 -2 -6 -0.97 2.29032 8
-3 -2 -6 0.84685 2.83558 3
-3 -2 -6 0.52068 2.3587 4
3 -2 6 -4.0473 2.62882 6
3 -2 6 1.275 2.91224 5
-3 -2 -6 1.14335 2.80019 6
-3 2 -6 1.55113 2.64898 5
3 2 6 -1.3856 3.38248 6
-3 2 -6 -1.2374 1.40503 3
3 2 6 1.80883 1.8852 8
-3 2 -6 -1.0199 2.68313 4
-3 2 -6 4.19564 2.64786 6
3 2 6 -0.4963 2.57488 4
-3 2 -6 0.78674 2.06648 9
-4 -2 -6 40.0856 7.94548 4
4 -2 6 40.0844 9.2082 6
-4 -2 -6 62.5992 7.21924 8
-4 2 -6 62.7393 7.74677 8
-4 2 -6 59.2453 8.26012 5
-4 2 -6 60.7843 9.79911 4
-4 2 -6 52.1698 8.9662 6
-4 2 -6 51.7626 5.63424 9
-4 2 -6 53.6954 6.56565 3
4 2 6 55.7649 11.6544 6
4 2 6 65.5137 11.4317 4
4 2 6 54.5183 6.03499 8
5 -2 6 43.5669 10.3766 6
-5 -2 -6 50.2626 9.22186 3
-5 -2 -6 68.1793 13.1031 6
-5 -2 -6 43.8013 10.3157 5
-5 -2 -6 52.8131 10.243 7
-5 -2 -6 48.2277 6.26601 8
-5 -2 -6 61.5952 11.706 4
-5 2 -6 44.7546 6.23306 9
5 2 6 51.3475 8.40722 4
-5 2 -6 43.9857 8.51643 7
5 2 6 52.6671 6.23386 8
-5 2 -6 52.7287 7.63903 3
5 2 6 51.2396 11.9985 6
-5 2 -6 44.9316 7.76207 4
-5 2 -6 49.7535 8.22684 5
-5 2 -6 44.0905 6.8651 8
-6 -2 -6 42.6718 11.9091 6
-6 -2 -6 61.6742 14.225 5
-6 -2 -6 68.5348 11.2209 3
-6 -2 -6 75.4066 13.4007 4
-6 -2 -6 58.0012 10.404 7
-6 2 -6 55.2434 9.21154 5
-6 2 -6 49.4748 11.4289 6
-6 2 -6 56.535 7.53702 8
-6 2 -6 62.5316 9.57177 3
-6 2 -6 65.0491 10.5946 4
6 2 6 47.1258 12.6959 6
-6 2 -6 64.7283 11.229 7
-7 -2 -6 102.122 15.2898 4
-7 -2 -6 137.588 17.5624 7
-7 2 -6 109 10.4659 3
-7 2 -6 113.701 18.4383 6
-7 2 -6 100.098 11.1012 5
-7 2 -6 128.897 16.2074 7
-7 2 -6 98.0444 8.33718 8
7 2 6 144.879 24.2685 6
-8 -2 -6 -0.5523 6.2312 4
-8 2 -6 -2.8635 3.14225 3
-8 2 -6 0.72642 5.64762 7
8 2 6 -11.18 7.47066 6
-8 2 -6 8.6572 5.62903 5
-8 2 -6 5.60103 5.80879 4
-8 -3 6 117.141 12.2835 9
-8 -3 6 99.4593 15.9277 4
-8 3 6 130.768 13.2314 7
-8 3 6 129.997 17.7173 3
-8 3 6 130.759 13.6094 9
-7 -3 6 205.588 17.6404 4
-7 -3 6 205.218 15.0354 9
-7 -3 6 221.21 18.7951 7
-7 3 6 169.609 14.4803 7
-7 3 6 179.188 16.1742 3
-6 -3 6 21.0525 7.02251 6
-6 -3 6 43.9434 9.24785 4
-6 -3 6 40.1676 9.50611 7
-6 -3 6 25.901 6.40581 9
-6 3 6 35.0673 7.03796 7
6 3 -6 34.5027 11.9742 6
6 3 -6 36.7769 7.6858 4
-6 3 6 20.8931 6.63852 3
-6 3 6 37.0459 11.8472 6
-5 -3 6 63.6121 10.9083 7
-5 -3 6 51.7248 11.4783 6
-5 -3 6 51.9927 9.37814 4
-5 -3 6 46.5126 7.69406 9
-5 3 6 47.7648 6.97753 8
-5 3 6 57.873 7.72539 7
5 3 -6 52.2365 13.2669 6
-5 3 6 31.3726 8.58953 6
-5 3 6 46.9451 8.88842 3
5 3 -6 72.8695 11.3134 4
-4 -3 6 193.336 12.6586 9
-4 -3 6 180.289 13.6345 7
-4 -3 6 205.118 14.9026 4
4 -3 -6 203.039 12.7688 7
-4 -3 6 171.596 15.2279 6
4 3 -6 187.174 16.7504 6
4 3 -6 190.477 14.5455 7
4 3 -6 187.311 12.1977 9
4 3 -6 186.151 13.6426 4
-4 3 6 194.317 13.5365 3
-4 3 6 201.948 11.4801 7
-4 3 6 175.337 18.7073 6
3 -3 -6 70.2767 6.59608 7
3 -3 -6 66.6935 7.13785 3
-3 -3 6 77.1476 9.89686 4
-3 -3 6 87.2814 8.37776 7
-3 -3 6 83.7632 11.3885 6
3 3 -6 72.0588 7.18906 9
3 3 -6 79.3261 8.0869 4
-3 3 6 68.3169 7.64548 3
-3 3 6 66.6053 5.58601 7
3 3 -6 70.0938 9.1917 7
3 3 -6 73.2001 11.4326 6
-2 -3 6 95.0106 8.14962 9
2 -3 -6 97.5065 6.27386 7
2 -3 -6 90.1655 5.32409 5
-2 -3 6 93.5658 7.78105 7
-2 -3 6 94.8059 8.60642 6
-2 -3 6 80.707 8.60114 4
2 -3 -6 90.686 7.88438 3
2 3 -6 108.479 9.13342 4
2 3 -6 105.685 9.3706 6
2 3 -6 100.296 7.25172 8
-2 3 6 97.4354 8.12893 3
2 3 -6 84.5217 7.96208 7
-2 3 6 95.7661 5.69636 7
2 3 -6 91.7531 7.896 9
1 -3 -6 301.773 14.5185 5
-1 -3 6 298.561 13.587 6
-1 -3 6 320.84 13.5868 7
1 -3 -6 290.989 12.5133 4
1 -3 -6 305.119 12.112 7
1 -3 -6 307.007 14.8795 3
-1 -3 6 307.607 15.2406 9
-1 -3 6 293.389 16.4713 5
1 3 -6 293.939 15.0135 9
1 3 -6 286.991 13.9403 7
1 3 -6 296.051 14.4004 8
-1 3 6 310.604 15.0026 3
1 3 -6 301.831 15.9667 4
1 3 -6 308.825 14.1599 6
-1 3 6 295.653 12.4023 4
0 -3 6 217.158 12.7523 5
0 -3 6 214.616 12.1814 9
0 -3 -6 215.128 9.44332 7
0 -3 -6 217.329 13.7259 5
0 -3 6 214.463 9.19392 7
0 -3 6 207.095 9.37595 3
0 -3 -6 211.348 11.6854 3
0 -3 -6 203.463 11.105 4
0 3 -6 226.156 12.3407 8
0 3 -6 221.399 9.83554 7
0 3 6 218.822 12.3062 9
0 3 6 205.798 11.5903 3
0 3 6 201.651 10.8601 4
0 3 -6 193.587 11.7161 9
0 3 6 203.132 11.423 8
1 -3 6 4.75492 3.14501 5
-1 -3 -6 1.36316 2.59525 3
1 -3 6 2.91244 1.44354 3
-1 -3 -6 3.64935 3.29925 4
1 -3 6 1.3394 2.57467 9
1 3 6 1.39104 2.28798 8
-1 3 -6 -0.3299 3.238 8
1 3 6 0.82833 3.34939 4
1 3 6 0.81454 2.75225 3
1 3 6 4.87591 3.053 9
-1 3 -6 6.17725 3.28525 5
-1 3 -6 2.43807 1.59633 7
-1 3 -6 5.84035 3.04987 9
2 -3 6 354.707 16.892 5
-2 -3 -6 356.626 18.7197 4
-2 -3 -6 354.129 17.3455 3
2 -3 6 347.574 16.8549 9
-2 3 -6 295.152 16.0148 9
2 3 6 364.114 15.7469 8
-2 3 -6 370.619 12.8662 3
-2 3 -6 362.566 17.49 8
-2 3 -6 344.444 15.0327 6
2 3 6 366.768 18.5405 4
2 3 6 344.614 17.7607 3
-2 3 -6 355.6 16.5707 5
2 3 6 344.589 15.0078 9
2 3 6 379.36 20.9157 6
-3 -3 -6 82.9348 5.98513 9
3 -3 6 86.4323 8.492 5
-3 -3 -6 98.0734 8.73569 3
-3 -3 -6 96.59 11.7592 4
-3 3 -6 80.7921 5.48024 3
3 3 6 77.5406 6.42771 8
-3 3 -6 88.139 8.28202 6
-3 3 -6 82.0906 7.70196 9
3 3 6 140.379 17.4119 6
-3 3 -6 77.9763 7.08759 5
-3 3 -6 89.6068 8.57421 8
-4 -3 -6 205.222 17.4037 6
-4 -3 -6 222.606 16.6592 4
-4 -3 -6 218.789 15.12 3
-4 3 -6 223.67 11.479 3
4 3 6 225.036 15.9857 4
-4 3 -6 208.771 14.67 6
-4 3 -6 201.245 12.793 9
-4 3 -6 222.829 13.8161 8
-4 3 -6 228.482 12.6329 5
-4 3 -6 247.454 15.6954 4
4 3 6 233.574 19.2061 6
4 3 6 227.314 11.4336 8
-5 -3 -6 49.6212 9.52595 7
-5 -3 -6 31.3759 7.73505 4
-5 -3 -6 26.9382 7.06622 3
5 3 6 52.8659 6.28354 8
-5 3 -6 41.4544 6.86437 3
-5 3 -6 50.5667 8.72538 7
-5 3 -6 55.0869 7.645 9
5 3 6 50.0936 12.4557 6
-5 3 -6 37.9442 8.26979 4
-5 3 -6 44.5021 7.57256 8
-5 3 -6 45.6323 9.58977 6
-5 3 -6 48.6197 7.20161 5
-6 -3 -6 14.8758 8.28514 5
-6 -3 -6 3.02869 5.69362 3
-6 -3 -6 6.90827 5.09275 6
-6 -3 -6 6.1061 5.69484 4
-6 -3 -6 8.18629 6.0982 7
-6 3 -6 4.57682 3.65975 5
-6 3 -6 7.65471 3.08943 7
6 3 6 0.59075 5.21822 6
-6 3 -6 9.6007 4.23328 8
-6 3 -6 4.68473 3.92337 9
-6 3 -6 3.51003 6.5371 6
-6 3 -6 0.55421 3.50102 4
-6 3 -6 7.36322 3.79488 3
-7 -3 -6 26.9305 8.95536 4
-7 -3 -6 20.9984 7.8389 7
-7 3 -6 23.7128 7.01529 7
7 3 6 38.4139 12.7605 6
-7 3 -6 19.3777 6.43127 3
-7 3 -6 9.5486 8.17893 6
-7 3 -6 21.7675 5.55201 8
-7 3 -6 20.6708 5.33741 9
-8 -3 -6 23.5086 10.8588 7
-8 -3 -6 30.7542 11.7354 4
-8 3 -6 45.8881 11.0972 5
8 3 6 37.81 16.7333 6
-8 3 -6 36.6273 9.26167 7
-8 3 -6 36.5416 9.01232 4
-8 3 -6 54.9191 9.50572 3
-8 -4 6 34.7094 10.6638 7
-8 -4 6 55.353 11.9371 4
-8 4 6 50.4376 11.1948 3
-8 4 6 47.5577 10.9278 9
-8 4 6 42.6914 8.36872 7
-7 -4 6 71.2213 10.4906 9
-7 -4 6 48.3637 9.81845 7
-7 -4 6 49.4732 10.4446 4
7 4 -6 44.2931 13.276 6
-7 4 6 36.124 7.23714 7
-7 4 6 45.0823 9.16518 9
-7 4 6 31.0144 7.96533 3
-6 -4 6 62.9959 17.7157 4
-6 -4 6 55.1604 9.07902 9
-6 -4 6 75.4376 14.6879 6
-6 -4 6 61.4356 12.463 7
-6 4 6 59.1515 8.05776 7
-6 4 6 81.7565 14.7984 6
-6 4 6 53.7852 7.215 8
6 4 -6 75.3803 12.763 4
-6 4 6 51.5758 9.85847 9
6 4 -6 85.335 18.1033 6
-5 -4 6 181.177 16.0082 4
-5 -4 6 226.04 16.6829 7
-5 -4 6 182.347 13.7753 9
-5 -4 6 192.613 17.5325 6
-5 4 6 225.423 20.2741 6
5 4 -6 213.17 20.0278 6
-5 4 6 202.277 12.2989 7
5 4 -6 213.442 16.1363 4
-5 4 6 212.712 15.6893 3
-4 -4 6 413.238 22.4934 7
4 -4 -6 392.673 19.1382 7
-4 -4 6 403.005 21.2685 9
-4 -4 6 386.746 23.2636 4
-4 4 6 435.538 17.9479 7
4 4 -6 412.184 22.8915 4
-4 4 6 430.817 22.0734 3
4 4 -6 395.97 25.4952 6
4 4 -6 404.393 20.6842 9
4 4 -6 385.433 22.6175 7
3 -4 -6 120.247 11.6314 3
3 -4 -6 140.619 8.68712 7
-3 -4 6 138.198 10.9921 7
-3 -4 6 147.563 12.7826 4
-3 -4 6 151.267 12.665 6
3 4 -6 133.571 11.4422 7
-3 4 6 131.134 10.8398 3
-3 4 6 131.65 7.36981 7
3 4 -6 137.484 9.3367 8
3 4 -6 140.681 13.2648 6
3 4 -6 136.567 11.5103 4
3 4 -6 129.903 10.5564 9
2 -4 -6 387.819 15.3999 7
-2 -4 6 390.454 21.0084 4
-2 -4 6 375.709 18.7353 3
-2 -4 6 386.448 19.5927 9
-2 -4 6 381.885 18.1889 7
2 -4 -6 392.305 15.5235 5
-2 -4 6 393.925 19.3364 6
2 -4 -6 382.722 18.9552 3
2 4 -6 396.841 20.6988 4
2 4 -6 392.985 20.3379 6
-2 4 6 394.283 14.7368 7
-2 4 6 422.501 21.4259 9
-2 4 6 381.715 15.1785 4
2 4 -6 404.667 19.4632 9
2 4 -6 356.485 18.6926 7
1 -4 -6 809.41 32.3941 5
1 -4 -6 845.789 28.2858 7
-1 -4 6 804.826 35.0432 5
1 -4 -6 841.305 30.6505 4
-1 -4 6 830.707 31.253 3
-1 -4 6 845.203 30.2311 7
-1 -4 6 786.427 35.3239 9
-1 4 6 858.235 34.6565 9
-1 4 6 877.416 33.3437 3
1 4 -6 823.84 31.287 7
1 4 -6 864.866 31.4604 6
1 4 -6 803.093 34.4549 4
-1 4 6 831.52 30.2868 4
1 4 -6 847.925 33.3941 9
0 -4 -6 368.861 17.6695 4
0 -4 -6 384.843 14.8536 7
0 -4 6 425.686 22.356 5
0 -4 6 378.31 14.4122 7
0 -4 6 366.931 18.9263 9
0 -4 6 377.775 15.5887 3
0 -4 -6 380.421 19.9491 3
0 4 6 392.416 19.1696 9
0 4 6 349.27 17.1649 4
0 4 -6 376.202 18.8508 9
0 4 -6 383.116 15.5247 7
0 4 6 389.978 18.5879 3
0 4 -6 372.446 19.5216 4
1 -4 6 38.6941 3.75063 3
1 -4 6 51.3931 7.91571 9
1 -4 6 48.4752 7.13836 5
-1 -4 -6 50.701 7.45691 3
-1 -4 -6 36.7142 6.80634 4
1 4 6 47.1163 6.77839 9
-1 4 -6 34.1018 6.48181 9
1 4 6 42.296 6.89094 8
-1 4 -6 42.3318 3.54578 7
-1 4 -6 42.4774 4.15408 3
1 4 6 54.0346 8.49701 3
1 4 6 34.6883 6.18695 4
-1 4 -6 44.0503 6.94373 8
2 -4 6 6.25755 3.34995 5
-2 -4 -6 -1.8032 2.7216 4
2 -4 6 0.44193 1.50572 3
-2 -4 -6 3.92432 3.33611 3
-2 4 -6 0.84151 1.29847 7
-2 4 -6 -2.4925 3.2418 8
2 4 6 0.38104 3.03893 3
-2 4 -6 4.56365 1.71989 3
-2 4 -6 -1.0656 1.69639 6
2 4 6 3.19997 2.60896 4
2 4 6 -2.6824 2.17639 9
-2 4 -6 1.61479 3.20905 9
2 4 6 -2.3806 3.07847 6
-3 -4 -6 3.92917 2.65884 9
-3 -4 -6 4.8112 4.36037 4
3 -4 6 8.83331 4.16851 5
-3 -4 -6 12.1388 4.50328 3
-3 4 -6 -0.5112 3.4517 6
3 4 6 3.91085 5.23398 6
-3 4 -6 6.70964 3.46962 5
3 4 6 8.51937 4.60472 4
3 4 6 6.09133 2.86288 9
-3 4 -6 4.21472 3.79198 9
-3 4 -6 5.58371 2.1468 3
-3 4 -6 -0.8639 3.51579 8
-4 -4 -6 51.6969 6.22016 9
-4 -4 -6 47.8275 9.7826 7
-4 -4 -6 43.1548 9.14384 4
-4 -4 -6 53.6975 9.588 3
-4 4 -6 56.2138 8.78873 6
-4 4 -6 41.6387 7.28488 9
-4 4 -6 50.0037 5.26157 3
4 4 6 50.9462 12.053 6
-4 4 -6 53.6669 6.95963 5
4 4 6 51.7761 6.60628 8
4 4 6 46.1643 5.00104 9
-4 4 -6 58.0275 9.52177 8
-4 4 -6 50.6468 7.93221 7
-5 -4 -6 213.131 18.3443 4
-5 -4 -6 244.605 18.6574 7
-5 -4 -6 249.418 17.4346 3
-5 4 -6 194.667 14.0171 9
-5 4 -6 217.5 12.1619 5
-5 4 -6 195.612 11.9475 3
-5 4 -6 205.394 14.5188 8
5 4 6 226.597 21.4783 6
-5 4 -6 208.432 15.6249 4
-5 4 -6 219.488 14.5378 7
5 4 6 219.024 12.0347 8
-5 4 -6 245.65 17.6346 6
-6 -4 -6 291.845 21.8993 7
-6 -4 -6 236.423 20.4223 4
-6 4 -6 256.717 16.1504 8
-6 4 -6 232.633 16.9091 4
-6 4 -6 236.168 19.1136 6
-6 4 -6 226.527 16.1875 7
-6 4 -6 222.723 15.2733 9
6 4 6 203.857 22.2378 6
-6 4 -6 256.41 13.0859 5
-6 4 -6 212.175 13.8327 3
-7 -4 -6 32.1852 9.47833 7
-7 -4 -6 32.9091 10.2771 4
-7 4 -6 24.6782 6.41152 8
-7 4 -6 51.7287 10.2036 4
-7 4 -6 43.9624 7.09971 9
7 4 6 18.5309 18.3653 6
-7 4 -6 19.2088 9.47693 6
-7 4 -6 27.7395 7.04866 7
-7 4 -6 20.6056 6.42099 3
-7 -5 6 0.68152 5.29063 7
-7 -5 6 35.345 9.73957 4
-7 5 6 -1.144 4.72011 3
-7 5 6 9.01913 4.70648 7
7 5 -6 -2.3479 8.38275 6
-7 5 6 10.8586 4.73505 8
-7 5 6 1.55935 5.27331 9
-7 5 6 3.24908 5.08862 8
-6 -5 6 179.811 16.7723 7
-6 -5 6 140.262 18.7968 4
-6 -5 6 173.766 14.6814 9
6 5 -6 119.947 18.3756 6
-6 5 6 144.66 15.0671 9
-6 5 6 123.694 13.2293 3
-6 5 6 144.356 10.4 7
-6 5 6 154.185 21.552 6
-5 -5 6 27.0361 6.67074 7
-5 -5 6 29.5941 6.65852 9
5 5 -6 50.1778 8.68616 9
-5 5 6 31.476 8.72982 9
5 5 -6 23.864 10.5139 6
-5 5 6 30.6199 4.99332 7
5 5 -6 28.1498 6.80089 4
-5 5 6 27.6335 7.06588 3
-5 5 6 41.0706 10.9981 6
-4 -5 6 41.4548 8.11929 7
-4 -5 6 32.3043 9.06133 4
4 -5 -6 34.323 6.79092 3
-4 -5 6 45.329 9.24587 3
-4 -5 6 23.8443 5.94882 9
-4 -5 6 43.115 10.1865 6
-4 5 6 38.7026 4.85586 7
-4 5 6 30.8091 8.10975 9
4 5 -6 46.8574 11.1746 6
-4 5 6 32.2148 6.78173 3
4 5 -6 28.7883 7.57897 4
4 5 -6 30.7815 7.08652 9
3 -5 -6 2.26568 2.25985 7
-3 -5 6 6.99698 4.80255 6
-3 -5 6 1.03912 3.05208 9
-3 -5 6 -2.6183 2.78956 3
-3 -5 6 3.1916 3.32099 7
3 -5 -6 1.9274 3.16949 3
-3 -5 6 13.5042 5.29442 4
3 5 -6 2.31585 3.54362 4
-3 5 6 1.61353 4.05927 9
-3 5 6 1.66534 3.42924 3
-3 5 6 1.59451 1.56566 7
3 5 -6 4.8275 4.38855 6
3 5 -6 3.6871 4.09946 9
3 5 -6 4.37242 3.49081 7
-2 -5 6 5.63623 3.45848 7
2 -5 -6 2.59649 3.49233 3
2 -5 -6 4.53348 2.75008 5
-2 -5 6 6.6956 3.70064 3
2 -5 -6 5.64336 2.06459 7
-2 -5 6 6.5213 3.5076 9
2 5 -6 9.0908 4.33839 6
-2 5 6 7.33264 4.20758 9
2 5 -6 3.79149 4.33493 9
-2 5 6 4.68461 3.60523 3
2 5 -6 1.41386 3.30656 4
-2 5 6 4.30765 2.87016 4
2 5 -6 2.54793 3.21191 7
-1 -5 6 8.63275 5.75058 5
1 -5 -6 8.47331 3.73441 4
-1 -5 6 11.9209 3.02325 7
1 -5 -6 25.6659 6.40614 5
1 -5 -6 12.7405 2.38678 7
-1 -5 6 13.6963 3.73773 3
1 -5 -6 9.05627 4.55009 3
-1 -5 6 9.78646 4.27512 9
-1 5 6 14.1756 4.4707 3
-1 5 6 15.7405 4.51999 4
-1 5 6 9.37716 5.12271 9
1 5 -6 14.6125 7.74716 9
1 5 -6 8.64794 4.74279 4
1 5 -6 15.1929 4.2632 6
1 5 -6 8.94872 3.65886 7
0 -5 6 476.986 24.1329 5
0 -5 -6 523.251 22.992 4
0 -5 6 481.661 19.8982 3
0 -5 6 468.871 23.6219 9
0 -5 6 482.304 17.645 7
0 -5 -6 488.178 18.2142 7
0 -5 -6 477.632 23.3577 3
0 5 -6 487.932 23.8621 9
0 5 6 457.951 22.8466 3
0 5 6 508.892 24.1143 9
0 5 6 476.959 22.016 4
0 5 -6 469.7 18.9245 7
-1 -5 -6 77.6327 8.22511 3
1 -5 6 90.3992 9.26203 9
1 -5 6 85.8185 6.17027 3
-1 -5 -6 91.274 11.291 4
1 -5 6 75.7142 8.53513 5
-1 5 -6 85.9166 5.1708 7
1 5 6 89.6754 8.86541 4
1 5 6 89.6919 9.33857 3
1 5 6 89.6104 9.18591 9
-1 5 -6 78.4129 10.828 4
-1 5 -6 85.4667 6.70556 3
1 5 6 81.7119 8.19315 8
-1 5 -6 90.8398 11.4112 9
2 -5 6 189.205 13.7571 9
-2 -5 -6 166.71 12.4237 3
2 -5 6 177.76 11.9653 5
-2 -5 -6 180.136 14.6537 4
2 -5 6 175.282 9.19044 3
2 5 6 192.748 14.2662 3
-2 5 -6 184.355 9.6634 3
2 5 6 169.868 15.3313 6
2 5 6 198.06 12.453 9
2 5 6 180.135 13.9299 4
2 5 6 182.482 12.1156 8
-2 5 -6 164.527 13.0672 9
-2 5 -6 180.458 13.7517 8
-3 -5 -6 52.7599 10.3702 4
-3 -5 -6 31.4861 6.91513 3
3 -5 6 57.9511 8.01155 5
-3 -5 -6 30.2904 5.69173 9
-3 5 -6 42.5872 5.17345 3
-3 5 -6 50.9589 4.79415 7
-3 5 -6 49.6652 7.37315 6
-3 5 -6 46.3868 3.73684 7
3 5 6 50.098 7.69382 8
3 5 6 36.0027 9.56787 6
3 5 6 25.8457 6.68217 4
3 5 6 53.0026 7.35283 9
-3 5 -6 34.0173 7.26675 9
-3 5 -6 49.1094 8.89157 8
-4 -5 -6 453.107 24.2487 3
-4 -5 -6 389.355 25.1795 4
4 -5 6 386.961 19.3639 5
-4 -5 -6 399.617 24.2324 7
-4 -5 -6 405.941 19.5466 9
-4 5 -6 415.621 21.6614 6
-4 5 -6 392.246 17.59 3
-4 5 -6 414.671 18.3534 7
4 5 6 409.842 19.1342 8
4 5 6 394.203 18.5302 9
4 5 6 369.236 30.2107 6
-4 5 -6 400.752 22.3078 9
-4 5 -6 430.822 22.9036 8
-5 -5 -6 35.0111 5.47247 9
-5 -5 -6 25.5266 8.06422 7
-5 -5 -6 23.9353 8.39448 4
5 5 6 15.5864 7.3344 6
-5 5 -6 33.9641 6.99976 4
-5 5 -6 17.4534 5.58552 9
5 5 6 34.6103 6.31351 8
-5 5 -6 29.0147 6.00734 7
-5 5 -6 33.4485 5.83817 3
-5 5 -6 27.5546 7.02516 6
-5 5 -6 26.9383 7.69945 8
-6 -5 -6 41.4997 10.7432 7
-6 -5 -6 72.5889 13.8831 4
-6 5 -6 42.497 7.25613 3
-6 5 -6 47.4386 9.18873 9
-6 5 -6 62.0485 12.5271 6
6 5 6 47.2231 13.4499 6
-6 5 -6 45.3429 9.42016 4
-6 5 -6 54.981 8.69808 7
-7 -5 -6 9.535 8.7091 4
-7 -5 -6 1.85136 6.59049 7
-7 5 -6 5.10574 8.25975 6
-7 5 -6 4.54933 4.64417 8
-7 5 -6 10.055 5.34401 9
-7 5 -6 4.53551 4.17324 3
-7 5 -6 7.96587 6.03239 4
-7 5 -6 0.6729 4.70987 7
7 5 6 -1.3738 7.26604 6
-7 -6 6 17.1301 8.54198 7
-7 -6 6 15.1974 8.36911 4
-7 6 6 25.4778 8.38371 9
-7 6 6 23.5219 8.16339 8
-7 6 6 16.8058 4.72505 7
-7 6 6 18.6476 7.77141 3
7 6 -6 18.612 11.0502 6
-6 -6 6 32.7332 10.2269 7
-6 -6 6 36.4578 11.0474 4
-6 6 6 25.5015 6.25938 3
-6 6 6 24.3085 4.42679 7
-6 6 6 30.3777 8.74055 9
6 6 -6 22.7835 10.3652 6
-5 -6 6 168.178 25.2394 6
-5 -6 6 219.971 18.961 4
-5 -6 6 187.194 15.3424 9
-5 -6 6 150.862 14.7824 7
-5 6 6 156.362 25.9266 6
-5 6 6 142.073 15.7059 3
-5 6 6 154.268 8.47905 7
5 6 -6 177.764 24.6647 6
-5 6 6 174.18 16.4482 9
5 6 -6 162.767 13.8098 9
-4 -6 6 176.899 14.3982 7
-4 -6 6 209.438 18.3919 4
-4 -6 6 173.954 15.6719 6
-4 -6 6 161.567 16.7384 9
-4 6 6 172.53 14.2249 3
4 6 -6 154.863 13.9275 9
4 6 -6 172.488 16.919 4
4 6 -6 164.128 16.8168 6
-4 6 6 167.153 24.7108 9
4 6 -6 192.006 13.0076 8
3 -6 -6 330.225 19.4029 3
-3 -6 6 283.1 19.2254 9
-3 -6 6 310.503 19.2102 3
-3 -6 6 348.837 19.1319 7
-3 -6 6 350.13 23.0015 4
3 6 -6 337.786 22.3262 6
-3 6 6 315.343 21.6859 9
-3 6 6 334.086 15.2689 4
3 6 -6 329.419 19.6377 9
-3 6 6 333.002 19.7006 3
-2 -6 6 69.0962 9.77504 9
-2 -6 6 102.212 9.63211 3
2 -6 -6 89.0434 8.28541 5
2 -6 -6 98.2616 9.53484 3
-2 -6 6 88.5233 8.14439 7
2 6 -6 112.247 13.665 9
-2 6 6 94.5432 8.16941 4
2 6 -6 103.938 10.6366 6
-2 6 6 99.0986 12.822 3
2 6 -6 88.9742 12.5293 4
-2 6 6 135.694 16.9998 9
-1 -6 6 24.2222 5.6674 3
-1 -6 6 31.7473 7.41408 5
-1 -6 6 19.4865 3.77316 7
-1 -6 6 26.6643 6.60773 9
1 -6 -6 26.543 6.11442 3
-1 6 6 23.3934 6.18029 9
1 6 -6 31.7067 7.72048 9
1 6 -6 26.8749 6.73576 4
-1 6 6 37.8274 6.53146 4
1 6 -6 22.5222 5.05736 6
-1 6 6 21.3841 5.62243 3
0 -6 -6 10.4184 2.3421 7
0 -6 6 10.0027 4.01058 9
0 -6 -6 11.7784 4.4239 4
0 -6 6 16.8481 4.31446 3
0 -6 -6 17.2801 5.14819 3
0 -6 6 17.2116 2.60608 7
0 -6 6 9.89599 4.7345 5
0 6 -6 14.7969 5.85581 9
0 6 -6 27.9512 7.44114 4
0 6 6 7.61604 4.4657 3
0 6 6 11.5717 5.44709 9
0 6 6 13.4399 5.30376 4
-1 -6 -6 4.37856 4.71457 4
1 -6 6 8.70983 4.52466 5
-1 -6 -6 7.99374 3.91191 3
1 -6 6 8.73186 3.26934 3
1 -6 6 4.30238 2.85306 9
-1 6 -6 9.5405 4.54374 4
1 6 6 9.31428 4.85581 6
-1 6 -6 2.38427 4.41444 9
1 6 6 13.2878 4.67115 8
1 6 6 13.0023 5.35523 4
1 6 6 11.2419 5.43626 3
1 6 6 16.3044 5.75031 9
-2 -6 -6 142.602 13.7732 4
2 -6 6 142.664 8.85448 3
2 -6 6 135.643 12.3928 9
-2 -6 -6 144.596 11.7737 7
2 -6 6 145.92 11.0005 5
-2 6 -6 122.411 12.2233 4
2 6 6 150.168 11.4511 8
-2 6 -6 135.102 9.1261 3
2 6 6 136.569 11.6783 9
2 6 6 138.149 14.6823 6
2 6 6 116.449 12.0142 4
-2 6 -6 128.74 12.7042 8
2 6 6 151.455 13.2126 3
-2 6 -6 126.021 12.557 9
-3 -6 -6 57.3792 9.31392 7
-3 -6 -6 47.8724 10.2694 4
-3 -6 -6 52.438 7.99834 9
3 -6 6 62.1473 8.20656 5
3 6 6 48.1292 7.77673 8
-3 6 -6 47.7399 7.15126 6
3 6 6 58.2557 11.6931 4
3 6 6 67.8672 9.8232 9
-3 6 -6 54.3814 10.1082 9
3 6 6 57.2728 12.1295 6
-3 6 -6 62.7968 11.5811 8
-3 6 -6 54.0012 6.66291 3
4 -6 6 81.2494 7.87262 5
-4 -6 -6 84.372 12.6273 7
-4 -6 -6 77.666 8.5246 9
-4 -6 -6 87.1975 14.3448 4
-4 6 -6 85.1378 12.7039 9
4 6 6 83.6168 8.76685 8
-4 6 -6 92.4421 9.48142 6
-4 6 -6 100.813 13.5267 8
4 6 6 81.044 8.48868 9
4 6 6 100.936 17.3598 6
-5 -6 -6 78.512 13.8842 7
-5 -6 -6 78.9798 13.8506 4
-5 6 -6 75.0021 5.51345 7
-5 6 -6 64.7133 11.4836 8
5 6 6 80.2728 7.88146 8
5 6 6 64.6609 14.9547 6
-5 6 -6 75.2228 7.42227 3
-5 6 -6 65.7849 11.358 4
5 6 6 76.6466 7.84312 9
-5 6 -6 81.763 12.2124 9
-5 6 -6 67.2543 6.31518 7
-5 6 -6 104.406 11.2305 6
-6 -6 -6 69.9253 14.1091 7
-6 -6 -6 94.7356 18.0837 4
-6 6 -6 66.496 10.998 8
-6 6 -6 70.7844 7.61749 7
-6 6 -6 89.5235 13.9881 6
-6 6 -6 69.8935 8.92601 3
6 6 6 78.4518 9.3576 8
6 6 6 67.8143 16.3404 6
-6 6 -6 61.3134 11.2883 9
-6 -7 6 6.4024 7.4465 4
-6 -7 6 -1.9842 4.54345 7
-6 7 6 11.3338 7.73938 9
6 7 -6 17.3259 11.0599 6
6 7 -6 -0.4928 4.0616 9
-6 7 6 5.81466 5.69704 3
-5 -7 6 5.14233 7.2266 4
-5 -7 6 3.42657 4.11983 7
5 7 -6 3.1503 4.27818 8
-5 7 6 -3.4139 9.81306 6
-5 7 6 7.28052 4.51169 3
5 7 -6 -0.0811 4.40032 8
5 7 -6 -1.8065 6.23861 6
-5 7 6 1.55442 5.72374 9
5 7 -6 7.63127 4.65988 9
4 -7 -6 16.8582 6.28046 3
-4 -7 6 39.1496 10.7187 4
-4 -7 6 17.6967 6.05933 7
4 7 -6 39.1303 7.99005 8
4 7 -6 43.4387 11.4456 6
-4 7 6 24.8463 8.23865 9
4 7 -6 31.1861 8.57892 9
-4 7 6 31.9685 8.9256 3
-3 -7 6 257.363 16.0017 7
-3 -7 6 264.624 18.7816 9
-3 7 6 249.537 17.5581 3
-3 7 6 256.532 20.2823 9
3 7 -6 203.328 17.9328 6
-3 7 6 267.122 14.0718 4
-2 -7 6 37.2796 6.47603 7
2 -7 -6 42.7768 7.77728 5
-2 -7 6 28.6156 7.08131 9
2 -7 -6 15.8533 8.84753 3
-2 -7 6 41.2486 7.497 3
2 7 -6 33.7172 7.61887 6
-2 7 6 38.8998 8.6594 3
2 7 -6 29.2069 7.77253 4
2 7 -6 36.607 8.31161 9
-2 7 6 34.1833 7.84027 4
-2 7 6 50.4331 9.85488 9
-1 -7 6 69.0756 11.327 5
-1 -7 6 76.068 6.10449 7
-1 -7 6 80.5786 8.1565 3
1 -7 -6 63.8708 9.18997 3
-1 -7 6 51.2839 9.64719 9
1 7 -6 76.1931 9.71349 6
-1 7 6 93.5317 12.3628 3
-1 7 6 71.8486 10.9422 9
1 7 -6 83.3195 13.0262 9
1 7 -6 90.7518 13.2034 4
0 -7 -6 8.63889 2.16353 7
0 -7 6 6.19371 4.59956 5
0 -7 -6 1.68818 3.72815 3
0 -7 -6 0.07491 2.66872 7
0 -7 -6 2.58293 4.67662 4
0 7 -6 9.26258 5.29665 4
0 7 6 0.22046 3.15396 3
0 7 6 3.16803 3.37437 4
0 7 -6 9.21475 5.42629 9
0 7 6 8.2882 5.7811 9
1 -7 6 200.728 15.0794 5
1 -7 6 197.685 12.1601 3
-1 -7 -6 205.761 13.2022 7
-1 -7 -6 222.111 17.304 4
1 7 6 173.005 14.8479 4
1 7 6 200.887 16.2232 3
1 7 6 201.099 15.5891 9
-1 7 -6 220.18 16.8946 9
-1 7 -6 175.37 15.8784 4
1 7 6 226.141 18.7101 6
-2 -7 -6 -4.5102 3.37361 3
2 -7 6 -3.6295 2.42228 3
2 -7 6 -1.7935 3.75915 5
-2 -7 -6 2.9854 4.42078 7
-2 -7 -6 6.38702 4.58451 4
2 7 6 1.3976 3.72934 8
-2 7 -6 3.12827 2.73891 3
-2 7 -6 -0.2108 4.04333 9
-2 7 -6 6.7264 5.16868 4
2 7 6 3.51152 4.75029 6
2 7 6 6.1451 4.07744 9
2 7 6 5.4559 5.70029 4
3 -7 6 303.88 16.9634 5
-3 -7 -6 301.878 19.7918 7
-3 -7 -6 329.899 23.3562 4
3 -7 6 290.015 15.0997 3
-3 7 -6 278.837 15.3964 3
3 7 6 301.274 18.719 9
-3 7 -6 333.095 22.0339 4
3 7 6 298.543 24.0394 6
-3 7 -6 345.366 22.2086 8
-3 7 -6 290.572 24.8788 9
-4 -7 -6 2.87367 5.05503 4
4 -7 6 6.59111 4.04586 5
-4 -7 -6 9.28263 7.06268 7
4 7 6 2.3793 4.33503 9
-4 7 -6 10.0366 4.75856 6
-4 7 -6 -4.6564 3.95413 9
-4 7 -6 21.0641 7.96227 4
-4 7 -6 1.23285 3.27449 3
-4 7 -6 7.12772 6.11889 8
4 7 6 11.6286 7.54718 6
-5 -7 -6 74.0379 12.6693 7
-5 -7 -6 62.769 12.5513 4
5 7 6 83.1804 9.16657 9
5 7 6 74.2678 16.2095 6
-5 7 -6 63.406 12.2071 8
-5 7 -6 69.0469 12.1171 9
-5 7 -6 69.197 7.41606 3
-6 -7 -6 15.9639 9.3458 7
-6 -7 -6 20.4298 10.365 4
-6 7 -6 8.98164 5.88353 4
-6 7 -6 17.9052 8.42485 8
6 7 6 23.7292 11.7718 6
-6 7 -6 16.2578 8.08633 6
-6 7 -6 12.1913 4.70415 3
-6 7 -6 4.26703 7.22202 9
-5 -8 6 2.45775 5.25115 7
5 8 -6 9.92057 6.19059 9
-5 8 6 12.1019 8.62146 9
5 8 -6 10.8879 6.36026 8
5 8 -6 15.7093 8.959 6
-5 8 6 10.8349 5.67671 3
-4 -8 6 47.2963 11.5835 7
-4 8 6 46.4448 8.8126 3
4 8 -6 38.8829 10.7189 6
4 8 -6 30.9893 7.40144 9
-4 8 6 57.1263 13.6695 9
4 8 -6 66.3851 11.0578 8
-3 -8 6 43.2906 8.14127 7
3 8 -6 28.2678 8.07788 9
3 8 -6 36.5465 9.82838 6
-3 8 6 27.3044 9.39265 9
-3 8 6 32.4294 7.75603 3
-3 8 6 22.043 5.95205 4
-2 -8 6 142.409 9.83062 7
2 -8 -6 151.856 12.9412 5
-2 -8 6 138.403 19.9084 5
2 8 -6 123.033 12.9337 6
2 8 -6 142.149 14.3634 9
-2 8 6 115.151 16.7614 9
-2 8 6 114.1 15.5754 3
-2 8 6 115.067 11.4307 4
-1 -8 6 44.819 10.5197 5
-1 -8 6 52.0204 9.57574 3
1 -8 -6 52.9495 9.64484 3
-1 -8 6 38.0658 4.55457 7
-1 8 6 41.1661 9.3525 9
1 8 -6 45.5335 10.3376 9
-1 8 6 33.0417 7.65983 4
-1 8 6 35.7248 8.63524 3
1 8 -6 24.4338 7.06407 6
0 -8 6 49.8074 9.99051 5
0 -8 6 46.2173 7.6517 3
0 8 6 35.5681 8.30077 3
0 8 6 51.3306 10.1976 9
0 8 -6 52.7987 13.5655 4
0 8 6 44.1604 8.39064 4
0 8 -6 35.4908 9.55935 9
1 -8 6 55.6727 8.44556 3
-1 -8 -6 70.4743 7.83734 7
-1 -8 -6 87.5466 13.9121 4
1 -8 6 56.73 10.0522 5
-1 8 -6 67.8241 12.5914 9
1 8 6 103.494 16.4806 9
1 8 6 82.17 12.5019 4
-1 8 -6 50.6115 11.1641 4
1 8 6 42.1407 9.02841 3
1 8 6 57.9128 13.3375 6
2 -8 6 4.78407 6.68328 3
-2 -8 -6 -1.3696 3.33558 7
2 -8 6 0.51403 4.07109 5
-2 -8 -6 1.91699 6.04818 4
2 8 6 0.17022 4.05818 9
-2 8 -6 1.55078 3.76068 9
-2 8 -6 -4.4742 6.26379 4
-2 8 -6 -2.9624 2.56466 3
-2 8 -6 5.17938 4.88552 8
2 8 6 -0.0119 5.38899 6
-3 -8 -6 49.2686 9.52468 7
-3 -8 -6 51.528 12.3559 4
3 -8 6 52.6738 7.97283 3
3 -8 6 44.7515 8.23621 5
-3 8 -6 49.2719 11.5079 8
-3 8 -6 40.6387 7.26543 3
-3 8 -6 58.6626 11.1596 4
3 8 6 48.011 9.68355 9
-3 8 -6 46.1707 10.1433 9
3 8 6 41.6856 12.4004 6
-4 -8 -6 25.6334 7.88443 7
-4 -8 -6 22.5358 9.45168 4
-4 8 -6 17.592 8.36509 8
-4 8 -6 15.8709 5.17054 3
4 8 6 19.6331 6.31601 9
-4 8 -6 22.3788 8.27582 9
4 8 6 36.8444 11.2802 6
-5 -8 -6 0.19914 6.76762 7
-5 -8 -6 0.59297 7.93156 4
-5 8 -6 -1.6559 4.23418 3
5 8 6 3.36453 10.5407 6
-5 8 -6 -4.3206 6.93886 8
5 8 6 2.21936 4.44508 9
-5 8 -6 3.83234 7.50631 9
-4 -9 6 14.1544 6.29592 7
-4 -9 6 12.9638 9.51824 5
-4 9 6 5.89689 5.86547 3
4 9 -6 6.12312 7.54094 6
4 9 -6 19.1741 7.69153 9
4 9 -6 16.1217 8.41978 8
-4 9 6 21.761 9.96771 9
-3 -9 6 -1.871 7.2834 5
-3 -9 6 18.1742 5.19725 7
3 9 -6 6.81383 7.07251 9
3 9 -6 22.2162 8.49119 6
-3 9 6 18.656 7.72211 3
-3 9 6 28.7298 7.46798 4
-3 9 6 19.077 10.3178 9
3 9 -6 12.781 7.02883 8
-2 -9 6 58.552 14.1235 5
2 -9 -6 36.3185 6.51901 5
2 -9 -6 64.7647 10.8695 5
-2 -9 6 54.0527 6.71735 7
-2 9 6 49.9386 9.4337 4
2 9 -6 40.0545 9.84312 9
-2 9 6 46.0505 9.99161 3
-2 9 6 30.2488 9.0358 9
2 9 -6 33.574 8.53665 6
-1 -9 6 -5.5809 5.60857 3
1 -9 -6 17.4237 8.93664 5
-1 -9 6 3.6868 5.57497 5
-1 9 6 3.49224 4.96667 3
1 9 -6 4.63092 4.47577 6
1 9 -6 0.49312 4.98446 9
-1 9 6 7.5025 6.45624 9
-1 9 6 14.0697 6.82839 4
0 -9 6 86.5325 17.0586 5
0 9 6 84.8499 13.0323 3
0 9 6 96.7104 15.2692 9
0 9 -6 83.4667 14.6555 9
0 9 6 87.384 13.2723 4
1 -9 6 3.1069 5.65037 3
-1 -9 -6 6.20525 2.85979 7
1 -9 6 10.8724 5.99203 5
-1 -9 -6 2.66338 6.15416 4
-1 9 -6 9.94479 7.82218 8
1 9 6 5.28891 5.69767 9
-1 9 -6 -0.2401 5.6875 9
1 9 6 2.81916 6.54547 6
1 9 6 10.3674 7.10313 3
2 -9 6 292.701 18.7946 5
-2 -9 -6 277.25 16.7974 7
2 -9 6 239.401 15.5908 3
-2 -9 -6 274.328 22.7279 4
2 9 6 253.756 19.6156 9
-2 9 -6 276.904 22.8439 8
2 9 6 233.735 22.4707 6
-2 9 -6 257.144 22.6511 9
-3 -9 -6 34.2676 10.8586 4
3 -9 6 43.7446 8.65979 3
-3 -9 -6 43.0011 8.83572 7
3 -9 6 31.7457 7.96651 5
3 9 6 32.0762 11.173 6
3 9 6 22.7148 7.56636 9
-3 9 -6 34.1289 12.0598 8
-3 9 -6 38.6259 11.3819 9
-4 -9 -6 154.648 15.4627 7
-4 -9 -6 187.986 20.1921 4
4 9 6 144.625 14.5259 9
-4 9 -6 151.96 20.24 8
-4 9 -6 156.852 21.8707 9
-4 9 -6 151.406 12.2542 3
4 9 6 191.262 40.5382 6
-2 -10 6 67.5226 15.7141 5
2 -10 -6 43.5374 9.28195 5
-2 10 6 41.3644 11.5563 9
2 10 -6 59.3481 10.437 6
-2 10 6 59.9955 11.0823 4
2 10 -6 62.9771 13.1437 8
-2 10 6 58.4819 12.0585 3
2 10 -6 58.2481 12.8341 9
-1 -10 6 -4.5021 6.97638 5
1 10 -6 -3.2973 6.61221 8
1 10 -6 7.57669 10.5721 9
-1 10 6 -0.7877 6.32367 6
-1 10 6 -0.304 5.54776 3
0 -10 6 6.49678 7.29026 5
0 10 -6 -5.5933 7.9614 8
0 10 6 -3.0771 6.61911 3
0 10 6 15.5403 9.61085 6
0 10 6 4.01768 7.44674 9
0 10 -6 6.77924 9.1822 9
1 -10 6 -14.049 7.43943 3
1 -10 6 4.06178 6.2145 5
-1 10 -6 8.70312 8.41798 9
1 10 6 16.3422 7.99415 9
-1 10 -6 -3.0689 9.01193 8
1 10 6 1.5764 8.67219 6
-2 -10 -6 10.7461 5.83905 7
-2 -10 -6 -3.914 6.06171 7
-2 -10 -6 16.3442 7.79448 4
2 -10 6 17.4703 6.78311 5
2 10 6 7.96011 9.40841 6
-2 10 -6 -3.6928 6.53605 9
2 10 6 14.737 9.02288 9
-2 10 -6 7.48212 8.62045 8
-8 0 7 0.02926 4.99802 3
-8 0 7 -1.2941 4.45508 9
-8 0 7 -1.1235 4.87106 5
-8 0 7 3.58062 3.7156 4
-8 0 7 2.85826 4.70815 7
-7 0 7 124.711 13.1986 3
-7 0 7 98.8436 10.4977 9
-7 0 7 102.79 11.16 5
7 0 -7 148.392 12.1695 4
-7 0 7 109.946 10.7299 4
-7 0 7 137.792 13.6602 7
6 0 -7 1.26635 3.55385 4
-6 0 7 -1.2381 2.85107 5
-6 0 7 3.10614 2.70616 4
-6 0 7 -0.4656 3.65435 7
-6 0 7 -0.3085 2.53153 9
-5 0 7 532.422 32.2691 6
-5 0 7 609.417 26.7423 5
5 0 -7 554.102 23.8552 4
-5 0 7 576.068 24.5469 4
-5 0 7 550.478 27.1347 7
-5 0 7 587.175 25.6182 9
5 0 -7 574.108 28.6825 7
-4 0 7 0.46634 2.51154 7
4 0 -7 -1.0456 2.24485 4
-4 0 7 0.93755 3.82329 6
4 0 -7 7.65122 4.02454 7
-4 0 7 3.01673 2.79826 5
-4 0 7 1.10539 2.52243 4
3 0 -7 1721.42 55.3011 4
-3 0 7 1672.74 63.2517 6
3 0 -7 1678.16 59.0383 7
-3 0 7 1700.3 57.9356 5
-3 0 7 1653.63 58.1194 7
-3 0 7 1663.12 55.4672 4
2 0 -7 -0.6352 1.88677 4
2 0 -7 2.37368 1.98779 8
-2 0 7 -1.0021 1.75821 7
2 0 -7 2.29785 1.9423 7
-2 0 7 0.33902 1.76433 8
-2 0 7 -1.9826 2.24223 5
-2 0 7 3.74292 2.63799 3
1 0 -7 824.921 28.5584 8
1 0 -7 842.732 29.8199 7
-1 0 7 869.598 28.7636 8
1 0 -7 877.13 31.1304 5
-1 0 7 860.091 29.9778 3
-1 0 7 826.71 30.8388 5
-1 0 7 860.629 29.5666 7
0 0 7 -0.9451 1.30656 7
0 0 -7 2.95058 2.21092 8
0 0 7 1.51316 1.76383 9
0 0 7 1.32699 2.02756 8
0 0 7 3.02977 1.96859 3
0 0 7 1.91016 3.28094 5
0 0 -7 2.61624 1.85242 3
0 0 -7 2.17247 1.88018 7
0 0 -7 -0.5174 2.8114 5
1 0 7 1180.41 39.2332 8
1 0 7 1165 37.927 3
1 0 7 1186.91 37.4896 9
-1 0 -7 1146.16 40.817 4
1 0 7 1115.26 42.5618 5
-1 0 -7 1127.75 39.0174 8
-1 0 -7 1198.79 42.1996 5
-1 0 -7 1205.8 37.9259 3
2 0 7 3.83059 2.26677 8
-2 0 -7 -0.3913 3.14769 5
-2 0 -7 -0.6425 1.67024 3
-2 0 -7 0.8487 3.11768 4
-2 0 -7 3.09773 2.47842 8
2 0 7 -2.5976 3.43574 5
2 0 7 2.37933 3.16783 6
-3 0 -7 322.661 18.1928 5
-3 0 -7 298.418 13.3817 8
3 0 7 282.456 13.6605 8
3 0 7 295.258 17.9072 6
-3 0 -7 300.407 17.498 6
-3 0 -7 295.43 13.9924 3
-3 0 -7 288.8 16.3944 4
4 0 7 -0.4332 2.82683 8
4 0 7 0.96205 4.17665 6
-4 0 -7 -2.3451 2.09567 8
-4 0 -7 -2.6031 3.37736 4
-4 0 -7 1.4006 4.3014 5
-5 0 -7 -1.1299 2.95522 4
-5 0 -7 -0.2862 2.35179 8
-5 0 -7 -0.1543 3.39625 5
-5 0 -7 -1.7734 4.09011 6
5 0 7 2.95411 3.98951 6
5 0 7 0.98665 2.87811 8
-6 0 -7 -1.0588 3.60419 7
-6 0 -7 -2.7839 3.62441 4
-6 0 -7 -6.7251 3.47337 5
-6 0 -7 -4.1734 4.18069 6
-6 0 -7 3.51455 2.58073 8
6 0 7 6.32977 6.70868 6
-7 0 -7 16.5912 9.58876 5
-7 0 -7 24.8436 6.76608 4
7 0 7 12.7275 8.28139 6
-7 0 -7 26.7495 7.78276 7
-7 0 -7 13.54 6.85098 3
-8 0 -7 -11.106 5.34882 7
-8 0 -7 -0.1555 6.34804 4
-8 -1 7 94.7825 15.123 7
-8 -1 7 105.766 12.5155 9
-8 -1 7 75.6936 11.8102 4
-8 -1 7 68.3615 13.881 5
-8 1 7 79.3136 13.4166 7
-8 1 7 61.4856 11.7395 3
-8 1 7 93.0205 9.70063 5
-8 1 7 63.8958 9.47931 4
-7 -1 7 49.9193 9.90173 4
-7 -1 7 69.6714 9.52738 9
-7 -1 7 54.0118 11.4324 5
-7 -1 7 45.4732 9.29617 7
-7 1 7 67.3943 10.5319 9
7 1 -7 64.6405 10.0253 4
-7 1 7 44.7716 8.98767 3
-7 1 7 59.9749 8.91195 5
-7 1 7 74.245 9.18108 4
-7 1 7 66.8532 11.497 7
-6 -1 7 268.126 17.0068 4
-6 -1 7 274.602 18.9662 7
-6 -1 7 255.077 15.9871 9
-6 1 7 294.544 18.5727 7
6 1 -7 282.107 17.1899 4
-6 1 7 319.38 19.8329 3
-6 1 7 257.741 18.4117 5
-6 1 7 265.741 14.5019 4
5 -1 -7 144.258 12.4112 7
-5 -1 7 116.895 11.3556 7
-5 -1 7 129.258 10.5532 4
5 -1 -7 115.933 8.00543 4
-5 -1 7 137.885 14.9912 6
-5 -1 7 115.174 9.8595 9
-5 1 7 116.853 11.042 3
5 1 -7 135.737 12.5483 7
-5 1 7 124.209 9.30458 5
-5 1 7 134.307 8.63424 4
-5 1 7 136.843 18.7013 6
-5 1 7 131.149 11.0357 7
-4 -1 7 32.0999 6.07346 9
-4 -1 7 25.0299 6.06399 7
4 -1 -7 28.9731 6.73888 7
-4 -1 7 37.3083 8.68978 6
-4 -1 7 42.6587 7.64596 4
-4 1 7 29.7279 5.36724 5
4 1 -7 25.6532 6.07054 7
4 1 -7 39.2212 6.64873 4
-4 1 7 28.6926 5.87111 7
-4 1 7 43.55 7.79667 3
-4 1 7 33.0693 4.4961 4
-4 1 7 24.2692 8.10989 6
-3 -1 7 627.261 25.2018 4
-3 -1 7 655.531 26.4497 7
-3 -1 7 595.842 26.6538 5
-3 -1 7 578.227 24.6337 9
3 -1 -7 622.507 25.8543 7
-3 -1 7 630.424 29.7589 6
-3 1 7 578.739 24.8905 7
3 1 -7 601.825 24.4524 4
-3 1 7 633.318 23.8375 5
3 1 -7 638.354 27.0621 7
-3 1 7 635.428 21.9629 8
-3 1 7 651.653 26.4832 3
-2 -1 7 192.518 11.7305 5
-2 -1 7 172.282 12.3316 6
-2 -1 7 192.033 10.5721 7
-2 -1 7 172.029 8.33105 8
-2 -1 7 180.67 10.2838 9
2 -1 -7 191.908 9.76415 5
2 -1 -7 171.269 9.85258 7
-2 1 7 177.768 9.57093 5
-2 1 7 177.108 8.62038 8
2 1 -7 177.657 10.7508 7
2 1 -7 188.404 8.02248 8
-2 1 7 202.279 9.93987 7
2 1 -7 177.364 10.012 4
-2 1 7 173.832 10.6342 3
-1 -1 7 0.91863 1.60678 7
1 -1 -7 -0.3827 2.10271 8
1 -1 -7 0.82907 2.31593 5
1 -1 -7 0.31063 1.53779 7
1 -1 -7 1.35575 1.96579 4
1 -1 -7 0.54663 2.33043 3
-1 -1 7 1.9496 2.18753 8
-1 -1 7 2.53808 2.32163 9
-1 -1 7 0.10068 2.47857 5
1 1 -7 0.37827 1.89402 7
-1 1 7 0.89753 2.73959 5
1 1 -7 -2.4773 2.12073 5
-1 1 7 1.48466 2.19983 3
-1 1 7 2.29344 1.92353 7
1 1 -7 -0.6418 2.24505 9
1 1 -7 0.62314 2.0356 8
-1 1 7 -0.1404 2.04587 8
0 -1 -7 1057.19 35.4567 3
0 -1 7 1063.91 34.7629 7
0 -1 7 1047.16 35.5501 8
0 -1 -7 1054.73 35.3109 8
0 -1 -7 1073.88 34.8939 7
0 -1 7 1002.34 37.203 5
0 -1 7 1042.2 33.4741 3
0 -1 7 1055.06 35.3699 9
0 -1 -7 1005.13 37.2957 5
0 -1 -7 1071.07 35.5774 4
0 1 -7 1022.11 35.2051 9
0 1 7 1007.63 38.0591 5
0 1 7 1036.98 35.3432 3
0 1 -7 1009.14 35.0379 8
0 1 7 1019.3 34.9216 8
0 1 -7 1031.19 34.7161 7
1 -1 7 8.86342 4.10879 5
-1 -1 -7 9.48852 3.49495 4
1 -1 7 7.00381 2.98495 8
-1 -1 -7 10.303 2.6102 3
1 -1 7 7.15238 2.78048 6
-1 -1 -7 13.7001 3.71982 8
1 -1 7 7.15399 2.58006 9
-1 -1 -7 6.70002 4.8534 5
1 1 7 9.39778 2.97792 3
-1 1 -7 1.58242 2.92323 5
1 1 7 4.61992 4.56245 5
1 1 7 9.68953 2.76041 8
-1 1 -7 8.43935 2.26722 7
1 1 7 12.2331 3.63965 4
-1 1 -7 8.00574 2.78381 8
-1 1 -7 8.19443 2.43288 9
-2 -1 -7 5.66 3.65118 4
-2 -1 -7 7.62087 2.94432 8
-2 -1 -7 6.6581 4.28212 5
2 -1 7 8.60843 4.77835 5
2 -1 7 7.60074 2.20606 9
2 -1 7 7.74953 3.75484 6
2 -1 7 7.73834 2.85552 8
-2 -1 -7 8.45209 3.20385 3
-2 1 -7 6.79626 2.10402 9
2 1 7 4.58005 2.5959 8
-2 1 -7 5.18715 2.78229 6
-2 1 -7 9.29742 2.14707 3
-2 1 -7 6.42179 3.62987 5
-2 1 -7 5.4098 2.99165 8
2 1 7 11.8577 3.83378 4
-3 -1 -7 220.618 14.0831 4
-3 -1 -7 217.647 10.9277 8
3 -1 7 228.55 16.2908 6
3 -1 7 220.892 11.9454 8
-3 -1 -7 214.289 12.1409 3
-3 -1 -7 192.264 15.1834 5
-3 -1 -7 229.721 15.5494 6
3 1 7 232.706 15.8345 6
-3 1 -7 220.631 11.3264 8
-3 1 -7 210.234 13.5435 4
-3 1 -7 210.222 13.7293 6
-3 1 -7 197.77 13.3922 5
3 1 7 212.294 10.7612 8
-4 -1 -7 11.739 5.0621 3
-4 -1 -7 9.76544 5.36387 5
-4 -1 -7 12.1162 5.11901 4
4 -1 7 13.537 6.19818 6
4 -1 7 18.676 5.18649 8
-4 -1 -7 11.1802 5.72165 6
-4 -1 -7 15.346 3.76624 8
4 1 7 26.5565 6.57771 4
-4 1 -7 10.1564 5.76668 6
4 1 7 7.16833 3.20906 8
-4 1 -7 16.4259 6.10221 4
4 1 7 14.0486 5.73082 6
-4 1 -7 19.4682 5.94293 5
-4 1 -7 13.5974 4.02189 8
5 -1 7 104.819 16.1865 6
-5 -1 -7 96.9663 12.0406 3
-5 -1 -7 87.6099 14.4681 5
-5 -1 -7 58.8312 9.20264 4
-5 -1 -7 52.9976 10.3156 6
-5 1 -7 78.9896 11.3419 4
-5 1 -7 106.399 13.3908 5
5 1 7 114.125 14.4657 4
-5 1 -7 70.8987 11.8971 6
-5 1 -7 71.5036 6.82581 8
5 1 7 66.3869 6.74506 8
5 1 7 93.8394 15.5831 6
-6 -1 -7 31.3907 7.69156 3
-6 -1 -7 32.8516 11.7614 6
-6 -1 -7 26.1646 8.7039 4
-6 -1 -7 11.371 8.12476 5
6 -1 7 8.34492 5.95292 6
-6 1 -7 13.5215 5.37961 5
-6 1 -7 20.063 6.18488 7
-6 1 -7 23.8629 6.74692 4
-6 1 -7 13.6258 4.12685 8
-6 1 -7 14.3428 7.02768 6
6 1 7 15.4084 6.32545 6
-7 -1 -7 39.5837 14.7714 3
-7 -1 -7 57.4361 12.9699 5
7 -1 7 41.8402 12.9357 6
-7 -1 -7 45.9364 11.0059 7
-7 -1 -7 42.541 10.1586 4
7 1 7 44.4994 13.1592 6
-7 1 -7 35.5086 8.62283 4
-7 1 -7 39.1439 9.62304 7
-7 1 -7 38.074 10.0273 5
-8 -1 -7 -2.0332 5.68349 7
-8 -1 -7 1.6607 5.62916 4
-8 1 -7 -0.3564 5.89278 4
8 1 7 8.8158 8.53585 6
-8 1 -7 0.99079 3.90201 3
-8 1 -7 3.31961 6.47838 5
-8 1 -7 5.83591 5.55096 7
-8 -2 7 -1.0012 4.45516 9
-8 -2 7 -6.5678 5.20814 5
-8 -2 7 18.9767 8.25162 7
-8 -2 7 4.33342 5.38656 4
-8 2 7 -2.1093 3.95748 7
-8 2 7 5.53486 6.04306 3
-7 -2 7 17.0656 6.05078 7
-7 -2 7 5.01299 5.96533 4
-7 -2 7 15.5234 5.83887 9
-7 2 7 19.3436 5.62965 7
-7 2 7 21.4308 7.87824 3
-6 -2 7 9.92394 4.72401 4
-6 -2 7 3.539 7.13815 7
-6 -2 7 0.05559 4.5262 6
-6 -2 7 8.95981 3.97297 9
-6 2 7 2.45394 2.5668 5
-6 2 7 -6.1662 5.51932 6
6 2 -7 3.22254 4.09387 4
-6 2 7 4.63621 3.88733 7
-6 2 7 1.90164 3.99019 3
-5 -2 7 23.6972 6.00385 9
-5 -2 7 29.0416 7.55699 4
-5 -2 7 22.8427 6.48309 7
-5 -2 7 16.0367 7.06673 6
5 -2 -7 23.1979 5.69818 7
-5 2 7 19.4155 3.86596 5
-5 2 7 19.8618 5.1047 7
-5 2 7 14.8516 5.29798 3
-5 2 7 23.8661 8.06276 6
5 2 -7 14.2017 4.71303 4
-4 -2 7 529.966 28.4517 6
-4 -2 7 523.273 23.2629 9
-4 -2 7 509.562 24.2775 4
-4 -2 7 519.37 25.0312 7
-4 2 7 484.395 24.3401 3
-4 2 7 517.31 19.2609 5
4 2 -7 509.623 25.6374 7
-4 2 7 489.089 19.8926 8
-4 2 7 522.344 29.5983 6
-4 2 7 505.752 22.5061 7
-3 -2 7 -2.7653 2.87276 6
-3 -2 7 -0.7862 1.95966 9
3 -2 -7 2.26789 2.30032 7
-3 -2 7 -1.2276 2.09895 7
-3 2 7 -2.4413 1.68141 8
-3 2 7 1.19624 3.07608 3
-3 2 7 2.99691 1.92396 5
3 2 -7 0.73638 2.49072 4
-3 2 7 3.05344 2.23654 7
3 2 -7 -0.0453 2.62972 7
-2 -2 7 1066.36 40.6156 5
-2 -2 7 1049.6 37.9159 7
2 -2 -7 1053.77 38.4679 3
-2 -2 7 1007.95 39.8811 6
2 -2 -7 1046.47 35.4804 5
2 -2 -7 1019.87 36.4824 7
-2 -2 7 1013.38 37.9759 9
-2 2 7 1058.35 38.8214 3
2 2 -7 1052.16 35.2932 8
2 2 -7 1030.27 38.6234 4
2 2 -7 1046.12 38.7213 7
-2 2 7 1114.09 36.4909 5
2 2 -7 1036.72 37.8459 9
-2 2 7 1060.98 36.0267 7
-2 2 7 1047 36.5481 8
1 -2 -7 87.5132 5.65861 7
1 -2 -7 93.2953 6.96585 5
1 -2 -7 86.9279 7.06877 3
-1 -2 7 92.2033 6.28068 7
-1 -2 7 84.4905 6.98112 6
1 -2 -7 87.1696 5.08238 4
-1 -2 7 94.6063 7.1231 9
-1 -2 7 100.838 8.64484 5
1 2 -7 94.4616 6.77112 7
-1 2 7 87.0076 5.55822 7
-1 2 7 87.8344 7.1745 3
-1 2 7 84.8834 4.90145 4
-1 2 7 87.7352 6.58643 8
-1 2 7 79.3626 7.376 5
1 2 -7 81.5183 7.52126 4
1 2 -7 90.473 6.60106 8
1 2 -7 87.6842 7.07628 9
0 -2 -7 95.4445 7.20101 8
0 -2 7 100.765 7.6886 8
0 -2 7 96.3264 5.73058 7
0 -2 -7 89.136 8.51597 5
0 -2 7 98.5615 7.26639 9
0 -2 7 103.916 8.35793 5
0 -2 -7 100.359 6.81538 4
0 -2 -7 93.1218 7.01054 3
0 -2 -7 102.24 5.95528 7
0 2 -7 99.0265 6.03227 7
0 2 7 100.446 6.80083 4
0 2 -7 101.433 7.42337 8
0 2 -7 85.6524 6.9953 9
0 2 7 95.5746 7.06437 3
0 2 -7 99.1195 8.27099 5
-1 -2 -7 52.0163 7.15773 4
-1 -2 -7 42.6185 5.53799 8
-1 -2 -7 36.7276 7.49275 5
1 -2 7 52.2027 5.37824 9
1 -2 7 65.6293 8.19199 5
-1 -2 -7 46.5355 5.08455 3
1 -2 7 47.0278 6.39273 8
-1 2 -7 44.1437 5.79701 8
-1 2 -7 39.6764 6.33534 5
1 2 7 44.2663 5.14468 9
-1 2 -7 48.7183 5.35499 9
1 2 7 58.0945 7.63747 4
1 2 7 42.5998 5.22998 8
-1 2 -7 48.7729 4.09298 7
1 2 7 62.4252 7.2909 3
-2 -2 -7 341.965 15.7293 8
2 -2 7 350.304 16.6814 8
-2 -2 -7 342.381 16.3217 3
-2 -2 -7 326 20.6187 4
2 -2 7 363.171 15.4664 9
-2 -2 -7 345.405 20.7603 5
2 -2 7 345.573 16.1305 6
2 -2 7 363.216 17.8532 5
-2 2 -7 358.668 16.5273 8
-2 2 -7 356.137 16.8408 5
2 2 7 362.607 15.2153 8
-2 2 -7 357.936 15.7472 6
-2 2 -7 364.146 15.4629 9
2 2 7 356.667 19.8544 6
2 2 7 348.02 16.8784 3
2 2 7 373.411 18.3721 4
3 -2 7 93.8298 9.32341 5
-3 -2 -7 86.1251 8.08216 3
-3 -2 -7 84.272 8.94509 4
-3 -2 -7 99.9342 14.5407 5
-3 -2 -7 108.225 7.6559 8
3 -2 7 87.6752 9.03052 6
-3 2 -7 105.688 6.01758 3
3 2 7 87.4257 6.62788 8
3 2 7 112.397 9.93909 4
-3 2 -7 91.7626 8.41437 6
-3 2 -7 92.0574 6.76117 9
-3 2 -7 92.5249 8.38418 5
3 2 7 101.323 13.5206 6
-3 2 -7 103.054 8.21638 8
-4 -2 -7 114.175 17.1007 5
-4 -2 -7 93.2188 9.8915 4
4 -2 7 80.2168 11.324 6
-4 -2 -7 81.8773 7.92636 8
-4 -2 -7 68.0097 11.4594 6
4 2 7 80.5247 13.0708 6
-4 2 -7 73.5449 7.3283 8
-4 2 -7 88.7043 8.42451 5
-4 2 -7 96.9436 10.1155 6
-4 2 -7 71.4252 6.54338 9
-4 2 -7 87.1216 6.85014 3
-4 2 -7 86.9335 11.0206 4
4 2 7 83.9914 6.34213 8
4 2 7 114.758 14.7342 4
-5 -2 -7 21.1546 8.04079 6
-5 -2 -7 26.8158 9.28549 5
-5 -2 -7 18.1238 6.75396 4
-5 -2 -7 19.3779 5.02424 8
5 -2 7 11.2198 6.07175 6
-5 -2 -7 20.1077 6.70438 3
5 2 7 12.1299 6.43548 6
-5 2 -7 26.8502 6.98943 5
-5 2 -7 33.6087 6.08306 3
-5 2 -7 44.2604 9.45055 4
-5 2 -7 17.2136 4.59919 8
5 2 7 17.7679 5.63393 4
5 2 7 27.3478 4.86598 8
-6 -2 -7 57.7512 9.74916 3
-6 -2 -7 32.6101 11.7256 4
-6 -2 -7 30.3663 8.70718 7
6 -2 7 25.1019 9.50472 6
-6 -2 -7 35.4394 10.5518 6
-6 -2 -7 46.4129 11.9416 5
-6 2 -7 31.9035 6.82515 3
-6 2 -7 57.8785 12.5946 6
6 2 7 53.1177 11.0694 4
-6 2 -7 52.7472 9.72316 4
-6 2 -7 53.5375 10.2985 5
-6 2 -7 38.5303 6.74371 8
-6 2 -7 53.7896 10.3795 7
6 2 7 21.4033 9.19912 6
-7 -2 -7 31.2076 10.3023 4
-7 -2 -7 21.3533 8.82083 7
-7 2 -7 49.1277 9.26608 7
-7 2 -7 26.2103 7.85743 5
-7 2 -7 20.721 7.31755 4
-7 2 -7 34.3485 6.20567 8
-7 2 -7 43.9229 11.7129 6
7 2 7 34.5688 11.2146 6
-7 2 -7 36.1289 6.64827 3
-8 -2 -7 52.5183 12.8652 7
-8 -2 -7 42.6772 10.144 4
-8 2 -7 90.7526 15.5861 7
-8 2 -7 70.1799 13.1416 4
-8 2 -7 41.7417 8.72642 3
8 2 7 77.5506 17.4155 6
-8 2 -7 70.6965 10.4095 5
-8 -3 7 210.236 18.2666 4
-8 -3 7 211.75 21.2776 7
-8 3 7 197.101 18.4457 3
-8 3 7 178.022 15.7952 7
-7 -3 7 6.18234 4.50469 7
-7 -3 7 10.414 5.92224 4
-7 -3 7 7.33607 5.73941 9
-7 3 7 12.9829 6.16418 3
-6 -3 7 179.124 16.0571 7
-6 -3 7 172.875 14.9786 4
-6 -3 7 160.719 17.9586 6
-6 -3 7 153.36 12.8177 9
-6 3 7 168.832 12.7049 7
6 3 -7 169.886 14.3942 4
-6 3 7 219.89 20.8122 6
-6 3 7 185.573 15.3311 3
-5 -3 7 3.16383 2.90031 9
5 -3 -7 3.03324 3.39054 7
-5 -3 7 6.55662 4.60014 7
-5 -3 7 10.0746 6.25824 6
-5 -3 7 1.29287 4.02509 4
-5 3 7 5.7855 5.08549 3
5 3 -7 3.16631 4.58242 6
-5 3 7 0.45067 2.86866 8
-5 3 7 4.89552 5.76862 6
-5 3 7 4.30678 3.09956 7
5 3 -7 7.75913 4.25829 4
5 3 -7 -3.9242 3.31018 7
-4 -3 7 270.388 19.089 6
-4 -3 7 272.857 16.7898 7
-4 -3 7 270.022 17.1921 4
-4 -3 7 224.293 14.6587 9
4 -3 -7 272.468 15.1833 7
4 3 -7 255.705 19.5155 6
-4 3 7 250.093 13.2358 8
-4 3 7 243.747 13.4162 7
4 3 -7 271.183 17.5121 7
-4 3 7 244.336 15.9268 3
4 3 -7 230.327 15.5937 4
3 -3 -7 43.1217 7.50836 3
-3 -3 7 18.7394 4.56553 9
-3 -3 7 31.6365 6.46524 7
-3 -3 7 32.6651 7.14176 6
-3 -3 7 35.6176 6.41802 4
3 -3 -7 27.1186 5.24061 7
-3 3 7 31.7611 5.37622 8
-3 3 7 29.9088 6.20203 3
3 3 -7 28.6605 6.34445 4
3 3 -7 19.7706 5.31162 9
3 3 -7 30.3823 7.87499 6
-3 3 7 24.754 4.01189 7
3 3 -7 32.657 7.22983 7
-2 -3 7 115.969 10.8902 5
-2 -3 7 114.806 9.55902 6
2 -3 -7 100.867 8.52648 3
-2 -3 7 118.189 9.1009 9
2 -3 -7 117.992 7.26748 7
2 -3 -7 109.151 6.49898 5
-2 3 7 109.991 6.5329 7
-2 3 7 116.262 8.46414 8
2 3 -7 105.673 8.97853 7
2 3 -7 127.91 9.3285 9
2 3 -7 121.475 7.96045 8
2 3 -7 106.009 9.71095 6
2 3 -7 109.947 9.47201 4
-1 -3 7 3.93849 3.46969 9
1 -3 -7 13.2012 4.01252 3
-1 -3 7 9.3275 7.14403 5
1 -3 -7 13.2296 2.59902 7
-1 -3 7 11.4929 3.38482 6
-1 -3 7 9.39457 2.57171 7
1 -3 -7 10.9379 3.94155 5
1 -3 -7 10.891 2.85337 4
1 3 -7 6.53213 3.47074 8
-1 3 7 10.197 2.65595 4
1 3 -7 11.9125 4.56309 9
1 3 -7 7.93278 2.98592 7
1 3 -7 10.1744 4.6284 4
-1 3 7 8.80627 3.46676 8
0 -3 7 333.205 16.0866 9
0 -3 -7 331.065 17.7217 5
0 -3 7 336.109 13.0315 3
0 -3 -7 329.674 15.7716 3
0 -3 -7 332.443 15.1855 4
0 -3 7 336.23 17.1812 5
0 -3 -7 332.551 13.5066 7
0 -3 7 328.47 13.1697 7
0 3 7 328.176 15.9465 3
0 3 -7 315.248 15.8697 9
0 3 -7 314.8 15.6603 8
0 3 7 315.324 14.9489 4
0 3 7 324.407 16.1741 9
0 3 7 329.171 15.5315 8
0 3 -7 333.036 13.8136 7
-1 -3 -7 82.8606 7.29695 3
1 -3 7 84.6187 7.87186 5
-1 -3 -7 73.8942 11.889 5
1 -3 7 92.3457 7.7831 9
-1 -3 -7 83.6246 8.15013 4
-1 3 -7 77.9484 7.81523 8
-1 3 -7 80.0793 7.82601 5
1 3 7 81.0733 7.63061 4
-1 3 -7 82.4518 7.53854 9
1 3 7 95.4296 7.2931 9
1 3 7 81.7132 6.88806 8
-1 3 -7 88.282 5.35287 7
1 3 7 97.2345 8.34631 3
-2 -3 -7 -0.967 2.36449 3
2 -3 7 -4.3727 2.52924 5
-2 -3 -7 2.45124 3.43381 4
2 -3 7 2.88135 2.17643 9
2 3 7 0.33806 2.45748 8
-2 3 -7 1.33202 2.73162 5
2 3 7 1.24497 2.4505 9
2 3 7 4.56744 4.48581 6
-2 3 -7 4.07334 1.70842 7
-2 3 -7 -1.1669 2.23485 9
2 3 7 2.92456 3.51589 4
-2 3 -7 -1.8949 3.09743 8
-2 3 -7 3.77213 1.95095 6
2 3 7 -1.2817 2.28302 3
3 -3 7 63.0014 7.09508 9
-3 -3 -7 66.5966 8.72053 3
3 -3 7 92.0593 11.2274 5
-3 -3 -7 75.5592 10.623 4
3 3 7 58.3196 8.57213 4
-3 3 -7 76.5172 7.33548 5
3 3 7 78.2104 12.42 6
-3 3 -7 65.1584 7.29034 6
-3 3 -7 87.6584 10.3399 8
-3 3 -7 77.1213 4.88323 3
-3 3 -7 70.8578 7.27103 9
3 3 7 70.4893 6.30373 8
-4 -3 -7 159.698 12.153 3
-4 -3 -7 140.579 13.2928 4
-4 3 -7 137.346 11.5259 9
-4 3 -7 145.721 12.0869 6
4 3 7 144.179 15.242 6
4 3 7 147.406 13.3036 4
-4 3 -7 162.015 12.8901 4
-4 3 -7 160.342 11.4099 8
4 3 7 129.098 8.84414 8
-4 3 -7 141.469 8.57668 3
-4 3 -7 149.828 10.3438 5
-5 -3 -7 212.38 17.4882 4
-5 -3 -7 191.06 14.7618 3
-5 -3 -7 186.103 16.3947 7
-5 -3 -7 153.263 29.5584 5
-5 3 -7 201.924 14.592 7
-5 3 -7 199.688 12.4553 9
-5 3 -7 201.245 13.4817 3
-5 3 -7 210.443 15.8739 4
5 3 7 208.513 11.2396 8
-5 3 -7 225.502 13.4801 5
-5 3 -7 211.771 16.2052 6
-5 3 -7 221.543 13.7815 8
-6 -3 -7 205.543 18.7152 7
-6 -3 -7 222.657 18.7782 4
-6 -3 -7 232.868 18.016 3
6 3 7 218.017 21.4553 6
-6 3 -7 184.114 12.2696 9
-6 3 -7 189.716 12.6657 8
-6 3 -7 164.685 14.4324 7
-6 3 -7 174.17 15.5755 4
-6 3 -7 178.62 12.5301 3
-6 3 -7 169.79 17.4707 6
-7 -3 -7 4.16441 6.8667 7
-7 -3 -7 4.26364 6.04471 4
-7 3 -7 6.64336 5.35474 4
-7 3 -7 5.79004 4.83078 7
-7 3 -7 1.40884 3.85779 3
-7 3 -7 -0.3629 7.7838 6
-7 3 -7 6.47474 4.93144 5
7 3 7 6.89346 8.83174 6
-7 3 -7 -0.7967 3.20547 8
-8 -3 -7 41.3138 12.7673 7
-8 -3 -7 60.07 19.4875 4
-8 3 -7 37.3943 9.79919 3
-8 3 -7 44.5228 10.7314 4
-8 3 -7 51.6208 11.879 7
-8 -4 7 46.4149 12.2514 7
-8 -4 7 40.5689 12.108 4
-8 4 7 53.067 11.9063 3
-8 4 7 40.0602 10.7417 9
-8 4 7 36.7258 7.92647 7
-7 -4 7 57.3727 9.68186 9
-7 -4 7 59.425 11.5354 4
-7 -4 7 68.0093 13.0474 7
-7 4 7 61.874 11.1844 9
-7 4 7 57.3871 10.7481 3
-7 4 7 53.6379 8.06179 7
-6 -4 7 57.7386 13.7636 6
-6 -4 7 40.7649 9.81413 7
-6 -4 7 29.2175 8.22947 9
6 4 -7 41.8999 9.0653 4
-6 4 7 46.5644 7.38319 7
6 4 -7 56.0409 13.6183 6
-6 4 7 36.565 8.19106 3
-6 4 7 41.6769 13.2058 6
-6 4 7 34.375 5.58842 8
-5 -4 7 97.0735 14.613 6
-5 -4 7 98.4807 13.4037 7
-5 -4 7 94.2235 12.1321 9
-5 -4 7 92.7902 13.9323 4
5 4 -7 91.257 11.835 4
5 4 -7 85.7666 15.8533 6
-5 4 7 91.7484 9.45476 8
-5 4 7 81.6562 10.7975 3
-5 4 7 76.522 7.33494 7
-5 4 7 84.6525 14.2937 6
-4 -4 7 210.782 15.1548 7
-4 -4 7 213.317 14.4463 9
4 -4 -7 214.166 13.0011 7
-4 -4 7 238.109 17.4826 4
4 4 -7 198.134 18.0574 6
-4 4 7 206.716 14.9025 3
4 4 -7 196.286 14.9564 4
-4 4 7 213.078 12.8313 7
4 4 -7 241.507 14.8045 9
4 4 -7 195.076 15.5147 7
3 -4 -7 19.4019 4.21251 7
-3 -4 7 21.7628 6.67748 6
3 -4 -7 10.0581 4.09476 3
-3 -4 7 12.6198 4.31891 7
-3 -4 7 15.4235 4.87114 9
-3 -4 7 7.21198 5.10387 4
-3 4 7 14.2723 2.95473 7
3 4 -7 11.1946 3.70057 8
3 4 -7 17.8092 5.87824 4
3 4 -7 8.62501 4.83763 6
3 4 -7 19.7382 5.91606 9
-3 4 7 10.6994 4.66253 3
2 -4 -7 31.123 5.77196 3
2 -4 -7 43.4107 4.34484 7
-2 -4 7 41.0348 6.83158 9
-2 -4 7 37.2536 7.57412 5
-2 -4 7 54.1966 7.3958 7
-2 -4 7 73.8607 9.31434 6
2 -4 -7 48.9486 4.83232 5
2 4 -7 48.1293 7.56672 7
2 4 -7 45.8044 7.90569 6
2 4 -7 47.6924 6.91288 9
-2 4 7 67.8205 9.66178 9
2 4 -7 58.5387 8.33841 8
-2 4 7 40.5802 3.85835 7
2 4 -7 40.9901 6.6056 4
-2 4 7 45.4844 7.52553 3
1 -4 -7 21.3964 5.2903 5
1 -4 -7 15.7979 3.88145 4
1 -4 -7 21.5556 3.24869 7
-1 -4 7 21.5916 3.97574 6
-1 -4 7 18.6317 4.1781 3
-1 -4 7 19.8091 4.49911 9
-1 -4 7 16.2481 3.52309 7
1 -4 -7 22.0649 4.73084 3
-1 -4 7 22.3868 6.59152 5
1 4 -7 20.1914 5.0725 8
-1 4 7 16.6035 5.31681 9
-1 4 7 12.8178 3.6619 3
-1 4 7 21.2689 3.82952 4
1 4 -7 16.958 6.05016 4
-1 4 7 14.824 4.17395 8
1 4 -7 17.9192 4.27559 7
1 4 -7 13.7029 3.75082 6
1 4 -7 20.006 4.7296 9
0 -4 7 28.6455 3.59637 7
0 -4 -7 26.6714 5.27378 3
0 -4 7 19.5935 5.131 5
0 -4 7 24.2364 3.88362 3
0 -4 -7 23.7281 6.56278 5
0 -4 -7 22.8328 4.62423 4
0 -4 7 28.6969 6.28636 9
0 -4 -7 21.7971 3.3214 7
0 4 7 33.557 6.4433 3
0 4 -7 15.6717 4.62451 9
0 4 -7 23.0228 5.45114 8
0 4 7 23.7389 5.92433 9
0 4 7 19.6441 4.60326 8
0 4 7 22.9838 4.64091 4
0 4 -7 25.0443 3.96931 7
0 4 -7 29.7505 7.0851 4
-1 -4 -7 372.662 18.5749 3
-1 -4 -7 362.964 18.9543 4
1 -4 7 388.941 18.8515 5
1 -4 7 385.348 14.2891 3
-1 4 -7 377.801 19.1422 9
-1 4 -7 379.552 14.8088 7
1 4 7 382.833 19.1537 3
1 4 7 387.46 18.3881 9
1 4 7 367.619 17.8002 8
1 4 7 359.975 18.6205 4
-1 4 -7 391.393 19.3238 8
-2 -4 -7 1.22298 3.39154 3
2 -4 7 3.74671 3.3977 9
-2 -4 -7 10.6551 4.69744 4
2 -4 7 4.20787 3.61217 5
2 4 7 2.57309 3.22684 8
2 4 7 2.38455 2.91451 9
-2 4 -7 6.22412 2.02908 3
-2 4 -7 5.3388 1.75877 7
2 4 7 9.7593 5.68857 6
2 4 7 5.42642 3.99117 3
-2 4 -7 -0.171 2.71439 5
2 4 7 8.58718 4.76135 4
-2 4 -7 6.86867 4.27991 9
-2 4 -7 4.57802 4.24046 8
3 -4 7 77.0621 8.26076 5
3 -4 7 90.2062 10.8022 9
-3 -4 -7 78.9106 8.86389 3
-3 -4 -7 61.4564 9.84667 4
-3 4 -7 67.0407 8.98034 9
-3 4 -7 62.721 9.35905 8
3 4 7 70.9082 11.212 4
3 4 7 70.56 7.0243 8
-3 4 -7 65.0263 7.00134 5
3 4 7 65.4689 6.10545 9
-3 4 -7 79.4972 7.39083 6
3 4 7 59.1358 10.2034 6
-3 4 -7 74.8443 4.9772 3
-4 -4 -7 3.87342 4.24037 3
-4 -4 -7 16.0029 5.91481 4
4 -4 7 8.60808 4.14651 5
4 4 7 3.58607 4.85673 6
-4 4 -7 3.83303 4.52545 8
-4 4 -7 0.55682 2.59082 5
4 4 7 3.28456 2.62113 8
4 4 7 2.2818 3.73914 4
-4 4 -7 1.24218 3.68044 6
-4 4 -7 -2.6125 3.48662 9
-4 4 -7 1.80869 2.43279 3
-5 -4 -7 2.63823 4.71242 3
-5 -4 -7 0.38998 3.22448 7
-5 4 -7 1.19362 3.47746 7
-5 4 -7 0.91776 3.14731 8
5 4 7 4.07132 6.19256 6
-5 4 -7 -3.8102 3.45986 4
-5 4 -7 1.79685 4.1328 9
5 4 7 1.05013 2.80235 8
5 4 7 -2.7908 3.08613 4
-5 4 -7 -1.5367 3.51834 6
-5 4 -7 4.66034 3.58168 5
-6 -4 -7 2.23724 5.20565 7
-6 -4 -7 11.6516 7.30295 4
-6 4 -7 7.25883 6.00921 6
-6 4 -7 4.53156 4.46895 8
6 4 7 -2.9774 5.89963 6
-6 4 -7 11.8285 6.31865 4
-6 4 -7 1.06199 3.32233 7
-6 4 -7 9.14356 4.05603 5
-6 4 -7 6.70146 4.47438 9
-6 4 -7 1.36966 3.28598 3
-7 -4 -7 56.7151 13.2501 4
-7 -4 -7 30.0681 9.26509 7
7 4 7 26.9562 19.6871 6
-7 4 -7 31.1536 6.48498 3
-7 4 -7 38.9362 10.338 6
-7 4 -7 33.846 7.06718 9
-7 4 -7 34.7734 5.80976 5
-7 4 -7 25.9298 8.39618 4
-7 4 -7 30.5074 8.0465 7
-7 4 -7 39.3324 7.46519 8
-7 -5 7 84.9405 14.3318 7
-7 -5 7 104.591 17.5613 4
-7 5 7 101.568 9.9017 8
-7 5 7 81.6391 11.002 8
-7 5 7 73.8653 12.5549 3
-7 5 7 84.5554 14.1562 9
-7 5 7 91.3692 9.17354 7
-6 -5 7 7.55522 4.86941 4
-6 -5 7 -0.4957 4.70049 9
-6 -5 7 8.25095 5.63146 7
-6 5 7 -1.1917 3.35819 3
-6 5 7 5.40612 4.485 8
-6 5 7 -8.7257 5.35794 9
6 5 -7 -1.0562 5.62737 6
-6 5 7 1.77488 2.32149 7
-5 -5 7 364.848 24.5103 9
-5 -5 7 281.509 26.4951 4
-5 -5 7 219.389 22.5161 6
-5 5 7 303.496 19.6088 3
5 5 -7 321.785 31.0646 6
5 5 -7 313.785 21.1368 4
-5 5 7 279.59 14.3562 7
5 5 -7 329.986 19.2459 9
-5 5 7 266.741 23.6313 6
-4 -5 7 3.38127 4.85523 4
4 -5 -7 0.5803 2.65079 7
-4 -5 7 2.91355 3.16196 7
-4 -5 7 9.82652 5.47546 3
-4 -5 7 1.58758 3.95814 9
-4 -5 7 2.52676 4.8152 6
4 -5 -7 6.62263 3.83865 3
-4 5 7 6.24647 2.04342 7
4 5 -7 4.35436 3.39829 8
-4 5 7 2.69841 3.50801 3
4 5 -7 0.64793 3.4094 4
4 5 -7 3.70084 4.67334 6
-4 5 7 11.1748 6.49597 9
4 5 -7 2.18254 2.94148 9
-3 -5 7 38.0603 7.4516 7
3 -5 -7 56.79 9.25471 3
-3 -5 7 72.6343 10.8015 6
-3 -5 7 41.4369 9.29264 4
-3 -5 7 39.4948 8.21097 9
3 -5 -7 45.7805 5.62886 7
-3 -5 7 51.3562 9.4031 3
3 5 -7 58.3133 10.3882 6
3 5 -7 44.4715 7.7129 9
3 5 -7 35.2327 7.42653 7
-3 5 7 30.6264 6.46344 3
3 5 -7 40.2878 8.92148 4
-3 5 7 33.0928 8.20774 9
3 5 -7 61.4519 8.49965 8
-3 5 7 46.3721 4.12457 7
2 -5 -7 13.1687 2.71494 7
2 -5 -7 7.95718 2.85995 5
-2 -5 7 6.57517 3.81306 6
-2 -5 7 2.71863 3.53998 5
-2 -5 7 12.2929 3.74196 7
2 -5 -7 10.4667 4.22388 3
-2 -5 7 8.39533 3.80045 3
-2 -5 7 5.73371 3.62525 9
2 5 -7 10.4532 4.06367 8
2 5 -7 6.90652 3.48957 4
-2 5 7 8.6655 3.66525 3
-2 5 7 7.11731 4.22925 9
2 5 -7 11.139 4.74344 6
-2 5 7 9.33614 2.83793 4
2 5 -7 1.32166 2.98363 9
1 -5 -7 9.38797 2.30235 7
-1 -5 7 1.94802 4.06107 5
1 -5 -7 2.99429 3.22352 4
1 -5 -7 2.73444 3.01072 3
-1 -5 7 7.13937 3.72778 9
-1 -5 7 5.17971 2.15559 7
-1 -5 7 1.77817 3.00723 3
1 -5 -7 15.5573 5.4212 5
-1 5 7 6.89617 4.24517 3
-1 5 7 1.36215 3.06282 4
-1 5 7 1.98021 3.2109 9
1 5 -7 3.04848 3.11417 4
1 5 -7 4.09439 3.06998 7
1 5 -7 3.39772 3.36361 9
1 5 -7 8.26961 4.9527 8
1 5 -7 6.48315 3.40881 6
0 -5 -7 14.9516 4.78558 4
0 -5 7 11.5926 5.13655 5
0 -5 -7 18.348 3.22378 7
0 -5 7 16.6892 4.02873 3
0 -5 -7 16.1894 4.62764 3
0 -5 7 18.1235 3.02655 7
0 -5 7 15.015 5.06731 9
0 5 7 16.7807 4.78024 4
0 5 -7 11.0879 4.97552 8
0 5 -7 15.4449 5.8102 9
0 5 -7 31.5142 8.18304 4
0 5 7 14.3929 5.41091 9
0 5 -7 19.4235 3.42472 7
0 5 7 16.3247 4.71094 8
0 5 7 11.8998 4.60058 3
1 -5 7 29.8269 4.40633 3
-1 -5 -7 20.0245 4.97295 3
-1 -5 -7 21.7383 6.33669 4
1 -5 7 12.8943 4.48595 9
1 -5 7 18.0404 5.41221 5
1 5 7 19.3635 5.56793 9
-1 5 -7 28.5471 3.69022 7
1 5 7 22.5305 5.18131 8
-1 5 -7 19.9575 5.57669 8
-1 5 -7 25.6453 6.29514 9
-1 5 -7 21.1166 5.87575 4
1 5 7 19.7042 6.24217 3
1 5 7 14.2977 5.66799 4
2 -5 7 9.8503 5.09672 5
2 -5 7 8.47221 2.46748 3
-2 -5 -7 5.34826 3.41732 3
-2 -5 -7 5.41524 4.84742 4
2 -5 7 8.68427 4.0294 9
-2 5 -7 0.97043 4.01601 9
-2 5 -7 6.04538 1.85484 7
-2 5 -7 1.78171 2.20243 3
2 5 7 2.66084 3.6567 4
2 5 7 15.7517 5.51708 3
2 5 7 6.98948 3.54466 9
-2 5 -7 6.46362 4.19634 8
2 5 7 9.32817 3.67621 8
2 5 7 3.699 4.41513 6
3 -5 7 671.936 31.5374 9
3 -5 7 685.6 29.391 5
-3 -5 -7 632.155 31.2557 3
-3 -5 -7 732.909 34.2806 4
-3 5 -7 703.842 25.1245 3
-3 5 -7 743.782 27.5788 6
-3 5 -7 700.352 31.6904 8
3 5 7 635.837 32.6938 4
-3 5 -7 693.602 24.3273 7
3 5 7 688.611 28.548 8
-3 5 -7 720.619 31.8217 9
3 5 7 708.789 28.3011 9
3 5 7 635.611 35.7227 6
-4 -5 -7 40.7531 9.07534 7
-4 -5 -7 41.5454 9.6126 4
4 -5 7 48.2638 7.96464 5
-4 -5 -7 41.8449 8.6397 3
-4 5 -7 41.7657 4.68108 3
4 5 7 39.2529 11.5496 6
4 5 7 53.6662 7.62016 8
-4 5 -7 45.8515 9.06824 8
-4 5 -7 48.9475 8.53075 9
-4 5 -7 43.4733 4.70623 7
4 5 7 55.5839 7.04796 9
-4 5 -7 45.7316 8.27395 6
-4 5 -7 42.4626 6.14974 7
-5 -5 -7 128.282 17.105 7
-5 -5 -7 110.246 15.9362 4
-5 5 -7 124.221 12.3403 4
-5 5 -7 97.5415 10.7527 9
-5 5 -7 90.5079 9.72843 7
-5 5 -7 120.581 14.5579 6
-5 5 -7 118.612 11.7962 8
5 5 7 118.709 19.3387 6
5 5 7 115.615 9.12664 8
-6 -5 -7 44.4552 10.6384 7
-6 -5 -7 35.8179 9.51901 4
-6 5 -7 52.0324 7.23667 3
-6 5 -7 44.6452 9.19357 4
-6 5 -7 49.1487 8.93273 8
-6 5 -7 40.9443 8.14053 7
-6 5 -7 40.0862 7.39169 9
6 5 7 74.1058 17.1316 6
-6 5 -7 41.5268 9.88993 6
-7 5 -7 83.5937 8.36443 3
-7 5 -7 73.5749 12.4135 6
-7 5 -7 85.73 11.5483 9
-7 5 -7 83.0886 12.1611 4
-7 5 -7 70.7728 10.2578 7
7 5 7 65.9693 16.7342 6
-7 5 -7 78.6927 10.8051 8
-7 -6 7 -3.1815 14.2143 4
-7 -6 7 -0.4444 4.89428 7
7 6 -7 -12.385 8.31423 6
-7 6 7 -4.5038 4.93633 3
-7 6 7 17.1527 8.06493 9
-7 6 7 2.14462 5.81631 8
-7 6 7 0.01669 2.88627 7
-6 -6 7 14.1558 6.36357 7
-6 6 7 4.66142 6.49623 8
6 6 -7 17.0194 7.82842 6
-6 6 7 0.46289 5.80374 9
-6 6 7 11.3503 3.26986 7
-6 6 7 13.6604 5.88063 3
-5 -6 7 8.22482 5.34844 9
-5 -6 7 10.9617 8.2643 6
-5 -6 7 7.43374 4.74951 7
-5 -6 7 -1.4563 4.47904 4
-5 6 7 26.4036 9.62956 6
-5 6 7 6.78568 2.36245 7
-5 6 7 -3.7104 3.16733 3
5 6 -7 4.73504 6.44822 6
-5 6 7 10.8952 6.49142 9
5 6 -7 4.3171 4.94462 9
-4 -6 7 -1.0313 3.44607 9
-4 -6 7 5.91365 5.68703 4
-4 -6 7 6.21525 4.80075 7
-4 -6 7 0.4474 5.03709 6
-4 6 7 0.73292 3.85185 9
4 6 -7 2.61549 3.63742 9
4 6 -7 6.76244 5.50682 6
-4 6 7 4.80602 4.51862 3
4 6 -7 0.04805 4.48432 8
-3 -6 7 52.2953 9.0991 3
-3 -6 7 37.5183 7.85504 9
-3 -6 7 39.9552 7.4491 7
3 -6 -7 31.0296 6.8864 3
-3 6 7 51.5741 9.16075 3
3 6 -7 45.047 9.90778 6
3 6 -7 45.9013 8.52319 9
-3 6 7 47.3974 11.1193 9
3 6 -7 53.5062 8.51222 8
-2 -6 7 70.1943 11.2337 9
2 -6 -7 83.4448 9.13657 3
-2 -6 7 58.513 10.5319 5
-2 -6 7 75.4965 9.92369 3
2 -6 -7 71.2496 7.39056 5
-2 -6 7 84.3925 7.83959 7
2 6 -7 89.3416 12.5638 9
-2 6 7 74.9562 7.00552 4
-2 6 7 80.8551 11.8777 9
-2 6 7 86.3732 9.55874 3
2 6 -7 86.1927 8.77557 7
2 6 -7 82.6286 11.3115 6
-1 -6 7 316.125 19.4001 9
-1 -6 7 303.351 16.246 3
1 -6 -7 297.375 17.9303 3
-1 -6 7 317.079 20.9139 5
-1 -6 7 318.45 14.3425 7
1 -6 -7 315.529 18.9604 5
1 -6 -7 304.795 12.3527 7
1 6 -7 322.327 16.0968 7
-1 6 7 302.43 19.6071 9
1 6 -7 290.111 18.8344 9
-1 6 7 305.28 16.4145 4
-1 6 7 330.923 19.1486 3
1 6 -7 329.44 16.1816 6
1 6 -7 253.524 18.6691 4
0 -6 -7 70.3722 10.1551 3
0 -6 7 52.7022 4.25964 7
0 -6 7 63.156 7.77513 3
0 -6 -7 55.7523 4.7357 7
0 -6 7 50.7119 9.43306 9
0 -6 -7 50.3017 8.62563 4
0 -6 7 64.6382 10.4679 5
0 6 7 63.7845 9.17494 8
0 6 7 64.9704 9.16067 4
0 6 -7 66.8806 11.5299 9
0 6 -7 51.5674 10.087 4
0 6 7 76.571 10.824 3
0 6 -7 62.3101 5.84024 7
0 6 7 54.7546 9.55407 9
1 -6 7 5.43293 4.66009 5
1 -6 7 -2.344 2.62184 9
1 -6 7 0.68737 2.43019 3
-1 -6 -7 6.47047 4.47369 4
-1 6 -7 5.27879 3.82116 9
-1 6 -7 0.45894 4.45206 8
1 6 7 9.86701 4.89083 3
1 6 7 6.30254 5.60878 6
1 6 7 7.1866 3.99713 4
1 6 7 2.53302 3.30011 8
-1 6 -7 7.18137 4.81924 4
1 6 7 2.22214 4.51326 9
2 -6 7 204.511 13.8475 5
2 -6 7 190.054 10.5134 3
-2 -6 -7 210.546 16.5085 4
2 -6 7 181.494 14.617 9
-2 6 -7 176.857 14.9731 4
2 6 7 204.743 13.6115 8
-2 6 -7 201.943 15.6671 8
-2 6 -7 245.71 17.0293 9
-2 6 -7 223.179 11.4795 3
2 6 7 226.53 18.7246 6
2 6 7 206.905 16.3041 3
2 6 7 186.693 15.277 4
2 6 7 227.902 14.7415 9
3 -6 7 135.471 13.0345 9
3 -6 7 125.39 10.677 5
-3 -6 -7 114.097 12.6679 7
-3 -6 -7 126.459 13.6484 4
3 6 7 148.135 14.2062 4
3 6 7 118.617 17.4226 6
-3 6 -7 128.274 12.7129 8
3 6 7 114.301 10.0465 8
-3 6 -7 124.636 12.6427 9
-3 6 -7 124.318 8.17728 3
3 6 7 118.451 10.3358 9
-4 -6 -7 45.0898 10.054 7
4 -6 7 57.8255 8.31231 5
-4 -6 -7 45.288 10.5555 4
4 6 7 48.6048 7.31426 8
-4 6 -7 45.5988 5.8726 3
-4 6 -7 43.1656 9.59366 9
-4 6 -7 37.6918 6.97921 6
4 6 7 45.0706 6.85868 9
4 6 7 34.2156 11.4431 6
-5 -6 -7 2.85845 6.03595 4
-5 -6 -7 3.64385 5.34741 7
5 6 7 6.40133 3.90456 9
5 6 7 5.06932 7.36665 6
5 6 7 3.7614 3.887 8
-5 6 -7 8.02444 2.47387 7
-5 6 -7 0.5971 3.14058 3
-5 6 -7 10.2027 5.43494 8
-5 6 -7 6.83514 5.47423 9
-5 6 -7 5.25442 2.92503 7
-6 -6 -7 -4.6354 5.6482 7
-6 -6 -7 5.22374 7.45257 4
-6 6 -7 2.04314 4.59655 4
-6 6 -7 3.60729 3.25347 3
-6 6 -7 -5.2178 5.7152 6
-6 6 -7 -0.1123 2.75481 7
-6 6 -7 2.15811 5.90435 9
6 6 7 -0.8827 5.19557 8
-6 6 -7 1.64471 4.9041 8
-6 6 -7 -6.0638 2.33655 7
-6 -7 7 79.5298 16.54 4
-6 -7 7 83.3396 14.2148 7
6 7 -7 84.0365 11.9087 9
-6 7 7 69.3197 12.7231 3
6 7 -7 96.4346 19.9909 6
-6 7 7 83.2625 15.1156 9
-5 -7 7 56.7227 11.0087 7
-5 -7 7 43.677 12.3006 4
-5 7 7 36.2006 8.85814 3
5 7 -7 54.7104 8.04013 8
5 7 -7 43.4594 9.37838 9
-5 7 7 28.4191 10.1886 9
-5 7 7 41.3289 15.7388 6
5 7 -7 29.8101 11.0677 6
-4 -7 7 87.37 11.6439 7
4 7 -7 96.8466 11.9321 8
4 7 -7 61.564 10.2639 9
-4 7 7 72.2378 12.1864 3
4 7 -7 96.1985 15.449 6
-4 7 7 81.3924 13.0577 9
-3 -7 7 3.20371 4.31941 9
-3 -7 7 11.0089 4.46562 7
-3 7 7 -3.918 3.12888 4
3 7 -7 -1.2909 4.41229 8
3 7 -7 3.28976 4.62253 9
-3 7 7 0.18805 5.05116 9
3 7 -7 -4.0416 3.96101 6
-3 7 7 2.80229 3.57752 3
2 -7 -7 74.3407 9.91182 5
-2 -7 7 81.4858 10.8526 3
-2 -7 7 60.6831 11.8818 5
-2 -7 7 65.1427 7.22626 7
-2 -7 7 65.3812 11.1553 9
-2 7 7 60.1736 9.71861 3
2 7 -7 78.6481 12.3489 9
2 7 -7 74.0056 11.9627 4
2 7 -7 59.9471 9.99023 6
-2 7 7 68.6875 9.45175 4
-1 -7 7 5.8815 4.7752 5
1 -7 -7 5.53541 6.27013 5
-1 -7 7 1.31008 3.8264 9
-1 -7 7 -5.0013 2.93108 3
-1 7 7 3.82813 7.18793 4
1 7 -7 17.315 6.9598 4
1 7 -7 -4.2025 2.94118 6
1 7 -7 0.6685 4.04937 9
-1 7 7 3.76496 4.8268 9
0 -7 -7 6.18121 3.97908 3
0 -7 -7 9.37774 2.80007 7
0 -7 -7 12.032 6.16746 4
0 -7 7 6.88168 2.07952 7
0 -7 7 13.4149 4.84743 3
0 -7 -7 12.6843 3.5726 7
0 -7 7 6.48185 5.9055 5
0 7 -7 1.39642 11.4146 4
0 7 7 11.7823 4.54001 4
0 7 -7 2.73071 4.04414 9
0 7 7 7.05672 5.50003 9
0 7 7 9.80859 4.65537 3
1 -7 7 4.06548 3.51616 3
-1 -7 -7 5.88669 3.6805 7
-1 -7 -7 10.157 5.94518 4
1 -7 7 12.0981 5.12472 5
1 7 7 8.57472 4.42077 4
1 7 7 12.2147 4.76068 9
1 7 7 1.48252 3.27128 3
-1 7 -7 3.88073 5.62859 8
-1 7 -7 3.34539 4.20102 9
-1 7 -7 3.13886 5.03968 4
1 7 7 13.6913 6.40064 6
-2 -7 -7 23.6586 7.16762 4
2 -7 7 19.3102 5.26835 5
2 -7 7 16.5272 4.22053 3
-2 -7 -7 15.8159 5.91053 3
-2 -7 -7 12.8403 4.44748 7
-2 7 -7 16.3204 6.14084 9
2 7 7 24.0975 7.78771 3
-2 7 -7 10.1483 8.76859 4
2 7 7 4.22928 6.25367 6
2 7 7 23.5893 7.13441 9
-2 7 -7 21.527 7.58043 8
2 7 7 13.2664 5.79211 4
-3 -7 -7 94.216 14.26 4
-3 -7 -7 142.828 13.5782 7
3 -7 7 99.914 10.3417 5
3 7 7 81.5392 15.0109 6
-3 7 -7 130.109 15.1777 8
-3 7 -7 115.884 15.1537 4
-3 7 -7 130.909 14.0471 9
3 7 7 112.506 10.9512 9
-4 -7 -7 201.195 18.6914 4
4 -7 7 204.954 13.2254 5
-4 -7 -7 151.516 17.0347 7
-4 7 -7 171.566 16.0004 9
-4 7 -7 160.949 15.5517 8
4 7 7 136.559 19.1671 6
4 7 7 202.538 13.8577 9
-5 -7 -7 0.62677 6.615 4
-5 -7 -7 1.55856 5.81217 7
-5 7 -7 1.80736 5.27625 8
5 7 7 -3.1342 7.34447 6
-5 7 -7 1.49069 5.92377 6
5 7 7 1.53006 3.47495 9
-5 7 -7 0.56934 3.18173 3
-5 7 -7 -1.5777 4.63731 9
-6 -7 -7 33.7892 10.6725 7
-6 -7 -7 45.6547 11.7626 4
-6 7 -7 25.4613 5.72713 3
6 7 7 40.7771 14.4012 6
-6 7 -7 38.5077 10.2451 6
-6 7 -7 26.4848 8.58955 4
-6 7 -7 17.8095 7.872 9
-6 7 -7 25.7188 9.00122 8
-5 -8 7 6.33203 5.30624 7
5 8 -7 20.725 6.59417 9
-5 8 7 9.69294 7.75203 9
5 8 -7 7.09642 8.2768 6
-5 8 7 6.09515 6.39188 3
5 8 -7 12.4691 6.04073 8
-4 -8 7 55.6358 9.89324 7
-4 -8 7 45.1561 11.2234 5
4 8 -7 60.4051 12.4043 9
-4 8 7 28.1461 8.21918 3
4 8 -7 60.6368 10.2927 8
-4 8 7 52.5659 12.7301 9
4 8 -7 58.1297 14.9901 6
-3 -8 7 0.75593 4.18166 7
-3 -8 7 4.40872 6.66579 5
3 8 -7 0.91988 9.06337 8
3 8 -7 -0.0156 4.51242 9
3 8 -7 2.52316 5.05482 6
-3 8 7 -0.1799 7.20482 9
-3 8 7 7.95132 4.68784 3
-2 -8 7 6.63928 3.37453 7
-2 -8 7 15.1056 6.4991 5
2 -8 -7 -1.0755 5.5389 5
2 8 -7 -1.3858 4.62378 9
-2 8 7 9.60841 5.25382 3
-2 8 7 10.1853 5.0152 4
2 8 -7 1.56596 4.51581 6
-2 8 7 11.9802 6.56346 9
2 8 -7 3.42233 5.94705 8
1 -8 -7 75.2831 13.5396 5
-1 -8 7 83.2919 14.9945 5
-1 -8 7 95.9468 12.0707 3
-1 8 7 67.9617 10.4813 4
1 8 -7 65.0787 12.3585 9
1 8 -7 65.2759 9.08181 6
-1 8 7 71.8505 10.9219 3
-1 8 7 78.9697 13.0248 9
0 -8 -7 56.0982 10.1497 4
0 -8 -7 43.5301 4.11321 7
0 -8 7 70.7365 9.61736 3
0 -8 7 52.0434 10.0805 5
0 8 -7 59.6034 11.5247 8
0 8 -7 53.7112 11.1699 9
0 8 7 65.0073 10.9618 4
0 8 7 42.6971 9.05065 3
0 8 7 45.5238 9.40102 9
-1 -8 -7 59.0697 8.08613 7
1 -8 7 65.9308 9.27358 3
-1 -8 -7 60.2159 8.73133 7
1 -8 7 67.4392 11.2009 5
-1 -8 -7 69.5189 11.7943 4
-1 8 -7 65.382 12.1847 8
1 8 7 34.2565 9.27678 6
-1 8 -7 63.1708 10.8679 9
1 8 7 78.4092 12.9222 4
1 8 7 55.8342 10.9095 3
1 8 7 59.0493 11.4201 9
-2 -8 -7 203.705 15.1818 7
2 -8 7 218.323 12.9264 3
-2 -8 -7 223.246 19.8946 4
2 -8 7 252.591 16.8276 5
2 8 7 291.525 27.6052 9
-2 8 -7 210.452 18.4767 8
2 8 7 161.994 18.5024 6
-2 8 -7 231.056 19.1192 9
-3 -8 -7 5.92851 5.05486 7
3 -8 7 5.01566 4.83453 5
-3 -8 -7 19.6114 7.84162 4
3 8 7 7.68329 7.12979 6
-3 8 -7 10.0135 6.30818 9
-3 8 -7 5.2794 6.1388 8
3 8 7 6.52832 4.82133 9
-3 8 -7 11.4176 4.35514 3
-4 -8 -7 3.08686 7.68584 4
4 -8 7 -0.2764 4.68502 5
-4 -8 -7 11.4711 6.1419 7
4 8 7 4.25444 4.96191 9
-4 8 -7 -0.7989 3.79946 3
-4 8 -7 -4.5424 5.57963 8
-4 8 -7 3.36075 5.02749 9
4 8 7 8.4576 8.52869 6
-5 -8 -7 6.17535 6.97402 7
-5 -8 -7 11.5166 9.39371 4
5 8 7 9.63453 9.94408 6
-5 8 -7 14.4742 8.58652 9
-5 8 -7 -2.4313 4.21585 3
-5 8 -7 -11.126 6.24335 8
5 8 7 10.0074 5.13519 9
-4 -9 7 18.546 10.5125 5
-4 -9 7 25.8689 7.23531 7
-4 9 7 26.2945 8.79504 3
4 9 -7 15.7266 7.59824 9
-4 9 7 12.9557 8.4677 9
4 9 -7 3.88807 8.49082 6
4 9 -7 28.6392 9.3697 8
-3 -9 7 20.0741 5.24343 7
-3 -9 7 5.93745 7.64197 5
-3 9 7 12.5191 6.09149 3
3 9 -7 16.3597 7.8923 8
3 9 -7 12.8835 7.44569 6
-3 9 7 18.5963 9.1106 9
-3 9 7 15.7415 6.17222 4
3 9 -7 9.23453 6.73968 9
-2 -9 7 2.76838 6.07345 5
2 -9 -7 5.44175 7.35935 5
-2 -9 7 0.45676 2.65266 7
2 -9 -7 -1.8825 3.9128 5
-2 9 7 12.8175 6.69174 3
-2 9 7 4.64549 6.59976 9
2 9 -7 -1.4246 5.96851 6
2 9 -7 0.3135 5.58762 9
-2 9 7 -5.6563 5.21912 4
2 9 -7 -11.296 5.39414 8
1 -9 -7 10.5628 7.96662 5
-1 -9 7 6.00149 6.54891 5
1 9 -7 0.43364 5.96951 9
-1 9 7 2.52747 6.56557 9
-1 9 7 -5.7078 7.14759 4
1 9 -7 -2.0079 6.21563 8
-1 9 7 4.87657 4.80132 3
0 -9 7 -2.4618 6.56622 5
0 -9 7 12.4106 5.02041 3
0 9 7 26.6056 8.79392 9
0 9 7 11.2276 7.68197 4
0 9 -7 -1.3071 5.10768 9
0 9 7 4.13178 4.58118 3
0 9 7 8.3378 6.67178 6
0 9 -7 22.0058 9.14138 8
-1 -9 -7 7.74397 5.75212 4
1 -9 7 10.0839 4.75187 3
-1 -9 -7 8.20136 4.01807 7
1 -9 7 4.44703 6.42578 5
1 9 7 7.79824 6.33106 3
1 9 7 5.10785 5.57181 9
1 9 7 0.81137 6.08956 6
-1 9 -7 7.51564 7.05047 8
-1 9 -7 11.7227 8.64413 9
2 -9 7 0.90843 4.78211 5
-2 -9 -7 0.14597 6.19592 4
-2 -9 -7 8.7571 5.15601 7
2 -9 7 3.38385 4.85323 3
2 9 7 3.12969 6.60983 6
-2 9 -7 8.1056 8.35431 8
-2 9 -7 16.1021 8.90321 9
2 9 7 10.7628 6.8954 9
3 -9 7 62.2915 9.80485 5
-3 -9 -7 57.5082 10.4826 7
-3 -9 -7 43.9372 11.0341 4
-3 9 -7 36.0453 11.5296 9
-3 9 -7 45.9464 12.9477 8
3 9 7 41.178 9.44194 9
-4 -9 -7 12.1774 7.87982 7
-4 -9 -7 27.3836 10.2786 4
4 9 7 36.3802 15.1078 6
-4 9 -7 49.3605 12.8076 8
-4 9 -7 23.8511 15.5602 9
4 9 7 26.8258 7.36531 9
-2 -10 7 0.82239 3.13181 7
2 -10 -7 -0.2457 6.20562 5
-2 -10 7 0.82866 7.35726 5
-2 10 7 13.6811 9.24181 4
2 10 -7 -7.396 5.94241 9
-2 10 7 -4.2096 6.72727 9
2 10 -7 -25.301 7.21271 8
2 10 -7 9.33807 7.52953 6
-2 10 7 6.96843 7.35288 3
1 -10 -7 159.295 30.1597 5
-1 -10 7 129.027 19.0729 5
1 10 -7 96.0446 15.643 9
-1 10 7 97.1254 15.9221 3
-1 10 7 100.64 16.4746 6
-1 10 7 112.303 24.3902 9
1 10 -7 142.276 18.4048 8
0 -10 7 40.7243 11.3591 5
0 10 7 23.9338 10.2739 9
0 10 -7 26.4497 9.0652 9
0 10 7 19.4433 8.26437 3
0 10 7 15.4056 9.39375 6
1 -10 7 -3.1026 5.96413 5
-1 10 -7 3.78495 9.59783 8
-1 10 -7 -3.1975 6.28149 9
1 10 7 7.25938 7.27218 9
1 10 7 -3.4702 7.69337 6
-2 -10 -7 9.4665 8.23158 4
-2 -10 -7 4.80813 4.93364 7
2 -10 7 9.91789 6.28405 5
2 -10 7 2.82172 10.4719 3
2 10 7 -8.5794 7.91767 6
2 10 7 -6.6471 6.4882 9
-2 10 -7 15.4123 9.03931 9
-2 10 -7 10.4978 9.70368 8
-8 0 8 3.77283 5.09702 7
-8 0 8 1.91058 4.04471 4
-8 0 8 6.35086 6.22582 5
-8 0 8 3.91917 5.73951 3
-7 0 8 -1.2158 2.94769 3
7 0 -8 2.50279 4.33662 4
-7 0 8 9.07529 5.01555 4
-7 0 8 -3.4911 2.85206 9
-7 0 8 -4.9615 3.16483 5
-7 0 8 -3.7801 2.54672 7
-6 0 8 145.875 11.3652 4
-6 0 8 186.573 15.0673 3
6 0 -8 166.437 12.9006 4
-6 0 8 172.674 14.1312 7
-6 0 8 137.481 11.7954 9
-6 0 8 155.867 12.5844 5
-5 0 8 6.05147 4.99003 6
5 0 -8 -0.2831 2.72265 4
-5 0 8 1.88822 3.23581 7
-5 0 8 3.83323 3.1321 9
-5 0 8 0.00096 2.79679 5
-5 0 8 -1.0059 2.97521 4
5 0 -8 -0.1049 2.97207 7
-4 0 8 36.3595 5.903 9
-4 0 8 31.7257 5.42254 4
-4 0 8 28.7856 6.29034 7
-4 0 8 36.5056 7.09515 5
-4 0 8 29.3026 8.00868 6
4 0 -8 35.9812 5.42176 4
-3 0 8 -1.286 3.18102 6
3 0 -8 2.0598 2.26208 4
3 0 -8 0.84204 2.76966 7
-3 0 8 2.90389 2.77411 7
-3 0 8 -1.9453 2.28985 5
-3 0 8 0.54783 2.76821 3
-2 0 8 1312.06 44.7293 5
2 0 -8 1223.89 41.7893 4
-2 0 8 1282.69 44.5151 3
2 0 -8 1210.86 44.0245 7
2 0 -8 1256.72 41.2035 8
2 0 -8 1275.62 44.8359 5
-2 0 8 1273.99 41.1807 8
-1 0 8 0.24727 1.88874 8
-1 0 8 -1.1928 2.01051 3
1 0 -8 -3.8944 1.67478 8
-1 0 8 -2.306 1.32165 7
-1 0 8 1.31273 2.41585 5
1 0 -8 -0.3152 1.46511 7
1 0 -8 0.24852 2.34953 5
0 0 8 2446.56 82.9345 5
0 0 8 2532.87 79.4844 3
0 0 8 2592.09 80.314 7
0 0 -8 2490.72 82.6126 5
0 0 8 2494.63 79.9488 9
0 0 -8 2548.18 79.6405 3
0 0 8 2561.42 80.2535 8
1 0 8 2.27763 2.60321 8
-1 0 -8 0.42154 2.2553 8
1 0 8 -2.0672 3.50432 5
-1 0 -8 1.60435 3.48391 5
-1 0 -8 0.88643 1.57144 3
-1 0 -8 0.13411 3.04534 4
1 0 8 -1.9396 1.55145 9
1 0 8 -1.542 1.59381 3
-2 0 -8 250.097 13.9946 4
2 0 8 244.884 16.097 5
2 0 8 237.264 14.1797 6
2 0 8 253.638 11.9686 8
-2 0 -8 237.585 10.7481 3
-2 0 -8 245.41 15.0291 5
-2 0 -8 242.574 11.7609 8
-3 0 -8 -0.1325 1.89117 3
-3 0 -8 2.04285 2.35731 8
-3 0 -8 1.14743 3.24531 6
-3 0 -8 -2.5423 3.12865 5
-3 0 -8 -0.8465 2.72767 4
3 0 8 0.01714 3.04429 6
3 0 8 0.78825 2.3711 8
4 0 8 1195.45 43.7733 8
-4 0 -8 1295.8 43.3001 8
-4 0 -8 1213.02 50.429 6
-4 0 -8 1151.27 47.9075 4
-4 0 -8 1240.81 44.6878 3
4 0 8 1245.2 51.8417 6
-4 0 -8 1279.79 50.6058 5
-5 0 -8 0.6727 2.54573 3
-5 0 -8 1.09086 2.74491 8
-5 0 -8 0.77603 4.77184 6
-5 0 -8 -0.2171 3.25595 4
5 0 8 0.67231 3.2106 8
-5 0 -8 -0.5588 4.31149 5
5 0 8 2.55706 5.24935 6
-6 0 -8 25.1454 7.40547 4
-6 0 -8 42.6344 6.13795 8
-6 0 -8 41.4885 8.5873 3
-6 0 -8 24.2532 8.37 5
6 0 8 29.305 8.96615 6
-6 0 -8 41.5564 10.8062 6
-6 0 -8 33.2752 8.38398 7
-7 0 -8 -2.6903 6.31035 5
7 0 8 -1.2422 6.75221 6
-7 0 -8 16.1427 7.20135 4
-7 0 -8 8.36764 6.43977 3
-7 0 -8 -0.5876 4.39455 7
8 0 8 14.1008 11.292 6
-8 0 -8 10.1183 7.97805 4
-8 0 -8 10.3364 7.83601 7
-8 -1 8 3.59982 4.99594 4
-8 -1 8 0.94568 4.08059 7
-8 1 8 0.03368 4.29854 3
-8 1 8 4.55358 5.33762 7
-8 1 8 -6.1886 3.64698 5
-8 1 8 9.9725 4.07928 4
-7 -1 8 5.06582 3.98532 7
-7 -1 8 13.367 5.49128 4
-7 -1 8 17.3807 5.62598 9
-7 -1 8 5.49809 4.54858 5
-7 1 8 13.8082 7.18463 3
-7 1 8 14.7398 4.07802 4
-7 1 8 3.49467 4.25706 9
7 1 -8 6.28592 4.38877 4
-7 1 8 1.59105 3.92215 5
-7 1 8 6.1075 3.87754 7
-6 -1 8 83.4419 17.9407 6
-6 -1 8 81.2281 8.97512 9
-6 -1 8 77.1763 12.2655 5
-6 -1 8 106.011 12.4054 4
-6 -1 8 105.243 14.7387 7
-6 1 8 81.1942 11.2699 3
-6 1 8 82.921 8.19277 5
6 1 -8 92.6977 9.58648 4
-6 1 8 82.5548 16.5138 6
-6 1 8 112.526 11.4773 7
-6 1 8 74.5591 7.57977 4
-5 -1 8 205.466 18.2209 6
-5 -1 8 186.331 12.6762 9
-5 -1 8 203.027 14.6053 7
5 -1 -8 188.378 10.069 4
-5 -1 8 168.806 12.3429 4
5 -1 -8 178.961 14.3354 7
-5 -1 8 177.104 14.0061 5
-5 1 8 187.205 18.2685 6
5 1 -8 180.386 13.8904 4
5 1 -8 178.892 14.7366 7
-5 1 8 190.688 10.2463 4
-5 1 8 172.834 11.4571 5
-5 1 8 166.32 12.8507 7
-5 1 8 196.652 14.4595 3
-4 -1 8 144.334 11.7312 5
-4 -1 8 151.121 14.3439 6
4 -1 -8 148.032 11.4862 7
-4 -1 8 142.505 10.4539 4
-4 -1 8 140.851 10.2361 9
-4 -1 8 155.041 11.859 7
-4 1 8 143.937 9.70167 5
-4 1 8 138.786 11.3771 3
4 1 -8 155.413 12.3696 7
4 1 -8 147.544 10.0717 4
-4 1 8 158.512 11.0539 7
-4 1 8 149.946 14.4058 6
-3 -1 8 304.233 17.0417 5
-3 -1 8 323.879 19.4882 6
3 -1 -8 318.699 16.0635 7
-3 -1 8 296.631 15.2225 9
-3 -1 8 338.588 16.513 7
-3 -1 8 303.843 15.1089 4
-3 1 8 298.012 15.0568 7
-3 1 8 309.458 16.2213 3
-3 1 8 311.185 14.4106 5
3 1 -8 285.14 14.5641 4
-3 1 8 298.272 12.4721 8
3 1 -8 324.833 19.217 7
-2 -1 8 229.109 14.5126 6
-2 -1 8 218.239 11.9342 9
-2 -1 8 229.305 12.0596 7
2 -1 -8 218.405 11.6012 7
-2 -1 8 220.497 13.1854 5
2 -1 -8 223.685 11.4679 5
2 -1 -8 234.831 10.9073 8
-2 -1 8 235.288 10.1481 8
-2 1 8 217.517 11.1228 7
2 1 -8 219.941 12.3342 7
2 1 -8 221.897 11.6534 4
2 1 -8 235.248 9.74978 8
-2 1 8 237.903 11.7079 5
-2 1 8 226.612 10.2876 8
-2 1 8 209.056 12.2526 3
1 -1 -8 828.239 27.7931 4
-1 -1 8 800.181 28.7851 8
1 -1 -8 812.349 30.0822 3
1 -1 -8 818.344 29.0339 8
-1 -1 8 804.622 29.2613 7
1 -1 -8 835.988 29.1665 7
-1 -1 8 789.118 31.4014 5
1 -1 -8 791.193 30.1105 5
-1 -1 8 833.332 30.0639 9
1 1 -8 859.581 29.9055 7
1 1 -8 818.772 29.9247 9
-1 1 8 831.545 30.8729 5
-1 1 8 852.37 28.9526 7
-1 1 8 842.388 28.8109 8
1 1 -8 821.819 28.4785 8
-1 1 8 836.16 30.169 3
1 1 -8 818.509 31.7174 5
0 -1 -8 2023.63 67.2718 3
0 -1 -8 1980.32 67.0823 8
0 -1 8 2034.97 67.5043 8
0 -1 -8 2087.46 67.4537 4
0 -1 -8 2071.9 69.7072 5
0 -1 8 2112.85 66.8029 7
0 -1 8 2114.3 67.3659 9
0 -1 8 2121.06 65.3734 3
0 -1 8 2129.95 69.9471 5
0 -1 -8 2049.29 66.8221 7
0 1 8 2076.16 67.0569 8
0 1 -8 2049.25 67.169 9
0 1 -8 2065.29 66.7863 7
0 1 -8 2137.14 69.8913 5
0 1 -8 2141.79 67.3402 8
0 1 8 2175.1 67.5497 3
0 1 8 2033.13 70.5713 5
1 -1 8 842.424 31.5706 8
-1 -1 -8 895.886 32.9841 4
1 -1 8 884.699 31.2852 6
1 -1 8 871.366 27.9048 3
-1 -1 -8 903.141 31.3363 8
-1 -1 -8 865.571 34.9965 5
1 -1 8 894.781 30.4238 9
1 -1 8 900.322 34.1994 5
-1 -1 -8 886.858 30.9578 3
1 1 8 845.71 32.5047 4
1 1 8 888.617 36.1491 5
-1 1 -8 866.836 30.1533 9
-1 1 -8 869.736 33.4165 5
1 1 8 856.984 30.8871 8
-1 1 -8 917.927 30.8228 7
-1 1 -8 911.566 31.5823 8
1 1 8 879.997 31.0102 3
2 -1 8 264.783 11.4144 9
2 -1 8 285.007 14.6862 6
2 -1 8 264.894 16.0601 5
-2 -1 -8 275.401 12.8944 3
-2 -1 -8 288.508 17.3589 5
2 -1 8 263.758 13.493 8
-2 -1 -8 280.068 15.8584 4
-2 -1 -8 279.611 13.0057 8
-2 1 -8 285.366 15.3693 5
-2 1 -8 277.113 13.1948 8
2 1 8 258.199 14.7628 4
2 1 8 267.46 12.6214 8
-2 1 -8 281.871 11.3411 9
-2 1 -8 275.831 10.5378 3
2 1 8 269.2 16.196 6
-3 -1 -8 42.7277 5.75534 8
-3 -1 -8 48.4309 8.37512 4
3 -1 8 54.7061 10.2048 5
3 -1 8 56.4052 7.53791 8
-3 -1 -8 51.3655 6.83495 3
3 -1 8 45.5523 8.22699 6
-3 1 -8 36.1753 7.70568 4
-3 1 -8 37.521 6.93518 6
3 1 8 40.7408 7.83031 6
3 1 8 45.6829 5.81587 8
-3 1 -8 40.3235 4.20082 3
-3 1 -8 50.8832 7.83925 5
3 1 8 43.6234 6.96466 4
-4 -1 -8 41.2675 7.92769 4
-4 -1 -8 22.0399 5.39417 8
-4 -1 -8 39.3527 7.23382 3
4 -1 8 30.5258 8.02102 6
-4 -1 -8 38.9075 9.94682 5
-4 -1 -8 37.4362 8.21288 6
4 -1 8 37.3869 6.82968 8
-4 1 -8 40.2898 8.91521 5
4 1 8 26.4642 7.87602 6
-4 1 -8 23.3896 7.0055 6
-4 1 -8 32.0898 7.81576 4
4 1 8 47.0453 8.22892 4
4 1 8 29.4548 5.40334 8
-4 1 -8 31.4336 5.45845 8
-5 -1 -8 117.183 17.7019 6
-5 -1 -8 126.141 16.4542 5
-5 -1 -8 107.284 8.2788 8
5 -1 8 127.253 16.9262 6
-5 -1 -8 105.378 9.90537 3
-5 -1 -8 111.16 12.1605 4
5 1 8 114.243 8.76245 8
5 1 8 119.702 18.5315 6
5 1 8 106.824 11.2068 4
-5 1 -8 114.416 12.6221 6
-5 1 -8 112.087 11.8518 4
-5 1 -8 119.004 8.94374 8
-6 -1 -8 22.1385 8.04225 7
6 -1 8 22.7522 7.78627 6
-6 -1 -8 43.8606 11.96 6
-6 -1 -8 19.851 4.75243 8
-6 -1 -8 23.863 6.82602 3
-6 -1 -8 29.269 9.68081 5
-6 -1 -8 18.1841 6.88789 4
6 1 8 16.3223 5.88188 8
-6 1 -8 20.4599 6.67875 4
-6 1 -8 11.3301 7.05087 6
-6 1 -8 28.5191 8.22728 5
6 1 8 51.5051 13.1794 6
-6 1 -8 20.8819 7.04629 7
-6 1 -8 21.0067 5.20943 8
7 -1 8 164.948 23.0439 6
-7 -1 -8 198.141 19.0598 7
-7 -1 -8 172.042 16.6793 4
-7 1 -8 141.754 14.9456 4
-7 1 -8 218.967 17.5717 5
-7 1 -8 160.251 16.5155 7
7 1 8 166.987 24.3714 6
-8 -1 -8 87.7726 16.1199 4
-8 -1 -8 77.4716 16.0109 7
-8 1 -8 87.8537 14.5375 5
-8 1 -8 53.3038 12.7386 7
8 1 8 78.0462 17.1953 6
-8 1 -8 70.5403 13.2704 4
-8 -2 8 20.6058 7.02539 4
-8 -2 8 21.2049 7.94452 7
-8 -2 8 21.7984 8.72135 5
-8 2 8 22.6191 7.09603 7
-8 2 8 8.03323 7.04527 3
-7 -2 8 297.833 21.2591 7
-7 -2 8 262.867 19.0502 4
-7 -2 8 258.975 20.6783 5
-7 -2 8 309.4 19.0713 9
-7 2 8 270.358 13.4253 5
-7 2 8 280.117 18.8705 7
-7 2 8 265.937 19.984 3
-6 -2 8 57.1798 9.77083 7
-6 -2 8 47.5564 8.33303 9
-6 -2 8 66.2841 12.7687 6
-6 -2 8 44.7778 8.97834 4
-6 2 8 61.0294 5.63211 5
-6 2 8 71.2122 15.922 6
-6 2 8 44.0036 8.33152 7
-6 2 8 67.3682 11.2182 3
6 2 -8 57.337 8.95605 4
-5 -2 8 47.8618 11.1363 6
-5 -2 8 57.8228 9.27716 4
-5 -2 8 49.6343 7.38368 9
5 -2 -8 48.7288 8.5919 7
-5 -2 8 62.1402 11.0049 7
-5 2 8 56.9121 5.14396 5
5 2 -8 68.0553 10.2543 4
-5 2 8 50.1318 8.15484 7
-5 2 8 67.2283 13.9836 6
-5 2 8 40.7836 8.52255 3
-4 -2 8 15.0602 5.48451 6
4 -2 -8 8.49693 4.29521 7
-4 -2 8 16.8493 6.00598 9
-4 -2 8 20.9263 5.71311 7
-4 -2 8 7.23945 4.77038 4
4 2 -8 12.1837 4.5438 4
-4 2 8 8.97831 3.08311 8
4 2 -8 11.6077 4.7467 7
-4 2 8 12.5663 2.98414 5
-4 2 8 9.41929 4.02868 3
-4 2 8 11.8363 4.06774 7
-3 -2 8 94.9962 8.68976 7
-3 -2 8 107.801 11.106 6
-3 -2 8 110.802 10.3337 4
3 -2 -8 103.592 8.35242 7
-3 -2 8 114.16 10.5676 5
-3 2 8 111.037 9.33672 3
-3 2 8 109.744 7.00113 5
3 2 -8 100.353 8.93845 4
-3 2 8 103.698 7.05211 8
3 2 -8 105.159 9.47759 7
-3 2 8 100.49 7.64345 7
-2 -2 8 3.28026 2.88421 7
-2 -2 8 2.01988 2.6962 9
-2 -2 8 0.78902 3.58642 6
2 -2 -8 2.85014 2.07456 7
2 -2 -8 6.24103 2.75724 5
2 -2 -8 6.89148 3.15349 3
-2 2 8 4.33875 2.17484 7
2 2 -8 6.3637 3.07583 7
-2 2 8 2.11632 2.87669 5
2 2 -8 3.7395 3.09667 4
-2 2 8 -0.4966 2.35747 3
2 2 -8 3.00911 3.09753 9
-2 2 8 3.13719 2.61356 8
2 2 -8 5.35192 2.59418 8
-1 -2 8 675.116 29.0614 5
1 -2 -8 700.382 27.121 5
-1 -2 8 734.692 27.7122 9
-1 -2 8 717.651 26.3337 7
-1 -2 8 749.377 27.4227 6
1 -2 -8 713.485 25.7137 7
1 -2 -8 705.263 24.3502 4
-1 -2 8 707.242 26.5617 8
1 -2 -8 701.424 27.6004 3
-1 2 8 719.596 27.6678 3
-1 2 8 717.047 28.375 5
1 2 -8 693.741 28.1629 4
-1 2 8 746.808 25.6549 7
1 2 -8 692.174 26.7811 7
1 2 -8 737.686 26.3957 8
1 2 -8 720.78 27.5867 9
0 -2 -8 108.991 6.77663 7
0 -2 -8 121.051 8.33136 8
0 -2 -8 132.449 9.95846 5
0 -2 -8 126.093 8.18345 3
0 -2 8 120.71 9.34866 5
0 -2 8 121.303 8.16619 9
0 -2 8 119.677 6.77139 7
0 -2 8 114.088 8.34781 8
0 -2 -8 119.719 7.76545 4
0 2 8 118.861 7.72347 8
0 2 -8 108.788 7.99585 8
0 2 8 118.889 8.16724 3
0 2 8 132.494 7.90026 4
0 2 8 105.804 10.2008 5
0 2 -8 132.23 7.27678 7
0 2 -8 122.774 8.21135 9
0 2 -8 112.305 9.12246 5
1 -2 8 -0.4183 2.27937 9
-1 -2 -8 0.57875 3.73299 5
1 -2 8 -2.3302 2.80034 5
-1 -2 -8 -0.7582 2.12579 3
1 -2 8 1.30911 1.99656 6
-1 -2 -8 -0.6007 2.68691 4
1 -2 8 0.95939 3.14696 8
-1 -2 -8 -1.4966 2.25282 8
-1 2 -8 -2.3911 2.0168 5
-1 2 -8 3.05978 3.19403 8
1 2 8 -2.7793 1.93629 8
1 2 8 1.24617 2.68245 4
-1 2 -8 -1.1499 2.46327 9
1 2 8 1.78693 2.40502 3
-1 2 -8 3.68735 1.98652 7
-2 -2 -8 95.6629 13.5406 5
2 -2 8 100.277 9.0132 5
-2 -2 -8 66.6113 6.48461 8
-2 -2 -8 79.008 7.01791 3
2 -2 8 88.9735 7.30057 6
2 -2 8 79.6619 6.43201 9
2 -2 8 77.4944 7.51746 8
-2 -2 -8 84.3737 10.8988 4
-2 2 -8 87.5041 7.96655 5
2 2 8 88.7317 7.73486 3
2 2 8 88.1667 9.78262 6
2 2 8 81.0151 6.38342 8
-2 2 -8 84.9595 6.80253 6
2 2 8 74.3325 7.83557 4
-2 2 -8 77.8748 7.87424 8
-2 2 -8 83.7786 6.51378 9
-3 -2 -8 93.9933 9.60357 4
3 -2 8 97.171 9.37879 6
3 -2 8 85.8812 6.65446 9
-3 -2 -8 96.6223 13.5808 5
3 -2 8 84.1186 9.38004 5
-3 -2 -8 106.016 9.49246 3
-3 2 -8 87.2022 6.66201 9
3 2 8 117.133 15.2732 6
-3 2 -8 79.1487 7.53071 8
-3 2 -8 77.3895 7.91154 6
3 2 8 81.3996 8.7026 4
3 2 8 87.6906 6.82193 8
-3 2 -8 74.8153 7.74606 5
-3 2 -8 86.9359 5.36407 3
-4 -2 -8 43.3534 6.77303 8
-4 -2 -8 35.4197 7.68266 3
-4 -2 -8 42.7491 10.4362 5
4 -2 8 45.714 9.12728 6
-4 -2 -8 33.8689 7.2419 4
-4 -2 -8 26.5173 8.12662 6
-4 2 -8 32.7786 7.32838 6
4 2 8 51.6017 6.32392 8
4 2 8 66.1847 11.3742 4
-4 2 -8 38.826 7.31805 5
-4 2 -8 42.7098 6.92505 8
4 2 8 50.116 11.0851 6
-4 2 -8 35.5642 5.25235 9
-4 2 -8 56.8044 10.4739 4
-5 -2 -8 269.334 13.709 8
-5 -2 -8 239.177 20.3584 6
5 -2 8 245.13 19.3713 6
-5 -2 -8 268.231 18.8554 4
-5 -2 -8 223.507 15.928 3
-5 -2 -8 218.738 20.135 5
5 2 8 241.118 13.1013 8
-5 2 -8 262.004 13.7991 3
-5 2 -8 265.328 16.4745 5
5 2 8 279.566 22.2292 6
-5 2 -8 223.174 17.0132 4
-5 2 -8 275.695 14.5962 8
5 2 8 258.318 17.9834 4
-6 -2 -8 105.178 16.9794 6
-6 -2 -8 138.205 20.809 5
-6 -2 -8 152.798 19.375 4
-6 -2 -8 108.103 12.1758 3
-6 -2 -8 95.5072 14.3992 7
6 -2 8 116.403 18.4583 6
-6 2 -8 100.912 8.79504 8
-6 2 -8 108.465 13.797 5
-6 2 -8 113.707 12.477 7
-6 2 -8 81.5034 8.59982 3
-6 2 -8 95.3621 15.94 6
6 2 8 101.349 17.5349 6
-6 2 -8 108.491 13.495 4
-7 -2 -8 21.6624 8.11509 4
-7 -2 -8 41.4593 11.3465 7
-7 2 -8 30.0337 7.22021 4
-7 2 -8 36.3642 7.38593 3
-7 2 -8 41.4305 13.3028 6
-7 2 -8 32.1615 6.43762 8
-7 2 -8 29.2267 7.92495 7
-7 2 -8 34.4152 8.1345 5
7 2 8 33.7424 12.6331 6
-8 -2 -8 21.8127 9.44279 7
-8 -2 -8 8.92471 8.28038 4
-8 2 -8 3.24905 7.40174 5
-8 2 -8 2.7558 7.11699 7
8 2 8 6.62573 8.98365 6
-8 2 -8 5.05137 6.23259 4
-8 2 -8 18.9541 6.19706 3
-8 -3 8 49.3695 12.5613 7
-8 -3 8 25.6902 9.64528 5
-8 -3 8 46.6477 11.3637 4
-8 3 8 43.1299 8.88089 7
-8 3 8 25.8589 9.13938 3
-7 -3 8 -0.2804 4.10336 9
-7 -3 8 16.6532 7.80836 7
-7 -3 8 15.4345 6.43666 4
7 3 -8 20.2444 10.8911 4
-7 3 8 -0.3188 3.65363 3
-7 3 8 5.11677 3.42677 7
-6 -3 8 10.9277 4.89182 9
-6 -3 8 9.8573 5.01218 4
-6 -3 8 9.34109 4.37402 7
-6 3 8 14.1282 8.63515 6
-6 3 8 -0.2677 4.9131 3
6 3 -8 5.75079 5.13662 4
-6 3 8 9.46055 4.37988 7
5 -3 -8 231.403 15.5888 7
-5 -3 8 189.302 14.0687 9
-5 -3 8 233.24 16.9326 4
-5 -3 8 234.469 19.5546 6
-5 -3 8 221.327 16.3787 7
-5 3 8 223.81 12.3105 8
-5 3 8 224.46 16.3431 3
-5 3 8 224.308 13.8874 7
-5 3 8 210.586 19.9609 6
5 3 -8 228.355 15.5374 4
-4 -3 8 205.899 14.7714 4
-4 -3 8 150.322 12.3694 7
-4 -3 8 170.009 14.8735 6
-4 -3 8 185.8 12.68 9
-4 3 8 159.705 10.4632 8
4 3 -8 156.139 12.6822 4
4 3 -8 139.219 12.78 7
-4 3 8 171.962 13.212 3
-4 3 8 187.48 11.1272 7
3 -3 -8 373.827 17.2788 7
-3 -3 8 365.474 20.8053 6
-3 -3 8 337.637 18.2038 9
-3 -3 8 369.114 20.0273 4
-3 -3 8 371.408 19.0027 7
-3 -3 8 346.448 21.1782 5
-3 3 8 367.741 19.2287 3
3 3 -8 369.917 19.8706 7
-3 3 8 372.296 16.1393 7
3 3 -8 356.981 18.3066 9
3 3 -8 358.883 21.2238 6
3 3 -8 356.506 15.1038 8
-3 3 8 390.694 17.2335 8
3 3 -8 351.715 19.217 4
2 -3 -8 41.5852 5.26996 5
2 -3 -8 39.4817 4.38217 7
-2 -3 8 32.7485 5.81493 7
2 -3 -8 31.4282 6.57079 3
-2 -3 8 36.2259 6.46744 6
-2 -3 8 28.7429 7.12299 5
-2 3 8 41.8515 4.91986 7
2 3 -8 29.3298 5.81308 9
-2 3 8 34.1194 5.64137 8
-2 3 8 39.3226 6.74139 3
2 3 -8 30.9883 4.89376 8
2 3 -8 35.9129 6.28811 7
2 3 -8 29.3061 5.78027 4
-1 -3 8 31.9684 4.6555 7
1 -3 -8 25.8149 3.68867 7
-1 -3 8 25.8714 4.53452 6
-1 -3 8 25.6301 6.71204 5
-1 -3 8 40.4546 6.9514 9
1 -3 -8 38.7766 6.14842 5
1 -3 -8 36.8932 5.90971 3
1 -3 -8 29.4614 3.99907 4
-1 3 8 27.3739 5.43088 3
-1 3 8 26.3487 3.85196 4
1 3 -8 40.4757 7.53239 4
1 3 -8 26.4089 5.25818 8
1 3 -8 29.7108 4.95307 7
-1 3 8 32.7037 5.56442 8
1 3 -8 23.3558 4.72257 9
0 -3 -8 767.968 31.9552 5
0 -3 -8 776.449 27.2022 7
0 -3 -8 696.459 29.3063 3
0 -3 8 778.081 26.8585 7
0 -3 8 794.911 30.3088 9
0 -3 8 766.294 31.4306 5
0 -3 -8 753.315 28.7552 4
0 -3 8 752.129 26.1187 3
0 3 -8 800.193 36.5229 9
0 3 -8 742.002 31.5789 5
0 3 8 742.768 29.8316 3
0 3 -8 776.128 27.6177 7
0 3 8 764.005 28.7554 4
1 -3 8 302.887 14.942 9
-1 -3 -8 254.824 17.4656 5
1 -3 8 272.97 15.3077 5
-1 -3 -8 265.612 14.906 4
-1 -3 -8 285.795 14.7137 3
1 3 8 296.282 14.0972 8
1 3 8 290.928 15.0568 3
-1 3 -8 276.39 14.8483 8
1 3 8 267.81 14.9007 4
-1 3 -8 296.987 14.7987 9
-1 3 -8 276.364 11.9307 7
-1 3 -8 274.417 15.374 5
1 3 8 278.689 13.839 9
-2 -3 -8 128.812 11.0887 3
-2 -3 -8 122.372 10.707 4
-2 -3 -8 131.726 13.0368 5
2 -3 8 135.279 9.31474 9
2 -3 8 137.2 10.5354 5
2 3 8 130.892 8.56911 8
-2 3 -8 130.404 9.31147 9
2 3 8 135.705 12.5993 6
-2 3 -8 128.173 7.32035 7
2 3 8 122.615 10.1189 3
-2 3 -8 133.326 9.90751 5
2 3 8 122.012 10.4555 4
2 3 8 136.508 8.02194 9
-2 3 -8 136.158 10.1645 8
-2 3 -8 117.505 7.24133 6
-3 -3 -8 63.8813 10.9914 4
-3 -3 -8 67.1023 13.4776 5
3 -3 8 78.5923 7.4177 9
3 -3 8 84.2344 11.4116 5
-3 3 -8 64.186 8.60705 8
-3 3 -8 67.9374 4.23733 3
-3 3 -8 65.3153 7.13399 9
3 3 8 63.5474 9.37685 4
-3 3 -8 69.8114 7.52262 5
-3 3 -8 69.8848 6.97786 6
3 3 8 67.7869 6.49336 8
3 3 8 86.7049 13.9362 6
-4 -3 -8 3.89116 5.82701 5
-4 -3 -8 7.79457 4.21842 3
-4 -3 -8 8.58142 5.51373 4
-4 3 -8 11.7895 4.51327 6
4 3 8 11.2618 4.18489 8
-4 3 -8 16.544 5.92363 4
4 3 8 16.0771 7.31139 6
-4 3 -8 8.50536 5.39651 9
-4 3 -8 7.91173 3.24838 5
-4 3 -8 2.01844 4.09761 8
4 3 8 2.89939 4.59729 4
-4 3 -8 10.3658 3.27012 3
-5 -3 -8 6.11549 6.95081 5
-5 -3 -8 5.58236 5.27832 3
-5 -3 -8 -3.7659 2.59348 4
5 3 8 7.3708 6.36152 6
-5 3 -8 2.41221 4.81758 4
-5 3 -8 4.99245 3.7276 8
-5 3 -8 7.69514 3.54176 9
-5 3 -8 9.16805 3.28011 3
-5 3 -8 3.02249 2.66086 5
-5 3 -8 6.47562 4.35352 6
5 3 8 4.884 3.40983 8
-6 -3 -8 125.179 20.0207 3
-6 -3 -8 85.3379 14.3241 4
-6 -3 -8 62.9298 11.7692 7
-6 3 -8 69.7589 7.72691 3
-6 3 -8 67.2229 7.46223 9
-6 3 -8 82.8921 8.83969 5
6 3 8 98.8971 18.5749 6
-6 3 -8 89.1206 12.8911 7
-6 3 -8 72.0674 9.27879 8
-6 3 -8 68.0439 12.4766 6
-6 3 -8 66.4357 11.4672 4
-7 -3 -8 11.8304 7.85213 7
-7 -3 -8 12.2782 7.98858 4
-7 3 -8 9.85669 9.51068 6
-7 3 -8 14.0855 7.02983 7
7 3 8 6.95361 8.92337 6
-7 3 -8 19.5626 7.45185 4
-7 3 -8 24.965 5.8587 3
-7 3 -8 17.8809 5.72467 5
-7 3 -8 14.7301 4.96989 8
-8 -3 -8 44.0384 12.2548 4
-8 3 -8 43.1933 9.63592 3
-8 -4 8 50.5602 13.2755 4
-7 -4 8 123.538 18.1358 7
-7 -4 8 91.6659 13.6161 4
-7 4 8 99.7863 14.1405 3
-7 4 8 127.962 17.7697 9
-7 4 8 80.9338 10.5023 7
-6 -4 8 196.222 20.3092 6
-6 -4 8 203.005 17.1711 7
-6 -4 8 172.454 18.6617 4
-6 -4 8 204.094 15.5297 9
-6 4 8 196.354 16.2218 3
-6 4 8 179.691 12.1029 8
-6 4 8 190.646 24.8378 6
-5 -4 8 83.2864 12.3236 4
-5 -4 8 82.2262 11.6592 9
-5 -4 8 103.548 11.4425 7
-5 -4 8 100.713 16.6084 6
5 4 -8 96.9801 13.9553 7
-5 4 8 67.4667 10.2587 3
-5 4 8 70.5827 13.1236 6
5 4 -8 84.8974 15.1451 6
-5 4 8 67.5541 7.11649 7
5 4 -8 88.0435 13.4487 4
-5 4 8 83.533 8.10376 8
-4 -4 8 426.255 23.216 9
-4 -4 8 488.671 26.2305 4
-4 -4 8 486.526 24.5478 7
4 -4 -8 476.596 21.8642 7
4 4 -8 480.842 28.1237 6
4 4 -8 461.759 23.2024 9
-4 4 8 494.638 20.3103 7
-4 4 8 468.79 24.4944 3
4 4 -8 440.064 24.7425 4
4 4 -8 466.675 25.7477 7
3 -4 -8 297.273 16.9502 3
3 -4 -8 275.69 14.0035 7
-3 -4 8 279.612 16.8879 9
-3 -4 8 290.19 16.4954 7
-3 -4 8 291.63 18.4703 4
-3 -4 8 259.333 17.5108 6
3 4 -8 297.234 18.9896 6
-3 4 8 297.436 12.9472 7
3 4 -8 270.901 17.2188 7
3 4 -8 273.877 14.0308 8
3 4 -8 281.433 16.4259 9
3 4 -8 246.713 16.9253 4
-3 4 8 298.014 15.6883 8
-3 4 8 259.701 16.4206 3
-2 -4 8 14.0883 5.48279 5
-2 -4 8 23.0824 5.43593 6
2 -4 -8 34.3761 4.68649 5
2 -4 -8 24.5823 4.1276 7
-2 -4 8 26.3785 4.73382 7
2 4 -8 23.6069 5.90961 6
-2 4 8 16.3377 4.68187 3
2 4 -8 30.4537 7.0093 9
2 4 -8 18.9818 4.83011 8
-2 4 8 26.6294 5.67839 8
2 4 -8 20.9235 5.50916 7
-2 4 8 25.7059 3.75214 7
1 -4 -8 33.9027 5.14697 4
-1 -4 8 47.6643 8.26309 5
-1 -4 8 42.1951 6.14466 3
1 -4 -8 28.9108 6.00785 5
-1 -4 8 39.6371 5.08432 6
-1 -4 8 37.4591 5.00889 7
-1 -4 8 33.0964 6.14111 9
1 -4 -8 32.876 4.24484 7
1 -4 -8 28.7604 6.08827 3
1 4 -8 43.9503 7.60183 9
1 4 -8 38.3256 5.87316 7
-1 4 8 31.8482 5.96551 8
-1 4 8 35.3555 5.0744 4
1 4 -8 36.8909 6.41131 8
-1 4 8 24.3992 4.91273 3
1 4 -8 35.9024 6.65479 4
-1 4 8 43.6821 7.44273 9
0 -4 8 86.4176 9.33185 5
0 -4 -8 87.1011 6.05951 7
0 -4 8 82.4068 8.48048 9
0 -4 8 93.6681 5.95922 7
0 -4 -8 79.9661 7.88528 3
0 -4 -8 94.1812 10.0135 5
0 -4 8 92.4395 6.09345 3
0 -4 -8 94.4824 8.13064 4
0 4 8 90.5884 8.81788 9
0 4 -8 99.1632 8.95103 9
0 4 -8 91.8873 6.53979 7
0 4 -8 106.183 9.21005 8
0 4 8 85.1691 7.7006 8
0 4 8 85.2374 8.4861 3
0 4 8 95.501 7.84567 4
0 4 -8 116.767 10.0981 4
-1 -4 -8 4.63674 3.18989 3
1 -4 8 -2.421 2.75207 9
1 -4 8 3.33582 1.51513 3
-1 -4 -8 3.49071 4.16038 5
-1 -4 -8 -1.6303 3.31204 4
1 -4 8 -0.1625 3.40798 5
1 4 8 4.77206 3.66333 3
1 4 8 1.22322 2.04155 8
-1 4 -8 3.23813 1.89166 7
-1 4 -8 0.35735 3.01119 8
1 4 8 -2.348 1.87103 9
-1 4 -8 -1.3416 2.64175 9
1 4 8 0.36569 3.01513 4
2 -4 8 614.97 27.3333 5
-2 -4 -8 606.961 27.1876 3
2 -4 8 607.275 26.9987 9
-2 -4 -8 629.54 28.9855 4
2 4 8 600.304 25.2606 8
-2 4 -8 603.812 22.3825 7
2 4 8 629.184 25.1015 9
-2 4 -8 616.857 27.0283 9
2 4 8 625.335 28.3884 3
2 4 8 617.379 31.4066 6
-2 4 -8 653.816 27.4565 5
-2 4 -8 629.053 27.7515 8
-3 -4 -8 308.706 19.442 4
3 -4 8 310.883 17.4358 5
-3 -4 -8 285.951 17.4898 3
3 -4 8 298.543 16.8477 9
-3 4 -8 294.01 16.632 9
3 4 8 305.086 14.1588 9
-3 4 -8 314.491 13.5893 7
-3 4 -8 298.253 17.7975 8
3 4 8 316.152 21.8796 6
3 4 8 294.516 15.2516 8
-3 4 -8 295.681 15.0533 6
-3 4 -8 305.592 16.5584 5
3 4 8 305.005 19.1962 4
-4 -4 -8 686.304 34.0574 4
-4 -4 -8 572.455 30.0949 3
-4 4 -8 681.966 28.7165 5
-4 4 -8 682.718 30.4025 8
-4 4 -8 665.802 29.7309 6
4 4 8 683.634 37.6422 6
-4 4 -8 692.629 29.4473 9
-4 4 -8 705.886 24.6605 3
-5 -4 -8 85.5878 11.5626 3
-5 -4 -8 123.264 21.9924 5
-5 -4 -8 100.691 15.813 4
-5 4 -8 90.6051 7.27967 3
5 4 8 95.2437 9.33968 8
-5 4 -8 71.8729 10.0794 7
-5 4 -8 82.3805 10.1218 9
-5 4 -8 95.2948 8.87613 5
5 4 8 77.4659 15.4589 6
-5 4 -8 69.1048 10.8962 4
-5 4 -8 84.3042 11.2832 8
-5 4 -8 78.5929 12.0294 6
-6 -4 -8 23.177 7.37796 7
-6 -4 -8 25.9205 8.97775 4
6 4 8 30.1926 11.5699 6
-6 4 -8 22.8752 5.83923 8
-6 4 -8 22.6965 5.08394 3
-6 4 -8 14.221 6.2997 4
-6 4 -8 21.8058 7.6986 6
-6 4 -8 25.4553 5.92674 5
-6 4 -8 26.09 6.54999 9
-6 4 -8 21.2709 6.08435 7
-7 -4 -8 -3.4897 6.44689 4
-7 -4 -8 5.44993 6.60195 7
-7 4 -8 2.0287 4.7737 4
-7 4 -8 2.11409 4.40243 5
-7 4 -8 -7.4284 3.83758 9
-7 4 -8 4.33947 3.92498 3
-7 4 -8 -5.4788 4.10105 7
-7 4 -8 1.62177 7.05029 6
7 4 8 6.01075 10.0317 6
-7 -5 8 84.9799 14.0611 4
-7 -5 8 65.4578 11.4314 7
-7 5 8 63.9397 12.5913 9
-7 5 8 87.3879 13.6533 3
-7 5 8 89.4823 11.5029 8
-7 5 8 64.0441 8.75218 7
-7 5 8 92.5049 10.8649 8
-6 -5 8 7.09534 6.62338 9
-6 -5 8 -4.4609 3.63107 7
-6 -5 8 10.3006 5.77555 4
-6 5 8 5.24332 5.39726 9
6 5 -8 -7.6629 5.6909 6
-6 5 8 10.8763 4.81443 8
-6 5 8 6.91966 5.43847 3
-6 5 8 6.26103 3.04608 7
-5 -5 8 34.9148 9.84548 4
-5 -5 8 46.1688 12.1518 6
-5 -5 8 25.364 7.20811 9
-5 -5 8 35.0782 9.97802 7
5 5 -8 21.2055 9.74307 6
-5 5 8 27.5167 5.90455 8
-5 5 8 42.3994 8.63813 3
-5 5 8 27.7523 4.76299 7
5 5 -8 30.2359 7.03301 9
-5 5 8 43.1274 16.7877 6
5 5 -8 21.0339 6.48372 4
-5 5 8 21.3028 6.70947 9
4 -5 -8 5.4305 3.77201 3
-4 -5 8 19.9696 7.69107 6
4 -5 -8 19.8862 4.58783 7
-4 -5 8 20.4829 6.81345 4
-4 -5 8 8.21145 4.61133 9
-4 -5 8 16.1078 6.13895 7
-4 5 8 9.43719 3.13293 7
-4 5 8 7.53404 3.99547 8
4 5 -8 -1.4971 3.4628 7
-4 5 8 2.18751 4.60881 9
4 5 -8 14.4836 6.58393 6
4 5 -8 16.8459 4.70254 8
-4 5 8 14.5467 5.89726 3
4 5 -8 11.184 4.81578 9
-3 -5 8 4.09922 3.59778 9
3 -5 -8 4.81477 2.93502 7
-3 -5 8 5.31539 3.72391 7
-3 -5 8 4.83143 3.97713 3
3 -5 -8 3.92978 3.73246 3
-3 -5 8 5.28458 4.51371 6
-3 5 8 5.50596 4.04794 8
3 5 -8 -0.0196 3.86038 6
-3 5 8 4.26119 3.11824 3
3 5 -8 10.8854 4.74634 8
3 5 -8 3.58915 4.40619 4
3 5 -8 10.8526 4.92609 7
3 5 -8 4.90434 3.42569 9
-3 5 8 5.47996 4.67238 9
-3 5 8 5.38768 2.23663 7
-2 -5 8 137.537 13.5475 5
-2 -5 8 134.552 10.544 6
2 -5 -8 149.895 8.11821 7
-2 -5 8 145.156 10.9595 3
-2 -5 8 126.968 11.5192 9
-2 -5 8 142.676 10.0065 7
2 -5 -8 139.073 11.4988 3
2 -5 -8 143.51 9.23404 5
-2 5 8 128.198 11.3706 3
2 5 -8 128.964 10.847 7
2 5 -8 140.885 11.7825 9
2 5 -8 140.449 11.3847 8
-2 5 8 122.937 10.7919 8
-2 5 8 142.867 8.29973 4
2 5 -8 156.142 13.2493 4
-2 5 8 148.838 13.2821 9
-1 -5 8 6.41809 3.60125 9
-1 -5 8 4.48349 2.00783 7
1 -5 -8 5.90004 3.55015 3
1 -5 -8 4.84579 3.76115 4
1 -5 -8 5.26245 2.05081 7
-1 -5 8 2.5975 4.29187 5
-1 -5 8 8.09903 3.53171 3
1 -5 -8 2.34214 3.90181 5
1 5 -8 5.87891 2.94787 6
-1 5 8 14.1707 5.30663 9
1 5 -8 6.59095 3.97327 9
-1 5 8 3.52237 3.20244 3
1 5 -8 10.0626 5.12 8
-1 5 8 4.03534 3.71626 8
1 5 -8 5.12507 3.37771 4
1 5 -8 7.59374 3.33135 7
-1 5 8 7.04083 2.91629 4
0 -5 8 48.2415 4.93731 3
0 -5 8 59.5756 9.30018 9
0 -5 8 47.7192 4.38094 7
0 -5 -8 52.3329 8.03771 4
0 -5 -8 60.9275 10.2979 5
0 -5 8 55.9865 9.60114 5
0 -5 -8 60.6834 8.74318 3
0 -5 -8 47.7893 4.55382 7
0 5 -8 65.5037 9.81079 4
0 5 8 50.1483 7.72468 4
0 5 8 72.4309 10.1374 3
0 5 8 46.8706 7.32854 8
0 5 -8 58.3346 9.45922 8
0 5 -8 55.1053 5.46746 7
0 5 -8 57.6345 8.93121 9
0 5 8 53.2205 8.82541 9
-1 -5 -8 3.34293 3.04656 3
1 -5 8 1.07467 2.9704 9
1 -5 8 4.18417 2.05999 3
-1 -5 -8 2.42755 3.97374 4
1 -5 8 6.78616 3.90434 5
1 5 8 -0.4133 3.93436 3
-1 5 -8 3.32219 1.92978 7
1 5 8 2.3257 3.18201 8
-1 5 -8 2.50168 3.94995 8
1 5 8 -2.778 3.37726 9
1 5 8 3.45072 3.25276 4
-1 5 -8 -1.5071 4.11765 9
-2 -5 -8 223.964 15.3329 3
2 -5 8 242.496 10.2141 3
2 -5 8 237.076 15.8534 9
2 -5 8 220.159 14.5407 5
-2 -5 -8 270.843 17.7288 4
2 5 8 215.551 15.605 4
2 5 8 220.115 13.8682 8
-2 5 -8 234.919 15.7203 9
2 5 8 259.884 14.7462 9
-2 5 -8 267.343 16.5024 8
2 5 8 243.197 19.0022 6
-2 5 -8 251.258 10.6856 7
2 5 8 237.544 16.3032 3
3 -5 8 104.316 12.8686 9
3 -5 8 89.4819 11.415 5
-3 -5 -8 105.88 13.2482 3
-3 -5 -8 89.8052 13.3685 4
-3 5 -8 79.048 5.63769 7
3 5 8 61.3273 10.9543 4
3 5 8 98.1142 15.378 6
3 5 8 78.5461 8.26486 8
-3 5 -8 101.043 7.46687 6
3 5 8 81.6821 7.81792 9
-3 5 -8 82.5452 10.5975 9
-3 5 -8 88.426 11.8862 8
-3 5 -8 81.2746 5.49915 3
-4 -5 -8 5.66033 4.78225 3
-4 -5 -8 1.78435 5.25911 4
-4 5 -8 -1.5381 1.85759 3
4 5 8 1.15733 3.09168 9
4 5 8 2.79143 3.99409 4
-4 5 -8 5.35908 5.23021 8
-4 5 -8 0.98778 2.71187 7
4 5 8 -7.2402 4.33953 6
4 5 8 -0.9695 2.53552 8
-4 5 -8 -2.9289 3.15704 6
-4 5 -8 2.36268 1.97491 7
-4 5 -8 3.0187 3.79751 9
-5 -5 -8 48.1826 10.9379 7
-5 -5 -8 23.4558 8.16611 4
-5 5 -8 26.452 5.6594 7
-5 5 -8 19.2677 11.0968 6
-5 5 -8 31.0835 7.90638 8
-5 5 -8 26.7583 6.46185 9
-5 5 -8 17.2286 6.28838 4
5 5 8 22.0324 9.69126 6
-5 5 -8 30.8226 6.16758 5
-5 5 -8 33.665 5.16868 3
5 5 8 25.8484 5.28365 8
-6 -5 -8 134.351 19.4496 4
-6 -5 -8 132.323 17.8169 7
-6 5 -8 161.401 15.0184 6
6 5 8 99.9973 17.2363 6
-6 5 -8 124.274 11.4357 7
-6 5 -8 121.55 11.8431 9
6 5 8 115.674 10.0437 8
-6 5 -8 124.982 9.20619 3
-6 5 -8 132.09 16.5545 4
-6 5 -8 140.534 12.7938 8
-7 -5 -8 6.06513 7.81743 4
-7 -5 -8 0.41793 7.92036 7
-7 5 -8 15.1638 6.98747 4
-7 5 -8 16.8047 6.74211 9
7 5 8 11.1854 8.58686 6
-7 5 -8 19.2146 7.51995 7
-7 5 -8 17.505 5.23904 3
-7 -6 8 236.302 40.091 4
-7 -6 8 188.431 18.4903 7
-7 6 8 169.503 17.4292 3
-7 6 8 167.699 21.7626 9
-7 6 8 154.776 11.1114 7
-6 -6 8 9.10325 5.8848 7
-6 -6 8 4.90605 6.69597 4
-6 6 8 22.9697 8.14452 9
-6 6 8 4.47758 6.56457 8
6 6 -8 12.2124 8.24629 6
-6 6 8 11.7282 5.26717 3
-6 6 8 17.0408 4.1608 7
-5 -6 8 10.8351 7.45278 4
-5 -6 8 4.04267 4.2234 7
5 6 -8 2.20299 6.72746 6
-5 6 8 5.07204 3.4706 7
-5 6 8 2.58286 4.91575 8
-5 6 8 16.3012 7.46989 9
-5 6 8 8.87594 4.92748 3
-5 6 8 7.12314 7.75954 6
5 6 -8 14.8788 5.60411 9
-4 -6 8 10.8792 4.52062 7
-4 -6 8 4.45638 4.12485 9
-4 -6 8 7.68765 6.77759 6
-4 -6 8 6.24892 8.33864 3
-4 6 8 3.89921 4.11557 3
-4 6 8 7.73936 4.83739 8
4 6 -8 10.9739 5.183 9
4 6 -8 7.36954 6.50401 6
4 6 -8 9.06304 4.19724 8
-4 6 8 18.0679 6.71927 9
-3 -6 8 44.6361 8.13212 7
-3 -6 8 55.4819 10.063 3
3 -6 -8 31.6365 6.79275 3
-3 -6 8 41.5708 10.0268 5
-3 -6 8 64.5363 12.181 6
-3 -6 8 34.5869 11.3712 9
-3 6 8 47.4862 10.1913 9
3 6 -8 51.8344 9.98697 6
-3 6 8 41.0114 8.32984 3
3 6 -8 64.6467 11.1187 9
3 6 -8 29.3557 7.27763 7
3 6 -8 48.3936 8.33199 8
-2 -6 8 36.9938 6.32849 7
2 -6 -8 28.9928 3.64837 7
-2 -6 8 25.9513 6.65111 9
2 -6 -8 34.9397 6.17716 5
-2 -6 8 27.7423 7.73547 5
2 -6 -8 38.7467 7.80979 3
-2 -6 8 33.5411 6.9645 3
2 6 -8 49.7025 9.27797 9
-2 6 8 34.4809 7.99108 3
2 6 -8 36.3662 7.32165 6
2 6 -8 37.1082 7.93736 8
-2 6 8 21.9472 5.92609 8
-2 6 8 40.5703 9.72165 9
-2 6 8 28.1221 5.19369 4
2 6 -8 30.7167 6.34243 7
1 -6 -8 -0.0618 2.88777 4
1 -6 -8 0.73497 4.405 5
1 -6 -8 -1.6717 2.45625 3
-1 -6 8 0.58792 3.22531 9
-1 -6 8 5.16315 5.16088 5
1 -6 -8 0.95153 1.50292 7
-1 -6 8 0.75037 2.47805 3
1 6 -8 1.92163 3.59259 9
-1 6 8 2.01148 2.78004 4
1 6 -8 0.79778 4.40151 8
1 6 -8 0.94364 2.6468 7
-1 6 8 3.76865 4.92146 9
1 6 -8 1.47941 3.49462 4
-1 6 8 3.01838 4.21705 3
-1 6 8 1.67061 3.1509 8
1 6 -8 0.59423 2.59749 6
0 -6 -8 -2.8773 3.42291 4
0 -6 8 -2.0757 2.81266 9
0 -6 -8 1.93612 1.86382 7
0 -6 8 2.40021 2.61069 3
0 -6 -8 -2.6459 2.17443 3
0 -6 -8 1.61253 4.67051 5
0 -6 8 2.72652 1.69715 7
0 -6 8 2.73494 3.98015 5
0 6 8 1.64756 3.55947 4
0 6 -8 -0.0119 3.78024 9
0 6 8 3.42999 3.52544 3
0 6 -8 0.67533 2.38477 7
0 6 8 2.99778 4.40696 9
0 6 8 6.19909 3.5072 8
0 6 -8 4.16568 3.89964 4
0 6 -8 2.71673 4.02668 8
-1 -6 -8 52.0075 8.58011 3
1 -6 8 77.0434 11.6043 9
1 -6 8 80.7714 11.0542 5
-1 -6 -8 78.2762 11.196 4
1 -6 8 71.6076 6.13517 3
-1 6 -8 72.8059 10.9422 4
-1 6 -8 72.2323 5.25449 7
-1 6 -8 63.355 10.5327 9
-1 6 -8 75.1965 11.5758 8
1 6 8 106.543 12.9917 9
1 6 8 56.391 8.80658 3
1 6 8 69.7757 9.5929 8
1 6 8 59.9326 9.38158 4
2 -6 8 125.922 10.9343 5
2 -6 8 121.367 11.6992 9
-2 -6 -8 102.103 13.6383 4
2 -6 8 99.5073 6.74391 3
2 6 8 108.732 16.6076 6
-2 6 -8 114.344 11.8127 8
-2 6 -8 103.811 11.0118 9
2 6 8 118.608 12.2664 3
2 6 8 87.795 10.8425 8
2 6 8 111.496 10.7384 9
2 6 8 93.6123 13.6882 4
3 -6 8 119.741 15.0788 9
-3 -6 -8 116.029 15.3186 4
3 -6 8 101.83 10.2028 5
-3 6 -8 93.4002 6.73396 3
3 6 8 93.94 12.8947 4
3 6 8 117.897 10.4016 9
3 6 8 96.3165 9.25068 8
-3 6 -8 121.575 12.6035 8
3 6 8 78.379 14.6208 6
-3 6 -8 110.876 11.4889 9
4 -6 8 7.03091 5.92711 5
-4 -6 -8 11.5261 7.05932 4
-4 -6 -8 16.695 7.08846 7
-4 6 -8 14.3962 2.63929 7
4 6 8 8.35024 3.82652 8
-4 6 -8 18.1287 3.6514 3
-4 6 -8 15.97 4.61263 6
-4 6 -8 12.5035 5.23706 9
4 6 8 17.3487 4.84891 9
4 6 8 4.9549 6.5208 6
-4 6 -8 17.2653 7.01717 8
-5 -6 -8 102.081 17.1891 4
-5 -6 -8 149.906 16.1089 7
-5 6 -8 130.996 7.7536 7
-5 6 -8 124.647 12.841 8
-5 6 -8 161.7 13.4975 6
-5 6 -8 134.506 13.3529 9
5 6 8 137.064 10.5276 8
5 6 8 87.6958 16.1259 6
-5 6 -8 125.934 8.23965 3
-6 -6 -8 121.075 16.8297 7
-6 -6 -8 139.088 21.5372 4
6 6 8 116.214 11.4228 8
-6 6 -8 134.668 14.0731 6
-6 6 -8 133.121 13.9128 8
-6 6 -8 120.022 12.8407 9
-6 6 -8 116.271 16.0624 4
6 6 8 116.597 19.8975 6
-6 6 -8 113.248 9.86887 7
-6 6 -8 112.846 8.38372 3
-6 -7 8 9.44561 6.41777 7
-6 -7 8 8.04582 8.89025 4
6 7 -8 19.1136 10.1236 6
-6 7 8 13.0522 7.71057 3
-6 7 8 24.7386 9.99232 9
-5 -7 8 84.5342 13.1081 7
5 7 -8 88.326 10.3224 8
-5 7 8 57.1104 10.757 3
5 7 -8 66.477 13.486 6
5 7 -8 83.0061 12.7023 9
-5 7 8 92.7533 16.155 9
-4 -7 8 18.3117 9.02494 5
-4 -7 8 8.10233 4.89645 7
4 7 -8 10.152 6.27162 6
-4 7 8 10.4645 6.37899 9
4 7 -8 7.18738 5.32988 8
4 7 -8 3.35849 4.02822 9
-4 7 8 4.00666 4.25084 3
-3 -7 8 159.056 17.2465 5
3 -7 -8 131.174 13.4443 3
-3 -7 8 164.765 12.4555 7
-3 7 8 133.289 14.9972 9
3 7 -8 176.809 15.0731 9
3 7 -8 164.449 13.7988 8
3 7 -8 152.999 14.767 6
2 -7 -8 69.9415 9.43043 5
-2 -7 8 65.5921 11.6553 9
-2 -7 8 84.6103 11.4397 3
-2 -7 8 74.7652 7.46895 7
-2 -7 8 79.411 13.8859 5
-2 7 8 66.8349 12.1014 9
-2 7 8 90.693 12.3011 3
2 7 -8 67.3926 10.637 8
-2 7 8 83.2512 12.2751 8
-2 7 8 82.6897 8.33546 4
2 7 -8 88.1779 11.4854 6
-1 -7 8 19.0558 6.50501 5
-1 -7 8 19.2479 3.90551 7
-1 -7 8 10.7427 4.42763 3
1 -7 -8 15.4696 6.78813 5
1 7 -8 23.2265 5.45035 6
1 7 -8 27.7707 7.76684 4
-1 7 8 27.1555 6.44962 4
-1 7 8 17.4727 7.15248 9
1 7 -8 22.949 7.34795 9
1 7 -8 12.5184 6.36425 8
-1 7 8 19.9812 6.52157 3
0 -7 8 14.2593 2.73764 7
0 -7 8 11.3632 6.60168 5
0 -7 8 8.95133 3.79174 3
0 -7 -8 14.0826 2.91425 7
0 -7 -8 13.5466 8.1764 5
0 -7 -8 10.7852 6.26285 4
0 7 -8 30.564 8.00896 4
0 7 -8 3.04161 3.85399 9
0 7 -8 8.04101 5.66245 8
0 7 8 7.64454 5.25186 4
0 7 8 20.4858 6.97031 9
0 7 8 14.0643 6.31235 3
1 -7 8 144.943 9.9045 3
1 -7 8 148.709 13.2164 5
-1 -7 -8 165.54 14.8136 4
1 7 8 137.001 13.2102 4
1 7 8 169.387 14.2256 9
1 7 8 161.29 16.3512 6
-1 7 -8 181.668 16.6917 8
1 7 8 140.195 14.2798 3
-1 7 -8 156.821 14.0517 9
-1 7 -8 159.782 14.712 4
2 -7 8 2.38537 4.2164 9
2 -7 8 1.76658 2.90956 3
2 -7 8 -1.6227 3.75509 5
-2 -7 -8 7.15183 4.52586 7
-2 -7 -8 2.32369 5.97405 4
2 7 8 6.13747 6.2576 6
-2 7 -8 13.4171 5.89369 4
-2 7 -8 -0.2291 4.83294 9
2 7 8 11.3987 6.68931 4
2 7 8 2.25493 3.95476 3
2 7 8 0.67249 3.84501 9
-2 7 -8 5.12656 5.96609 8
-3 -7 -8 32.0852 8.65304 4
-3 -7 -8 33.0916 8.19781 7
3 -7 8 16.526 10.9722 9
3 -7 8 37.9434 7.63244 5
-3 7 -8 27.7628 4.86501 3
-3 7 -8 52.0659 10.0858 4
-3 7 -8 18.4668 7.03413 9
3 7 8 31.4408 11.0162 6
3 7 8 21.5677 6.60093 9
-3 7 -8 42.6841 9.72775 8
4 -7 8 22.5506 6.46052 5
-4 -7 -8 13.9342 7.01729 4
-4 -7 -8 6.40014 5.85539 7
4 7 8 24.572 10.4063 6
-4 7 -8 11.5646 6.58296 8
-4 7 -8 17.8532 3.98686 3
-4 7 -8 8.89899 6.44064 9
4 7 8 4.64851 4.47219 9
4 7 8 17.6451 5.73948 8
-5 -7 -8 47.2197 11.5274 4
-5 -7 -8 36.8566 9.95792 7
-5 7 -8 40.0062 9.66957 8
5 7 8 28.9641 10.3463 6
5 7 8 52.3213 8.29828 8
-5 7 -8 55.2782 7.68949 6
5 7 8 46.5337 7.30209 9
-5 7 -8 34.0901 9.80157 9
-5 7 -8 43.6921 5.14645 3
-6 -7 -8 0.68429 6.38248 7
-6 -7 -8 12.8675 10.7996 4
-6 7 -8 -1.7667 7.70025 6
-6 7 -8 -0.2737 6.77373 9
6 7 8 2.42477 7.93364 6
-6 7 -8 12.7075 7.55571 8
6 7 8 -11.119 8.44383 8
-6 7 -8 0.41061 4.94464 4
-5 -8 8 75.7492 17.3016 5
-5 -8 8 80.5626 13.8488 7
5 8 -8 74.4417 10.2905 8
5 8 -8 53.6359 14.3385 6
-5 8 8 52.005 10.7173 3
5 8 -8 71.1263 12.1258 9
-4 -8 8 20.4759 6.75368 7
-4 -8 8 26.5684 11.4106 5
-4 8 8 23.9137 8.75071 9
4 8 -8 20.06 6.98326 9
-4 8 8 30.0204 7.83789 3
4 8 -8 32.5415 8.56801 8
-3 -8 8 18.0213 5.31496 7
-3 -8 8 22.3834 9.75522 5
-3 8 8 14.439 4.82753 4
3 8 -8 13.6262 5.9934 9
-3 8 8 17.0683 8.55425 9
-3 8 8 7.22617 5.47007 3
3 8 -8 3.36505 6.476 6
2 -8 -8 64.2918 9.38626 5
-2 -8 8 56.9439 12.1726 5
-2 -8 8 57.7765 7.74061 7
2 8 -8 58.1695 9.62751 6
-2 8 8 37.0561 9.53617 4
2 8 -8 55.3844 11.2624 9
2 8 -8 59.7384 10.965 8
-2 8 8 71.9205 11.8523 3
-2 8 8 66.7997 12.5119 9
-1 -8 8 13.1962 7.21539 5
1 -8 -8 25.3261 9.13597 5
-1 -8 8 14.6165 5.91859 3
1 8 -8 9.55487 6.68304 8
-1 8 8 24.2714 6.93296 3
-1 8 8 18.1561 6.56977 4
-1 8 8 13.6172 7.01745 9
1 8 -8 19.332 6.07583 9
0 -8 -8 37.6236 4.19432 7
0 -8 -8 43.6235 5.93581 7
0 -8 -8 56.8028 11.8157 5
0 -8 8 48.8519 10.1078 5
0 -8 -8 40.694 8.54974 4
0 -8 8 47.7171 7.74535 3
0 8 8 36.714 9.29637 4
0 8 8 30.4831 8.66405 9
0 8 -8 32.2508 9.37578 8
0 8 8 26.8314 8.23266 3
0 8 -8 44.0523 9.55859 9
1 -8 8 55.2469 9.36906 3
-1 -8 -8 87.0106 9.16245 7
-1 -8 -8 66.8373 11.5405 4
1 -8 8 76.3751 12.1805 5
-1 -8 -8 69.3297 6.51031 7
1 8 8 66.9913 12.8176 6
-1 8 -8 45.3358 10.4082 8
1 8 8 58.2722 12.6533 4
-1 8 -8 55.627 10.7362 9
1 8 8 75.1625 12.2975 9
1 8 8 54.5478 10.5098 3
2 -8 8 45.8436 9.76905 5
-2 -8 -8 48.4403 10.7517 4
-2 -8 -8 39.1616 8.26983 7
-2 8 -8 45.1095 10.7 8
-2 8 -8 43.2768 9.42741 9
2 8 8 40.9675 11.178 6
-3 -8 -8 46.3876 11.2669 4
3 -8 8 50.2321 9.74498 5
-3 -8 -8 49.1152 9.28576 7
-3 8 -8 64.5632 12.3778 9
3 8 8 49.9419 12.6299 6
-3 8 -8 68.7937 12.8927 8
3 8 8 63.7577 10.8069 9
4 -8 8 64.1489 8.94578 5
-4 -8 -8 94.3134 14.0819 7
-4 -8 -8 91.1385 16.7869 4
4 8 8 71.7664 11.2219 9
4 8 8 58.9591 14.9995 6
-4 8 -8 90.6177 13.9944 8
-4 8 -8 60.0118 12.2606 9
-5 -8 -8 12.2932 7.82531 7
-5 -8 -8 15.8678 9.95624 4
-5 8 -8 20.2289 11.8075 8
5 8 8 8.19949 8.7595 6
-5 8 -8 13.3414 8.2878 9
5 8 8 11.186 5.30996 9
-4 -9 8 141.04 23.1746 5
-4 -9 8 127.885 12.7814 7
4 9 -8 108.768 16.9418 6
-4 9 8 110.608 19.2484 9
4 9 -8 143.407 14.7883 8
-4 9 8 94.6837 15.3951 3
4 9 -8 99.2467 14.986 9
-3 -9 8 9.19607 8.34036 5
-3 -9 8 -1.7367 3.70221 7
3 9 -8 2.92406 5.34327 8
-3 9 8 -0.2549 6.26301 9
3 9 -8 -0.2094 5.67004 9
3 9 -8 2.2812 6.54296 6
-3 9 8 3.6466 6.37371 3
2 -9 -8 133.968 14.817 5
-2 -9 8 134.855 9.1025 7
-2 -9 8 112.717 17.8228 5
-2 9 8 136.573 14.82 3
2 9 -8 109.676 11.3948 6
2 9 -8 89.3798 14.6652 9
2 9 -8 126.509 17.1507 8
-2 9 8 105.843 16.4329 9
-2 9 8 124.14 12.8101 4
1 -9 -8 11.6924 7.79913 5
-1 -9 8 -4.0154 5.15778 5
-1 -9 8 2.44073 2.36539 7
-1 9 8 7.09626 4.71019 3
1 9 -8 -1.5486 6.50973 8
1 9 -8 7.95127 5.7559 9
-1 9 8 3.2513 5.46252 9
0 -9 8 160.371 16.7784 5
0 -9 8 133.217 11.6466 3
0 9 8 103.951 16.0504 6
0 9 -8 112.909 16.9983 8
0 9 -8 130.139 17.0316 9
0 9 8 82.9332 13.6256 9
0 9 8 109.063 16.9564 3
0 9 8 163.782 18.1749 4
-1 -9 -8 11.3104 4.64177 7
-1 -9 -8 16.1176 7.68894 4
-1 -9 -8 13.9666 5.97444 7
1 -9 8 14.7507 7.01183 5
1 -9 8 5.14959 5.11014 3
1 9 8 5.62203 6.44338 9
1 9 8 22.9592 9.16833 6
1 9 8 8.91229 6.90402 3
-1 9 -8 12.1143 8.27492 8
-1 9 -8 17.4348 9.55908 9
-2 -9 -8 135.243 12.1467 7
-2 -9 -8 110.932 16.8934 4
2 -9 8 117.783 11.0094 3
-2 9 -8 160.29 16.6469 9
2 9 8 109.472 19.1283 6
-2 9 -8 144.871 19.677 8
2 9 8 135.32 14.8352 9
-3 -9 -8 1.46447 6.12003 7
-3 -9 -8 15.687 7.89866 4
3 -9 8 4.76531 6.26674 5
-3 9 -8 3.80658 13.4806 8
3 9 8 11.343 5.96429 9
3 9 8 -1.0741 9.20807 6
-3 9 -8 -3.9286 6.51574 9
-2 -10 8 -1.4111 9.0973 5
2 -10 -8 3.83117 6.40617 5
-2 10 8 17.0054 9.57726 9
-2 10 8 15.3137 7.86646 3
2 10 -8 13.3061 8.15047 9
2 10 -8 21.9072 10.2175 8
-1 -10 8 22.0839 9.83076 5
-1 10 8 30.9769 10.2572 9
1 10 -8 28.391 9.55593 9
-1 10 8 8.66649 8.36979 6
1 10 -8 20.1584 10.3253 8
-1 10 8 11.073 9.47058 3
0 -10 8 0.72722 7.33285 3
0 -10 8 15.4927 7.41488 5
0 10 8 7.38749 7.07436 3
0 10 8 -2.806 5.57476 9
0 10 -8 2.71087 7.0588 9
0 10 8 5.30719 8.17185 6
1 -10 8 28.9996 8.69544 5
1 10 8 22.7752 11.0739 6
1 10 8 10.2447 7.84473 3
-1 10 -8 19.7614 10.0606 8
1 10 8 22.4279 10.011 9
-1 10 -8 4.26331 7.9046 9
-8 0 9 -2.4678 4.38812 5
-8 0 9 -1.7705 4.14652 4
-8 0 9 -0.3995 3.90555 3
-8 0 9 -0.3404 4.09815 7
-7 0 9 103.876 13.5359 5
-7 0 9 107.724 14.2734 7
-7 0 9 108.141 10.9372 9
-7 0 9 127.038 17.7631 3
-7 0 9 86.7955 9.53431 4
-6 0 9 -0.491 2.51434 4
-6 0 9 5.07016 3.94136 9
-6 0 9 2.83352 3.57881 7
-6 0 9 -2.0466 3.3656 5
-6 0 9 -1.2799 2.267 3
6 0 -9 1.29183 3.22991 4
5 0 -9 16.3319 4.33506 4
5 0 -9 9.54181 3.99597 7
-5 0 9 8.61859 4.77109 3
-5 0 9 11.333 4.50667 9
-5 0 9 10.686 4.87864 7
-5 0 9 25.2469 5.81265 5
-5 0 9 13.2647 5.47038 6
-5 0 9 13.1119 4.47151 4
4 0 -9 -0.7109 1.64166 4
-4 0 9 2.83315 3.75997 3
-4 0 9 -0.3458 3.35216 6
-4 0 9 1.56794 3.46672 9
-4 0 9 0.47151 2.09412 4
-4 0 9 -0.9762 2.04616 7
-4 0 9 2.13951 3.14609 5
4 0 -9 1.56876 3.00544 7
3 0 -9 2553.76 84.7082 7
-3 0 9 2516.68 83.3923 3
-3 0 9 2343.3 82.2825 5
-3 0 9 2441.46 88.1209 6
3 0 -9 2433.97 79.1227 4
3 0 -9 2430.48 77.8812 8
-3 0 9 2559.7 82.6416 7
2 0 -9 -3.7486 2.03626 5
2 0 -9 -2.2143 1.7253 8
-2 0 9 -2.2171 1.64721 7
-2 0 9 1.17027 2.65752 5
2 0 -9 -0.707 2.26038 4
2 0 -9 -1.8018 1.71012 7
-2 0 9 -1.3846 1.84517 3
-2 0 9 2.01645 1.88482 8
-1 0 9 484.443 18.8907 7
-1 0 9 483.661 18.32 8
1 0 -9 472.248 18.1914 8
1 0 -9 463.352 19.0579 7
1 0 -9 504.862 21.1362 5
-1 0 9 485.441 20.9156 5
-1 0 9 462.582 19.2592 9
-1 0 9 482.977 19.1953 3
0 0 9 1.16115 2.02088 7
0 0 9 1.98467 2.31075 8
0 0 9 -0.3562 3.19261 5
0 0 -9 -0.9761 2.61393 5
0 0 -9 1.10541 1.82803 3
0 0 -9 -0.6494 2.11253 8
0 0 9 -0.6189 1.88121 3
0 0 9 -0.2993 1.93461 9
0 0 -9 1.92778 1.76762 7
1 0 9 904.073 31.4665 9
1 0 9 929.483 33.3166 8
-1 0 -9 946.944 35.2493 4
-1 0 -9 988.799 31.8967 3
1 0 9 956.438 31.7492 3
-1 0 -9 917.384 33.17 8
1 0 9 922.827 37.415 5
-1 0 -9 977.197 36.8312 5
2 0 9 4.18272 2.57808 8
-2 0 -9 -1.622 2.90706 5
-2 0 -9 0.73094 1.92347 3
-2 0 -9 1.39907 2.36298 8
2 0 9 -1.5206 4.14272 5
-2 0 -9 -1.58 2.42794 4
2 0 9 -0.1683 3.24313 6
-3 0 -9 6.85458 2.81217 3
-3 0 -9 0.52519 2.82843 4
-3 0 -9 4.4782 3.85058 5
3 0 9 2.31035 2.81378 8
-3 0 -9 6.86359 3.75372 6
-3 0 -9 1.3212 2.56155 8
3 0 9 4.72837 4.0679 6
-4 0 -9 4.15691 4.36975 4
-4 0 -9 4.75194 2.89596 3
-4 0 -9 6.67796 4.78898 6
4 0 9 -0.7244 2.59478 8
-4 0 -9 3.38603 2.68991 8
-4 0 -9 4.3341 4.83405 5
4 0 9 -0.4144 4.75266 6
-5 0 -9 1725.23 67.7866 5
-5 0 -9 1688.81 68.7927 6
-5 0 -9 1738.79 61.6288 3
5 0 9 1655.64 59.7393 8
5 0 9 1779.15 71.26 6
-5 0 -9 1729.29 66.4087 4
-5 0 -9 1753.47 58.9616 8
-6 0 -9 6.17665 7.41557 7
-6 0 -9 -5.6545 3.35999 3
6 0 9 6.66238 7.70789 6
-6 0 -9 3.23035 5.55189 5
-6 0 -9 2.57073 4.72836 4
-6 0 -9 4.72868 7.31073 6
-6 0 -9 6.06399 3.37602 8
-7 0 -9 232.712 19.9801 4
-7 0 -9 268.488 22.5185 5
-7 0 -9 316.824 19.9017 3
7 0 9 262.674 24.9979 6
-7 0 -9 278.394 22.2747 7
8 0 9 -3.361 8.27292 6
-8 0 -9 8.66508 7.66148 7
-8 0 -9 4.6222 6.81274 4
-8 -1 9 -1.5766 5.14706 7
-8 -1 9 3.58097 5.51648 3
-8 -1 9 -5.4138 4.22629 4
-8 1 9 10.2396 6.63334 3
-8 1 9 2.99205 4.0851 5
-8 1 9 6.94199 5.4639 7
-7 -1 9 4.60436 4.24512 5
-7 -1 9 5.07831 4.02493 9
-7 -1 9 2.30864 4.50996 4
-7 -1 9 10.5984 5.76449 7
-7 1 9 1.26524 3.78336 5
7 1 -9 4.07817 4.88032 4
-7 1 9 -0.2323 3.32829 7
-7 1 9 -3.8174 3.19092 9
-7 1 9 -3.8344 4.43047 3
-6 -1 9 3.33285 4.02816 5
-6 -1 9 3.12509 3.07563 9
-6 -1 9 3.10082 3.47771 4
-6 -1 9 -0.6698 2.88655 7
-6 -1 9 -5.8392 4.40565 6
-6 1 9 2.61815 3.26596 4
-6 1 9 0.01687 3.28398 7
-6 1 9 -3.938 2.63335 3
6 1 -9 -1.9835 3.18644 7
-6 1 9 6.96208 3.84084 5
-6 1 9 -3.3394 3.85386 6
6 1 -9 3.17658 4.41258 4
-5 -1 9 49.1511 7.86517 9
-5 -1 9 48.9774 9.35463 5
-5 -1 9 60.8072 9.03103 4
-5 -1 9 66.2843 10.3391 7
5 -1 -9 65.7281 10.2165 7
-5 -1 9 45.1567 10.8295 6
5 1 -9 78.9042 12.0802 7
-5 1 9 59.0615 9.04707 7
5 1 -9 75.2407 10.8083 4
-5 1 9 69.4115 14.0241 6
-5 1 9 73.9793 9.3522 5
-5 1 9 59.1386 5.62315 4
-5 1 9 68.3692 11.1215 3
4 -1 -9 203.568 15.0748 7
-4 -1 9 218.397 14.2163 7
-4 -1 9 203.703 14.2987 5
-4 -1 9 191.148 16.4384 6
-4 -1 9 205.858 12.6713 4
-4 1 9 206.276 14.077 3
4 1 -9 198.237 12.1886 4
-4 1 9 212.157 13.288 7
-4 1 9 210.635 12.0603 5
-4 1 9 168.629 17.8731 6
4 1 -9 202.822 14.4983 7
-3 -1 9 157.624 13.4645 6
-3 -1 9 161.94 12.0155 5
3 -1 -9 165.885 11.059 7
-3 -1 9 162.084 11.0763 7
3 1 -9 177.389 10.4922 4
-3 1 9 175.261 11.7119 3
-3 1 9 157.464 10.3036 7
3 1 -9 173.236 11.8255 7
-3 1 9 174.087 8.51232 8
-3 1 9 154.772 9.84819 5
-2 -1 9 1.95239 3.55217 6
2 -1 -9 -0.6271 2.20627 5
-2 -1 9 -0.3981 1.97156 8
-2 -1 9 0.88053 2.96509 5
2 -1 -9 1.04039 2.56836 8
-2 -1 9 0.93166 2.37868 7
2 -1 -9 1.31337 2.22028 7
-2 -1 9 0.83515 2.43339 9
-2 1 9 0.30388 2.44506 3
2 1 -9 -0.0428 2.54919 4
2 1 -9 0.33229 1.81804 8
-2 1 9 1.19261 1.86355 7
-2 1 9 0.69907 1.96061 8
-2 1 9 4.62595 2.81842 5
2 1 -9 1.1911 2.14452 7
1 -1 -9 359.974 15.0618 8
-1 -1 9 347.179 15.7144 9
1 -1 -9 336.482 16.1089 5
-1 -1 9 350.193 14.7766 8
-1 -1 9 364.398 14.9655 3
1 -1 -9 362.337 15.9744 3
-1 -1 9 341.158 17.1574 5
1 1 -9 348.717 15.682 9
-1 1 9 305.102 16.274 5
1 1 -9 350.24 14.4245 8
1 1 -9 350.431 15.4632 7
1 1 -9 354.755 17.4479 5
-1 1 9 350.952 15.7309 3
-1 1 9 364.967 14.8142 7
-1 1 9 352.135 14.6354 8
0 -1 -9 386.548 15.572 7
0 -1 9 389.985 14.2222 3
0 -1 -9 396.572 18.5472 5
0 -1 -9 388.929 16.0775 3
0 -1 -9 383.32 16.1181 8
0 -1 9 390.037 15.5983 7
0 -1 9 363.265 18.0304 5
0 -1 -9 382.192 16.2295 4
0 -1 9 369.238 15.8674 9
0 -1 9 404.662 16.4186 8
0 1 9 365.794 15.6927 8
0 1 9 395.047 19.3084 5
0 1 9 386.722 16.0065 3
0 1 -9 359.924 15.3734 7
0 1 -9 362.092 15.6762 8
0 1 -9 367.654 15.8693 9
0 1 -9 384.018 18.1987 5
-1 -1 -9 1945.62 71.9414 5
1 -1 9 2082.01 68.3761 6
1 -1 9 2110.06 64.6352 3
-1 -1 -9 2068.33 68.1682 8
-1 -1 -9 2114.65 70.2216 4
1 -1 9 2096.54 67.2338 9
-1 -1 -9 2093.58 67.8028 3
1 -1 9 2077.99 68.8498 8
1 -1 9 2135.82 71.8843 5
1 1 9 2078.9 67.9218 8
-1 1 -9 2129.96 64.6952 3
-1 1 -9 2112.27 67.0575 9
1 1 9 2142.04 73.9957 5
1 1 9 2058.35 67.7722 3
-1 1 -9 2051.25 68.2433 8
-1 1 -9 2082.37 71.0074 5
-1 1 -9 2068.68 67.5223 7
-2 -1 -9 353.472 15.6609 3
2 -1 9 357.455 19.7346 5
2 -1 9 339.493 17.2393 6
-2 -1 -9 378.107 18.5429 4
-2 -1 -9 350.96 20.2315 5
2 -1 9 349.088 16.5358 8
-2 -1 -9 341.025 15.7577 8
2 -1 9 385.445 14.5339 9
2 1 9 352.355 16.1002 3
-2 1 -9 347.355 17.1542 8
2 1 9 373.256 18.4642 4
2 1 9 373.872 15.8304 8
-2 1 -9 356.938 18.466 5
2 1 9 357.028 19.579 6
-2 1 -9 360.701 13.031 3
-2 1 -9 356.489 14.0432 9
-3 -1 -9 195.662 11.9899 8
3 -1 9 196.385 13.9639 6
-3 -1 -9 179.693 13.4089 4
3 -1 9 164.679 11.1489 8
3 -1 9 224.321 16.0346 5
-3 -1 -9 203.48 11.5552 3
-3 -1 -9 192.823 15.7346 5
-3 1 -9 201.288 13.568 6
3 1 9 216.742 14.0646 4
-3 1 -9 195.302 11.3045 8
-3 1 -9 196.135 13.5837 4
-3 1 -9 192.829 13.5545 5
3 1 9 202.505 11.0002 8
-3 1 -9 188.997 9.46784 3
3 1 9 235.499 16.1981 6
-4 -1 -9 0.2602 3.85325 4
4 -1 9 3.23936 4.2927 6
-4 -1 -9 8.34159 4.26388 3
-4 -1 -9 3.38081 4.33915 5
4 -1 9 -1.9005 2.88161 8
-4 -1 -9 3.10536 2.79347 8
-4 1 -9 0.48755 2.07064 3
-4 1 -9 11.1843 5.37313 4
-4 1 -9 4.76615 3.76747 6
-4 1 -9 -0.9235 2.53944 8
4 1 9 2.69922 2.58523 8
4 1 9 0.29026 4.28003 6
-4 1 -9 0.92573 3.91733 5
4 1 9 3.09006 3.13832 4
-5 -1 -9 76.4219 13.6885 5
-5 -1 -9 67.4838 6.69076 8
-5 -1 -9 70.7833 9.6359 3
-5 -1 -9 49.8466 10.6807 6
-5 -1 -9 81.2317 13.1113 4
5 -1 9 71.2656 13.2699 6
-5 1 -9 76.7353 11.312 4
-5 1 -9 77.0132 12.3947 6
5 1 9 74.2708 14.2809 6
-5 1 -9 64.9264 11.2916 5
-5 1 -9 76.5775 10.1661 3
5 1 9 69.0228 7.34202 8
-5 1 -9 66.7135 6.99076 8
-6 -1 -9 5.33416 5.23817 7
-6 -1 -9 22.9064 8.45078 5
6 -1 9 20.4414 14.2554 6
-6 -1 -9 25.98 4.949 8
-6 -1 -9 17.9171 7.677 6
-6 -1 -9 25.9224 7.54361 3
-6 -1 -9 26.1082 7.7156 4
6 1 9 23.7717 9.43464 6
-6 1 -9 22.1254 5.71789 3
-6 1 -9 25.5581 7.60563 4
-6 1 -9 15.3314 6.25533 7
-6 1 -9 17.4058 4.218 8
-6 1 -9 23.9774 8.63954 5
6 1 9 16.0422 5.73882 8
-6 1 -9 28.1835 8.38519 6
7 -1 9 8.84163 7.31535 6
-7 -1 -9 12.5363 5.61068 4
-7 -1 -9 22.5864 8.54804 7
7 1 9 16.4852 11.5152 6
-7 1 -9 9.88187 6.07244 7
-7 1 -9 22.4787 7.19552 3
-7 1 -9 25.9083 8.92623 4
-7 1 -9 16.9333 4.69439 8
-8 -1 -9 67.3309 13.9489 4
8 -1 9 79.4559 23.3657 6
-8 -1 -9 59.6499 16.9468 7
-8 1 -9 36.0696 11.1576 7
-8 1 -9 73.2651 15.2472 4
8 1 9 30.8321 12.9858 6
-8 -2 9 76.3698 13.171 5
-8 -2 9 77.3695 12.7626 4
-8 -2 9 93.173 15.9496 7
-8 2 9 86.3896 14.1423 7
-8 2 9 60.6391 11.7663 3
-7 -2 9 -2.7036 3.65485 9
-7 -2 9 3.3874 3.7768 7
-7 -2 9 3.96443 3.6978 4
-7 -2 9 8.16791 6.40561 5
7 2 -9 3.15999 5.32098 4
-7 2 9 8.14729 4.90238 3
-7 2 9 0.19124 3.66075 7
-6 -2 9 777.658 42.1007 6
6 -2 -9 710.167 35.0769 7
-6 -2 9 781.196 37.2472 5
-6 -2 9 735.596 35.8381 7
-6 -2 9 712.593 32.677 9
-6 -2 9 630.888 32.7132 4
-6 2 9 657.357 32.3706 7
6 2 -9 738.711 33.1057 4
-6 2 9 759.108 27.9785 5
-6 2 9 750.027 43.2564 6
-6 2 9 848.888 52.7858 3
-5 -2 9 117.959 14.5847 4
-5 -2 9 81.5079 14.6265 6
-5 -2 9 79.4992 10.1326 9
-5 -2 9 89.5609 13.3939 5
5 -2 -9 91.9086 12.3064 7
-5 -2 9 94.134 12.8007 7
5 2 -9 85.8388 9.23713 4
-5 2 9 77.591 8.34371 7
-5 2 9 88.6375 12.8499 3
-5 2 9 100.498 16.8256 6
-5 2 9 88.3359 6.90321 5
-4 -2 9 575.104 26.8641 4
4 -2 -9 571.852 26.6425 7
-4 -2 9 577.405 27.4766 7
-4 -2 9 606.92 26.6877 9
-4 -2 9 594.98 29.259 5
-4 -2 9 639.745 32.1947 6
4 2 -9 569.894 26.3249 4
-4 2 9 587.438 22.5535 8
-4 2 9 624.786 28.116 3
-4 2 9 557.185 22.7107 5
4 2 -9 609.436 29.0044 7
-4 2 9 599.09 25.6048 7
-3 -2 9 357.169 17.8907 9
-3 -2 9 343.751 17.9446 7
3 -2 -9 335.11 17.053 7
-3 -2 9 375.3 20.4133 5
-3 -2 9 351.021 20.7401 6
3 2 -9 356.018 18.0642 4
3 2 -9 349.223 18.9248 7
-3 2 9 372.769 16.5802 7
-3 2 9 339.422 18.3434 3
-3 2 9 347.1 15.5655 5
-3 2 9 359.022 15.5434 8
-2 -2 9 17.3166 3.93689 8
2 -2 -9 24.0225 4.47678 7
-2 -2 9 23.6478 6.09284 6
-2 -2 9 19.6133 4.60356 7
2 -2 -9 20.9961 4.04248 5
-2 -2 9 21.0234 4.29899 9
-2 -2 9 22.8909 6.11889 5
2 -2 -9 20.3018 4.65708 3
-2 2 9 20.8558 4.88093 3
-2 2 9 20.8083 3.74962 7
2 2 -9 14.5148 4.16664 7
2 2 -9 17.8387 4.25432 9
-2 2 9 22.9794 4.87282 5
-2 2 9 20.3804 4.09927 8
2 2 -9 19.0019 5.0571 4
2 2 -9 17.335 3.58027 8
1 -2 -9 646.148 25.3102 8
1 -2 -9 674.866 24.2639 7
-1 -2 9 614.112 24.7216 8
-1 -2 9 668.026 24.6356 7
-1 -2 9 629.636 27.7194 5
1 -2 -9 634.23 25.6362 5
-1 -2 9 672.605 25.6185 6
1 -2 -9 631.995 22.7558 4
1 -2 -9 646.158 25.8855 3
-1 -2 9 643.608 25.8067 9
-1 2 9 666.579 27.2331 5
-1 2 9 639.089 23.8173 7
-1 2 9 666.387 26.0422 3
1 2 -9 637.873 25.0401 7
-1 2 9 659.556 24.7308 8
1 2 -9 670.066 24.592 8
1 2 -9 636.543 25.5414 9
1 2 -9 605.994 27.6192 5
0 -2 9 195.228 12.323 5
0 -2 9 184.267 9.43179 7
0 -2 -9 208.1 11.2161 8
0 -2 -9 208.959 11.0884 3
0 -2 -9 199.159 9.78883 7
0 -2 -9 180.214 12.3586 5
0 -2 9 191.281 11.0008 8
0 -2 -9 186.763 10.4338 4
0 -2 9 180.803 10.6586 9
0 2 -9 200.02 12.7017 5
0 2 -9 194.519 10.8808 8
0 2 9 196.91 10.4375 8
0 2 9 180.528 10.0865 4
0 2 -9 188.841 10.7807 9
0 2 -9 190.252 9.77812 7
0 2 9 194.675 10.9448 3
0 2 9 184.086 13.6472 5
-1 -2 -9 60.6564 6.31302 8
-1 -2 -9 64.9517 10.4724 5
-1 -2 -9 60.188 5.98473 3
1 -2 9 61.2366 4.83286 6
1 -2 9 64.8584 6.0471 9
1 -2 9 72.258 9.08267 5
-1 -2 -9 62.6694 8.43958 4
1 -2 9 62.148 7.15382 8
1 2 9 66.2763 5.845 8
1 2 9 53.8183 7.17461 4
-1 2 -9 88.9537 10.6769 5
-1 2 -9 63.2595 5.11011 7
-1 2 -9 62.469 6.01192 9
1 2 9 61.4007 6.26748 3
-2 -2 -9 232.301 14.6807 4
-2 -2 -9 251.671 19.6565 5
2 -2 9 264.503 12.5572 9
-2 -2 -9 243.671 14.0195 8
2 -2 9 255.335 14.0892 8
2 -2 9 236.903 12.9039 6
-2 -2 -9 247.54 13.1842 3
2 -2 9 250.683 15.3353 5
2 2 9 257.913 12.5798 8
-2 2 -9 238.265 13.3284 8
2 2 9 253.427 14.8311 4
-2 2 -9 262.25 12.36 9
2 2 9 246.016 16.5876 6
-2 2 -9 275.545 14.9289 5
3 -2 9 52.9721 9.12755 5
3 -2 9 53.2857 8.21673 6
3 -2 9 56.1364 7.71207 8
-3 -2 -9 52.5423 7.19277 8
3 -2 9 55.93 5.68549 9
-3 -2 -9 45.9247 8.45415 4
-3 2 -9 54.7107 7.513 8
-3 2 -9 51.0729 5.29667 9
-3 2 -9 56.4911 8.3677 5
3 2 9 37.3675 8.35781 6
-3 2 -9 53.5553 7.76102 6
-3 2 -9 50.9548 3.92572 3
3 2 9 59.4535 5.9047 8
-3 2 -9 55.6213 3.97585 3
3 2 9 63.0399 11.106 4
-4 -2 -9 348.154 18.7155 3
-4 -2 -9 324.813 23.2817 5
-4 -2 -9 351.261 17.0404 8
4 -2 9 350.081 21.2675 6
-4 -2 -9 350.629 21.4194 4
-4 2 -9 356.831 15.4008 9
-4 2 -9 351.264 17.5204 8
-4 2 -9 347.363 20.6509 4
4 2 9 342.382 30.5159 6
-4 2 -9 382.511 20.7895 6
4 2 9 342.336 20.8907 4
-5 -2 -9 -1.3689 4.65959 5
-5 -2 -9 3.34586 2.92417 8
-5 -2 -9 8.70078 5.60054 4
5 -2 9 -1.1549 3.88627 6
-5 -2 -9 -2.4798 3.15811 3
-5 -2 -9 -1.0464 4.35398 6
5 2 9 1.34972 3.30766 6
-5 2 -9 9.22975 4.22455 4
-5 2 -9 10.3566 4.58454 5
5 2 9 -0.1483 3.01312 8
-5 2 -9 3.77968 3.72236 8
-5 2 -9 5.67429 4.97245 6
5 2 9 0.87248 3.54135 4
-6 -2 -9 48.7207 8.95212 3
-6 -2 -9 43.7174 9.99083 7
-6 -2 -9 56.4896 13.8371 5
6 -2 9 46.9282 10.584 6
-6 -2 -9 34.7477 10.5406 6
-6 -2 -9 50.2939 10.6195 4
-6 -2 -9 35.0785 6.12847 8
-6 2 -9 36.2548 8.26443 5
-6 2 -9 36.5071 10.8925 6
-6 2 -9 35.1966 8.68543 7
6 2 9 41.6306 12.9724 6
-6 2 -9 39.4907 7.25616 3
-6 2 -9 38.8115 8.55167 4
-6 2 -9 43.0905 7.28589 8
6 2 9 55.3464 8.01181 8
-7 -2 -9 1.417 6.66078 7
-7 -2 -9 1.23672 6.15001 4
-7 2 -9 -3.9997 4.43726 7
-7 2 -9 8.42349 3.79867 3
-7 2 -9 -10.162 6.59311 6
-7 2 -9 9.49516 3.64816 8
-7 2 -9 1.38067 4.69233 4
7 2 9 3.08983 7.55602 6
-8 -2 -9 63.8846 13.0117 7
-8 2 -9 46.3031 11.7143 4
-8 2 -9 72.4772 11.7136 3
-8 2 -9 55.9471 11.1519 3
-8 2 -9 42.6846 10.9932 7
-8 2 -9 78.3928 11.9532 5
8 2 9 61.9248 18.0477 6
-8 -3 9 179.569 19.2286 5
-8 -3 9 182.77 18.8262 7
-8 -3 9 144.197 16.0074 4
-8 3 9 186.792 17.8599 3
-8 3 9 157.491 14.7001 7
-7 -3 9 44.6492 9.56879 9
-7 -3 9 57.9905 11.6481 5
-7 -3 9 48.2785 9.42247 7
-7 -3 9 44.6349 10.2977 4
-7 3 9 40.0551 9.01682 3
7 3 -9 52.5085 11.8414 4
-7 3 9 47.9586 8.79594 7
6 -3 -9 89.2832 12.7531 7
-6 -3 9 68.8723 13.5753 6
-6 -3 9 60.6655 9.57468 7
-6 -3 9 79.6703 13.5334 4
-6 -3 9 92.8203 15.3202 5
6 3 -9 60.2069 9.99385 4
-6 3 9 73.3159 15.0286 6
-6 3 9 83.0403 8.81711 7
-5 -3 9 5.9595 4.62741 4
-5 -3 9 4.54234 3.33912 9
-5 -3 9 3.62079 3.46367 7
-5 -3 9 -2.034 4.101 6
5 -3 -9 6.91257 4.03715 7
-5 -3 9 -0.5137 3.65306 5
-5 3 9 2.08263 2.7886 7
-5 3 9 3.84409 6.1567 6
5 3 -9 -1.5538 4.03024 7
-5 3 9 1.37246 3.20619 3
5 3 -9 -2.9021 2.77849 4
-5 3 9 -6.2012 2.46405 8
4 -3 -9 95.1013 9.10119 7
-4 -3 9 110.703 14.2752 6
-4 -3 9 96.0433 9.42489 9
-4 -3 9 92.0468 12.6189 5
-4 -3 9 95.5913 9.94586 7
-4 -3 9 91.3048 12.9474 4
-4 3 9 99.8892 10.2158 3
-4 3 9 101.386 8.21347 7
-4 3 9 91.3647 7.7287 8
4 3 -9 97.275 10.028 4
4 3 -9 96.4061 13.4819 7
-3 -3 9 192.8 15.3173 5
-3 -3 9 222.667 13.6716 7
3 -3 -9 213.348 9.89463 5
3 -3 -9 190.707 13.3181 3
-3 -3 9 230.021 15.8964 6
3 -3 -9 214.258 12.3496 7
3 3 -9 200.186 10.4178 8
3 3 -9 216.532 13.47 9
-3 3 9 217.006 11.0909 5
-3 3 9 202.365 13.7498 3
-3 3 9 217.522 12.1487 8
3 3 -9 226.358 14.3416 4
-2 -3 9 282.446 15.9455 6
-2 -3 9 280.573 14.7436 7
2 -3 -9 288.52 13.5112 7
2 -3 -9 281.187 15.762 3
-2 -3 9 278.367 15.5544 9
-2 -3 9 318.834 18.4038 5
2 -3 -9 297.047 13.4693 5
2 3 -9 291.93 15.7849 7
2 3 -9 286.288 13.7761 8
-2 3 9 286.253 12.8802 7
-2 3 9 286.402 15.8785 3
-2 3 9 270.41 14.2887 8
2 3 -9 278.813 15.333 9
1 -3 -9 40.0315 4.12191 7
-1 -3 9 44.9659 6.58839 9
-1 -3 9 48.2205 7.74059 5
1 -3 -9 34.4058 4.3203 4
-1 -3 9 41.002 5.62484 7
1 -3 -9 44.2564 7.16213 5
1 -3 -9 32.9018 5.13659 3
-1 -3 9 41.9664 5.54709 6
-1 3 9 38.3204 4.49913 4
1 3 -9 40.6583 6.1037 7
1 3 -9 39.1479 6.22001 9
1 3 -9 33.7009 5.83606 4
-1 3 9 25.2118 5.09695 3
-1 3 9 32.963 5.24568 8
1 3 -9 29.4948 5.46086 8
0 -3 -9 1239.25 43.3932 4
0 -3 9 1238.68 40.2866 3
0 -3 -9 1259.88 41.8827 7
0 -3 -9 1206.2 44.2683 3
0 -3 9 1215.86 41.311 7
0 -3 9 1232.04 44.7042 9
0 -3 9 1204.35 46.3443 5
0 -3 -9 1252.16 47.1658 5
0 3 -9 1177.71 46.2316 5
0 3 -9 1234.22 44.54 9
0 3 -9 1187.16 44.0498 8
0 3 -9 1260.71 42.3524 7
0 3 9 1238.06 44.5841 3
0 3 9 1223.38 43.6169 8
0 3 9 1240.49 43.313 4
1 -3 9 41.8683 6.30489 9
-1 -3 -9 50.13 8.95571 4
-1 -3 -9 46.7013 7.19347 3
-1 -3 -9 57.9971 10.5918 5
-1 -3 -9 38.8843 6.18061 8
1 -3 9 45.1176 7.53146 5
-1 3 -9 44.2299 4.39105 7
1 3 9 35.9468 6.14436 4
1 3 9 61.8913 7.35352 9
-1 3 -9 43.3077 7.49984 5
-1 3 -9 40.3416 7.15017 8
-1 3 -9 46.1939 8.02561 9
1 3 9 48.9317 6.96186 3
1 3 9 37.2557 5.68258 8
2 -3 9 249.117 15.3241 5
-2 -3 -9 254.508 18.6919 5
-2 -3 -9 282.455 16.3577 4
-2 -3 -9 255.26 14.3835 3
2 -3 9 239.393 13.7047 9
-2 -3 -9 242.143 13.9361 8
-2 3 -9 253.559 11.8538 7
-2 3 -9 248.911 14.5979 8
2 3 9 252.217 15.0693 3
2 3 9 259.711 15.7868 4
-2 3 -9 265.549 13.9164 9
2 3 9 263.68 12.2583 9
-2 3 -9 271.01 15.3431 5
2 3 9 252.591 17.6889 6
3 -3 9 4.43824 4.44562 5
-3 -3 -9 -4.1044 4.48891 5
-3 -3 -9 1.97267 3.34742 8
3 -3 9 3.45231 2.92245 9
-3 -3 -9 6.74363 4.21284 4
-3 -3 -9 1.92232 3.22397 3
3 -3 9 11.8793 3.97429 6
3 3 9 -0.7716 3.24739 6
-3 3 -9 -0.5257 2.97358 8
-3 3 -9 1.3678 2.32563 9
3 3 9 1.66233 2.87993 8
-3 3 -9 2.18135 2.98431 5
3 3 9 5.40805 3.06902 4
-3 3 -9 -1.6707 2.5439 6
-4 -3 -9 333.869 21.16 4
4 -3 9 344.339 20.631 5
-4 -3 -9 376.071 17.9931 8
-4 -3 -9 332.678 24.7981 5
-4 -3 -9 347.525 19.5353 3
-4 3 -9 362.579 14.2307 3
4 3 9 299.854 20.3842 4
4 3 9 341.371 16.3464 8
-4 3 -9 350.142 19.1379 6
4 3 9 334.946 24.2641 6
-4 3 -9 322.867 20.3365 4
-4 3 -9 328.2 18.2066 8
-4 3 -9 356.889 18.6706 5
-5 -3 -9 16.367 8.74778 5
-5 -3 -9 25.0134 6.78912 3
-5 -3 -9 31.9926 8.51273 4
5 3 9 24.5383 9.11778 6
-5 3 -9 20.0631 4.13948 3
-5 3 -9 29.59 8.37261 4
-5 3 -9 16.1159 4.25995 9
5 3 9 21.8447 4.98323 8
-5 3 -9 16.1546 5.70734 6
-5 3 -9 24.1969 5.75902 8
-5 3 -9 25.9539 6.34541 5
-6 -3 -9 24.5389 7.3706 7
-6 -3 -9 44.4607 10.9722 4
6 3 9 40.7311 10.9736 6
-6 3 -9 47.531 10.378 5
-6 3 -9 45.5637 8.08112 8
-6 3 -9 38.461 8.38947 7
-6 3 -9 45.2262 7.28678 3
-6 3 -9 40.5977 8.65188 4
-6 3 -9 47.8371 10.7167 6
-7 -3 -9 64.1612 14.6625 4
-7 -3 -9 71.0082 15.097 7
7 3 9 64.6481 15.9817 6
-7 3 -9 52.8478 8.39744 3
-7 3 -9 51.3689 11.105 4
-7 3 -9 83.0121 15.106 6
-7 3 -9 46.5957 7.81951 8
-7 3 -9 49.7298 9.33645 7
-7 3 -9 53.263 9.47027 5
-7 -4 9 100.438 17.9769 5
-7 -4 9 87.8738 13.2827 7
-7 -4 9 79.659 14.2828 4
-7 4 9 90.8779 14.9585 3
-6 -4 9 12.1781 8.04969 4
-6 -4 9 9.71596 4.64858 9
-6 -4 9 3.18366 5.59101 6
-6 -4 9 21.8801 7.07396 7
-6 -4 9 1.06008 4.71413 5
-6 4 9 7.84495 3.68234 7
-6 4 9 3.50808 3.78123 8
-6 4 9 0.82652 4.17937 3
6 4 -9 -4.9482 3.89607 4
-5 -4 9 71.9758 11.3887 4
-5 -4 9 66.8684 10.308 9
-5 -4 9 97.6917 13.7233 7
-5 -4 9 102.499 16.8663 6
5 -4 -9 68.6847 10.2137 7
-5 4 9 75.9869 11.4218 3
-5 4 9 71.1759 13.1103 6
5 4 -9 74.2047 12.9255 4
-5 4 9 72.9086 9.05606 8
5 4 -9 64.9905 12.5715 7
-5 4 9 60.24 6.83512 7
-4 -4 9 78.3352 17.572 6
-4 -4 9 81.7846 12.8426 4
4 -4 -9 74.6229 10.6502 7
-4 -4 9 58.0632 9.58812 9
-4 -4 9 56.315 10.8469 5
-4 -4 9 66.434 10.4607 7
-4 4 9 78.269 11.3508 3
4 4 -9 105.546 14.1556 4
4 4 -9 57.6346 8.64902 9
4 4 -9 59.2764 10.3696 7
-4 4 9 58.9001 6.17748 7
-4 4 9 68.7624 8.84534 8
-3 -4 9 258.704 16.427 9
-3 -4 9 268.645 15.947 7
-3 -4 9 289.45 19.7756 5
3 -4 -9 277.208 14.2169 7
3 -4 -9 248.277 15.9335 3
-3 -4 9 271.051 17.6222 6
-3 4 9 262.702 12.7186 7
3 4 -9 283.417 16.4063 9
3 4 -9 280.548 17.8534 4
3 4 -9 280.335 17.2573 7
-3 4 9 258.87 16.5531 3
3 4 -9 283.247 14.0566 8
-2 -4 9 26.4035 5.76618 6
2 -4 -9 30.3362 4.98648 5
2 -4 -9 24.9482 4.20623 7
-2 -4 9 22.1803 5.09264 7
-2 -4 9 17.146 5.53919 5
-2 -4 9 31.9295 6.97054 9
2 -4 -9 20.4175 4.68114 3
-2 4 9 13.2189 3.87629 3
-2 4 9 25.2297 3.92023 7
2 4 -9 16.1696 4.59887 9
-2 4 9 17.68 5.0104 8
2 4 -9 17.3194 5.26388 7
2 4 -9 13.8709 4.62964 4
2 4 -9 23.1082 5.28936 8
1 -4 -9 7.40852 3.09038 4
-1 -4 9 8.3241 3.55327 9
-1 -4 9 12.5155 5.10844 5
1 -4 -9 9.07025 3.78697 3
-1 -4 9 12.2902 3.241 6
1 -4 -9 11.6942 2.75969 7
1 -4 -9 17.5118 5.26401 5
-1 -4 9 19.6855 4.57366 3
-1 -4 9 9.91421 3.09115 7
-1 4 9 11.3473 4.34055 9
1 4 -9 12.6249 4.41758 9
1 4 -9 15.3847 4.86757 8
-1 4 9 9.07432 3.85436 8
-1 4 9 13.8314 3.37222 4
1 4 -9 6.45382 2.77809 7
-1 4 9 17.3774 5.4567 3
1 4 -9 12.6218 5.20342 4
0 -4 9 8.41041 2.40475 3
0 -4 -9 7.30875 3.13471 3
0 -4 9 8.21368 4.53738 5
0 -4 9 5.70729 2.98862 9
0 -4 -9 9.73989 2.63136 7
0 -4 9 7.83702 2.4745 7
0 -4 -9 10.3685 5.44408 5
0 -4 -9 8.89239 3.86088 4
0 4 -9 6.54559 2.30262 7
0 4 -9 13.5349 4.4288 8
0 4 9 9.91669 4.28454 3
0 4 -9 5.74462 4.04511 9
0 4 9 6.88601 3.38307 4
0 4 9 15.4771 5.47686 9
0 4 9 15.7717 4.30147 8
-1 -4 -9 4.96167 3.78168 4
1 -4 9 10.665 4.94822 5
-1 -4 -9 5.35958 4.6143 5
1 -4 9 8.94981 3.84748 9
1 4 9 1.04868 2.57298 4
-1 4 -9 10.3123 2.60365 7
1 4 9 12.4447 4.28584 3
-1 4 -9 4.44142 3.99775 8
1 4 9 5.58614 3.32751 8
-1 4 -9 12.7024 4.86153 9
1 4 9 5.61484 4.59038 9
-1 4 -9 8.11994 4.29488 5
-2 -4 -9 8.24138 5.34534 5
2 -4 9 7.61432 3.59969 9
-2 -4 -9 6.66431 3.54559 3
-2 -4 -9 18.1846 6.15159 4
2 -4 9 16.2136 5.13658 5
2 4 9 9.24053 4.81673 4
-2 4 -9 15.3238 5.04088 8
2 4 9 13.5451 3.63824 9
2 4 9 15.8711 6.32038 6
-2 4 -9 14.4845 3.06105 7
2 4 9 16.8356 5.00877 3
-2 4 -9 12.2275 4.95733 5
-2 4 -9 13.3357 4.75848 9
-3 -4 -9 272.966 17.0934 3
3 -4 9 269.356 17.0933 5
-3 -4 -9 280.687 18.96 4
3 -4 9 270.538 16.249 9
-3 4 -9 291.769 13.1907 7
-3 4 -9 312.991 17.856 8
3 4 9 301.976 13.7874 9
3 4 9 292.325 21.4833 6
3 4 9 260.638 14.912 8
-3 4 -9 260.139 15.9643 5
-3 4 -9 297.95 14.4077 6
-3 4 -9 286.56 16.3856 9
4 -4 9 20.071 6.53619 5
-4 -4 -9 27.916 6.93805 3
-4 -4 -9 19.9744 8.21237 4
4 4 9 32.4781 10.3254 6
-4 4 -9 20.0141 5.18412 6
-4 4 -9 22.5863 6.02525 9
-4 4 -9 32.4333 3.90852 3
4 4 9 30.3087 5.21888 8
-4 4 -9 26.8446 6.36539 5
-4 4 -9 27.0903 6.83512 8
-5 -4 -9 373.67 24.5879 7
-5 -4 -9 388.723 25.513 4
-5 -4 -9 361.59 22.1465 3
-5 4 -9 375.826 20.8294 7
-5 4 -9 362.495 20.2736 8
-5 4 -9 379.193 21.9255 6
-5 4 -9 350.916 15.6154 3
5 4 9 376.742 18.0022 8
5 4 9 366.735 27.8641 6
-5 4 -9 331.825 22.153 4
-6 -4 -9 157.75 19.5189 4
-6 -4 -9 160.433 16.8857 7
-6 4 -9 157.043 11.7646 9
-6 4 -9 139.028 15.2085 6
-6 4 -9 143.895 10.0126 3
-6 4 -9 141.361 15.2827 4
-6 4 -9 170.046 12.8999 8
6 4 9 119.417 19.5945 6
-6 4 -9 151.082 13.6451 7
-6 4 -9 160.546 12.5887 5
6 4 9 171.472 11.3307 8
-7 -4 -9 72.7892 13.4098 7
-7 -4 -9 74.8569 15.0731 4
-7 4 -9 62.4981 13.8853 6
-7 4 -9 64.9268 8.74555 3
-7 4 -9 64.6495 11.7156 4
-7 4 -9 51.8373 8.43977 8
-7 4 -9 44.5667 7.70137 9
-7 4 -9 79.3534 9.98486 5
-7 4 -9 76.3476 11.6286 7
7 4 9 69.4529 17.8688 6
-7 -5 9 123.116 17.8221 7
-7 -5 9 131.433 22.7656 5
-7 -5 9 118.096 18.4106 4
-7 5 9 124.244 10.4966 7
-7 5 9 98.9503 16.1738 9
-7 5 9 97.2384 10.1429 8
-7 5 9 119.384 16.7164 3
-6 -5 9 9.50284 5.48029 7
-6 -5 9 11.9861 6.84639 5
-6 -5 9 19.0773 7.66359 4
-6 5 9 16.8747 4.21243 7
-6 5 9 16.9424 6.09039 8
-6 5 9 15.1763 6.70668 3
-6 5 9 12.6397 6.85746 9
-5 -5 9 8.80249 6.48026 4
-5 -5 9 2.28883 3.37264 9
-5 -5 9 9.62294 5.72577 6
-5 -5 9 6.26758 4.52657 7
-5 5 9 10.3718 5.68496 9
-5 5 9 12.6874 7.94864 6
5 5 -9 5.6831 4.41468 4
-5 5 9 -4.6348 4.40208 8
5 5 -9 -5.0767 9.4647 6
5 5 -9 7.66309 4.69821 9
-5 5 9 6.86961 3.06427 7
-5 5 9 3.16499 5.20371 3
4 -5 -9 28.1469 5.68533 7
-4 -5 9 22.4616 6.214 7
-4 -5 9 30.8726 7.7672 9
-4 -5 9 21.1128 7.2113 5
-4 -5 9 15.7628 6.64248 6
4 5 -9 26.4041 7.18023 7
-4 5 9 16.2652 3.4868 7
4 5 -9 5.48039 5.22213 4
-4 5 9 27.3476 5.89049 8
4 5 -9 25.9532 8.95847 6
-4 5 9 27.0128 8.28795 9
4 5 -9 28.9009 6.80109 9
-4 5 9 23.188 5.96335 3
-3 -5 9 14.151 5.58862 6
3 -5 -9 18.0357 4.13347 7
-3 -5 9 22.2159 5.36297 7
3 -5 -9 11.1114 4.30296 3
-3 -5 9 11.2815 6.1385 5
-3 -5 9 17.2244 5.81189 9
-3 -5 9 19.0881 5.45409 3
-3 5 9 20.3843 5.3957 8
3 5 -9 14.9237 5.89627 6
3 5 -9 20.3154 5.45683 9
-3 5 9 15.8234 5.82304 9
-3 5 9 24.133 6.45836 3
-3 5 9 16.341 3.4577 7
3 5 -9 21.9197 6.10752 7
3 5 -9 30.5369 5.97868 8
3 5 -9 31.6405 7.81617 4
2 -5 -9 -2.5899 2.60463 5
-2 -5 9 -1.2923 2.74475 6
-2 -5 9 5.3453 3.47342 3
-2 -5 9 -0.175 2.23414 7
-2 -5 9 1.67721 3.1897 9
-2 -5 9 0.67834 2.63089 5
2 -5 -9 1.6767 2.07201 7
2 -5 -9 3.19185 2.73627 3
2 5 -9 1.5993 3.15639 4
2 5 -9 -2.5927 2.75666 7
-2 5 9 0.85401 3.93727 9
2 5 -9 3.74459 3.55277 9
-2 5 9 1.35391 3.12486 3
2 5 -9 -3.9746 3.33869 6
-2 5 9 4.47844 3.93867 8
-2 5 9 3.06058 2.43449 4
2 5 -9 -3.4356 3.76823 8
1 -5 -9 178.695 9.36667 7
1 -5 -9 174.563 13.0539 5
-1 -5 9 186.492 13.4204 9
1 -5 -9 187.939 11.3653 4
-1 -5 9 188.753 14.9758 5
1 -5 -9 182.786 12.87 3
-1 -5 9 176.655 10.9674 3
-1 -5 9 181.108 11.7393 7
1 5 -9 181.09 11.6155 7
1 5 -9 161.656 12.3574 8
-1 5 9 208.938 13.9095 3
-1 5 9 178.336 14.1934 9
-1 5 9 169.452 10.5407 4
-1 5 9 180.823 12.7468 8
1 5 -9 179.554 14.3351 4
1 5 -9 181.352 13.3757 9
0 -5 9 29.5114 7.12683 5
0 -5 9 41.5399 7.33399 9
0 -5 -9 38.295 7.14153 4
0 -5 -9 54.1873 10.1139 5
0 -5 9 44.8523 5.58078 3
0 -5 -9 54.1881 8.40653 3
0 -5 -9 44.2131 4.51066 7
0 -5 9 44.6262 4.37715 7
0 5 -9 22.6957 7.32718 4
0 5 9 55.0975 9.15375 3
0 5 9 30.648 6.83094 8
0 5 9 50.9539 8.10108 4
0 5 -9 39.3077 5.54177 7
0 5 9 42.7374 8.51049 9
0 5 -9 44.0722 8.15555 8
0 5 -9 31.3661 6.41167 9
-1 -5 -9 914.389 38.8405 4
1 -5 9 903.396 38.7093 5
1 -5 9 922.916 39.0286 9
-1 -5 -9 941.376 43.7257 5
1 -5 9 953.956 32.0657 3
-1 -5 -9 946.77 38.7285 3
1 5 9 997.387 38.5814 9
-1 5 -9 975.558 39.4826 9
-1 5 -9 964.41 33.3137 7
1 5 9 911.863 39.1101 3
1 5 9 938.659 38.8603 4
1 5 9 974.766 37.6575 8
-1 5 -9 931.838 38.8528 8
-2 -5 -9 12.5288 4.75256 3
-2 -5 -9 6.27424 4.98265 4
2 -5 9 7.59383 3.76454 9
2 -5 9 15.9854 5.65692 5
2 5 9 8.74745 5.31171 4
2 5 9 9.98009 4.78869 6
2 5 9 12.359 5.63406 3
-2 5 -9 12.0162 5.469 8
-2 5 -9 7.28106 4.82712 9
-2 5 -9 11.8246 2.72897 7
2 5 9 10.2354 4.52878 9
2 5 9 8.04511 3.58842 8
-3 -5 -9 562.228 28.9713 3
3 -5 9 634.451 29.6403 9
3 -5 9 595.582 28.4772 5
-3 -5 -9 661.413 32.4776 4
3 5 9 652.838 26.2547 9
3 5 9 620.463 26.8103 8
-3 5 -9 648.546 30.3324 8
-3 5 -9 621.047 29.1093 9
3 5 9 638.765 35.2995 6
3 5 9 567.371 30.6614 4
-3 5 -9 633.708 23.1878 7
-4 -5 -9 15.4866 6.00404 3
4 -5 9 8.04862 5.00356 5
-4 -5 -9 8.90041 7.545 4
-4 5 -9 0.26493 3.66529 9
-4 5 -9 6.51089 3.79702 5
-4 5 -9 4.90552 2.41676 7
-4 5 -9 10.2001 4.86714 8
4 5 9 8.46881 5.82776 6
4 5 9 7.83111 3.14584 9
4 5 9 4.39526 5.09505 4
4 5 9 8.36065 3.52447 8
-4 5 -9 7.76115 4.19987 6
-5 -5 -9 12.9025 7.43736 7
-5 -5 -9 13.644 7.56357 4
-5 5 -9 21.5332 3.68262 3
-5 5 -9 13.3266 4.86722 9
-5 5 -9 4.81975 5.43103 4
-5 5 -9 18.6882 5.31681 5
-5 5 -9 14.4877 6.17857 6
-5 5 -9 16.2447 4.95325 7
5 5 9 30.4618 10.116 6
5 5 9 7.1045 4.35969 8
-6 -5 -9 0.23571 6.56589 4
-6 -5 -9 8.11336 6.39861 7
-6 5 -9 -0.413 4.0478 5
-6 5 -9 12.9388 5.51777 9
-6 5 -9 3.11631 4.38365 7
-6 5 -9 10.0285 4.62443 8
-6 5 -9 8.17266 5.37089 4
6 5 9 -0.251 7.20656 6
6 5 9 -0.8517 4.53495 8
-6 5 -9 11.1207 6.9586 6
-7 -5 -9 87.7365 15.0944 7
-7 -5 -9 109.491 18.8047 4
-7 5 -9 93.3384 12.5082 7
-7 5 -9 94.4837 11.4382 9
-7 5 -9 124.016 17.2446 6
-7 5 -9 92.7537 12.0925 8
7 5 9 67.7631 16.6133 6
-7 5 -9 112.216 15.8858 4
-7 5 -9 95.9703 8.67721 3
-6 -6 9 80.5794 14.8413 4
-6 -6 9 90.7638 18.4821 5
-6 -6 9 95.8166 14.5984 7
-6 6 9 82.2993 15.6623 9
-6 6 9 80.4473 7.43957 7
-6 6 9 80.6179 12.7509 3
-5 -6 9 137.545 13.969 7
-5 -6 9 130.193 18.1971 5
5 6 -9 156.255 17.5503 6
-5 6 9 140.199 12.8307 8
-5 6 9 117.368 8.24325 7
-5 6 9 169.962 16.8763 9
5 6 -9 126.042 12.8288 9
-5 6 9 138.98 13.5918 3
-4 -6 9 157.893 21.9643 5
-4 -6 9 124.307 13.1434 9
-4 -6 9 117.886 12.2039 7
4 -6 -9 128.127 13.3468 3
-4 -6 9 153.999 14.766 6
-4 -6 9 163.987 20.3906 3
4 -6 -9 161.755 9.98542 7
-4 6 9 150.571 16.0077 9
-4 6 9 153.907 13.121 8
4 6 -9 149.569 11.3258 8
4 6 -9 126.927 17.7948 6
-3 -6 9 50.3207 9.85511 9
-3 -6 9 43.5472 11.3927 5
3 -6 -9 29.5439 4.3378 7
-3 -6 9 40.886 7.73306 3
-3 -6 9 33.9622 6.58919 7
3 6 -9 20.1329 7.27831 6
-3 6 9 30.9344 6.77174 3
3 6 -9 32.0853 7.18252 7
3 6 -9 48.5923 7.74279 8
-3 6 9 41.7184 9.74583 9
3 6 -9 31.7564 7.19877 9
2 -6 -9 96.2834 8.33664 5
-2 -6 9 85.6966 7.95769 7
-2 -6 9 105.958 16.7053 5
2 -6 -9 94.7977 12.5597 3
-2 -6 9 82.9083 8.9966 3
-2 -6 9 64.0352 10.3439 9
2 -6 -9 95.3112 6.38527 7
-2 6 9 86.5346 7.2596 4
-2 6 9 87.3412 11.8189 8
-2 6 9 103.049 10.6825 3
2 6 -9 104.213 14.026 9
2 6 -9 103.232 13.3669 7
-2 6 9 74.0545 11.8607 9
2 6 -9 92.4368 9.66743 6
2 6 -9 97.1578 11.979 8
1 -6 -9 98.2204 6.64335 7
-1 -6 9 102.248 8.78198 3
1 -6 -9 110.192 10.4388 3
1 -6 -9 114.766 9.98919 4
1 -6 -9 110.221 11.4117 5
-1 -6 9 116.93 12.7548 5
-1 -6 9 107.468 7.62781 7
1 6 -9 105.192 13.9359 4
-1 6 9 92.1991 12.7889 9
1 6 -9 123.938 11.7103 8
-1 6 9 112.349 10.6172 8
-1 6 9 118.83 11.1618 3
1 6 -9 96.182 10.7482 9
1 6 -9 105.283 9.22952 7
-1 6 9 119.359 9.62223 4
0 -6 -9 3.14869 6.30781 5
0 -6 -9 -1.46 3.66268 4
0 -6 9 -6.143 2.66594 5
0 -6 9 1.2098 2.59906 3
0 -6 9 0.87321 1.83347 7
0 -6 9 1.87752 4.03107 9
0 -6 -9 0.82153 3.51911 3
0 -6 -9 -1.3024 1.74602 7
0 6 -9 5.08666 3.8008 8
0 6 -9 0.11358 2.17272 7
0 6 -9 -3.1195 3.36984 4
0 6 9 -0.4673 2.93662 9
0 6 9 -2.1605 3.1332 3
0 6 9 4.10818 3.54835 8
0 6 9 3.58302 3.55245 4
0 6 -9 0.90195 3.52091 9
1 -6 9 -2.1562 3.5386 9
1 -6 9 4.80241 2.89315 3
-1 -6 -9 20.4113 6.34294 4
-1 -6 -9 10.7825 7.1026 5
1 -6 9 3.57899 4.09393 5
-1 -6 -9 -3.0061 2.45577 3
1 6 9 8.91358 5.04016 9
-1 6 -9 2.60386 4.11778 8
1 6 9 1.82711 3.84981 3
-1 6 -9 8.71457 4.55971 4
1 6 9 7.72073 3.81983 8
-1 6 -9 3.77515 4.86524 9
-1 6 -9 5.39396 2.3674 7
1 6 9 3.71423 3.73228 4
-2 -6 -9 383.243 23.6536 4
2 -6 9 382.009 21.2553 5
2 -6 9 392.349 15.495 3
2 -6 9 390.231 22.9543 9
2 6 9 424.035 24.1964 3
2 6 9 413.473 21.1867 8
2 6 9 396.006 26.8172 6
-2 6 -9 402.273 15.4451 7
-2 6 -9 378.843 22.5298 9
2 6 9 351.468 22.4351 4
2 6 9 414.894 21.3169 9
-2 6 -9 390.781 22.9324 8
-3 -6 -9 178.725 14.8505 3
3 -6 9 183.583 14.0334 5
-3 -6 -9 184.273 17.2994 4
3 -6 9 200.504 15.1942 9
3 6 9 175.008 12.8628 8
3 6 9 164.004 18.3863 6
-3 6 -9 209.505 15.668 9
3 6 9 197.905 16.714 4
-3 6 -9 190.496 8.96308 7
-3 6 -9 191.928 15.7765 8
3 6 9 198.855 13.5041 9
-4 -6 -9 107.921 16.1122 4
-4 -6 -9 94.4313 15.7293 7
4 -6 9 93.91 10.2391 5
4 6 9 94.6565 8.755 9
4 6 9 96.1624 9.97916 8
-4 6 -9 101.438 6.32978 7
4 6 9 96.9887 17.8983 6
-4 6 -9 102.82 14.0966 8
-4 6 -9 96.8645 7.74114 7
-4 6 -9 95.0816 12.3735 9
-4 6 -9 97.4036 8.62064 6
-5 -6 -9 46.4587 10.8309 7
-5 -6 -9 30.1185 10.4599 4
-5 6 -9 35.5938 6.50236 7
-5 6 -9 49.5668 8.50731 6
-5 6 -9 51.3168 4.76466 7
-5 6 -9 35.2697 8.36462 8
-5 6 -9 32.369 7.60206 9
5 6 9 36.1566 11.8482 6
-6 -6 -9 22.3927 10.0238 4
-6 -6 -9 23.272 8.4073 7
-6 6 -9 14.2786 6.73734 8
-6 6 -9 7.23704 6.1099 4
-6 6 -9 23.3714 6.99462 9
-6 6 -9 24.0735 7.85597 6
6 6 9 19.093 9.5832 6
6 6 9 12.995 7.7156 8
-6 6 -9 7.30676 3.78476 7
-6 6 -9 12.203 5.0549 7
-6 -7 9 19.0151 8.24671 5
-6 -7 9 11.0399 5.53389 7
-6 7 9 6.16115 7.08641 3
-6 7 9 11.6249 10.617 9
-5 -7 9 38.477 12.9146 5
-5 -7 9 21.6244 8.64117 6
-5 -7 9 20.2203 6.83963 7
5 7 -9 26.3403 5.82026 8
5 7 -9 25.2943 9.77335 6
-5 7 9 34.315 8.74194 3
-5 7 9 29.6226 10.0267 9
5 7 -9 15.2353 6.0026 9
-4 -7 9 34.633 10.4923 5
-4 -7 9 56.8206 11.5092 7
4 7 -9 60.6085 11.5395 9
4 7 -9 61.184 11.9781 6
-4 7 9 48.7704 10.148 3
-4 7 9 35.4121 9.95135 9
4 7 -9 66.0799 9.69408 8
-3 -7 9 0.49014 3.40017 7
-3 -7 9 -3.0745 4.0393 5
-3 7 9 9.74418 6.06537 9
-3 7 9 3.68987 4.13745 3
3 7 -9 4.11038 4.43859 9
3 7 -9 6.61845 5.09452 6
3 7 -9 13.7371 5.20542 8
-2 -7 9 197.611 29.4186 5
-2 -7 9 209.567 14.9576 3
2 -7 -9 190.253 17.2575 3
-2 -7 9 241.842 26.4194 9
-2 -7 9 214.21 13.0495 7
2 -7 -9 220.295 13.8227 5
-2 7 9 204.545 18.0407 9
-2 7 9 230.136 13.3533 4
2 7 -9 184.18 14.1838 6
2 7 -9 227.492 17.1292 9
-2 7 9 212.85 17.554 8
-2 7 9 215.306 17.4045 3
2 7 -9 222.264 16.079 8
-1 -7 9 4.66986 2.65547 7
1 -7 -9 10.9279 5.83492 5
1 -7 -9 3.9915 2.21836 7
-1 -7 9 5.93109 5.25712 5
-1 -7 9 5.32024 3.40973 3
-1 7 9 5.96154 3.88776 3
1 7 -9 3.10051 5.4604 4
1 7 -9 2.08633 3.43593 7
-1 7 9 -3.2549 3.86508 4
-1 7 9 15.9661 7.27331 9
1 7 -9 2.27616 4.61988 8
-1 7 9 5.54769 3.80933 8
0 -7 -9 154.204 16.0542 5
0 -7 9 158.641 10.655 3
0 -7 9 132.932 13.9043 5
0 -7 -9 135.683 8.40522 7
0 -7 -9 144.283 13.201 4
0 7 -9 151.077 9.52062 7
0 7 -9 153.135 15.0282 4
0 7 9 132.209 13.0409 3
0 7 -9 149.9 14.2314 9
0 7 -9 129.873 15.8146 8
0 7 9 131.839 12.2955 4
0 7 9 142.41 14.3041 9
1 -7 9 2.11342 4.6566 5
-1 -7 -9 10.2232 5.41553 4
1 -7 9 1.95523 2.74924 3
-1 -7 -9 3.33035 6.23582 5
1 -7 9 7.03938 5.97853 9
-1 -7 -9 4.54392 4.30029 3
1 7 9 2.59397 4.41195 4
1 7 9 -0.2629 3.927 9
-1 7 -9 4.4852 4.69898 4
-1 7 -9 2.51831 5.82649 9
1 7 9 6.57796 5.28059 6
1 7 9 4.55092 5.00604 8
2 -7 9 92.6036 11.9277 5
-2 -7 -9 145.222 15.1132 4
2 -7 9 85.2482 12.0332 9
2 -7 9 98.383 6.90979 3
-2 7 -9 101.336 14.4749 8
-2 7 -9 105.058 14.5644 4
2 7 9 64.2113 11.3784 4
2 7 9 90.1424 14.6333 3
-2 7 -9 118.073 24.2983 9
2 7 9 125.872 15.2602 9
2 7 9 87.2482 12.753 8
2 7 9 67.9835 13.7428 6
-3 -7 -9 70.0124 12.9565 4
-3 -7 -9 80.717 12.3325 7
3 -7 9 98.7151 12.5352 5
-3 7 -9 91.3359 13.4573 9
3 7 9 91.1882 10.0662 9
3 7 9 86.8087 15.9258 6
-3 7 -9 97.6114 14.4022 8
-3 7 -9 69.4712 12.3151 4
3 7 9 74.1723 10.3897 8
-4 -7 -9 67.9494 11.2377 7
4 -7 9 89.7704 11.5479 5
-4 -7 -9 49.8033 13.056 4
-4 7 -9 58.8426 11.0472 9
4 7 9 75.0663 10.4042 9
4 7 9 63.9634 14.0157 6
-4 7 -9 73.4842 11.621 8
-5 -7 -9 3.33023 6.05406 7
-5 -7 -9 0.24783 8.92557 4
5 7 9 7.35901 4.2603 9
-5 7 -9 -0.0824 5.51701 8
5 7 9 1.22296 9.44375 6
-5 7 -9 7.55565 5.80108 9
-5 -8 9 38.3675 8.99717 7
-5 -8 9 19.4809 10.7714 5
5 8 -9 50.6807 8.89126 8
5 8 -9 39.1343 12.6111 6
-5 8 9 58.3782 14.834 9
-5 8 9 32.8869 10.8775 3
5 8 -9 32.595 8.29535 9
-4 -8 9 118.832 22.0485 5
-4 -8 9 133.22 12.666 7
4 8 -9 115.687 16.9657 6
4 8 -9 139.228 13.0892 8
-4 8 9 142.806 15.0991 3
-4 8 9 130.899 19.8952 9
4 8 -9 144.992 18.5561 9
-3 -8 9 65.9269 9.18119 7
-3 -8 9 55.9952 13.3759 5
3 8 -9 65.2734 11.1245 6
3 8 -9 53.9893 10.0499 9
-3 8 9 48.2865 11.7464 9
-3 8 9 37.6854 9.2459 3
3 8 -9 54.1029 11.2692 8
-2 -8 9 22.6841 5.16783 7
2 -8 -9 31.954 6.72474 5
-2 -8 9 37.699 8.8115 5
-2 8 9 28.974 6.32962 4
-2 8 9 53.3 10.0966 9
2 8 -9 22.8195 6.64763 9
2 8 -9 30.0834 7.26416 6
-2 8 9 26.1992 8.54529 3
2 8 -9 32.1921 8.01285 8
-1 -8 9 29.5616 4.62615 7
-1 -8 9 30.0305 7.3399 3
1 -8 -9 35.7598 9.58766 5
-1 -8 9 21.7636 9.30036 5
1 8 -9 14.4391 7.12337 9
-1 8 9 17.16 6.5694 3
-1 8 9 22.9477 7.29208 4
1 8 -9 28.2525 8.32015 8
-1 8 9 20.1275 8.35305 9
0 -8 -9 32.7957 4.33452 7
0 -8 -9 62.8905 12.6559 5
0 -8 -9 20.5916 6.9041 4
0 -8 9 24.1708 5.98261 3
0 -8 -9 17.8493 4.50139 7
0 -8 9 26.6725 8.93393 5
0 8 -9 34.6311 9.40882 9
0 8 -9 40.0672 9.61277 8
0 8 9 30.0455 8.42785 3
0 8 9 32.4571 8.0743 4
0 8 9 26.434 8.93395 9
-1 -8 -9 22.5174 4.25122 7
-1 -8 -9 15.8595 6.84016 4
-1 -8 -9 21.8191 5.89951 7
1 -8 9 19.7882 4.58931 3
1 -8 9 4.91068 5.27677 5
-1 8 -9 23.8386 7.01915 8
1 8 9 25.4688 8.07979 3
1 8 9 12.4435 6.60309 6
1 8 9 31.3307 8.87859 4
-1 8 -9 14.2894 8.26863 9
1 8 9 19.0622 6.66166 9
2 -8 9 12.753 3.86374 3
-2 -8 -9 9.71428 6.786 4
2 -8 9 11.416 5.4039 5
-2 -8 -9 1.22411 4.34053 7
2 8 9 5.25797 5.66819 3
-2 8 -9 16.9729 7.69101 9
2 8 9 18.4913 9.48595 6
-2 8 -9 15.124 5.88149 8
-3 -8 -9 95.4717 13.6637 7
-3 -8 -9 142.122 19.7726 4
3 -8 9 125.004 14.6902 5
-3 8 -9 103.843 14.427 9
3 8 9 135.737 12.9331 9
-3 8 -9 147.67 18.5957 8
3 8 9 122.589 20.3089 6
-4 -8 -9 38.1145 11.9505 4
4 -8 9 35.622 7.06708 5
-4 -8 -9 52.6 10.338 7
4 8 9 46.7911 8.50004 9
-4 8 -9 18.1919 8.43033 9
4 8 9 21.6644 10.4831 6
-4 8 -9 52.4906 11.6499 8
-5 -8 -9 27.7984 11.9544 4
-5 -8 -9 22.0046 10.1882 7
5 8 9 26.2588 6.13565 9
5 8 9 7.73255 10.4371 6
-5 8 -9 17.9923 8.80856 9
-5 8 -9 23.8638 11.8313 8
-4 -9 9 -7.7555 4.33705 7
-4 -9 9 7.89147 9.45496 5
-4 9 9 -7.2181 6.40865 3
4 9 -9 5.62742 8.27306 6
-4 9 9 5.02028 7.12678 9
4 9 -9 -2.0077 8.54409 9
4 9 -9 14.185 6.57057 8
-3 -9 9 17.5236 9.08932 5
-3 -9 9 4.39444 3.96801 7
-3 9 9 8.5269 8.938 9
3 9 -9 4.54964 6.68974 9
-3 9 9 14.5519 7.8776 3
3 9 -9 20.6629 7.41027 8
3 9 -9 -5.4776 6.07991 6
-2 -9 9 24.8439 5.00866 7
2 -9 -9 19.4493 8.90302 5
-2 -9 9 24.297 10.283 5
-2 9 9 35.7285 7.51237 4
-2 9 9 16.3242 8.04462 3
-2 9 9 36.4103 10.4446 9
2 9 -9 13.9447 7.73802 9
1 -9 -9 78.0465 14.3799 5
-1 -9 9 104.185 16.4326 5
-1 -9 9 113.987 6.97807 7
-1 9 9 117.665 16.5713 3
-1 9 9 102.117 17.4205 9
1 9 -9 136.57 18.1975 8
1 9 -9 104.736 15.4898 9
-1 9 9 128.843 16.7137 4
0 -9 9 18.4925 5.41021 3
0 -9 9 12.5773 6.70124 5
0 9 9 22.4587 8.50318 6
0 9 9 3.02255 5.39394 3
0 9 9 15.8995 6.69683 9
0 9 9 18.7278 7.95844 4
0 9 -9 6.49127 7.90437 8
0 9 -9 10.5247 8.57918 9
-1 -9 -9 56.4911 6.26118 7
-1 -9 -9 41.443 10.5503 4
1 -9 9 59.5039 8.72265 3
-1 -9 -9 43.9651 7.32132 7
1 9 9 50.438 13.5462 6
-1 9 -9 59.9902 12.2845 8
1 9 9 44.5806 10.5736 9
1 9 9 63.3964 13.2837 3
-1 9 -9 54.128 12.6805 9
2 -9 9 47.0767 7.43508 3
2 -9 9 49.9591 9.82431 5
-2 -9 -9 46.8207 11.9825 4
-2 -9 -9 54.3136 9.5334 7
-2 9 -9 59.2783 12.908 9
2 9 9 43.0763 11.3711 6
-2 9 -9 61.1679 13.241 8
2 9 9 46.0213 10.5096 9
-3 -9 -9 50.6946 11.8943 4
3 -9 9 51.7009 9.36724 5
-3 -9 -9 54.9437 10.0082 7
-3 9 -9 38.9895 11.0241 9
3 9 9 60.4996 12.5808 9
3 9 9 52.8294 14.244 6
-1 -10 9 116.391 17.9671 5
-1 10 9 149.786 29.2044 3
1 10 -9 118.713 18.2415 9
-1 10 9 83.0415 14.1523 9
0 -10 9 -8.9198 7.5509 3
0 -10 9 7.53802 7.74629 5
0 10 -9 11.1128 8.05551 9
0 10 9 19.091 14.2194 3
0 10 -9 6.15359 7.72748 8
0 10 9 2.26635 7.80352 6
0 10 9 -2.5066 8.51053 9
1 -10 9 -3.115 8.33656 3
1 -10 9 20.0506 8.73316 5
-1 10 -9 9.5309 7.85926 9
1 10 9 -9.7258 9.57316 6
1 10 9 20.7091 10.0062 3
1 10 9 17.3183 9.52129 9
-1 10 -9 18.29 8.99535 8
-8 0 10 5.87676 4.53117 4
-8 0 10 3.4551 6.44619 3
-8 0 10 1.38639 4.4274 5
-8 0 10 -4.3745 4.23341 7
7 0 -10 2.94858 3.42631 4
-7 0 10 -2.3917 3.03754 5
-7 0 10 2.33564 3.56672 7
-7 0 10 -4.5109 3.74694 9
-7 0 10 2.31206 3.6569 4
-7 0 10 1.2961 3.16666 3
-6 0 10 78.5332 11.3563 9
-6 0 10 75.0567 9.34977 4
-6 0 10 77.901 11.9288 7
-6 0 10 75.8568 11.0933 5
6 0 -10 70.1674 7.54198 4
-6 0 10 45.9785 9.56037 3
-5 0 10 2.75265 2.89246 3
-5 0 10 -1.152 3.89866 6
-5 0 10 0.09106 3.15814 5
5 0 -10 2.18681 3.00539 4
-5 0 10 0.57708 3.08251 7
5 0 -10 6.14061 4.10503 7
-5 0 10 0.19789 3.1329 9
-4 0 10 554.717 25.6222 9
4 0 -10 585.802 27.6059 7
4 0 -10 571.552 22.6702 4
-4 0 10 540.7 34.2138 6
-4 0 10 612.205 27.5839 3
-4 0 10 610.512 26.6331 5
-4 0 10 576.607 26.2552 7
3 0 -10 1.05253 2.44954 4
-3 0 10 0.61244 2.80705 5
-3 0 10 -1.3226 2.24631 3
-3 0 10 0.18913 2.35247 7
-3 0 10 3.33412 2.79406 9
3 0 -10 1.44896 2.66982 7
-3 0 10 0.05333 1.71973 8
-3 0 10 0.51745 3.89634 6
3 0 -10 0.32589 1.86449 8
2 0 -10 9.33019 2.81986 8
-2 0 10 8.65032 3.73564 5
-2 0 10 17.7375 4.63331 3
-2 0 10 5.88471 2.54499 8
2 0 -10 7.7452 3.16212 7
-2 0 10 9.62536 3.4446 9
2 0 -10 9.06261 2.99356 4
2 0 -10 12.9268 4.24781 5
-2 0 10 5.54581 3.42804 7
-1 0 10 -2.1061 2.1177 9
1 0 -10 0.34755 2.21121 8
-1 0 10 -4.004 2.43344 5
1 0 -10 -0.0932 2.4095 5
-1 0 10 1.05332 1.76302 7
-1 0 10 0.73467 2.31546 3
1 0 -10 2.80541 2.38053 7
-1 0 10 0.50403 2.42585 8
0 0 -10 932.708 32.5603 7
0 0 10 942.511 32.6444 7
0 0 10 908.018 32.2905 9
0 0 10 918.045 31.6941 3
0 0 -10 923.228 32.559 8
0 0 10 891.273 35.8256 5
0 0 -10 914.975 31.9946 3
0 0 10 916.087 32.5151 8
-1 0 -10 1.45176 2.57166 8
-1 0 -10 2.91744 2.03692 3
-1 0 -10 3.37896 3.64733 4
-1 0 -10 -0.7115 1.83598 7
1 0 10 1.34593 2.43973 8
-1 0 -10 0.27905 2.99309 5
1 0 10 -1.982 1.7364 3
1 0 10 2.4688 1.96178 9
1 0 10 0.39948 3.43991 5
-2 0 -10 149.469 7.89146 3
2 0 10 154.891 9.4017 8
-2 0 -10 129.128 10.3623 4
-2 0 -10 136.534 11.6244 5
2 0 10 155.241 13.1576 5
-3 0 -10 -1.5891 2.40673 8
-3 0 -10 0.25792 2.063 3
-3 0 -10 -1.8793 3.31435 4
-3 0 -10 4.66528 4.2098 5
3 0 10 1.16867 2.78176 8
3 0 10 1.96593 4.18322 6
4 0 10 1.18888 2.85853 8
-4 0 -10 -1.5038 2.52111 8
4 0 10 -3.4596 3.88828 6
-4 0 -10 -1.7323 4.22439 5
-4 0 -10 -5.6314 3.3251 4
-4 0 -10 -1.5064 3.42745 6
-4 0 -10 5.01762 3.33138 3
-5 0 -10 -0.1726 3.06502 8
5 0 10 3.26795 3.29927 8
-5 0 -10 3.61084 4.788 6
-5 0 -10 1.07451 3.38977 3
5 0 10 -0.8252 4.13566 6
-5 0 -10 3.60314 4.90611 5
-5 0 -10 3.97801 4.99738 4
-6 0 -10 287.1 26.2195 6
-6 0 -10 240.675 20.4382 5
-6 0 -10 231.034 13.6176 8
-6 0 -10 282.607 20.3854 4
6 0 10 259.09 23.2691 6
-6 0 -10 210.262 15.385 3
6 0 10 262.405 15.5812 8
7 0 10 6.03237 6.18776 6
-7 0 -10 -5.1954 4.70955 4
-7 0 -10 6.22739 7.42424 5
-7 0 -10 1.46216 4.69795 7
-7 0 -10 5.71081 6.21494 3
8 0 10 24.216 11.7212 6
-8 0 -10 66.3135 17.2438 7
-8 0 -10 24.9251 10.9438 4
-8 -1 10 50.1842 11.6474 7
-8 -1 10 80.8937 14.8404 3
-8 -1 10 70.5451 10.946 4
-8 -1 10 51.6881 10.3766 5
-8 1 10 60.5177 9.05672 5
8 1 -10 40.7238 10.9424 4
-8 1 10 44.8082 9.89218 3
-8 1 10 53.5236 10.2592 7
-7 -1 10 267.552 19.9393 7
-7 -1 10 233.571 16.1978 4
-7 -1 10 247.589 17.4934 9
-7 -1 10 212.894 17.3358 5
-7 1 10 245.668 17.9468 7
-7 1 10 249.285 19.4811 3
7 1 -10 247.885 16.3277 4
-7 1 10 217.196 14.6414 5
-6 -1 10 34.6426 8.97961 6
-6 -1 10 38.5145 8.77315 7
-6 -1 10 35.1306 7.67604 9
-6 -1 10 39.0279 8.82667 5
-6 -1 10 34.8094 7.51585 4
-6 1 10 43.8625 9.55013 3
-6 1 10 28.8349 6.29488 7
6 1 -10 34.8582 8.71402 7
-6 1 10 22.3348 5.90162 5
-5 -1 10 23.5241 7.29624 6
-5 -1 10 18.4275 5.68896 7
-5 -1 10 29.999 6.50191 4
-5 -1 10 37.1738 7.94949 5
-5 -1 10 31.2658 6.56584 9
5 -1 -10 33.5162 7.78675 7
-5 1 10 37.0967 8.60085 3
-5 1 10 19.4273 5.07956 5
5 1 -10 23.8664 6.21306 7
-5 1 10 21.1296 6.11405 7
5 1 -10 40.9293 8.23102 4
4 -1 -10 42.8744 7.60953 7
-4 -1 10 60.4347 11.7279 6
-4 -1 10 37.8393 6.52947 9
-4 -1 10 35.2644 6.96707 7
-4 -1 10 50.0082 9.15699 5
-4 1 10 35.7111 7.12444 3
4 1 -10 39.1499 7.90574 7
-4 1 10 52.7965 10.8955 6
-4 1 10 43.9654 6.75443 5
4 1 -10 52.9805 7.43069 4
-4 1 10 35.0085 6.12918 7
-3 -1 10 9.60771 3.24693 7
-3 -1 10 12.3652 4.06685 9
-3 -1 10 8.01394 4.40531 5
-3 -1 10 13.8221 5.49896 6
-3 1 10 13.674 4.0618 5
3 1 -10 22.4237 5.12142 4
3 1 -10 17.6511 3.09488 8
-3 1 10 11.79 3.70579 7
-3 1 10 15.1826 5.01426 3
-3 1 10 19.7893 3.62585 8
3 1 -10 12.1032 4.4009 7
2 -1 -10 69.0134 6.39815 7
-2 -1 10 84.7124 7.07746 7
-2 -1 10 75.862 8.31435 5
2 -1 -10 78.2072 6.38745 8
-2 -1 10 95.0598 7.7394 9
-2 -1 10 75.8525 5.74017 8
2 -1 -10 81.7022 7.23397 5
-2 1 10 76.2411 5.89805 8
2 1 -10 87.4612 5.90382 8
-2 1 10 78.8606 7.35525 5
-2 1 10 78.0628 7.30603 3
2 1 -10 82.0581 7.28455 7
-2 1 10 75.9039 6.45926 7
2 1 -10 75.1328 7.16217 4
1 -1 -10 53.2726 5.54915 8
-1 -1 10 61.6065 5.67488 8
1 -1 -10 57.3892 6.32761 5
1 -1 -10 59.8461 5.34778 7
-1 -1 10 60.3968 5.49992 3
1 -1 -10 55.6282 6.01122 3
-1 -1 10 53.6969 5.74608 9
-1 -1 10 51.305 7.81679 5
-1 -1 10 55.1274 5.20339 7
1 1 -10 60.5253 5.84142 7
-1 1 10 42.4318 4.61554 7
-1 1 10 59.8521 7.21119 3
1 1 -10 79.036 9.87 5
-1 1 10 49.9485 5.22047 8
-1 1 10 64.6242 7.85008 5
1 1 -10 58.5004 5.32815 8
0 -1 -10 4.83174 3.94436 5
0 -1 10 0.11491 2.20814 8
0 -1 10 2.18097 3.08869 5
0 -1 10 4.32895 2.35569 9
0 -1 -10 1.14725 2.32743 8
0 -1 -10 0.78848 1.67027 7
0 -1 -10 0.62039 2.24535 3
0 -1 10 2.7413 1.78056 3
0 -1 10 0.75087 1.88623 7
0 -1 -10 -0.0054 2.60984 4
0 1 10 2.26959 3.78076 5
0 1 -10 -1.4561 2.57608 5
0 1 10 -0.286 2.21433 8
0 1 -10 -1.975 2.3893 8
0 1 10 1.17183 2.15217 3
0 1 -10 2.60788 1.87577 7
0 1 -10 0.05721 2.21394 9
-1 -1 -10 158.645 9.59907 8
1 -1 10 172.618 10.1676 8
1 -1 10 161.973 9.94405 6
1 -1 10 160.961 6.73015 3
1 -1 10 165.106 12.1051 5
1 -1 10 154.739 8.66621 9
-1 -1 -10 156.814 10.7441 4
-1 -1 -10 149.973 8.87678 3
-1 -1 -10 149.028 11.8008 5
1 1 10 153.758 13.2566 5
-1 1 -10 155.774 8.88135 7
-1 1 -10 174.184 8.79597 9
-1 1 -10 158.362 9.61682 8
1 1 10 164.173 9.19862 3
-1 1 -10 147.895 11.0901 5
1 1 10 163.003 9.31308 8
-1 1 -10 166.649 6.94829 3
2 -1 10 511.691 27.6403 5
2 -1 10 478.116 18.3285 9
-2 -1 -10 499.854 20.7023 8
2 -1 10 481.209 21.9223 6
-2 -1 -10 451.536 24.41 5
-2 -1 -10 487.808 19.6797 3
2 -1 10 453.27 20.5745 8
2 1 10 464.256 23.7357 6
-2 1 -10 490.124 18.0887 9
-2 1 -10 475.686 23.0948 5
-2 1 -10 494.904 16.9586 3
2 1 10 493.111 20.0361 8
-2 1 -10 491.139 20.489 8
2 1 10 473.18 20.1545 3
-3 -1 -10 64.0332 8.97311 4
-3 -1 -10 67.015 7.9533 8
-3 -1 -10 53.5053 9.01769 5
3 -1 10 60.2574 10.1799 5
-3 -1 -10 67.1767 6.42819 3
3 -1 10 61.7052 9.4858 6
-3 1 -10 63.1294 4.83746 3
3 1 10 57.9092 5.98232 8
-3 1 -10 63.6175 7.8326 8
3 1 10 88.1846 13.2366 6
-3 1 -10 73.5891 10.8001 4
-3 1 -10 69.5971 12.2757 5
4 -1 10 825.267 39.0144 6
-4 -1 -10 849.048 40.6389 5
-4 -1 -10 877.683 34.274 3
-4 -1 -10 902.678 33.0119 8
4 -1 10 838.008 33.957 8
-4 -1 -10 879.411 38.3352 4
-4 1 -10 889.145 38.4731 4
4 1 10 856.368 32.8347 8
-4 1 -10 912.746 42.0297 6
-4 1 -10 792.923 32.6184 8
-4 1 -10 874.347 37.8287 5
4 1 10 813.311 40.3021 6
-4 1 -10 868.272 31.8241 3
-5 -1 -10 46.0893 6.90546 8
5 -1 10 29.1947 9.17597 6
-5 -1 -10 45.204 11.433 6
-5 -1 -10 33.5969 8.19562 4
5 -1 10 41.7955 7.58359 8
-5 -1 -10 32.1375 6.71755 3
-5 -1 -10 36.8778 10.4083 5
-5 1 -10 31.761 6.19065 8
-5 1 -10 18.3401 5.45151 6
-5 1 -10 49.5221 10.1552 4
5 1 10 28.415 8.35675 6
5 1 10 37.746 6.86945 8
-5 1 -10 40.6601 6.92757 3
-5 1 -10 40.5749 8.67297 5
-6 -1 -10 46.7168 11.7999 6
-6 -1 -10 43.4512 6.94986 8
-6 -1 -10 54.3868 9.84404 4
-6 -1 -10 42.3497 8.3513 3
-6 -1 -10 46.7555 11.0053 5
-6 1 -10 43.1389 10.9987 6
-6 1 -10 56.9634 8.67174 3
-6 1 -10 46.24 7.19034 8
-6 1 -10 63.9289 11.7241 5
6 1 10 48.0046 11.8907 6
6 1 10 64.7422 9.7829 8
-7 -1 -10 31.119 8.47386 4
7 -1 10 42.3899 12.0742 6
-7 -1 -10 56.3531 12.9211 7
7 1 10 60.5499 15.2317 6
-7 1 -10 42.2722 10.8683 4
-7 1 -10 72.6503 12.4454 5
-7 1 -10 67.6118 13.334 7
-7 1 -10 45.7647 6.52448 8
-7 1 -10 65.3474 10.2965 3
-8 -1 -10 10.1394 7.66747 4
-8 -1 -10 26.2118 10.4707 7
8 -1 10 8.14226 9.80332 6
-8 1 -10 21.4263 8.06498 7
8 1 10 18.4239 12.0304 6
-8 1 -10 18.8833 8.16482 4
-8 -2 10 -6.5276 7.88486 7
-8 -2 10 2.97825 6.06655 5
-8 -2 10 5.80899 5.329 4
-8 2 10 13.3205 5.78996 7
-8 2 10 9.17982 6.91546 3
-7 -2 10 1.53359 4.50677 9
-7 -2 10 3.66952 4.40707 4
-7 -2 10 4.44642 4.35856 7
-7 2 10 0.9124 2.51281 5
7 2 -10 1.48156 4.95661 4
-7 2 10 -2.4111 2.88359 7
-7 2 10 -2.8873 2.68406 3
-6 -2 10 78.8707 15.6886 6
-6 -2 10 47.8684 10.1053 7
-6 -2 10 45.3626 8.12797 4
-6 -2 10 60.5434 11.2134 5
6 -2 -10 57.1141 12.0638 7
6 2 -10 55.9706 9.02819 4
-6 2 10 63.7332 10.1968 7
-6 2 10 49.2768 11.9306 6
-6 2 10 59.7904 7.30621 5
-6 2 10 62.4845 10.6624 3
-5 -2 10 201.163 18.4092 6
-5 -2 10 204.53 15.347 7
-5 -2 10 176.485 13.699 9
-5 -2 10 187.038 15.8284 5
5 -2 -10 203.574 15.2704 7
-5 -2 10 222.97 15.3413 4
-5 2 10 213.344 11.5728 5
-5 2 10 205.108 19.7183 6
-5 2 10 216.633 14.0814 7
5 2 -10 224.624 14.6739 4
-5 2 10 235.556 16.9016 3
-4 -2 10 42.4916 7.49197 9
-4 -2 10 17.8963 6.42271 5
4 -2 -10 46.7683 9.12974 7
-4 -2 10 32.5541 7.72697 6
-4 2 10 33.9747 5.67612 7
4 2 -10 39.5256 7.92003 7
-4 2 10 40.5696 5.77826 5
-4 2 10 22.5241 6.58675 3
-4 2 10 43.5489 5.68304 8
4 2 -10 42.0913 7.49303 4
3 -2 -10 141.042 9.05039 5
-3 -2 10 162.114 11.1927 7
-3 -2 10 150.482 13.1964 6
-3 -2 10 158.151 11.1014 9
3 -2 -10 149.964 10.106 7
-3 -2 10 159.928 12.9266 5
3 2 -10 136.884 7.49369 8
-3 2 10 145.421 9.50039 7
3 2 -10 151.313 11.7638 7
-3 2 10 126.548 10.796 3
-3 2 10 147.052 8.95029 8
-3 2 10 148.102 9.50564 5
3 2 -10 135.574 10.4384 4
-2 -2 10 6.29968 3.28074 8
2 -2 -10 10.685 3.19126 7
2 -2 -10 8.49895 3.11001 5
-2 -2 10 3.00656 3.82983 5
-2 -2 10 6.57376 4.30108 6
2 -2 -10 5.85441 4.21099 3
-2 -2 10 2.32736 3.04769 9
-2 -2 10 5.02532 2.75304 7
-2 2 10 2.07395 2.1166 7
2 2 -10 3.88309 3.29326 4
-2 2 10 6.31854 2.72674 8
-2 2 10 3.517 3.12349 3
2 2 -10 2.63311 2.47787 9
-2 2 10 7.2069 3.78984 5
2 2 -10 7.68528 3.20477 7
2 2 -10 2.30872 2.76327 8
-1 -2 10 51.7793 7.27506 9
1 -2 -10 51.6699 6.98966 3
1 -2 -10 45.5208 4.74711 7
-1 -2 10 45.7606 4.90767 7
1 -2 -10 50.5153 6.66627 8
-1 -2 10 50.5666 6.64728 8
-1 -2 10 41.6052 6.2277 6
1 -2 -10 47.4365 4.40611 4
-1 -2 10 36.4871 6.0316 5
1 -2 -10 48.8438 7.40643 5
-1 2 10 45.2333 4.59231 7
1 2 -10 50.7616 6.42388 7
-1 2 10 51.1939 6.50027 8
1 2 -10 52.7213 7.81167 9
1 2 -10 35.6531 6.38646 5
-1 2 10 51.899 8.0138 5
1 2 -10 41.1328 5.66607 8
0 -2 10 176.706 8.00331 3
0 -2 10 175.803 10.5607 9
0 -2 10 204.371 11.3587 8
0 -2 -10 186.876 12.7247 5
0 -2 10 182.837 9.57421 7
0 -2 -10 183.102 10.8209 3
0 -2 10 183.578 12.6515 5
0 -2 -10 186.436 10.5552 4
0 -2 -10 167.271 9.45628 7
0 2 10 177.152 10.6658 3
0 2 -10 203.531 10.9314 8
0 2 10 191.569 13.9362 5
0 2 -10 174.87 12.1739 5
0 2 10 197.816 10.5624 8
0 2 -10 185.592 10.729 9
0 2 -10 174.373 9.7332 7
-1 -2 -10 431.362 19.0564 8
-1 -2 -10 396.332 18.4628 3
-1 -2 -10 444.193 20.2201 4
1 -2 10 432.185 21.4657 5
-1 -2 -10 415.652 22.3848 5
1 -2 10 427.579 18.5298 9
1 -2 10 449.181 19.7167 8
1 -2 10 412.619 16.663 6
-1 2 -10 433.118 18.3823 9
-1 2 -10 450.106 17.701 7
1 2 10 408.94 18.1114 8
1 2 10 453.887 20.0227 4
-1 2 -10 435.948 19.1413 8
-1 2 -10 434.179 20.8698 5
1 2 10 449.672 19.2235 3
-2 -2 -10 744.378 35.1937 5
2 -2 10 765.155 28.4896 9
-2 -2 -10 754.907 32.03 4
2 -2 10 768.154 33.2145 5
-2 -2 -10 772.568 29.6483 8
2 -2 10 753.003 29.2366 6
-2 -2 -10 707.189 29.1835 3
-2 2 -10 773.798 28.3179 9
2 2 10 796.545 34.888 6
2 2 10 795.223 35.0013 4
-2 2 -10 707.4 31.176 5
-2 2 -10 779.12 28.3809 7
-2 2 -10 780.507 29.9926 8
2 2 10 747.622 30.2487 3
2 2 10 764.223 28.7751 8
-3 -2 -10 -2.0827 2.76045 4
3 -2 10 3.83325 3.73731 5
3 -2 10 5.13723 3.65681 8
3 -2 10 5.81948 4.16895 6
-3 -2 -10 1.16466 2.68659 8
3 -2 10 0.70778 2.391 9
-3 -2 -10 0.68183 2.79328 3
-3 -2 -10 -0.8488 4.01748 5
-3 2 -10 3.29469 3.42744 8
-3 2 -10 7.12915 3.42914 5
3 2 10 5.09202 4.63511 6
-3 2 -10 -1.2398 2.10157 6
-3 2 -10 2.64137 2.6027 9
3 2 10 6.03323 3.56843 4
-4 -2 -10 78.8573 8.60564 3
-4 -2 -10 84.8322 12.112 4
-4 -2 -10 91.7854 15.8445 5
4 -2 10 69.8038 10.9978 6
-4 -2 -10 91.2367 8.26902 8
-4 2 -10 84.9415 9.24304 5
-4 2 -10 87.1321 6.30868 3
4 2 10 87.5419 14.8816 6
-4 2 -10 95.2092 12.6228 4
4 2 10 85.3672 7.56331 8
-4 2 -10 91.5365 9.88059 6
4 2 10 86.5146 11.5239 4
-4 2 -10 72.9538 9.1514 8
-5 -2 -10 84.0268 11.0184 3
-5 -2 -10 102.132 18.5853 5
-5 -2 -10 83.6824 8.26917 8
5 -2 10 99.6209 14.9192 6
-5 -2 -10 86.5794 13.3303 4
-5 2 -10 99.6665 13.284 5
-5 2 -10 88.7049 12.9602 6
-5 2 -10 75.7314 7.32198 3
-5 2 -10 109.954 14.2307 4
-5 2 -10 86.4457 8.70143 8
5 2 10 101.42 10.9296 8
5 2 10 72.7781 16.5504 6
-6 -2 -10 16.4223 4.98937 8
-6 -2 -10 25.6757 7.27945 3
-6 -2 -10 6.79695 5.40564 7
6 -2 10 20.4985 7.57994 6
-6 -2 -10 14.9037 6.94296 4
-6 2 -10 17.7961 6.83856 7
6 2 10 17.0787 6.36693 6
-6 2 -10 12.5898 4.05323 8
-6 2 -10 20.8017 8.03455 6
6 2 10 17.4284 5.6282 8
-6 2 -10 7.18598 3.58869 3
-6 2 -10 21.453 6.04647 3
-6 2 -10 8.22001 6.51965 5
-7 -2 -10 100.274 17.2587 7
-7 -2 -10 131.924 16.7852 4
-7 2 -10 93.3306 8.48015 8
-7 2 -10 79.6957 13.6202 7
-7 2 -10 102.475 10.8897 3
-7 2 -10 108.119 15.5907 4
-7 2 -10 78.8878 8.89665 3
7 2 10 93.947 19.4773 6
-7 2 -10 110.726 13.7323 5
-8 -2 -10 11.9121 8.37233 7
-8 -2 -10 20.376 9.09237 4
-8 2 -10 7.10159 12.3472 3
-8 2 -10 5.01366 7.95901 7
-8 2 -10 11.5508 7.46771 4
-8 -3 10 0.42979 5.96026 7
-8 -3 10 2.03145 5.25898 4
-8 -3 10 11.1618 7.19784 5
-8 3 10 2.1843 4.70193 7
-7 -3 10 94.5156 15.2186 7
-7 -3 10 62.0378 11.7489 4
-7 -3 10 78.6285 15.1409 5
7 3 -10 116.628 18.3928 4
-7 3 10 67.6857 11.9908 3
-7 3 10 65.0585 10.0413 7
-6 -3 10 4.60349 5.08935 5
6 -3 -10 1.46044 4.57311 7
-6 -3 10 1.52377 4.63306 6
-6 -3 10 6.97979 4.08998 7
-6 -3 10 -0.5649 3.86533 4
-6 -3 10 6.03131 5.32554 9
-6 3 10 2.53906 3.28029 7
6 3 -10 3.87687 4.7876 4
-6 3 10 4.85766 4.87708 3
-6 3 10 17.0159 9.69626 6
-5 -3 10 0.59127 3.10899 4
-5 -3 10 4.15025 3.7429 7
5 -3 -10 -1.3046 2.86847 7
-5 -3 10 0.20625 3.27779 9
-5 -3 10 8.70652 5.04046 5
-5 -3 10 -2.4421 4.35087 6
-5 3 10 2.22088 3.022 7
5 3 -10 2.28108 4.03616 4
-5 3 10 -5.3516 2.43746 3
-5 3 10 -1.0964 5.5309 6
5 3 -10 0.54234 3.55187 7
-4 -3 10 362.206 26.3458 6
4 -3 -10 347.462 19.0921 7
-4 -3 10 378.974 23.0834 5
-4 -3 10 365.172 20.0536 9
-4 -3 10 358.065 20.2037 7
-4 3 10 412.382 21.7914 3
4 3 -10 377.255 20.9182 4
4 3 -10 356 21.7412 7
-4 3 10 359.181 17.6796 7
-3 -3 10 161.195 11.5573 7
3 -3 -10 152.922 8.74637 5
-3 -3 10 138.345 13.2754 5
-3 -3 10 164.479 11.7117 9
-3 -3 10 144.416 12.9119 6
3 -3 -10 164.388 12.1935 3
3 -3 -10 158.629 10.635 7
3 3 -10 152.523 12.4417 7
3 3 -10 161.685 12.3144 4
-3 3 10 161.903 10.0033 5
3 3 -10 157.141 8.99572 8
-3 3 10 170.952 9.85279 7
3 3 -10 153.389 11.4227 9
-3 3 10 178.529 12.7791 3
2 -3 -10 4.11791 2.09762 5
2 -3 -10 1.45135 2.32084 7
-2 -3 10 1.7415 2.49208 7
-2 -3 10 6.41077 4.14744 5
-2 -3 10 -0.5839 2.44981 6
-2 -3 10 0.08655 2.14765 9
2 -3 -10 1.88791 2.27191 3
2 3 -10 1.61602 2.99788 9
2 3 -10 3.06539 3.05547 4
-2 3 10 2.45145 3.07115 3
-2 3 10 0.04344 1.802 7
-2 3 10 -0.2234 3.34953 5
2 3 -10 2.01734 2.90003 8
-2 3 10 2.06805 2.40615 8
-1 -3 10 1.20221 2.50311 7
1 -3 -10 2.87076 2.87319 5
-1 -3 10 -2.4918 1.90464 6
1 -3 -10 0.74154 2.23016 4
-1 -3 10 -0.3141 2.96954 9
-1 -3 10 -0.9018 3.14077 5
1 -3 -10 2.90532 1.89815 7
1 -3 -10 -1.9791 1.94864 3
1 3 -10 -0.7704 1.99637 7
-1 3 10 1.46183 2.2771 3
-1 3 10 0.09706 2.17847 8
1 3 -10 -1.5032 2.54274 9
1 3 -10 -0.5384 2.9725 8
-1 3 10 -0.642 1.71438 4
0 -3 -10 138.81 11.5303 5
0 -3 10 154.571 10.4612 9
0 -3 10 146.257 8.32779 7
0 -3 10 135.268 11.104 5
0 -3 10 155.257 7.34728 3
0 -3 -10 140.991 8.45395 7
0 -3 -10 132.932 9.40041 4
0 -3 -10 147.357 10.2417 3
0 3 10 163.051 10.601 3
0 3 -10 153.645 10.2985 8
0 3 -10 137.241 8.69328 7
0 3 -10 141.192 11.5558 5
0 3 -10 159.038 10.6486 9
0 3 10 148.089 9.71968 4
1 -3 10 367.892 19.1165 5
-1 -3 -10 348.955 18.119 4
-1 -3 -10 366.03 17.9267 8
1 -3 10 363.399 17.5654 9
-1 -3 -10 382.788 30.0041 5
-1 3 -10 387.271 15.5614 7
-1 3 -10 351.03 17.3527 9
1 3 10 360.586 16.9547 9
1 3 10 379.971 18.2077 3
-1 3 -10 333.738 17.6097 8
1 3 10 334.67 17.8011 4
-1 3 -10 342.277 18.8736 5
1 3 10 356.49 17.1022 8
2 -3 10 52.0679 5.3696 6
-2 -3 -10 56.2582 9.23697 4
-2 -3 -10 62.3523 7.99591 8
2 -3 10 67.5334 7.08049 9
2 -3 10 77.0111 10.2278 5
-2 -3 -10 52.4999 7.41626 3
2 3 10 57.2792 5.44033 9
2 3 10 63.8514 9.24205 3
-2 3 -10 67.2324 8.9688 8
2 3 10 63.031 5.99004 8
-2 3 -10 56.0591 5.30812 7
2 3 10 45.9257 8.12973 4
-2 3 -10 71.5045 10.0027 5
2 3 10 40.6057 8.30704 6
3 -3 10 371.206 18.3763 9
-3 -3 -10 387.612 25.4685 5
3 -3 10 384.481 21.8729 5
-3 -3 -10 431.972 20.7979 3
-3 -3 -10 401.44 22.5698 4
3 -3 10 407.037 19.7142 6
-3 -3 -10 385.04 19.2605 8
-3 3 -10 412.118 20.3389 8
-3 3 -10 406.185 20.7879 5
3 3 10 427.26 23.0826 4
3 3 10 444.471 26.0222 6
3 3 10 392.826 18.2275 8
-3 3 -10 395.972 18.9011 6
-4 -3 -10 354.932 25.7276 5
4 -3 10 350.244 20.7265 6
-4 -3 -10 362.648 22.3961 4
4 -3 10 355.533 21.9828 5
-4 -3 -10 354.538 18.4414 8
-4 -3 -10 337.573 19.518 3
-4 3 -10 347.707 18.876 8
-4 3 -10 365.587 19.7431 5
4 3 10 356.621 25.2327 6
-4 3 -10 355.026 21.6533 4
-4 3 -10 377.934 14.1509 3
-4 3 -10 380.133 20.1427 6
-5 -3 -10 84.7426 15.39 5
-5 -3 -10 107.041 14.6191 3
-5 3 -10 81.4083 9.00761 9
-5 3 -10 128.415 16.5043 4
-5 3 -10 99.2911 14.2816 5
-5 3 -10 87.2566 6.86238 3
5 3 10 103.94 18.4348 6
-5 3 -10 90.841 13.2312 6
5 3 10 83.2801 8.43421 8
-5 3 -10 94.9957 11.186 8
-6 -3 -10 3.70625 4.66458 7
-6 -3 -10 -7.671 4.29146 4
-6 3 -10 -0.6685 3.7877 8
-6 3 -10 1.94163 2.94848 3
-6 3 -10 -7.1467 3.58476 5
-6 3 -10 0.39234 3.79233 7
-6 3 -10 2.41849 4.37394 4
-6 3 -10 2.89348 4.90232 6
6 3 10 3.25957 4.02431 8
6 3 10 9.54486 8.43693 6
-7 -3 -10 4.99979 5.9305 7
-7 -3 -10 23.7128 8.27036 4
-7 3 -10 -1.344 3.35692 8
-7 3 -10 0.21255 4.88903 7
-7 3 -10 5.65007 5.54289 4
-7 3 -10 -9.3112 6.83219 6
-7 3 -10 0.17771 4.62084 3
7 3 10 -1.1285 11.0878 6
-7 3 -10 -7.9381 5.29152 5
-7 3 -10 5.70144 4.25217 3
-7 -4 10 -3.1277 5.89173 5
-7 -4 10 -3.3302 3.73755 4
-7 -4 10 -0.707 4.75487 7
-7 4 10 6.94566 6.75009 3
-7 4 10 5.51312 3.99584 7
-6 -4 10 37.8308 8.3815 9
-6 -4 10 63.4905 13.8919 5
-6 -4 10 39.7042 7.84687 7
-6 -4 10 37.2981 9.05024 4
-6 -4 10 49.5572 13.9352 6
-6 4 10 50.7269 9.72455 3
6 4 -10 43.1988 9.30004 4
-6 4 10 31.576 5.96645 8
-6 4 10 39.8642 7.26849 7
5 -4 -10 6.43889 4.11959 7
-5 -4 10 4.52677 5.44419 5
-5 -4 10 4.87414 4.25136 7
-5 -4 10 -1.7596 4.82863 6
-5 -4 10 3.29479 3.14002 4
-5 4 10 0.2268 2.41847 7
-5 4 10 -1.1917 2.77323 8
5 4 -10 5.9938 4.62298 7
-5 4 10 0.1814 3.72369 3
-4 -4 10 12.2362 6.59199 6
-4 -4 10 6.55195 4.2533 9
4 -4 -10 12.8954 4.60893 7
-4 -4 10 18.2128 6.45173 7
-4 -4 10 12.0816 5.82333 5
-4 4 10 8.41184 3.27871 7
4 4 -10 10.8298 4.88734 7
-4 4 10 5.28265 4.01402 3
-4 4 10 17.2302 4.79336 8
4 4 -10 18.9974 5.78658 9
4 4 -10 16.7688 5.18768 4
3 -4 -10 154.95 8.03264 5
-3 -4 10 142.393 13.8633 5
3 -4 -10 155.3 12.3603 3
-3 -4 10 143.083 12.1801 9
-3 -4 10 186.952 13.8525 6
3 -4 -10 150.352 10.0753 7
-3 -4 10 172.241 12.2621 7
3 4 -10 154.65 11.149 8
-3 4 10 148.203 9.07987 7
-3 4 10 154.013 10.9845 8
3 4 -10 139.833 12.21 7
3 4 -10 147.799 12.0066 9
3 4 -10 170.37 13.4245 4
-3 4 10 145.865 12.1938 3
-2 -4 10 40.1738 6.66299 9
-2 -4 10 48.8617 6.55764 7
2 -4 -10 47.0768 6.31342 5
2 -4 -10 47.8151 5.95667 7
-2 -4 10 44.7015 8.84461 5
-2 -4 10 52.9292 7.75372 6
2 -4 -10 38.6062 6.26279 3
-2 4 10 43.6049 8.40968 8
-2 4 10 51.2611 8.83165 3
2 4 -10 47.1663 8.16631 9
2 4 -10 40.0192 6.72302 8
2 4 -10 62.5975 8.99874 7
2 4 -10 37.3377 7.30596 4
-2 4 10 39.8231 5.28194 7
-1 -4 10 -0.2603 2.56191 9
-1 -4 10 2.1211 2.54801 3
1 -4 -10 1.2823 2.19697 3
1 -4 -10 6.21185 2.44539 7
-1 -4 10 0.4777 1.86094 6
-1 -4 10 -0.7257 1.72028 7
1 -4 -10 0.15898 2.52929 4
-1 -4 10 -0.2877 3.28449 5
1 -4 -10 -1.2941 2.97099 5
1 4 -10 -0.1377 1.96791 7
1 4 -10 -1.1869 2.86846 8
-1 4 10 2.21926 2.25515 4
1 4 -10 -0.7639 2.8326 4
-1 4 10 3.02748 3.54424 3
1 4 -10 -2.1916 3.35549 9
0 -4 10 1007.92 35.6594 7
0 -4 10 1061.86 41.9698 5
0 -4 10 1017 34.7248 3
0 -4 -10 948.129 41.7319 5
0 -4 -10 1000.59 38.3625 4
0 -4 10 1015.13 40.2336 9
0 -4 -10 1015.02 36.1103 7
0 4 10 1026.82 40.0408 3
0 4 -10 1052.62 39.8866 8
0 4 -10 1047.1 40.136 9
0 4 10 1038.83 40.3698 9
0 4 -10 1063.47 37.0257 7
0 4 10 1003.65 38.169 4
-1 -4 -10 53.1125 10.2403 5
-1 -4 -10 69.1887 9.39054 3
1 -4 10 72.9318 11.257 5
1 -4 10 63.4714 8.80189 9
-1 -4 -10 68.7605 9.49414 4
1 4 10 68.6096 9.34961 3
-1 4 -10 66.4343 9.42477 9
-1 4 -10 67.0096 8.97264 8
1 4 10 60.6302 8.57769 8
1 4 10 59.5804 10.086 4
-1 4 -10 54.9462 5.15443 7
-1 4 -10 63.2904 9.80565 5
1 4 10 71.7462 8.70403 9
2 -4 10 4.23384 3.30853 9
-2 -4 -10 -7.7155 3.13418 5
-2 -4 -10 -2.6976 3.11271 4
2 -4 10 0.05955 3.31936 5
-2 -4 -10 3.5198 3.40074 3
-2 4 -10 2.50718 1.89544 7
-2 4 -10 9.09312 3.46043 8
2 4 10 2.52655 3.03336 9
2 4 10 13.6592 4.98888 4
2 4 10 1.53049 3.32455 3
2 4 10 -0.9031 3.37018 6
2 4 10 7.10093 3.56604 8
-2 4 -10 0.60806 3.58697 9
3 -4 10 91.0553 9.07083 9
-3 -4 -10 58.4392 12.0315 5
-3 -4 -10 72.8273 9.90031 3
-3 -4 -10 85.3044 11.9676 4
3 -4 10 93.5686 10.369 5
3 4 10 59.1089 12.1616 6
-3 4 -10 95.6436 9.23188 9
3 4 10 96.211 8.30939 8
-3 4 -10 100.356 12.2455 8
3 4 10 87.6411 7.03102 9
3 4 10 80.3979 11.8655 4
-3 4 -10 84.2208 6.48206 7
-4 -4 -10 41.9095 9.38754 4
4 -4 10 16.3751 6.54103 5
-4 -4 -10 26.1606 6.30526 3
-4 4 -10 29.819 5.45554 6
4 4 10 22.8895 5.19451 8
-4 4 -10 28.9818 7.16659 8
-4 4 -10 40.1868 7.24436 9
-4 4 -10 33.731 7.21475 5
4 4 10 13.5633 5.90457 4
-5 -4 -10 24.0547 7.81615 4
-5 4 -10 16.9746 6.19227 4
-5 4 -10 25.8625 6.25 6
-5 4 -10 36.9862 7.52454 5
-5 4 -10 18.3575 4.64479 9
-5 4 -10 21.2973 5.78665 8
5 4 10 19.0592 4.90531 8
-5 4 -10 17.6928 3.67002 3
5 4 10 5.19325 5.70648 6
-6 -4 -10 21.7292 8.17752 7
-6 -4 -10 14.8883 8.03829 4
6 4 10 10.4301 7.21391 6
-6 4 -10 9.73504 5.50903 4
6 4 10 19.5736 5.40858 8
-6 4 -10 6.55353 3.94545 9
-6 4 -10 5.52193 6.31773 6
-6 4 -10 14.5369 5.3694 7
-7 -4 -10 -1.1583 7.0247 7
-7 -4 -10 9.45291 9.37465 4
-7 4 -10 13.341 7.03225 4
-7 4 -10 16.6552 9.19928 6
7 4 10 9.73846 9.96305 6
-7 4 -10 7.6872 4.18529 3
-7 4 -10 5.64252 4.97981 8
-7 4 -10 9.35817 5.46653 5
-7 4 -10 5.19803 5.50687 7
-7 -5 10 49.78 12.5936 4
-7 -5 10 21.7675 10.8427 5
-7 -5 10 39.1258 11.8288 7
-7 5 10 32.5259 8.82401 3
-7 5 10 16.1819 8.10544 9
-7 5 10 32.3719 5.76579 7
-7 5 10 26.4431 6.32465 8
-6 -5 10 22.4268 8.69392 5
-6 -5 10 33.5397 8.9607 7
-6 -5 10 23.2973 7.77572 4
-6 5 10 28.998 5.26667 7
-6 5 10 15.5184 7.24672 9
-6 5 10 41.8292 7.57855 8
-6 5 10 40.8427 9.33718 3
-5 -5 10 20.1186 8.15742 5
-5 -5 10 9.16281 5.19285 9
5 -5 -10 8.2054 6.36496 7
-5 -5 10 8.45265 5.7119 7
-5 5 10 1.75757 4.54077 8
-5 5 10 6.57958 3.2626 7
-5 5 10 14.071 6.5739 3
-5 5 10 19.5551 7.33042 9
4 -5 -10 3.6747 3.39635 7
-4 -5 10 -0.5759 3.20852 9
-4 -5 10 -1.6622 2.72714 7
-4 -5 10 -6.2177 4.11442 6
-4 -5 10 -2.5585 2.70578 5
4 5 -10 -4.8737 3.81157 7
4 5 -10 5.08352 3.87665 8
-4 5 10 3.52331 4.09269 8
4 5 -10 3.41564 3.99762 9
-4 5 10 1.47575 4.5739 9
-4 5 10 0.12484 2.1189 7
-4 5 10 -1.5606 3.0227 3
-3 -5 10 41.4318 7.8947 9
-3 -5 10 56.9739 9.72486 6
3 -5 -10 32.5418 5.28467 7
-3 -5 10 39.8357 7.7246 7
-3 -5 10 25.3047 7.06166 5
3 5 -10 47.9815 9.15834 9
-3 5 10 45.3106 9.45078 3
3 5 -10 31.9173 7.78985 7
-3 5 10 37.0625 8.93642 9
-3 5 10 28.673 6.56271 8
-3 5 10 34.6212 4.75936 7
3 5 -10 36.1164 7.61408 4
3 5 -10 39.6248 6.8349 8
-2 -5 10 2.32215 2.31191 7
-2 -5 10 7.57092 4.16824 6
-2 -5 10 3.60962 4.41806 5
-2 -5 10 2.50462 2.81584 9
2 -5 -10 8.92179 2.98132 7
2 -5 -10 5.45273 3.50666 5
-2 -5 10 6.02396 3.96236 3
2 -5 -10 3.46884 3.35534 3
-2 5 10 3.02439 3.37175 3
2 5 -10 6.3842 5.27478 4
2 5 -10 7.60574 4.21692 9
2 5 -10 7.22396 4.46704 8
2 5 -10 8.85896 3.87691 7
-2 5 10 2.08187 4.41395 9
-2 5 10 10.2845 4.95778 8
1 -5 -10 113.751 8.79939 4
-1 -5 10 115.643 11.9256 5
-1 -5 10 124.182 8.73817 3
1 -5 -10 97.5068 9.85566 5
-1 -5 10 120.079 10.9137 9
1 -5 -10 114.438 7.39128 7
-1 -5 10 114.245 7.98896 7
1 -5 -10 113.477 10.1901 3
-1 5 10 126.595 9.99791 8
1 5 -10 115.091 10.9803 9
1 5 -10 108.601 9.25786 7
1 5 -10 122.404 11.0031 8
-1 5 10 100.186 10.9325 9
-1 5 10 116.024 10.5312 3
-1 5 10 103.248 8.37165 4
1 5 -10 118.835 11.559 4
0 -5 -10 303.013 19.6841 5
0 -5 -10 261.981 16.5062 3
0 -5 10 302.953 18.0942 9
0 -5 10 288.348 13.217 7
0 -5 -10 263.471 16.161 4
0 -5 10 292.666 18.9636 5
0 -5 -10 292.256 13.6628 7
0 -5 10 304.591 13.4129 3
0 5 10 324.738 16.7161 4
0 5 10 309.914 18.1473 3
0 5 -10 300.003 14.7042 7
0 5 -10 290.501 17.5691 8
0 5 -10 296.69 19.1668 4
0 5 -10 288.872 17.7567 9
0 5 10 302.448 18.3442 9
0 5 10 300.436 16.8961 8
-1 -5 -10 61.3727 11.7479 5
1 -5 10 79.791 10.6673 5
1 -5 10 66.4646 4.38118 3
1 -5 10 81.6307 11.6974 9
-1 -5 -10 46.6841 7.26737 3
-1 -5 -10 49.8046 8.8134 4
-1 5 -10 68.8994 10.5239 8
1 5 10 58.2233 8.41088 8
-1 5 -10 61.8753 5.40435 7
1 5 10 84.9298 11.1284 9
-1 5 -10 62.0472 9.13325 9
1 5 10 74.6808 10.6762 3
-2 -5 -10 177.804 17.0941 5
2 -5 10 149.832 13.1064 9
-2 -5 -10 150.865 12.5227 3
2 -5 10 179.471 13.4207 5
-2 -5 -10 167.696 14.6223 4
-2 5 -10 176.057 9.22607 7
2 5 10 184.581 12.2103 8
2 5 10 161.95 13.8049 3
2 5 10 177.163 12.268 9
-2 5 -10 171.712 13.2623 9
-2 5 -10 192.039 14.2232 8
2 5 10 161.67 13.8671 4
2 5 10 166.479 16.4148 6
-3 -5 -10 9.64013 5.22092 4
-3 -5 -10 6.36591 5.65554 3
3 -5 10 26.8513 7.84906 5
3 -5 10 13.0399 5.49407 9
-3 5 -10 13.659 4.86549 5
-3 5 -10 21.0082 7.14943 8
-3 5 -10 11.9655 5.07538 9
3 5 10 17.3812 5.30864 8
3 5 10 22.9271 7.22804 4
3 5 10 24.6686 5.39755 9
-3 5 -10 18.608 3.50418 7
3 5 10 21.2125 7.52004 6
-4 -5 -10 112.294 15.4301 4
-4 -5 -10 121.006 12.2706 3
4 -5 10 121.687 12.144 5
-4 5 -10 110.864 11.5792 8
4 5 10 86.143 15.0849 6
-4 5 -10 111.632 7.86044 7
-4 5 -10 130.419 9.7571 6
-4 5 -10 102.916 10.4155 5
4 5 10 112.255 9.59516 8
-4 5 -10 109.624 10.5201 9
4 5 10 126.079 18.0349 4
-5 -5 -10 46.141 11.138 4
-5 -5 -10 27.9193 8.26254 7
-5 5 -10 39.4523 7.35123 9
-5 5 -10 59.3456 10.0373 8
5 5 10 38.0965 7.24456 8
5 5 10 52.5457 13.1947 6
-5 5 -10 46.0564 7.60846 6
-5 5 -10 44.6475 6.40742 7
-5 5 -10 54.9858 8.83581 5
-5 5 -10 57.0779 8.97647 7
-6 -5 -10 10.32 6.26699 7
-6 -5 -10 10.0152 8.82976 4
-6 5 -10 4.69968 5.0514 4
-6 5 -10 9.9315 6.20139 8
-6 5 -10 6.40106 6.20497 6
-6 5 -10 14.3202 4.97725 5
-6 5 -10 28.5863 7.03501 7
-6 5 -10 5.6058 4.90049 9
6 5 10 9.35201 4.93882 8
6 5 10 13.3005 10.2873 6
-7 -5 -10 -1.8063 6.52504 4
-7 -5 -10 15.5733 7.68545 7
-7 5 -10 -2.3133 6.0327 4
-7 5 -10 -1.3855 4.93462 8
-7 5 -10 -2.1558 4.94391 9
-7 5 -10 5.87068 4.10853 3
-7 5 -10 -2.4111 4.83332 7
-7 5 -10 -11.55 7.79347 6
-6 -6 10 1.7588 7.19555 5
-6 -6 10 -4.6654 3.79825 7
-6 6 10 2.1513 5.65731 3
-6 6 10 -3.6731 5.26819 9
-6 6 10 2.27248 2.87307 7
-5 -6 10 188.852 19.6173 5
-5 -6 10 159.745 14.8532 7
-5 6 10 115.403 16.4814 9
-5 6 10 152.595 9.43569 7
-5 6 10 141.124 13.0626 8
5 6 -10 158.351 14.5132 9
-5 6 10 124.633 13.1711 3
-4 -6 10 90.5484 13.3736 6
-4 -6 10 115.318 14.5803 7
-4 -6 10 86.3938 16.5894 5
4 -6 -10 96.4262 8.13116 7
-4 -6 10 106.954 14.187 3
4 6 -10 121.029 16.6775 7
4 6 -10 86.0689 12.5271 9
4 6 -10 85.125 10.1739 8
-4 6 10 101.287 14.7605 9
-4 6 10 100.771 13.9593 3
-4 6 10 104.469 11.0462 8
-3 -6 10 201.678 13.693 7
-3 -6 10 178.861 15.7505 6
3 -6 -10 198.781 11.0361 7
-3 -6 10 178.57 15.2496 9
-3 -6 10 196.48 20.7045 5
-3 -6 10 200.729 14.7963 3
-3 6 10 192.433 15.7261 3
-3 6 10 185.419 29.3977 9
-3 6 10 193.042 14.7814 8
3 6 -10 177.763 14.9186 9
3 6 -10 174.53 14.8187 7
3 6 -10 181.994 18.4826 4
3 6 -10 215.225 14.2082 8
-2 -6 10 31.9715 8.47611 5
-2 -6 10 32.9592 6.87475 3
-2 -6 10 28.3836 5.66264 7
-2 -6 10 46.8091 10.5965 9
2 -6 -10 22.4589 5.12056 5
2 -6 -10 31.3657 4.47964 7
2 6 -10 23.7408 7.51184 9
2 6 -10 29.847 7.0902 7
-2 6 10 29.7221 8.63927 9
2 6 -10 27.5161 6.53616 8
-2 6 10 32.975 5.14338 4
-2 6 10 29.9781 11.3962 8
1 -6 -10 19.3089 5.63864 4
-1 -6 10 19.9273 4.68745 3
-1 -6 10 24.6533 4.38614 7
1 -6 -10 11.7279 6.8813 5
1 -6 -10 19.0873 3.71805 7
-1 -6 10 20.2475 7.46724 5
1 -6 -10 26.4954 6.34149 3
-1 6 10 22.8546 5.65469 4
-1 6 10 25.078 5.93716 8
1 6 -10 31.3225 8.0837 8
-1 6 10 11.5363 6.11518 9
1 6 -10 21.2585 5.11708 7
-1 6 10 25.3841 7.24797 3
1 6 -10 13.1607 5.46342 9
0 -6 10 33.3009 5.3908 3
0 -6 10 15.1128 5.63336 5
0 -6 -10 19.4805 6.84861 5
0 -6 -10 24.7487 4.17393 7
0 -6 -10 19.0244 5.81524 4
0 -6 10 29.2668 7.64747 9
0 -6 10 16.7035 3.58233 7
0 6 10 28.3365 6.00779 4
0 6 -10 21.4186 4.48243 7
0 6 -10 17.5743 6.48692 8
0 6 10 29.6016 7.76731 9
0 6 -10 24.5538 6.467 9
0 6 -10 14.2563 5.98919 4
0 6 10 20.6144 5.58775 3
1 -6 10 124.845 7.39795 3
-1 -6 -10 113.144 16.1327 5
1 -6 10 121.734 11.9845 5
1 -6 10 107.2 11.1735 9
-1 -6 -10 121.177 12.4853 4
-1 6 -10 117.311 7.79818 7
-1 6 -10 104.249 14.5259 4
1 6 10 132.848 12.7189 3
1 6 10 114.826 10.4472 8
1 6 10 112.705 11.553 9
-1 6 -10 145.287 13.2002 8
-1 6 -10 117.613 11.9314 9
1 6 10 135.554 12.0692 4
2 -6 10 79.0237 11.6211 5
-2 -6 -10 60.7102 10.3058 4
2 -6 10 101.983 14.0886 9
-2 -6 -10 85.095 16.3714 5
-2 6 -10 95.3513 12.6902 9
2 6 10 72.2198 9.70307 8
2 6 10 62.7656 10.6343 4
-2 6 -10 81.6304 11.8906 8
2 6 10 76.1516 9.98557 9
-2 6 -10 87.2089 6.15199 7
2 6 10 76.2802 11.4809 3
2 6 10 84.4692 15.5605 6
-3 -6 -10 31.9977 9.48737 5
3 -6 10 30.0051 8.4121 5
3 -6 10 32.4457 8.43016 9
-3 -6 -10 21.6865 8.321 4
-3 -6 -10 29.2945 7.94596 3
3 6 10 35.6888 10.2141 6
3 6 10 22.8654 8.56924 4
-3 6 -10 15.0797 5.17198 9
3 6 10 38.0114 7.35647 9
-3 6 -10 30.0814 4.20445 7
-4 -6 -10 46.3835 10.5048 7
-4 -6 -10 63.3953 13.1791 4
4 -6 10 71.43 11.064 5
-4 6 -10 54.3426 5.01225 7
4 6 10 50.1217 12.5414 6
-4 6 -10 37.8211 7.67404 9
4 6 10 63.4374 7.95884 9
-4 6 -10 58.3159 6.47862 7
-4 6 -10 69.7393 11.1442 8
-5 -6 -10 7.89343 5.78633 4
-5 -6 -10 16.5983 6.90249 7
5 6 10 10.9254 7.88662 6
-5 6 -10 6.02378 6.00797 8
-5 6 -10 2.7182 4.79811 9
-5 6 -10 15.0162 5.15883 7
-5 6 -10 17.2497 5.49401 6
-6 -6 -10 22.5658 9.69388 7
6 6 10 43.1366 12.9389 6
-6 6 -10 33.7219 8.87334 8
-6 6 -10 43.2606 5.54731 7
-6 6 -10 56.2397 9.86466 6
-6 6 -10 43.8533 9.14769 9
-6 6 -10 27.5646 5.8882 7
-6 6 -10 27.7659 8.49189 4
-6 -7 10 19.5518 6.92334 7
-6 -7 10 14.5077 9.35502 5
-6 7 10 32.3762 12.3389 9
-6 7 10 21.1997 8.81753 3
-5 -7 10 71.916 15.5492 5
-5 -7 10 102.712 14.6212 7
-5 -7 10 72.0089 13.5974 6
-5 7 10 91.3231 15.6992 9
-5 7 10 64.7732 12.6699 3
5 7 -10 105.63 11.1278 8
5 7 -10 75.6406 12.4376 9
-4 -7 10 8.12371 5.02143 7
-4 -7 10 15.8549 8.49178 5
4 7 -10 9.46901 5.74357 8
4 7 -10 15.8713 6.22073 9
-4 7 10 15.2047 5.54285 3
-4 7 10 1.3766 5.16184 9
-3 -7 10 -0.3065 2.87654 7
-3 -7 10 -0.1165 5.52806 5
3 7 -10 -2.6372 4.04258 8
3 7 -10 3.06899 4.3029 9
-3 7 10 6.9627 6.53036 9
-3 7 10 -0.3779 2.35493 3
-2 -7 10 3.49623 3.0643 7
-2 -7 10 0.44161 3.12318 3
2 -7 -10 8.48235 4.97874 5
2 -7 -10 14.3747 5.11469 3
-2 -7 10 15.9671 6.93893 5
-2 7 10 5.37291 3.73167 4
2 7 -10 4.53631 4.7655 8
2 7 -10 9.84488 4.44113 7
2 7 -10 2.02927 4.68014 9
[truncated: 533,495 more chars]
