# Supplementary material for: Ph2SCCO: A New Versatile CCO‐Fragment Transfer Reagent
Source: Angew Chem Int Ed Engl. 2025 Oct 10;64(47):e202518689. doi: 10.1002/anie.202518689 (PMC12624311; doi:10.1002/anie.202518689)
Supplement: Supplementary file 2 — Supporting Information [file ANIE-64-e202518689-s002.zip › 6ca_finalcif_file004.cif]

data_6ca_jh313
_audit_creation_date             2025-08-07
_audit_creation_method           
;
FinalCif V153 by Daniel Kratzert, Freiburg 2025, 
https://dkratzert.de/finalcif.html
;
_shelx_SHELXL_version_number     2019/3
_audit_contact_author_address    
;
Faculty of Chemistry and Chemical Biology
TU Dortmund University
Otto-Hahn-Str. 6
44227 Dortmund
Germany
;
_audit_contact_author_email      patrick.antoni@tu-dortmund.de
_audit_contact_author_name       'Patrick W. Antoni'
_audit_contact_author_phone      ?
_publ_contact_author_id_orcid    ?
_publ_section_references         
;
Dolomanov, O.V., Bourhis, L.J., Gildea, R.J, Howard, J.A.K. & Puschmann, H.
 (2009), J. Appl. Cryst. 42, 339-341.

Sheldrick, G.M. (2008). Acta Cryst. A64, 112-122.
;
_chemical_name_systematic        
'1,1-di-tert-butyl 2-phenyl cyclopropane-1,1,2-tricarboxylate'
_chemical_name_common            ?
_chemical_formula_moiety         'C20 H26 O6'
_chemical_formula_sum            'C20 H26 O6'
_chemical_formula_weight         362.41
_chemical_absolute_configuration rm
_chemical_melting_point          ?
loop_
_atom_type_symbol
_atom_type_description
_atom_type_scat_dispersion_real
_atom_type_scat_dispersion_imag
_atom_type_scat_source
C C 0.0181 0.0091 'International Tables Vol C Tables 4.2.6.8 and 6.1.1.4'
H H 0.0000 0.0000 'International Tables Vol C Tables 4.2.6.8 and 6.1.1.4'
O O 0.0492 0.0322 'International Tables Vol C Tables 4.2.6.8 and 6.1.1.4'

_shelx_space_group_comment       
;
The symmetry employed for this shelxl refinement is uniquely defined
by the following loop, which should always be used as a source of
symmetry information in preference to the above space-group names.
They are only intended as comments.
;
_space_group_crystal_system      orthorhombic
_space_group_IT_number           19
_space_group_name_H-M_alt        'P 21 21 21'
_space_group_name_Hall           'P 2ac 2ab'
loop_
_space_group_symop_operation_xyz
'x, y, z'
'-x+1/2, -y, z+1/2'
'-x, y+1/2, -z+1/2'
'x+1/2, -y+1/2, -z'

_cell_length_a                   5.9083(2)
_cell_length_b                   9.6478(4)
_cell_length_c                   34.4972(13)
_cell_angle_alpha                90
_cell_angle_beta                 90
_cell_angle_gamma                90
_cell_volume                     1966.41(13)
_cell_formula_units_Z            4
_cell_measurement_reflns_used    9877
_cell_measurement_temperature    100.00
_cell_measurement_theta_max      79.00
_cell_measurement_theta_min      4.76
_shelx_estimated_absorpt_T_max   0.993
_shelx_estimated_absorpt_T_min   0.866
_exptl_absorpt_coefficient_mu    0.740
_exptl_absorpt_correction_T_max  0.7534
_exptl_absorpt_correction_T_min  0.5360
_exptl_absorpt_correction_type   none
_exptl_absorpt_process_details   
;
SADABS-2016/2 (Bruker,2016/2) was used for absorption correction.
wR2(int) was 0.0914 before and 0.0424 after correction.
The Ratio of minimum to maximum transmission is 0.7114.
The \l/2 correction factor is Not present.
;
_exptl_absorpt_special_details   ?
_exptl_crystal_colour            colourless
_exptl_crystal_density_diffrn    1.224
_exptl_crystal_density_meas      ?
_exptl_crystal_density_method    ?
_exptl_crystal_description       block
_exptl_crystal_F_000             776
_exptl_crystal_recrystallization_method ?
_exptl_crystal_size_max          0.2
_exptl_crystal_size_mid          0.1
_exptl_crystal_size_min          0.01
_exptl_special_details           ?
_exptl_transmission_factor_max   ?
_exptl_transmission_factor_min   ?
_diffrn_reflns_av_R_equivalents  0.0347
_diffrn_reflns_av_unetI/netI     0.0116
_diffrn_reflns_Laue_measured_fraction_full 1.000
_diffrn_reflns_Laue_measured_fraction_max 0.998
_diffrn_reflns_limit_h_max       7
_diffrn_reflns_limit_h_min       -7
_diffrn_reflns_limit_k_max       12
_diffrn_reflns_limit_k_min       -12
_diffrn_reflns_limit_l_max       43
_diffrn_reflns_limit_l_min       -43
_diffrn_reflns_number            62249
_diffrn_reflns_point_group_measured_fraction_full 1.000
_diffrn_reflns_point_group_measured_fraction_max 0.993
_diffrn_reflns_theta_full        67.679
_diffrn_reflns_theta_max         79.405
_diffrn_reflns_theta_min         2.562
_diffrn_ambient_temperature      100.00
_diffrn_ambient_temperature_device 'Oxford Cryostream 800'
_diffrn_detector                 HPAD
_diffrn_detector_area_resol_mean 7.41
_diffrn_detector_type            'Bruker PHOTON II'
_diffrn_measured_fraction_theta_full 1.000
_diffrn_measured_fraction_theta_max 0.998
_diffrn_measurement_ambient_temperature_device_make 'Oxford Cryostream 800'
_diffrn_measurement_device       'four-circle diffractometer'
_diffrn_measurement_device_type  'Bruker D8 VENTURE dual wavelength Mo/Cu'
_diffrn_measurement_method       '\w and \f scans'
_diffrn_measurement_specimen_support 'MiTeGen micromount'
_diffrn_radiation_monochromator  'mirror optics'
_diffrn_radiation_probe          x-ray
_diffrn_radiation_type           CuK\a
_diffrn_radiation_wavelength     1.54178
_diffrn_source                   'microfocus sealed X-ray tube'
_diffrn_source_current           1.1
_diffrn_source_power             0.055
_diffrn_source_type              'Incoatec I\ms 3.0'
_diffrn_source_voltage           50.0
_diffrn_standards_number         0
_reflns_Friedel_coverage         0.701
_reflns_Friedel_fraction_full    1.000
_reflns_Friedel_fraction_max     0.985
_reflns_number_gt                4196
_reflns_number_total             4253
_reflns_special_details          
;
 Reflections were merged by SHELXL according to the crystal
 class for the calculation of statistics and refinement.
 
 _reflns_Friedel_fraction is defined as the number of unique
 Friedel pairs measured divided by the number that would be
 possible theoretically, ignoring centric projections and
 systematic absences.
;
_reflns_threshold_expression     'I > 2\s(I)'
_computing_cell_refinement       'SAINT V8.40B (Bruker AXS, 2016)'
_computing_data_collection       
'Bruker BIS V6.2.16/2021-10-22 and APEX5 2023.9-2'
_computing_data_reduction        'SAINT V8.40B (Bruer AXS, 2016)'
_computing_molecular_graphics    'Olex2 1.5 (Dolomanov et al., 2009)'
_computing_publication_material  'Olex2 1.5 (Dolomanov et al., 2009)'
_computing_structure_refinement  'XL  (Sheldrick, 2008)'
_computing_structure_solution    'SHELXT 2018/2 (Sheldrick, 2018)'
_refine_diff_density_max         0.231
_refine_diff_density_min         -0.208
_refine_diff_density_rms         0.034
_refine_ls_abs_structure_details 
;
 Flack x determined using 1725 quotients [(I+)-(I-)]/[(I+)+(I-)]
 (Parsons, Flack and Wagner, Acta Cryst. B69 (2013) 249-259).
;
_refine_ls_abs_structure_Flack   0.28(3)
_refine_ls_extinction_coef       .
_refine_ls_extinction_method     none
_refine_ls_goodness_of_fit_ref   1.066
_refine_ls_hydrogen_treatment    constr
_refine_ls_matrix_type           full
_refine_ls_number_parameters     241
_refine_ls_number_reflns         4253
_refine_ls_number_restraints     0
_refine_ls_R_factor_all          0.0266
_refine_ls_R_factor_gt           0.0262
_refine_ls_restrained_S_all      1.066
_refine_ls_shift/su_max          0.001
_refine_ls_shift/su_mean         0.000
_refine_ls_structure_factor_coef Fsqd
_refine_ls_weighting_details     
'w=1/[\s^2^(Fo^2^)+(0.0341P)^2^+0.3519P] where P=(Fo^2^+2Fc^2^)/3'
_refine_ls_weighting_scheme      calc
_refine_ls_wR_factor_gt          0.0665
_refine_ls_wR_factor_ref         0.0670
_refine_special_details          ?
_olex2_refinement_description    
;
1.a Ternary CH refined with riding coordinates:
 C2(H2)
1.b Secondary CH2 refined with riding coordinates:
 C3(H3A,H3B)
1.c Aromatic/amide H refined with riding coordinates:
 C20(H20), C19(H19), C18(H18), C17(H17), C16(H16)
1.d Idealised Me refined as rotating group:
 C8(H8A,H8B,H8C), C10(H10A,H10B,H10C), C9(H9A,H9B,H9C), C12(H12A,H12B,H12C),
 C13(H13A,H13B,H13C), C14(H14A,H14B,H14C)
;
_atom_sites_solution_hydrogens   geom
_atom_sites_solution_primary     direct
_atom_sites_solution_secondary   difmap
loop_
_atom_site_label
_atom_site_type_symbol
_atom_site_fract_x
_atom_site_fract_y
_atom_site_fract_z
_atom_site_U_iso_or_equiv
_atom_site_adp_type
_atom_site_occupancy
_atom_site_site_symmetry_order
_atom_site_calc_flag
_atom_site_refinement_flags_posn
_atom_site_refinement_flags_adp
_atom_site_refinement_flags_occupancy
_atom_site_disorder_assembly
_atom_site_disorder_group
O4 O 0.61578(15) 0.43336(9) 0.62921(3) 0.01787(19) Uani 1 1 d . . . . .
O3 O 0.29660(17) 0.40243(11) 0.66514(3) 0.0242(2) Uani 1 1 d . . . . .
C7 C 0.6634(2) 0.57662(13) 0.64235(4) 0.0195(3) Uani 1 1 d . . . . .
O5 O 0.6519(3) 0.00703(11) 0.63590(3) 0.0386(3) Uani 1 1 d . . . . .
C5 C 0.4383(2) 0.36284(13) 0.64257(4) 0.0175(2) Uani 1 1 d . . . . .
O6 O 0.64755(17) 0.17350(10) 0.68206(3) 0.0224(2) Uani 1 1 d . . . . .
C4 C 0.4457(2) 0.21799(14) 0.62596(4) 0.0204(3) Uani 1 1 d . . . . .
O1 O 0.28689(18) 0.41540(12) 0.56194(3) 0.0281(2) Uani 1 1 d . . . . .
C6 C 0.5942(3) 0.11878(14) 0.64781(4) 0.0234(3) Uani 1 1 d . . . . .
O2 O 0.58748(18) 0.32156(10) 0.53063(3) 0.0255(2) Uani 1 1 d . . . . .
C11 C 0.7772(2) 0.09671(15) 0.71198(4) 0.0244(3) Uani 1 1 d . . . . .
C3 C 0.2370(3) 0.15934(18) 0.60695(4) 0.0320(3) Uani 1 1 d . . . . .
H3A H 0.204110 0.059761 0.610970 0.038 Uiso 1 1 calc R U . . .
H3B H 0.101684 0.219590 0.605383 0.038 Uiso 1 1 calc R U . . .
C2 C 0.4363(3) 0.19612(15) 0.58208(4) 0.0266(3) Uani 1 1 d . . . . .
H2 H 0.526786 0.117401 0.571336 0.032 Uiso 1 1 calc R U . . .
C1 C 0.4212(2) 0.32353(15) 0.55793(4) 0.0232(3) Uani 1 1 d . . . . .
C15 C 0.6054(2) 0.43663(14) 0.50559(4) 0.0211(3) Uani 1 1 d . . . . .
C20 C 0.4336(2) 0.46618(15) 0.47975(4) 0.0236(3) Uani 1 1 d . . . . .
H20 H 0.299109 0.412244 0.479364 0.028 Uiso 1 1 calc R U . . .
C19 C 0.4617(2) 0.57655(16) 0.45431(4) 0.0252(3) Uani 1 1 d . . . . .
H19 H 0.345385 0.598856 0.436362 0.030 Uiso 1 1 calc R U . . .
C18 C 0.6594(3) 0.65429(15) 0.45507(4) 0.0254(3) Uani 1 1 d . . . . .
H18 H 0.677369 0.730217 0.437806 0.030 Uiso 1 1 calc R U . . .
C17 C 0.8307(3) 0.62141(16) 0.48096(4) 0.0269(3) Uani 1 1 d . . . . .
H17 H 0.966389 0.674281 0.481155 0.032 Uiso 1 1 calc R U . . .
C16 C 0.8050(2) 0.51137(16) 0.50667(4) 0.0244(3) Uani 1 1 d . . . . .
H16 H 0.921570 0.488188 0.524494 0.029 Uiso 1 1 calc R U . . .
C8 C 0.7451(3) 0.56848(15) 0.68405(4) 0.0264(3) Uani 1 1 d . . . . .
H8A H 0.876632 0.506793 0.685549 0.040 Uiso 1 1 calc R U . . .
H8B H 0.623555 0.532153 0.700484 0.040 Uiso 1 1 calc R U . . .
H8C H 0.787950 0.661242 0.693005 0.040 Uiso 1 1 calc R U . . .
C10 C 0.4576(3) 0.66898(15) 0.63716(5) 0.0280(3) Uani 1 1 d . . . . .
H10A H 0.391226 0.652799 0.611527 0.042 Uiso 1 1 calc R U . . .
H10B H 0.503157 0.766332 0.639391 0.042 Uiso 1 1 calc R U . . .
H10C H 0.345581 0.647445 0.657229 0.042 Uiso 1 1 calc R U . . .
C9 C 0.8526(3) 0.62059(16) 0.61525(5) 0.0295(3) Uani 1 1 d . . . . .
H9A H 0.795031 0.625051 0.588643 0.044 Uiso 1 1 calc R U . . .
H9B H 0.976264 0.553049 0.616628 0.044 Uiso 1 1 calc R U . . .
H9C H 0.908799 0.712075 0.622995 0.044 Uiso 1 1 calc R U . . .
C12 C 0.7785(4) 0.19889(18) 0.74549(5) 0.0394(4) Uani 1 1 d . . . . .
H12A H 0.861570 0.282511 0.737898 0.059 Uiso 1 1 calc R U . . .
H12B H 0.852259 0.156393 0.767988 0.059 Uiso 1 1 calc R U . . .
H12C H 0.622483 0.223672 0.752199 0.059 Uiso 1 1 calc R U . . .
C13 C 1.0140(3) 0.0669(3) 0.69761(6) 0.0507(6) Uani 1 1 d . . . . .
H13A H 1.007163 0.000122 0.676248 0.076 Uiso 1 1 calc R U . . .
H13B H 1.104648 0.028280 0.718807 0.076 Uiso 1 1 calc R U . . .
H13C H 1.083736 0.153112 0.688469 0.076 Uiso 1 1 calc R U . . .
C14 C 0.6493(3) -0.03322(15) 0.72320(4) 0.0283(3) Uani 1 1 d . . . . .
H14A H 0.649015 -0.098127 0.701345 0.042 Uiso 1 1 calc R U . . .
H14B H 0.493110 -0.009007 0.729943 0.042 Uiso 1 1 calc R U . . .
H14C H 0.723000 -0.076642 0.745565 0.042 Uiso 1 1 calc R U . . .

loop_
_atom_site_aniso_label
_atom_site_aniso_U_11
_atom_site_aniso_U_22
_atom_site_aniso_U_33
_atom_site_aniso_U_23
_atom_site_aniso_U_13
_atom_site_aniso_U_12
O4 0.0190(4) 0.0155(4) 0.0191(4) -0.0006(3) 0.0003(3) -0.0026(4)
O3 0.0221(5) 0.0242(5) 0.0262(5) 0.0017(4) 0.0044(4) 0.0014(4)
C7 0.0200(6) 0.0139(6) 0.0245(6) -0.0007(5) -0.0038(5) -0.0026(5)
O5 0.0742(9) 0.0178(5) 0.0239(5) 0.0004(4) 0.0068(6) 0.0068(5)
C5 0.0184(6) 0.0180(6) 0.0161(5) 0.0030(5) -0.0029(5) -0.0013(5)
O6 0.0296(5) 0.0170(4) 0.0207(4) 0.0015(4) -0.0053(4) 0.0023(4)
C4 0.0283(7) 0.0187(6) 0.0143(5) 0.0008(5) -0.0008(5) -0.0069(5)
O1 0.0260(5) 0.0390(6) 0.0193(4) 0.0027(4) -0.0007(4) 0.0032(5)
C6 0.0354(8) 0.0155(6) 0.0191(6) 0.0017(5) 0.0050(6) -0.0033(6)
O2 0.0327(5) 0.0248(5) 0.0191(4) 0.0043(4) 0.0035(4) 0.0049(4)
C11 0.0226(6) 0.0241(6) 0.0265(7) 0.0090(6) -0.0018(5) 0.0043(6)
C3 0.0390(9) 0.0362(8) 0.0208(6) 0.0002(6) -0.0042(6) -0.0194(7)
C2 0.0397(8) 0.0247(7) 0.0154(6) -0.0014(5) -0.0012(6) -0.0074(6)
C1 0.0263(7) 0.0283(7) 0.0149(5) -0.0012(5) -0.0029(5) -0.0037(6)
C15 0.0256(6) 0.0217(6) 0.0159(6) 0.0006(5) 0.0029(5) 0.0029(5)
C20 0.0236(6) 0.0258(7) 0.0213(6) 0.0004(5) -0.0010(5) -0.0020(5)
C19 0.0254(7) 0.0286(7) 0.0216(6) 0.0037(5) -0.0009(5) 0.0043(6)
C18 0.0301(7) 0.0223(6) 0.0237(6) 0.0027(5) 0.0065(6) 0.0015(6)
C17 0.0245(7) 0.0298(7) 0.0264(7) -0.0046(6) 0.0048(5) -0.0050(6)
C16 0.0218(6) 0.0334(7) 0.0180(6) -0.0018(5) 0.0001(5) 0.0044(6)
C8 0.0295(7) 0.0234(6) 0.0263(7) -0.0044(5) -0.0070(6) -0.0003(6)
C10 0.0259(7) 0.0183(6) 0.0397(8) 0.0033(6) -0.0071(6) 0.0017(6)
C9 0.0292(7) 0.0247(7) 0.0346(7) 0.0011(6) 0.0040(6) -0.0095(6)
C12 0.0535(11) 0.0321(8) 0.0326(8) 0.0029(7) -0.0220(8) 0.0004(8)
C13 0.0252(8) 0.0705(14) 0.0562(11) 0.0317(11) 0.0110(8) 0.0116(9)
C14 0.0355(8) 0.0250(7) 0.0243(7) 0.0066(5) 0.0036(6) -0.0004(6)

_geom_special_details            
;
 All esds (except the esd in the dihedral angle between two l.s. planes)
 are estimated using the full covariance matrix.  The cell esds are taken
 into account individually in the estimation of esds in distances, angles
 and torsion angles; correlations between esds in cell parameters are only
 used when they are defined by crystal symmetry.  An approximate (isotropic)
 treatment of cell esds is used for estimating esds involving l.s. planes.
;
loop_
_geom_bond_atom_site_label_1
_geom_bond_atom_site_label_2
_geom_bond_distance
_geom_bond_site_symmetry_2
_geom_bond_publ_flag
O4 C7 1.4815(15) . ?
O4 C5 1.3323(16) . ?
O3 C5 1.2053(17) . ?
C7 C8 1.5194(19) . ?
C7 C10 1.5182(19) . ?
C7 C9 1.518(2) . ?
O5 C6 1.2031(18) . ?
C5 C4 1.5111(18) . ?
O6 C6 1.3319(17) . ?
O6 C11 1.4836(16) . ?
C4 C6 1.502(2) . ?
C4 C3 1.507(2) . ?
C4 C2 1.5295(17) . ?
O1 C1 1.1975(18) . ?
O2 C1 1.3613(17) . ?
O2 C15 1.4106(16) . ?
C11 C12 1.519(2) . ?
C11 C13 1.512(2) . ?
C11 C14 1.514(2) . ?
C3 H3A 0.9900 . ?
C3 H3B 0.9900 . ?
C3 C2 1.499(2) . ?
C2 H2 1.0000 . ?
C2 C1 1.4876(19) . ?
C15 C20 1.381(2) . ?
C15 C16 1.383(2) . ?
C20 H20 0.9500 . ?
C20 C19 1.390(2) . ?
C19 H19 0.9500 . ?
C19 C18 1.388(2) . ?
C18 H18 0.9500 . ?
C18 C17 1.387(2) . ?
C17 H17 0.9500 . ?
C17 C16 1.392(2) . ?
C16 H16 0.9500 . ?
C8 H8A 0.9800 . ?
C8 H8B 0.9800 . ?
C8 H8C 0.9800 . ?
C10 H10A 0.9800 . ?
C10 H10B 0.9800 . ?
C10 H10C 0.9800 . ?
C9 H9A 0.9800 . ?
C9 H9B 0.9800 . ?
C9 H9C 0.9800 . ?
C12 H12A 0.9800 . ?
C12 H12B 0.9800 . ?
C12 H12C 0.9800 . ?
C13 H13A 0.9800 . ?
C13 H13B 0.9800 . ?
C13 H13C 0.9800 . ?
C14 H14A 0.9800 . ?
C14 H14B 0.9800 . ?
C14 H14C 0.9800 . ?

loop_
_geom_angle_atom_site_label_1
_geom_angle_atom_site_label_2
_geom_angle_atom_site_label_3
_geom_angle
_geom_angle_site_symmetry_1
_geom_angle_site_symmetry_3
_geom_angle_publ_flag
C5 O4 C7 121.34(10) . . ?
O4 C7 C8 107.56(10) . . ?
O4 C7 C10 111.06(10) . . ?
O4 C7 C9 102.26(11) . . ?
C10 C7 C8 113.35(12) . . ?
C9 C7 C8 111.31(12) . . ?
C9 C7 C10 110.69(12) . . ?
O4 C5 C4 108.57(11) . . ?
O3 C5 O4 127.47(12) . . ?
O3 C5 C4 123.92(12) . . ?
C6 O6 C11 122.77(11) . . ?
C5 C4 C2 120.13(11) . . ?
C6 C4 C5 114.58(11) . . ?
C6 C4 C3 117.23(12) . . ?
C6 C4 C2 115.47(12) . . ?
C3 C4 C5 119.26(13) . . ?
C3 C4 C2 59.18(9) . . ?
O5 C6 O6 126.25(14) . . ?
O5 C6 C4 124.42(13) . . ?
O6 C6 C4 109.33(11) . . ?
C1 O2 C15 117.83(11) . . ?
O6 C11 C12 102.00(11) . . ?
O6 C11 C13 110.16(12) . . ?
O6 C11 C14 109.48(12) . . ?
C13 C11 C12 111.60(16) . . ?
C13 C11 C14 112.86(14) . . ?
C14 C11 C12 110.20(13) . . ?
C4 C3 H3A 117.7 . . ?
C4 C3 H3B 117.7 . . ?
H3A C3 H3B 114.8 . . ?
C2 C3 C4 61.17(9) . . ?
C2 C3 H3A 117.7 . . ?
C2 C3 H3B 117.7 . . ?
C4 C2 H2 116.9 . . ?
C3 C2 C4 59.65(9) . . ?
C3 C2 H2 116.9 . . ?
C1 C2 C4 116.26(12) . . ?
C1 C2 C3 117.95(14) . . ?
C1 C2 H2 116.9 . . ?
O1 C1 O2 124.64(13) . . ?
O1 C1 C2 125.93(13) . . ?
O2 C1 C2 109.42(12) . . ?
C20 C15 O2 120.18(13) . . ?
C20 C15 C16 122.45(13) . . ?
C16 C15 O2 117.26(12) . . ?
C15 C20 H20 120.7 . . ?
C15 C20 C19 118.55(13) . . ?
C19 C20 H20 120.7 . . ?
C20 C19 H19 119.9 . . ?
C18 C19 C20 120.18(13) . . ?
C18 C19 H19 119.9 . . ?
C19 C18 H18 119.9 . . ?
C17 C18 C19 120.17(13) . . ?
C17 C18 H18 119.9 . . ?
C18 C17 H17 119.8 . . ?
C18 C17 C16 120.34(14) . . ?
C16 C17 H17 119.8 . . ?
C15 C16 C17 118.29(13) . . ?
C15 C16 H16 120.9 . . ?
C17 C16 H16 120.9 . . ?
C7 C8 H8A 109.5 . . ?
C7 C8 H8B 109.5 . . ?
C7 C8 H8C 109.5 . . ?
H8A C8 H8B 109.5 . . ?
H8A C8 H8C 109.5 . . ?
H8B C8 H8C 109.5 . . ?
C7 C10 H10A 109.5 . . ?
C7 C10 H10B 109.5 . . ?
C7 C10 H10C 109.5 . . ?
H10A C10 H10B 109.5 . . ?
H10A C10 H10C 109.5 . . ?
H10B C10 H10C 109.5 . . ?
C7 C9 H9A 109.5 . . ?
C7 C9 H9B 109.5 . . ?
C7 C9 H9C 109.5 . . ?
H9A C9 H9B 109.5 . . ?
H9A C9 H9C 109.5 . . ?
H9B C9 H9C 109.5 . . ?
C11 C12 H12A 109.5 . . ?
C11 C12 H12B 109.5 . . ?
C11 C12 H12C 109.5 . . ?
H12A C12 H12B 109.5 . . ?
H12A C12 H12C 109.5 . . ?
H12B C12 H12C 109.5 . . ?
C11 C13 H13A 109.5 . . ?
C11 C13 H13B 109.5 . . ?
C11 C13 H13C 109.5 . . ?
H13A C13 H13B 109.5 . . ?
H13A C13 H13C 109.5 . . ?
H13B C13 H13C 109.5 . . ?
C11 C14 H14A 109.5 . . ?
C11 C14 H14B 109.5 . . ?
C11 C14 H14C 109.5 . . ?
H14A C14 H14B 109.5 . . ?
H14A C14 H14C 109.5 . . ?
H14B C14 H14C 109.5 . . ?

loop_
_geom_torsion_atom_site_label_1
_geom_torsion_atom_site_label_2
_geom_torsion_atom_site_label_3
_geom_torsion_atom_site_label_4
_geom_torsion
_geom_torsion_site_symmetry_1
_geom_torsion_site_symmetry_2
_geom_torsion_site_symmetry_3
_geom_torsion_site_symmetry_4
_geom_torsion_publ_flag
O4 C5 C4 C6 83.78(13) . . . . ?
O4 C5 C4 C3 -129.81(12) . . . . ?
O4 C5 C4 C2 -60.53(16) . . . . ?
O3 C5 C4 C6 -93.92(16) . . . . ?
O3 C5 C4 C3 52.49(18) . . . . ?
O3 C5 C4 C2 121.77(15) . . . . ?
C7 O4 C5 O3 1.53(19) . . . . ?
C7 O4 C5 C4 -176.06(10) . . . . ?
C5 O4 C7 C8 71.32(14) . . . . ?
C5 O4 C7 C10 -53.25(15) . . . . ?
C5 O4 C7 C9 -171.36(11) . . . . ?
C5 C4 C6 O5 -167.15(14) . . . . ?
C5 C4 C6 O6 13.67(17) . . . . ?
C5 C4 C3 C2 109.61(13) . . . . ?
C5 C4 C2 C3 -108.18(16) . . . . ?
C5 C4 C2 C1 0.3(2) . . . . ?
C4 C3 C2 C1 -105.65(14) . . . . ?
C4 C2 C1 O1 -51.5(2) . . . . ?
C4 C2 C1 O2 127.38(14) . . . . ?
C6 O6 C11 C12 -176.41(13) . . . . ?
C6 O6 C11 C13 64.97(19) . . . . ?
C6 O6 C11 C14 -59.69(17) . . . . ?
C6 C4 C3 C2 -104.85(14) . . . . ?
C6 C4 C2 C3 107.81(14) . . . . ?
C6 C4 C2 C1 -143.71(14) . . . . ?
O2 C15 C20 C19 -177.08(12) . . . . ?
O2 C15 C16 C17 177.07(12) . . . . ?
C11 O6 C6 O5 -4.3(2) . . . . ?
C11 O6 C6 C4 174.87(11) . . . . ?
C3 C4 C6 O5 45.7(2) . . . . ?
C3 C4 C6 O6 -133.46(13) . . . . ?
C3 C4 C2 C1 108.47(16) . . . . ?
C3 C2 C1 O1 16.4(2) . . . . ?
C3 C2 C1 O2 -164.71(12) . . . . ?
C2 C4 C6 O5 -21.1(2) . . . . ?
C2 C4 C6 O6 159.69(12) . . . . ?
C1 O2 C15 C20 -65.13(17) . . . . ?
C1 O2 C15 C16 118.58(14) . . . . ?
C15 O2 C1 O1 0.9(2) . . . . ?
C15 O2 C1 C2 -177.96(11) . . . . ?
C15 C20 C19 C18 0.2(2) . . . . ?
C20 C15 C16 C17 0.9(2) . . . . ?
C20 C19 C18 C17 0.6(2) . . . . ?
C19 C18 C17 C16 -0.7(2) . . . . ?
C18 C17 C16 C15 0.0(2) . . . . ?
C16 C15 C20 C19 -1.0(2) . . . . ?

_shelx_res_file                  
;
TITL full_a.res in P2(1)2(1)2(1)
    jh313.res
    created by SHELXL-2019/3 at 10:08:53 on 07-Aug-2025
REM Old TITL full in P2(1)2(1)2(1)
REM SHELXT solution in P2(1)2(1)2(1): R1 0.108, Rweak 0.031, Alpha 0.001
REM <I/s> 1.415 for 32 systematic absences, Orientation as input
REM Flack x = 0.283 ( 0.023 ) from 1643 Parsons' quotients
REM Formula found by SHELXT: C12 O2
REM #####
CELL 1.54178 5.9083 9.6478 34.4972 90 90 90
ZERR 4 0.0002 0.0004 0.0013 0 0 0
LATT -1
SYMM 0.5-X,-Y,0.5+Z
SYMM -X,0.5+Y,0.5-Z
SYMM 0.5+X,0.5-Y,-Z
SFAC C H O
UNIT 80 104 24

L.S. 10
PLAN  4
SIZE 0.01 0.1 0.2
TEMP -173.15
CONF
BOND $H
LIST 4
MORE -1
fmap 2
acta
REM <olex2.extras>
REM <HklSrc "%.\\jh313.hkl">
REM </olex2.extras>

WGHT    0.034100    0.351900
FVAR       0.90375
O4    3    0.615779    0.433363    0.629212    11.00000    0.01901    0.01554 =
         0.01906   -0.00061    0.00033   -0.00258
O3    3    0.296600    0.402426    0.665143    11.00000    0.02210    0.02421 =
         0.02623    0.00165    0.00441    0.00136
C7    1    0.663431    0.576618    0.642348    11.00000    0.02002    0.01391 =
         0.02446   -0.00075   -0.00382   -0.00256
O5    3    0.651922    0.007032    0.635899    11.00000    0.07416    0.01778 =
         0.02388    0.00043    0.00681    0.00680
C5    1    0.438283    0.362844    0.642574    11.00000    0.01845    0.01800 =
         0.01615    0.00300   -0.00294   -0.00134
O6    3    0.647549    0.173499    0.682065    11.00000    0.02957    0.01695 =
         0.02069    0.00145   -0.00532    0.00232
C4    1    0.445652    0.217986    0.625961    11.00000    0.02826    0.01869 =
         0.01431    0.00079   -0.00079   -0.00692
O1    3    0.286887    0.415405    0.561937    11.00000    0.02598    0.03897 =
         0.01932    0.00275   -0.00074    0.00317
C6    1    0.594241    0.118779    0.647813    11.00000    0.03542    0.01555 =
         0.01913    0.00165    0.00496   -0.00331
O2    3    0.587481    0.321556    0.530630    11.00000    0.03267    0.02483 =
         0.01913    0.00427    0.00354    0.00493
C11   1    0.777220    0.096710    0.711982    11.00000    0.02261    0.02409 =
         0.02646    0.00903   -0.00179    0.00427
C3    1    0.237017    0.159343    0.606947    11.00000    0.03896    0.03616 =
         0.02082    0.00020   -0.00415   -0.01943
AFIX  23
H3A   2    0.204110    0.059761    0.610970    11.00000   -1.20000
H3B   2    0.101684    0.219590    0.605383    11.00000   -1.20000
AFIX   0
C2    1    0.436285    0.196119    0.582078    11.00000    0.03971    0.02472 =
         0.01537   -0.00145   -0.00121   -0.00739
AFIX  13
H2    2    0.526786    0.117401    0.571336    11.00000   -1.20000
AFIX   0
C1    1    0.421156    0.323529    0.557932    11.00000    0.02630    0.02830 =
         0.01494   -0.00123   -0.00287   -0.00372
C15   1    0.605398    0.436632    0.505592    11.00000    0.02558    0.02167 =
         0.01591    0.00056    0.00287    0.00294
C20   1    0.433612    0.466182    0.479750    11.00000    0.02363    0.02581 =
         0.02133    0.00039   -0.00096   -0.00203
AFIX  43
H20   2    0.299109    0.412244    0.479364    11.00000   -1.20000
AFIX   0
C19   1    0.461741    0.576550    0.454315    11.00000    0.02538    0.02860 =
         0.02156    0.00373   -0.00086    0.00430
AFIX  43
H19   2    0.345385    0.598856    0.436362    11.00000   -1.20000
AFIX   0
C18   1    0.659419    0.654295    0.455071    11.00000    0.03008    0.02232 =
         0.02371    0.00268    0.00651    0.00148
AFIX  43
H18   2    0.677369    0.730217    0.437806    11.00000   -1.20000
AFIX   0
C17   1    0.830747    0.621410    0.480964    11.00000    0.02452    0.02976 =
         0.02644   -0.00463    0.00485   -0.00501
AFIX  43
H17   2    0.966389    0.674281    0.481155    11.00000   -1.20000
AFIX   0
C16   1    0.805008    0.511369    0.506667    11.00000    0.02180    0.03343 =
         0.01799   -0.00182    0.00006    0.00437
AFIX  43
H16   2    0.921570    0.488188    0.524494    11.00000   -1.20000
AFIX   0
C8    1    0.745144    0.568479    0.684047    11.00000    0.02954    0.02339 =
         0.02628   -0.00440   -0.00696   -0.00032
AFIX 137
H8A   2    0.876632    0.506793    0.685549    11.00000   -1.50000
H8B   2    0.623555    0.532153    0.700484    11.00000   -1.50000
H8C   2    0.787950    0.661242    0.693005    11.00000   -1.50000
AFIX   0
C10   1    0.457608    0.668985    0.637164    11.00000    0.02587    0.01825 =
         0.03973    0.00332   -0.00710    0.00167
AFIX 137
H10A  2    0.391226    0.652799    0.611527    11.00000   -1.50000
H10B  2    0.503157    0.766332    0.639391    11.00000   -1.50000
H10C  2    0.345581    0.647445    0.657229    11.00000   -1.50000
AFIX   0
C9    1    0.852639    0.620593    0.615254    11.00000    0.02922    0.02470 =
         0.03459    0.00113    0.00401   -0.00949
AFIX 137
H9A   2    0.795031    0.625051    0.588643    11.00000   -1.50000
H9B   2    0.976264    0.553049    0.616628    11.00000   -1.50000
H9C   2    0.908799    0.712075    0.622995    11.00000   -1.50000
AFIX   0
C12   1    0.778496    0.198888    0.745490    11.00000    0.05348    0.03209 =
         0.03265    0.00288   -0.02198    0.00040
AFIX 137
H12A  2    0.861570    0.282511    0.737898    11.00000   -1.50000
H12B  2    0.852259    0.156393    0.767988    11.00000   -1.50000
H12C  2    0.622483    0.223672    0.752199    11.00000   -1.50000
AFIX   0
C13   1    1.014017    0.066938    0.697613    11.00000    0.02523    0.07051 =
         0.05622    0.03170    0.01100    0.01155
AFIX 137
H13A  2    1.007163    0.000122    0.676248    11.00000   -1.50000
H13B  2    1.104648    0.028280    0.718807    11.00000   -1.50000
H13C  2    1.083736    0.153112    0.688469    11.00000   -1.50000
AFIX   0
C14   1    0.649307   -0.033225    0.723198    11.00000    0.03551    0.02498 =
         0.02429    0.00657    0.00361   -0.00041
AFIX 137
H14A  2    0.649015   -0.098127    0.701345    11.00000   -1.50000
H14B  2    0.493110   -0.009007    0.729943    11.00000   -1.50000
H14C  2    0.723000   -0.076642    0.745565    11.00000   -1.50000
AFIX   0
HKLF 4


REM  full_a.res in P2(1)2(1)2(1)
REM wR2 = 0.0670, GooF = S = 1.066, Restrained GooF = 1.066 for all data
REM R1 = 0.0262 for 4196 Fo > 4sig(Fo) and 0.0266 for all 4253 data
REM 241 parameters refined using 0 restraints

END

WGHT      0.0341      0.3519

REM Highest difference peak  0.231,  deepest hole -0.208,  1-sigma level  0.034
Q1    1   0.8873  0.1897  0.7289  11.00000  0.05    0.23
Q2    1   0.5095 -0.0019  0.6373  11.00000  0.05    0.16
Q3    1   0.4373  0.2821  0.6341  11.00000  0.05    0.13
Q4    1   0.4596  0.5196  0.4656  11.00000  0.05    0.13
;
_shelx_res_checksum              38442
_shelx_hkl_file                  
;
   1   0   0    0.90    1.60
   1   0   0   -0.10    1.10
   1   0   0   -0.10    1.40
  -1   0   0    0.30    0.90
   1   0   0   -2.00    1.40
   1   0   0   -0.20    1.20
   2   0   0  902.61   31.30
   2   0   0  910.81   29.50
  -2   0   0  864.91   30.80
   2   0   0  915.61   32.00
   2   0   0  882.71   30.10
   3   0   0    1.40    3.00
   3   0   0   -2.20    3.90
   3   0   0   -0.30    2.20
   3   0   0    1.40    2.10
   3   0   0    4.50    4.30
   3   0   0    2.20    1.90
   3   0   0    0.40    4.50
  -3   0   0   -0.60    3.10
  -3   0   0   -0.20    1.30
   4   0   0  368.86   22.10
   4   0   0  394.16   16.70
   4   0   0  379.66   15.50
  -4   0   0  370.56   18.30
   4   0   0  405.16   14.60
   4   0   0  368.56   14.20
   4   0   0  354.46   23.10
  -4   0   0  402.46   15.60
  -4   0   0  421.56   30.30
  -4   0   0  395.46   14.30
  -4   0   0  394.06   13.80
   5   0   0    0.20    1.00
  -5   0   0    2.30    1.40
  -5   0   0    4.30    8.40
  -5   0   0   16.80    9.90
  -5   0   0   -1.70    2.10
   5   0   0    1.00    3.20
  -5   0   0    0.50    1.10
  -6   0   0   38.50    2.90
   6   0   0   44.10    5.70
   6   0   0   34.30    2.60
  -6   0   0   38.80   15.00
  -6   0   0   55.29    5.20
   6   0   0   41.50    2.60
   7   0   0    0.50    0.40
   7   0   0    0.00    0.60
   7   0   0    0.00    0.60
  -7   0   0    0.10    0.60
   0  -1   0   -0.30    0.40
   0  -1   0    0.10    0.30
   0  -1   0    0.80    0.60
   0   1   0    0.50    0.40
   0   1   0   -0.40    0.50
   0  -1   0    0.50    0.50
   1  -1   0   73.79    4.10
   1  -1   0   78.09    4.40
  -1   1   0   81.79    3.90
  -1   1   0   74.49    4.70
   1  -1   0   70.39    4.80
   1  -1   0   74.99    5.00
  -1  -1   0   76.49    3.50
  -1  -1   0   72.59    4.10
   1   1   0   73.49    3.50
   2  -1   0  362.46   14.10
   2   1   0  355.26   14.20
   2  -1   0  370.46   15.60
   2   1   0  357.16   13.80
   2   1   0  368.86   13.10
  -2  -1   0  349.67   13.50
  -2  -1   0  347.17   13.30
   2  -1   0  393.96   16.50
   2  -1   0  337.27   15.00
   2   1   0  358.56   14.80
   2   1   0  355.36   14.30
  -2   1   0  339.37   14.60
  -2   1   0  360.06   12.70
   3   1   0   39.30    4.40
   3  -1   0   40.00    6.30
   3  -1   0   43.50    4.50
   3  -1   0   32.50    6.60
  -3  -1   0   32.80    6.70
  -3  -1   0   38.50    3.50
   3   1   0   39.60    6.30
   3   1   0   39.30    4.60
   3   1   0   39.20    4.90
  -3   1   0   35.90    2.70
  -3   1   0   29.20    4.40
  -3   1   0   41.00    3.20
   3  -1   0   37.00    6.80
   3   1   0   47.00    7.00
  -3   1   0   39.90    6.40
   3  -1   0   44.40    4.70
   3  -1   0   34.00    5.40
  -3  -1   0   32.80    4.60
  -3  -1   0   36.70    3.00
   4   1   0   66.89    4.50
  -4   1   0   68.99    4.90
   4  -1   0   67.79    4.20
   4   1   0   57.49    6.20
  -4   1   0   68.59    3.50
   4   1   0   61.99    4.20
   4   1   0   61.79    6.40
  -4  -1   0   63.19    5.00
  -4  -1   0   69.19    4.30
  -4  -1   0   83.29    5.60
   4   1   0   71.89    4.30
   4  -1   0   69.69    5.90
  -4   1   0   73.69    4.10
   4   1   0   64.39    4.10
   4  -1   0   66.69    7.60
  -4  -1   0   70.29    8.00
  -4  -1   0   69.79   10.80
  -4   1   0   71.29    9.60
  -4   1   0   66.99    4.00
   4  -1   0   65.29    4.10
   4  -1   0   58.19   11.20
   4  -1   0   62.89    3.80
   4  -1   0   70.49   10.50
  -4   1   0   78.69   13.60
  -5  -1   0  295.17   13.30
   5  -1   0  297.97   11.40
  -5  -1   0  260.77   22.90
  -5  -1   0  285.47   20.60
   5   1   0  289.47   11.80
  -5   1   0  330.47   30.30
   5  -1   0  281.07   11.30
  -5  -1   0  309.27   11.90
  -5   1   0  265.77   20.90
  -5   1   0  291.07   12.70
   5   1   0  257.67   10.70
   5  -1   0  297.97   10.90
  -5  -1   0  289.87   10.90
   5   1   0  284.37   11.30
   5   1   0  302.97   11.30
   5   1   0  281.17   14.60
  -5   1   0  303.17   11.50
  -5   1   0  295.77   11.30
  -5  -1   0  288.77   11.40
   5  -1   0  277.17   13.50
  -6   1   0  348.27   12.00
  -6  -1   0  326.07   11.60
   6   1   0  308.47   14.90
  -6  -1   0  299.97   13.70
   6   1   0  325.97   11.60
   6  -1   0  319.27   11.40
  -6  -1   0  311.17   14.10
   6  -1   0  286.97   15.60
  -6  -1   0  327.37   12.10
  -6   1   0  300.27   13.20
  -6   1   0  325.37   13.50
  -6   1   0  318.57   26.20
   6  -1   0  355.96   12.00
  -6  -1   0  285.27   30.40
   6   1   0  350.16   11.70
   6   1   0  322.67   12.30
   7   1   0   43.40    2.30
  -7  -1   0   36.70    2.50
  -7   1   0   43.50    2.20
   7  -1   0   44.40    2.00
   7  -1   0   38.00    2.00
  -7  -1   0   39.00    2.20
   7  -1   0   39.90    2.20
   7   1   0   44.30    2.30
   0  -2   0 4605.14  145.89
   0   2   0 4957.40  145.79
   0   2   0 4861.21  145.19
   0  -2   0 4571.94  145.19
   0  -2   0 4674.23  145.69
   0  -2   0 4680.13  145.09
   1  -2   0 1604.24   53.19
  -1  -2   0 1574.24   50.49
  -1  -2   0 1647.44   51.09
  -1   2   0 1685.33   51.39
   1  -2   0 1604.74   51.99
   1   2   0 1624.64   49.99
  -1  -2   0 1627.74   50.89
   1  -2   0 1539.95   52.19
   1  -2   0 1684.93   53.49
   1  -2   0 1609.44   51.59
  -1   2   0 1570.64   51.89
   2  -2   0 1169.58   39.50
  -2  -2   0 1071.29   34.10
   2   2   0  923.81   35.90
   2  -2   0 1140.59   38.30
  -2   2   0 1068.09   34.00
   2  -2   0 1106.59   34.10
  -2  -2   0 1017.80   36.30
   2  -2   0 1112.79   37.10
  -2   2   0 1057.39   36.50
   2  -2   0 1013.90   37.30
  -2   2   0 1008.60   35.40
   3  -2   0  994.30   33.30
  -3   2   0 1018.10   32.00
   3  -2   0 1044.80   40.30
   3  -2   0 1009.70   38.70
   3  -2   0  978.10   37.30
  -3  -2   0 1000.30   33.30
   3  -2   0 1017.20   35.70
   3   2   0 1022.70   35.80
  -3   2   0 1012.40   32.80
  -3  -2   0  937.11   36.70
   3   2   0 1053.89   35.50
  -3  -2   0  955.40   34.60
  -3   2   0  981.70   35.10
  -3   2   0  969.80   36.50
   3  -2   0  903.61   37.00
  -4   2   0    4.90    2.00
  -4  -2   0    3.30    1.60
  -4  -2   0   18.00    6.40
  -4  -2   0    3.20    1.50
   4  -2   0  -13.10    7.50
   4  -2   0    5.50    9.40
  -4   2   0    5.10    4.60
  -4   2   0    3.30    1.30
   4  -2   0    4.20    2.60
   4   2   0    6.60    1.50
   4  -2   0   -2.10    4.80
  -4  -2   0   10.10    3.50
   4   2   0    5.30    1.80
   4  -2   0    5.30    1.30
  -4  -2   0   -5.30   10.20
   4   2   0    6.90    1.60
   4   2   0    3.70    1.40
  -4  -2   0    5.00    2.20
   4   2   0    3.20    1.60
  -4   2   0    6.00    1.40
   4  -2   0   13.90    5.20
   4  -2   0    6.70    1.70
  -4   2   0   -0.10    5.60
   4   2   0    6.00    3.00
   4   2   0   -0.80    2.60
   5   2   0   23.20    5.00
  -5   2   0   39.10    3.00
   5  -2   0   31.30    2.80
   5   2   0   33.80    3.00
   5   2   0   39.80    3.60
   5  -2   0   29.40    6.90
   5   2   0   32.30    3.00
  -5  -2   0   33.10    3.20
  -5  -2   0   30.60    2.80
   5   2   0   29.80    2.80
  -5   2   0   33.30    2.80
  -5  -2   0   35.80    4.80
  -5   2   0   33.20   10.30
  -5   2   0   35.40    9.60
  -5   2   0   32.80    4.10
  -5  -2   0   42.40   11.40
   5  -2   0   35.70    2.60
   5  -2   0   36.90    4.80
  -5  -2   0   37.60    3.60
  -6   2   0   74.39    3.80
  -6   2   0   54.49   12.00
   6   2   0   68.59    3.70
  -6  -2   0   62.09    5.90
  -6  -2   0   70.99    3.80
  -6  -2   0   63.99    4.30
   6   2   0   73.09    4.30
   6  -2   0   76.89    3.90
  -6  -2   0   73.69    4.00
   6   2   0   78.89    3.60
  -6   2   0   71.29    3.80
   6   2   0   77.19    7.50
  -6   2   0   70.19    6.30
   6  -2   0   70.79    3.70
  -7  -2   0  178.48    6.50
   7   2   0  189.38    6.60
  -7   2   0  188.68    6.50
  -7  -2   0  180.38    6.90
   7  -2   0  181.28    6.50
   7   2   0  176.38    6.70
   7  -2   0  196.68    6.70
   0  -3   0    1.60    1.30
   0   3   0    1.30    1.00
   0  -3   0    1.50    1.30
   1  -3   0    8.20    2.90
  -1  -3   0    9.90    1.90
   1  -3   0    7.30    2.10
  -1  -3   0    8.80    1.70
  -1  -3   0    7.70    1.40
   1  -3   0    8.40    2.70
   1  -3   0    8.60    2.30
   1  -3   0   11.30    3.30
   1  -3   0   13.90    1.60
  -1  -3   0   10.30    1.40
  -1   3   0   13.80    2.80
  -1   3   0   10.20    2.00
   1   3   0   11.30    2.30
  -1  -3   0    7.30    1.70
  -2   3   0  377.16   12.80
   2  -3   0  364.96   15.90
   2  -3   0  370.76   17.40
   2  -3   0  361.06   13.30
   2   3   0  384.76   15.60
  -2  -3   0  363.16   14.20
  -2  -3   0  366.26   14.30
   2  -3   0  382.66   16.80
   2  -3   0  380.46   18.50
  -2  -3   0  372.26   14.60
   2  -3   0  371.16   17.30
  -2  -3   0  385.16   13.10
  -2   3   0  350.96   15.80
   3  -3   0    9.00    5.40
  -3  -3   0   15.70    2.50
   3  -3   0   13.30    4.20
  -3   3   0   14.40    1.70
  -3   3   0   13.50    3.80
   3  -3   0   16.80    1.90
   3  -3   0   15.20    7.10
   3   3   0   17.50    3.80
   3   3   0   13.70    3.20
  -3  -3   0   17.90    2.20
  -3  -3   0    0.70    8.90
   3  -3   0    8.50    6.80
   3  -3   0   18.10    2.70
  -3   3   0   17.90    2.30
  -3   3   0   17.40    5.10
  -3  -3   0   19.10    5.20
   4   3   0 1040.80   35.00
  -4  -3   0 1013.80   34.50
  -4   3   0 1065.79   34.30
   4  -3   0 1094.89   34.30
  -4  -3   0 1050.69   39.20
   4  -3   0 1072.79   39.40
   4   3   0 1061.79   35.30
   4   3   0 1124.09   39.90
  -4  -3   0 1097.39   37.20
   4  -3   0 1100.59   42.80
  -4   3   0 1059.49   39.70
  -4   3   0 1055.49   41.60
  -4   3   0 1066.29   35.40
   4  -3   0 1056.29   35.10
   4   3   0 1135.19   42.40
  -4  -3   0 1097.59   35.60
  -4  -3   0 1077.09   40.10
  -4  -3   0  985.30   35.10
   4  -3   0 1094.29   48.40
   4   3   0 1068.09   35.10
   4  -3   0 1063.99   46.10
  -4  -3   0 1039.60   39.80
   4  -3   0 1015.30   35.40
   4   3   0 1051.19   35.60
   5  -3   0   20.90   26.70
  -5   3   0   40.00    4.20
   5   3   0   38.00    6.10
  -5  -3   0   39.90    9.30
  -5   3   0   37.90    9.40
  -5  -3   0   36.20    5.10
  -5  -3   0   36.40   10.00
  -5   3   0   42.20    2.90
   5   3   0   43.40    3.40
  -5  -3   0   63.49    9.30
  -5  -3   0   41.90    3.10
  -5   3   0   42.60    3.00
   5  -3   0    9.70   26.90
  -5  -3   0   59.19   14.40
   5  -3   0   41.70    3.20
   5   3   0   40.00    3.10
  -5  -3   0   41.30    3.50
   5   3   0   42.20    3.40
   5  -3   0   46.80    9.00
   5   3   0   45.90    3.80
  -5   3   0   49.20    9.90
   5   3   0   34.40    5.40
   5   3   0   43.40    3.60
  -5  -3   0   49.40    4.10
   6  -3   0  184.78    7.30
  -6  -3   0  183.28    7.40
   6   3   0  187.68   14.50
  -6  -3   0  177.68    8.00
  -6   3   0  171.38    6.70
  -6   3   0  166.38   18.80
   6   3   0  182.18    7.00
  -6   3   0  184.38    7.10
  -6  -3   0  178.38    7.10
   6   3   0  176.78    7.80
   6   3   0  174.38    7.00
  -7   3   0    4.60    0.70
   7  -3   0    4.30    0.60
   7   3   0    4.30    0.80
   7   3   0    5.10    0.80
  -7  -3   0    6.60    1.30
   0  -4   0 3683.23  122.09
   0  -4   0 3671.63  122.79
   0  -4   0 3863.11  121.29
   0   4   0 4076.89  120.89
   0  -4   0 4145.99  120.39
   0  -4   0 3815.72  121.69
   0  -4   0 3940.81  120.79
   1  -4   0 2142.79   67.89
   1  -4   0 2146.59   69.19
   1  -4   0 2259.37   68.69
   1   4   0 2134.19   67.59
  -1  -4   0 2029.70   66.89
   1  -4   0 2048.00   69.39
  -1   4   0 2226.48   67.89
  -1  -4   0 2234.48   65.69
   1  -4   0 2042.00   70.39
  -1  -4   0 1999.80   67.59
  -1  -4   0 1865.01   65.79
  -1  -4   0 2036.00   65.89
   2   4   0  714.03   25.50
   2  -4   0  660.63   27.60
  -2   4   0  701.13   24.30
   2  -4   0  658.33   26.00
  -2   4   0  654.63   25.40
  -2  -4   0  625.04   23.30
  -2  -4   0  606.74   23.60
   2  -4   0  691.63   21.90
   2  -4   0  648.64   29.10
   2   4   0  679.03   25.00
  -2   4   0  652.53   21.60
   2  -4   0  684.73   28.10
   2  -4   0  716.03   22.90
  -2  -4   0  638.34   25.90
  -2  -4   0  716.93   22.70
  -2  -4   0  633.84   23.50
  -2  -4   0  621.84   23.00
   2  -4   0  666.43   26.90
   3   4   0  471.65   20.60
   3  -4   0  458.15   16.00
  -3  -4   0  443.76   19.90
  -3  -4   0  486.85   18.00
  -3   4   0  460.85   22.70
   3  -4   0  457.75   17.20
  -3  -4   0  465.65   18.80
   3   4   0  447.96   16.70
  -3  -4   0  462.85   17.50
   3   4   0  455.55   16.60
   3  -4   0  476.55   25.90
   3  -4   0  444.06   16.30
   3  -4   0  491.95   26.90
   3  -4   0  478.35   25.10
  -3   4   0  476.75   21.50
  -3   4   0  506.75   17.00
   3   4   0  493.45   20.50
  -3   4   0  461.65   16.20
  -3  -4   0  458.75   22.70
   3  -4   0  480.15   26.10
   3  -4   0  446.76   23.60
  -3  -4   0  474.05   19.30
   4  -4   0    5.90   11.50
  -4  -4   0    3.20    2.50
  -4  -4   0    1.00    5.20
  -4  -4   0    7.10    5.00
  -4   4   0    2.30    1.20
  -4   4   0   -0.50    5.50
   4   4   0    2.60    1.50
  -4   4   0   -1.40    6.30
  -4   4   0    5.80    2.30
   4   4   0   -0.90    1.40
   4   4   0   -0.30    1.10
   4   4   0   -0.20    2.80
   4  -4   0   -2.00    6.90
  -4  -4   0   -6.60    9.10
  -4  -4   0    1.00    1.90
   4  -4   0    1.80    1.50
  -4  -4   0    1.50    1.60
   4   4   0    3.20    3.00
  -4  -4   0   -1.10    3.90
   4  -4   0   -1.30    9.70
  -4   4   0    0.40    0.80
  -5  -4   0   19.40    7.60
   5  -4   0   35.60   34.20
   5  -4   0   27.90    2.50
   5  -4   0   29.40   33.60
  -5  -4   0   21.00    3.00
  -5   4   0   27.60    2.20
   5   4   0   17.40    4.80
  -5   4   0   32.30    9.10
   5   4   0   27.70    3.00
  -5   4   0   25.30    2.50
  -5   4   0   28.60    8.70
   5  -4   0   26.90    9.70
   5   4   0   17.50    2.60
  -5  -4   0   28.10    2.70
  -5   4   0   27.50    4.40
   5   4   0   25.10    2.80
  -5  -4   0   36.90   10.40
   5   4   0   20.50    5.40
  -5  -4   0   24.40    8.70
  -5  -4   0   22.70    4.30
   5   4   0   22.00    3.40
   5   4   0   26.70    3.30
   6   4   0    1.60    1.10
  -6  -4   0    0.90    2.80
  -6  -4   0    1.00    0.80
  -6  -4   0    3.50    1.40
   6   4   0    1.60    0.90
   6   4   0    1.90    1.00
   6  -4   0    0.90    0.70
   6   4   0    2.00    0.90
   6   4   0    0.60    3.50
   6   4   0    2.30    1.00
  -6   4   0    1.80    0.70
   6  -4   0    0.20    1.00
  -6  -4   0    2.10    1.00
   7  -4   0   13.90    0.90
  -7   4   0   13.60    0.90
   7   4   0   12.80    1.00
   0  -5   0    2.30    2.00
   0  -5   0   -0.80    2.60
   0  -5   0   -1.90    2.50
   0  -5   0    0.80    1.00
   0  -5   0    3.30    1.30
   0   5   0   -1.30    3.80
   0   5   0    0.40    1.70
   0  -5   0    2.20    2.60
   0   5   0   -0.70    1.90
   0  -5   0    4.90    4.80
  -1  -5   0    8.60    1.50
   1  -5   0   12.50    2.10
   1  -5   0    6.10    3.50
  -1  -5   0    8.80    2.60
  -1   5   0   10.70    3.10
  -1  -5   0   15.60    3.60
  -1  -5   0   14.40    6.20
   1   5   0    9.40    3.00
  -1   5   0   12.40    2.40
   1  -5   0   10.80    3.70
  -1   5   0    1.20    4.70
  -1  -5   0    6.20    2.60
   1  -5   0    4.80    3.70
   1  -5   0    8.60    5.50
  -1  -5   0    8.20    2.00
  -1  -5   0   10.30    1.90
   1  -5   0    7.40    3.50
   1  -5   0   10.10    1.60
   2  -5   0  188.68    7.40
   2  -5   0  187.68    8.40
   2  -5   0  187.08   13.80
  -2  -5   0  196.88    8.30
  -2   5   0  196.68   11.40
  -2  -5   0  185.78    8.60
  -2  -5   0  183.68    9.90
   2   5   0  185.98    8.80
  -2   5   0  185.58    7.90
   2  -5   0  204.18   15.50
   2  -5   0  168.98   20.10
  -2  -5   0  177.58    9.50
   2   5   0  177.58   10.20
   2   5   0  193.08   10.80
   2  -5   0  192.78   12.60
   2  -5   0  204.88   13.60
   2   5   0  185.28    8.10
  -2  -5   0  180.48    7.40
  -2  -5   0  191.78   10.60
  -2   5   0  192.98    9.80
   2  -5   0  178.48    6.90
   3   5   0  103.99    8.90
   3   5   0  116.69    6.50
   3  -5   0  105.09    5.30
  -3  -5   0  107.59    8.60
   3   5   0  120.69    6.60
   3   5   0  110.59    5.90
  -3  -5   0  116.49    9.20
  -3  -5   0  114.79    7.70
  -3  -5   0  120.19    5.80
  -3  -5   0  107.09    6.30
   3  -5   0  119.79   16.70
   3  -5   0  107.79   14.00
   3   5   0  116.29    5.90
   3   5   0  118.39    9.20
  -3  -5   0  120.19    6.80
   3  -5   0  111.29    5.30
  -3  -5   0  103.89    9.80
   3  -5   0  128.99   14.10
  -3   5   0  102.39    4.70
  -3   5   0  113.49    5.60
   3  -5   0  111.79    4.70
  -3   5   0  130.59    9.60
  -3   5   0  114.59   10.60
   3  -5   0  102.89    6.50
   3  -5   0  129.79   16.00
   3   5   0  113.69    5.90
   3   5   0  105.09    5.90
   3  -5   0  129.89   13.40
   4   5   0  120.19    5.90
   4   5   0  134.39    7.30
   4   5   0  135.39    6.70
  -4  -5   0  135.39    6.90
   4  -5   0  138.29   14.40
  -4   5   0  129.89    5.30
  -4   5   0  132.99   12.80
  -4  -5   0  138.89    8.60
  -4   5   0  123.89   13.00
  -4   5   0  127.79    5.50
  -4  -5   0  123.09   12.10
  -4  -5   0  111.19    6.70
  -4  -5   0  136.79   10.50
   4   5   0  131.69    7.10
   4  -5   0  128.29    5.00
   4  -5   0  126.39    6.10
   4  -5   0  137.89   24.10
   4   5   0  127.79   10.30
  -4  -5   0  140.89   11.60
   4   5   0  142.29   10.90
   4   5   0  128.09    6.60
   4  -5   0  132.09   15.10
   4  -5   0  192.58   25.80
   4   5   0  120.49    7.60
  -4  -5   0  123.49    6.10
   5   5   0  535.15   24.00
   5   5   0  551.24   19.50
   5  -5   0  590.84   33.60
  -5  -5   0  535.65   19.90
   5  -5   0  532.65   18.70
  -5  -5   0  536.95   19.10
   5   5   0  524.65   19.00
  -5   5   0  556.04   18.20
   5   5   0  544.15   24.30
   5   5   0  553.14   19.30
  -5  -5   0  526.45   21.70
  -5  -5   0  537.75   18.70
   5   5   0  545.85   18.20
   5   5   0  503.35   17.20
   5   5   0  577.74   20.20
  -5  -5   0  555.14   26.10
  -6  -5   0   12.90    3.60
   6   5   0   14.80    1.50
   6   5   0   13.20    4.20
   6   5   0   15.90    1.80
  -6  -5   0   15.20    1.60
  -6  -5   0   12.10    1.60
   6   5   0   10.60    1.40
   6  -5   0   13.00    1.40
  -6  -5   0   16.20    2.10
   6   5   0   13.30    1.50
  -6   5   0   15.00    1.30
   6   5   0   14.00    1.50
   0  -6   0   68.59    4.30
   0  -6   0   68.09    6.70
   0   6   0   71.99    4.50
   0   6   0   78.59    5.90
   0  -6   0   70.39    9.20
   0  -6   0   75.69    9.00
   0   6   0   66.49    4.00
   0  -6   0   72.89    6.80
   0  -6   0   62.49    7.10
   0  -6   0   78.09    4.70
  -1   6   0   62.39    4.60
  -1  -6   0   59.69    7.20
  -1  -6   0   56.99    6.50
   1   6   0   53.09    5.70
  -1  -6   0   56.19   12.70
   1  -6   0   46.70    8.90
  -1  -6   0   63.49    5.20
   1   6   0   48.30    3.90
   1  -6   0   46.50    8.00
   1   6   0   63.79    4.90
   1  -6   0   55.19    7.30
  -1  -6   0   65.29    4.10
  -1   6   0   61.59    5.20
  -1   6   0   61.79    4.90
   1  -6   0   51.19    3.00
  -1  -6   0   55.99    5.40
  -1  -6   0   62.19    7.40
   1  -6   0   62.99    4.40
  -1   6   0   55.59    6.00
   1   6   0   52.79    4.10
   1  -6   0   60.39    8.40
   1  -6   0   57.79    7.40
   1   6   0   56.49    3.70
   2  -6   0  267.67    9.40
   2  -6   0  268.57   10.10
  -2  -6   0  251.37   13.20
  -2  -6   0  274.37   12.00
   2   6   0  245.58   10.10
   2   6   0  291.57   14.10
   2   6   0  267.67   10.70
   2   6   0  248.88   11.00
   2  -6   0  227.18    9.70
  -2  -6   0  258.87   13.90
   2  -6   0  272.77   16.80
  -2   6   0  238.28   10.80
   2   6   0  251.07   13.80
  -2  -6   0  273.27   14.90
   2   6   0  268.27   10.40
   2   6   0  264.77   10.50
  -2  -6   0  260.67   10.10
   2  -6   0  258.97   17.90
   2  -6   0  267.97   19.30
  -2   6   0  263.67   10.30
  -2   6   0  278.77   13.90
  -2   6   0  253.37    9.00
   2  -6   0  255.37   19.60
   2   6   0  271.67   11.60
   3   6   0    9.20    3.90
  -3  -6   0    5.80    2.30
   3   6   0    6.30    1.80
   3  -6   0    6.90    8.00
  -3   6   0    5.20    1.10
   3  -6   0    8.80    2.70
   3   6   0    6.00    3.30
   3   6   0    6.50    1.90
   3  -6   0    4.70    9.70
   3  -6   0    5.50    1.10
   3   6   0    2.10    1.50
   3   6   0    3.10    1.50
  -3  -6   0    2.50    3.30
  -3  -6   0    5.20    5.40
   3  -6   0   14.50   10.40
  -3  -6   0    4.90    1.70
   3  -6   0    4.10   12.40
   3  -6   0    3.30    1.30
  -3   6   0    4.90    1.40
  -3   6   0    9.70    5.20
  -3   6   0    1.20    5.00
  -3  -6   0    4.10    2.30
   3  -6   0    7.80    1.70
   3   6   0    7.30    1.80
   3   6   0    4.90    1.80
  -3  -6   0    4.80    5.60
  -4  -6   0  152.38   15.70
  -4  -6   0  158.48    7.50
   4  -6   0  153.58    5.90
   4   6   0  154.48    6.20
   4   6   0  158.78    8.10
   4   6   0  155.68    7.30
  -4   6   0  157.78    6.30
  -4   6   0  138.09   14.10
   4  -6   0  148.89   17.00
  -4  -6   0  157.18    6.90
  -4  -6   0  174.28   11.80
  -4  -6   0  151.48    9.40
   4  -6   0  158.48   17.90
   4   6   0  160.88    9.90
   4   6   0  160.38   12.10
   4  -6   0  160.18    6.90
   4   6   0  168.38   11.70
   4   6   0  164.58    8.10
  -4  -6   0  157.38    7.90
   4  -6   0  163.68   26.00
   4  -6   0  145.69   22.70
  -4   6   0  164.48   13.70
   4   6   0  158.58    7.60
   4   6   0  171.98    7.80
  -4  -6   0  147.89   13.70
   5  -6   0  137.59    6.00
  -5  -6   0  136.89    6.10
   5   6   0  132.09    6.30
  -5  -6   0  135.69    6.40
   5   6   0  126.69   10.20
   5   6   0  135.69    6.60
   5  -6   0  142.89    5.70
   5   6   0  154.38   10.90
   5   6   0  136.09    6.30
  -5  -6   0  119.69    8.40
   5   6   0  141.99    6.90
  -5  -6   0  142.69    7.10
   5   6   0  139.99    5.90
   5  -6   0  159.28   16.60
  -5   6   0  166.48   14.70
  -5   6   0  148.09    5.50
   6   6   0    1.20    0.90
   6  -6   0    0.20    0.50
  -6  -6   0    1.60    1.30
   6   6   0   -0.20    0.70
  -6  -6   0    0.50    0.70
  -6   6   0    0.50    0.50
   6   6   0    0.40    0.70
   0  -7   0    1.60    1.00
   0  -7   0    0.90    1.00
   0  -7   0   -0.40    0.80
   0  -7   0    0.60    1.50
   0   7   0    0.30    1.00
   0   7   0    1.80    1.30
   0   7   0   -1.00    1.30
   0  -7   0   -6.50   15.30
   0  -7   0    9.50    5.70
   0  -7   0    1.80    4.40
   0   7   0   -0.70    1.20
   0   7   0    0.10    1.10
   0  -7   0    2.30    6.30
   0  -7   0    8.70    6.30
   0   7   0    1.80    2.70
   0   7   0   -0.80    1.70
  -1   7   0   15.00    2.20
  -1  -7   0   19.20    2.30
   1   7   0   17.20    2.30
   1   7   0   18.50    2.30
  -1  -7   0   17.60    2.20
   1   7   0   18.40    4.20
   1   7   0   23.30    3.20
   1  -7   0    3.50    7.20
  -1  -7   0   11.40    5.90
   1  -7   0   13.00    6.30
  -1  -7   0   15.70    1.90
  -1   7   0   21.50    3.30
   1  -7   0   20.10    3.20
   1   7   0   17.10    3.70
   1  -7   0   21.30    7.90
  -1  -7   0   19.40    7.00
  -1  -7   0   17.30    4.20
  -1   7   0   17.20    3.40
   1   7   0   18.90    2.80
   1  -7   0   18.10    1.90
  -1  -7   0   20.80    6.30
   1   7   0   17.50    4.20
  -1  -7   0   17.70    2.70
   1  -7   0   28.40   11.50
   1  -7   0   15.60    2.10
   1   7   0   20.50    4.10
  -1   7   0   22.80    2.80
   1  -7   0   11.90    7.10
   2   7   0   46.70    5.90
   2  -7   0   52.89   12.00
   2  -7   0   29.90   11.00
  -2  -7   0   25.80    7.30
  -2  -7   0   31.40    3.40
  -2  -7   0   41.60    4.20
  -2   7   0   33.30    4.50
   2  -7   0   29.90   10.90
  -2  -7   0   38.10    5.30
  -2  -7   0   38.10    7.40
   2  -7   0   33.90    3.10
  -2  -7   0   39.90   10.60
  -2   7   0   40.30    5.20
  -2   7   0   38.10    2.30
   2  -7   0   36.10    2.40
   2   7   0   31.80    3.20
   2  -7   0   32.20    3.90
   2   7   0   41.00    3.50
   2  -7   0   31.40    9.90
  -2   7   0   34.40    3.10
   2   7   0   36.30    4.00
   2  -7   0   29.10    9.50
   2  -7   0   35.30    3.00
   2   7   0   33.50    5.80
   2   7   0   37.10    3.10
   2   7   0   46.10    6.60
   3   7   0 1405.86   50.59
   3   7   0 1394.46   45.60
   3  -7   0 1299.97   44.30
   3  -7   0 1378.46   43.80
  -3  -7   0 1316.97   45.00
   3   7   0 1370.56   45.50
   3  -7   0 1553.54   62.19
   3  -7   0 1321.57   62.89
   3   7   0 1451.85   46.50
   3  -7   0 1370.26   46.60
   3   7   0 1285.47   43.90
  -3  -7   0 1349.16   44.30
  -3  -7   0 1422.96   48.20
   3  -7   0 1466.55   56.49
   3   7   0 1382.26   51.09
  -3   7   0 1415.76   48.20
   3  -7   0 1363.06   44.70
  -3   7   0 1345.27   43.50
   3   7   0 1426.26   45.20
   3  -7   0 1404.06   57.79
   3   7   0 1454.05   46.70
  -3  -7   0 1307.57   46.90
  -3  -7   0 1415.66   45.40
   4   7   0  110.39    9.70
  -4  -7   0  104.49    5.20
   4  -7   0  100.69    4.50
  -4  -7   0  105.69    6.10
   4   7   0  117.59    6.00
   4   7   0  104.39    5.70
   4   7   0  119.09    7.20
   4  -7   0  114.59    5.20
   4   7   0  102.79    9.70
   4   7   0  107.49    6.20
  -4  -7   0  106.29    5.80
   4   7   0  112.09    6.20
  -4   7   0   98.69   10.40
   4   7   0  112.29    5.00
  -4  -7   0  133.99   14.00
  -4  -7   0  102.99    7.80
  -4   7   0  112.59    4.50
   5  -7   0    5.60    1.00
   5   7   0   12.50    4.10
   5   7   0    5.90    1.20
   5   7   0    6.80    1.50
   5  -7   0    4.10    0.90
  -5   7   0    4.70    0.80
  -5  -7   0    3.30    1.60
   5   7   0    2.10    1.20
   5   7   0    4.00    4.10
  -5  -7   0    5.10    1.20
   5   7   0    3.00    1.00
  -5  -7   0    6.30    3.30
   5   7   0    5.00    1.20
   6   7   0   50.79    2.40
  -6   7   0   48.60    2.70
  -6  -7   0   52.89    2.30
   6  -7   0   53.59    2.30
   0   8   0  777.52   26.10
   0  -8   0  798.92   37.80
   0   8   0  714.53   29.10
   0  -8   0  718.63   40.80
   0   8   0  776.22   26.60
   0  -8   0  807.02   26.60
   0  -8   0  757.52   34.70
   0  -8   0  786.42   35.50
   0  -8   0  744.73   27.60
   0  -8   0  760.52   25.20
   0   8   0  731.33   29.60
   0   8   0  777.42   26.00
   0  -8   0  787.42   33.20
   0   8   0  806.42   26.80
   0  -8   0  771.42   25.60
   0   8   0  733.83   27.00
   1  -8   0   79.99    3.90
   1  -8   0   88.69    6.10
   1   8   0   66.89    4.50
  -1  -8   0   69.69    4.40
   1   8   0   71.99    4.40
   1   8   0   78.49    8.30
  -1  -8   0   84.59    4.70
   1  -8   0  102.09   23.10
   1  -8   0   79.69    4.60
  -1   8   0   66.39    6.00
   1   8   0   67.59    4.40
   1  -8   0   99.39   13.50
  -1   8   0   83.19    4.90
  -1  -8   0   88.79   13.60
   1   8   0   77.09    5.20
  -1   8   0   69.79    4.50
  -1   8   0   81.59    4.70
  -1  -8   0   71.89   12.40
  -1   8   0   73.29    4.60
  -1  -8   0   79.19    4.00
  -1   8   0   88.79    7.50
   1  -8   0   75.19    4.10
   1  -8   0   71.49   16.50
   1   8   0   74.99    8.00
  -1  -8   0   93.19   12.80
   1   8   0   84.49    5.70
   1  -8   0   92.19   13.40
   1  -8   0  123.99   23.70
  -1  -8   0   84.99    6.00
  -1  -8   0   84.89   12.50
   2  -8   0   85.59   16.30
   2   8   0   80.49    8.90
  -2   8   0   84.89    4.70
   2   8   0   79.49    5.70
   2   8   0   85.99    5.10
  -2   8   0   75.39    7.00
  -2  -8   0   80.99    4.90
  -2  -8   0   81.49    4.30
   2  -8   0   86.39   15.60
   2  -8   0   65.99   15.70
   2   8   0   86.29    5.60
   2  -8   0   73.29   14.70
   2  -8   0   81.39    4.70
  -2   8   0   83.09    4.90
   2  -8   0   84.99    4.10
   2  -8   0   86.09    4.40
  -2  -8   0   98.09   10.20
   2  -8   0   74.19    6.30
  -2  -8   0   96.69   13.70
   2   8   0   80.09    4.40
   2   8   0   84.79    5.10
   2   8   0   86.19    9.10
  -2  -8   0   82.19   12.50
  -2  -8   0   85.99    5.10
  -2   8   0   84.19    5.00
   2  -8   0   87.99   16.50
  -2  -8   0   78.19    6.10
   3   8   0  236.58   14.20
   3  -8   0  240.88    9.70
   3   8   0  247.08   10.00
   3  -8   0  217.88   11.70
  -3  -8   0  255.27   27.70
  -3   8   0  240.08    8.40
  -3  -8   0  222.78   11.80
   3  -8   0  247.18    8.90
   3   8   0  243.58   10.20
  -3  -8   0  216.18   20.30
  -3  -8   0  239.18   10.00
  -3   8   0  243.68   12.10
  -3  -8   0  237.88   16.40
   3  -8   0  269.37   27.00
   3  -8   0  245.18    9.30
   3  -8   0  252.37   31.70
   3   8   0  247.68   10.80
   3   8   0  244.98   10.30
   3   8   0  256.67   15.10
  -3  -8   0  230.38   10.10
   3  -8   0  237.68    9.30
   3   8   0  256.57   11.00
   3  -8   0  204.88   22.30
   3  -8   0  253.27   28.20
  -3  -8   0  239.88    9.30
   4   8   0    3.10    1.40
  -4   8   0    0.60    5.00
   4   8   0    4.60    1.50
   4   8   0    4.60    1.50
  -4  -8   0    0.30    3.20
   4  -8   0    4.00    0.90
   4  -8   0    3.10    0.90
  -4   8   0    4.40    0.90
   4  -8   0   20.60   15.30
   4   8   0    3.90    1.30
  -4  -8   0    4.10    1.10
  -4  -8   0    3.50    1.60
   4   8   0    4.00    1.50
  -4  -8   0    6.80    2.30
   4   8   0    2.40    4.50
  -5  -8   0  158.48    6.60
   5   8   0  145.89    5.90
   5  -8   0  148.69    5.50
   5   8   0  141.09    6.00
  -5  -8   0  146.49    5.60
   5   8   0  135.69    5.50
   5   8   0  148.79    6.10
   5  -8   0  162.08    6.10
   0  -9   0   -4.30   10.30
   0   9   0    4.30    3.90
   0  -9   0   25.40   12.70
   0  -9   0    1.70    2.10
   0  -9   0   -0.20   13.40
   0  -9   0   -0.80    1.00
   0   9   0    0.00    1.00
   0   9   0   -0.10    1.30
   0   9   0    1.20    1.00
   0  -9   0   -9.20   17.00
   0  -9   0    1.10    0.80
   0   9   0    0.80    1.60
   0  -9   0   -1.10    0.90
   0   9   0    1.00    1.10
   1  -9   0  268.47   26.30
   1   9   0  197.48   16.80
  -1  -9   0  208.18   22.60
   1  -9   0  202.98    9.10
   1  -9   0  224.18   27.40
   1   9   0  195.58   12.80
   1   9   0  204.48   14.10
   1  -9   0  293.37   30.40
  -1  -9   0  201.78   10.70
   1  -9   0  223.08    8.70
  -1   9   0  226.88    9.80
  -1  -9   0  204.28    9.10
  -1  -9   0  230.88   21.70
  -1  -9   0  209.98   18.70
   1  -9   0  234.18   10.00
  -1   9   0  222.08   14.50
   1  -9   0  211.78   10.80
  -1   9   0  212.68    9.60
   1   9   0  215.48    9.70
   1   9   0  222.88    9.90
   1  -9   0  159.68   19.70
   2   9   0    2.50    1.40
   2   9   0    2.10    1.10
  -2   9   0    1.80    3.80
  -2  -9   0    2.00    2.60
  -2   9   0    1.50    1.30
  -2  -9   0    2.40    1.40
  -2  -9   0    3.10    1.00
  -2  -9   0   -0.50    1.40
   2  -9   0    0.70    0.70
   2   9   0    2.80    4.50
   2   9   0    6.00    1.70
   2  -9   0    1.00    1.20
  -2  -9   0   -3.00   10.30
   2  -9   0    0.90   17.50
   2  -9   0   -0.20    2.70
   2   9   0    3.30    1.20
   2  -9   0    1.20    0.70
  -2   9   0    0.10    1.00
   2   9   0    3.60    5.10
   2  -9   0   10.60   18.40
   2  -9   0   15.30   20.30
   2   9   0    1.70    1.20
  -2   9   0   -0.80    1.40
   3  -9   0   63.79    3.70
   3   9   0   70.29    5.10
   3   9   0   62.99    3.90
   3   9   0   55.09    7.60
  -3   9   0   70.09    4.20
  -3   9   0   65.79    3.70
   3   9   0   63.19    4.40
   3  -9   0   74.99   18.90
   3  -9   0   56.49    7.50
   3  -9   0   62.89    3.00
   3  -9   0   55.19    3.80
   3  -9   0   62.99    3.50
   3   9   0   76.59    8.70
   3   9   0   69.29    4.10
  -3  -9   0   63.69    4.30
   3   9   0   62.59    4.00
  -3  -9   0   65.49    3.60
  -3  -9   0   58.89    4.20
   3   9   0   60.79    4.10
   4   9   0  378.16   12.80
   4   9   0  318.87   16.00
   4  -9   0  348.97   12.10
  -4  -9   0  355.26   15.10
   4   9   0  338.47   12.40
  -4  -9   0  369.96   13.10
   4   9   0  330.97   12.80
  -4   9   0  353.36   12.80
   4  -9   0  364.26   12.20
  -4  -9   0  368.16   12.20
   4   9   0  348.57   12.60
  -5   9   0   -0.30    0.70
  -5  -9   0    0.10    0.70
   5   9   0    1.90    1.00
   0 -10   0   93.39    5.30
   0 -10   0  109.99    4.80
   0 -10   0  106.59    5.10
   0 -10   0  114.79    7.40
   0  10   0  110.99    5.40
   0  10   0  100.19    9.80
   0  10   0  109.09    5.10
   0  10   0   98.39    5.50
   0  10   0  103.19    5.50
   0  10   0   93.49    5.40
  -1  10   0    2.70    1.00
   1  10   0    1.90    5.00
   1  10   0    2.00    1.50
  -1  10   0    4.00    5.10
   1  10   0    1.10    1.10
  -1 -10   0    1.80    0.80
  -1 -10   0    2.90    1.50
  -1 -10   0    2.30    2.60
   1 -10   0    0.80    2.70
   1 -10   0    0.70    0.90
   1  10   0    1.40    1.10
   1  10   0    2.50    1.30
   1 -10   0    0.80    1.20
  -1  10   0    1.70    1.10
   1  10   0    2.10    1.20
   1 -10   0    1.30    0.80
  -1 -10   0    0.10    1.10
   2  10   0   73.79    4.50
  -2 -10   0   75.09    4.20
   2  10   0   76.39    4.30
   2  10   0   75.49    8.60
   2 -10   0   76.79    7.10
   2  10   0   71.59    4.30
  -2 -10   0   85.49    6.60
  -2 -10   0   80.19    4.70
   2 -10   0   79.59    3.60
  -2  10   0   79.29    4.40
   2 -10   0   79.89    4.00
   2 -10   0   82.49    4.40
  -2  10   0   76.89    8.00
  -2 -10   0   78.29    4.20
  -2  10   0   81.89    4.20
   2  10   0   71.69    4.40
   2  10   0   80.29    4.40
  -3 -10   0   26.60    4.40
   3  10   0   30.70    2.40
   3  10   0   30.10    2.50
  -3  10   0   24.70    2.20
   3 -10   0   24.80    1.90
  -3 -10   0   26.00    2.00
   3  10   0   28.20    3.00
   3  10   0   24.20    2.20
   3 -10   0   27.80    1.60
   3  10   0   26.50    2.20
   3  10   0   28.70    6.40
  -3 -10   0   29.00    2.80
   4  10   0   27.60    1.80
  -4 -10   0   27.80    1.70
   4  10   0   27.00    1.90
   4 -10   0   28.80    1.60
  -4  10   0   29.20    1.90
   0  11   0   -0.40    0.80
   0 -11   0    0.60    0.60
   0 -11   0    0.90    4.00
   0 -11   0    0.70    1.10
   0 -11   0    1.60    0.90
   0  11   0    0.00    0.70
   0  11   0   -2.40    1.70
   1 -11   0  168.08    6.50
   1 -11   0  165.38    6.20
   1 -11   0  169.78    6.90
  -1  11   0  155.78    6.10
  -1 -11   0  149.79    9.50
   1  11   0  167.38    6.80
   1  11   0  175.18    6.60
  -1 -11   0  165.18    7.30
   1  11   0  157.68    6.80
   1  11   0  157.58    6.60
  -1 -11   0  167.38    6.30
  -1  11   0  172.78    6.80
   2  11   0   29.50    2.10
  -2 -11   0   29.70    1.90
   2  11   0   28.20    2.20
   2 -11   0   29.80    1.70
   2  11   0   24.70    2.10
   2 -11   0   27.40    1.90
   2  11   0   33.80    2.20
  -2 -11   0   33.40    2.70
  -3 -11   0   50.39    2.30
   3 -11   0   54.09    2.40
   3  11   0   50.39    2.50
  -3  11   0   53.49    2.50
   0 -12   0  169.78    5.90
   0  12   0  172.18    6.30
  -1  12   0    0.40    0.60
  -1 -12   0    0.50    0.50
   1  12   0    2.10    1.00
   0   0  -1   -0.10    0.20
   0   0  -1   -0.30    0.20
   0   0  -1   -0.30    0.10
   1   0   1 7775.72  238.58
   1   0  -1 7381.96  238.28
   1   0   1 8125.59  237.78
   1   0   1 8194.38  238.48
   1   0  -1 7901.41  238.78
   1   0  -1 7837.32  238.88
   1   0  -1 7546.44  239.18
   1   0  -1 7949.80  239.38
   1   0   1 7616.84  237.98
   1   0   1 7421.76  237.58
  -1   0   1 7758.32  237.88
   1   0   1 7641.34  238.88
  -1   0  -1 7621.24  237.78
   2   0  -1   25.90    2.90
   2   0   1   28.50    2.80
  -2   0  -1   28.50    2.70
   2   0   1   26.80    3.70
  -2   0  -1   22.90    4.60
   2   0   1   20.90    3.30
   2   0  -1   33.60    4.90
   2   0  -1   25.70    3.70
   2   0   1   19.10    2.50
   2   0  -1   28.70    4.50
  -2   0  -1   22.30    2.80
   2   0   1   34.80    5.20
  -2   0   1   27.80    3.10
   2   0   1   25.10    4.10
  -2   0   1   34.80    4.40
  -2   0   1   28.70    4.30
   3   0  -1 1407.46   45.90
   3   0  -1 1414.76   49.30
  -3   0  -1 1392.36   44.70
   3   0  -1 1349.86   48.10
   3   0   1 1368.06   48.70
   3   0   1 1349.07   47.80
   3   0  -1 1292.17   46.80
  -3   0  -1 1339.57   46.10
   3   0  -1 1478.85   46.70
  -3   0   1 1328.67   47.40
   3   0  -1 1402.56   44.70
  -3   0   1 1391.86   44.80
  -3   0  -1 1381.16   44.00
   3   0  -1 1396.36   46.80
  -3   0   1 1332.57   46.10
   3   0   1 1429.96   46.00
  -3   0   1 1315.67   44.40
  -3   0  -1 1310.07   47.70
   3   0   1 1404.16   47.10
  -4   0  -1   23.20    2.80
   4   0   1   29.00    2.70
   4   0  -1   19.10    8.70
   4   0   1   25.40   10.80
  -4   0   1   29.80    2.80
   4   0  -1   28.60    2.70
   4   0   1   19.30    9.90
   4   0  -1   25.90    2.80
   4   0  -1   12.10    4.20
   4   0   1   29.00    4.40
   4   0   1   24.00    2.70
   4   0  -1   21.80    9.70
  -4   0  -1   29.00    8.30
  -4   0   1   26.80    2.70
   4   0  -1   30.10    4.50
  -4   0  -1   17.70    5.80
  -4   0   1   28.40    2.40
  -4   0   1   19.50    7.00
   4   0   1   26.40    2.70
  -4   0   1   23.40    5.90
  -4   0  -1   25.50    3.40
  -4   0   1   21.60    3.20
   5   0   1  121.89    6.10
  -5   0   1  150.78   15.30
  -5   0  -1  163.58    8.60
   5   0  -1  121.19    6.50
   5   0   1  150.68    9.50
  -5   0   1  169.58    8.70
  -5   0  -1  132.09    6.60
   5   0  -1  137.49    9.40
  -5   0   1  158.68    7.10
   5   0  -1  162.88    7.10
  -5   0   1  138.89    6.10
   5   0   1  139.79    6.40
  -5   0  -1  142.69    6.20
   5   0  -1  136.89    6.30
  -5   0  -1  152.68    7.00
   5   0   1  158.08    7.10
  -5   0   1  135.49    6.70
  -5   0  -1  158.18   16.70
  -5   0  -1  119.79   14.90
   5   0   1  130.69    6.50
  -5   0   1  147.69   15.30
  -6   0   1 1158.48   48.80
   6   0  -1 1159.28   37.50
   6   0  -1 1203.38   38.00
  -6   0  -1 1170.68   38.10
  -6   0   1 1247.98   38.30
  -6   0  -1 1064.79   50.99
   6   0   1 1125.69   40.40
   6   0   1 1166.78   37.60
  -6   0  -1 1197.98   39.70
   6   0  -1 1102.89   40.20
  -6   0  -1 1180.08   38.40
   6   0   1 1214.78   37.80
  -6   0   1 1162.98   39.70
  -6   0   1 1227.98   39.00
   7   0  -1    7.80    1.10
   7   0  -1    5.10    1.10
   7   0   1    7.90    1.00
  -7   0   1    9.30    1.60
   7   0   1    6.50    0.90
  -7   0   1    7.10    1.00
   7   0  -1    7.60    1.00
  -7   0  -1    6.90    1.00
  -7   0  -1   10.00    1.50
   0  -1  -1 5153.78  162.78
   0  -1  -1 5297.77  163.18
   0  -1   1 5234.68  162.98
   0  -1   1 5370.66  162.98
   0   1  -1 5479.45  163.18
   0  -1  -1 5389.56  163.08
   1  -1   1 3241.68  102.99
  -1  -1  -1 3265.97  102.39
   1  -1   1 3421.86  103.69
   1  -1   1 3067.89  104.89
   1  -1   1 3342.87  104.79
   1  -1   1 3271.87  103.29
   1   1  -1 3495.15  102.29
  -1  -1  -1 3530.55  102.79
   1   1  -1 3367.36  102.79
   1  -1  -1 3298.37  103.39
  -1   1  -1 3324.17  103.39
   1  -1  -1 3269.67  104.39
  -1  -1   1 3238.88  102.39
   1  -1  -1 3276.27  103.09
   2   1  -1 2206.78   65.79
   2  -1   1 2062.59   67.99
   2   1  -1 2062.79   68.29
  -2   1   1 2087.39   68.09
   2  -1   1 2113.49   67.49
  -2   1   1 2156.08   66.29
   2   1  -1 2136.09   67.89
   2  -1   1 2128.19   69.99
  -2   1   1 2080.19   67.19
   2   1  -1 2046.60   65.79
  -2  -1  -1 2162.98   66.09
   2  -1   1 2105.89   68.59
   2   1  -1 2143.39   67.09
   2  -1   1 2124.49   69.19
  -2  -1  -1 2024.10   66.69
   2   1  -1 2174.38   67.89
   2   1  -1 2125.49   67.49
   2  -1  -1 2121.79   70.19
   2   1   1 2108.29   67.59
   2   1   1 2109.89   67.89
   2  -1  -1 2102.09   68.89
  -2  -1   1 2162.88   66.39
  -2   1  -1 2165.18   67.29
  -2  -1   1 2080.69   66.89
   2  -1  -1 2133.09   68.39
  -2   1  -1 2067.49   68.19
  -2  -1   1 2060.39   67.79
   2   1   1 2092.69   67.29
  -2   1  -1 2120.29   66.19
   2  -1  -1 2062.29   69.29
   2  -1  -1 2101.69   67.89
   2   1   1 2143.39   65.99
   2   1   1 2089.19   67.79
   3  -1   1   65.59    8.10
  -3   1   1   59.39    6.10
   3  -1   1   54.29    7.70
  -3  -1  -1   62.09    6.50
   3  -1   1   65.49    4.90
  -3  -1  -1   45.10    7.70
  -3   1   1   65.29    4.20
   3   1  -1   61.89    7.70
   3   1  -1   63.09    7.50
   3   1  -1   67.59    5.80
   3   1  -1   59.59    5.20
   3  -1   1   60.79    5.60
  -3  -1  -1   66.19    3.90
   3   1  -1   60.99    5.30
   3  -1   1   52.49    8.10
  -3   1   1   71.49    7.80
   3  -1   1   68.59    7.00
  -3   1   1   60.79    3.40
  -3  -1  -1   66.99    4.30
   3  -1  -1   47.00    6.30
   3  -1  -1   48.20    7.20
  -3   1  -1   58.29    3.90
   3   1   1   58.49    5.50
   3  -1  -1   60.19    5.80
   3   1   1   79.09    8.00
  -3   1  -1   56.99    5.90
   3   1   1   59.99    5.60
   3  -1  -1   58.99    7.60
  -3   1  -1   56.09    3.40
   3   1   1   52.79    6.80
  -3  -1   1   65.29    4.30
  -3   1  -1   61.59    7.00
  -3  -1   1   71.49    6.40
  -3  -1   1   61.99    7.40
   3  -1  -1   46.00    6.30
   3  -1  -1   59.39    5.00
  -4   1   1   64.89    4.00
   4   1  -1   46.20    5.70
  -4   1   1   62.49    3.40
   4   1  -1   81.19    7.10
   4  -1   1   81.59    8.50
  -4  -1  -1   63.59    8.40
  -4   1   1   67.99    4.90
   4  -1   1   68.09    3.80
  -4   1   1   67.79    3.90
  -4   1   1   75.09    9.80
  -4  -1  -1   64.59    4.00
  -4  -1  -1   70.49    5.20
   4   1  -1   64.49    4.20
   4  -1   1   43.70   11.00
   4  -1   1   47.60    9.80
   4  -1   1   68.19    4.10
   4   1  -1   72.29    4.50
  -4  -1  -1   72.39    4.50
  -4   1   1   69.59    9.70
  -4  -1  -1   60.99   10.80
   4  -1   1   67.99    5.90
  -4  -1  -1   67.29    4.30
   4  -1   1   62.19    4.00
   4   1  -1   54.49    4.50
   4  -1  -1   69.09    4.00
  -4  -1   1   66.29    4.30
  -4   1  -1   63.89    7.60
  -4  -1   1   58.09    4.30
   4  -1  -1   68.19   11.40
   4   1   1   61.59    4.30
  -4   1  -1   68.79    3.50
   4   1   1   62.89    4.00
   4   1   1   57.39    4.00
   4  -1  -1   55.29    5.20
   4  -1  -1   67.19    6.10
  -4   1  -1   74.29   10.00
   4  -1  -1   65.79    4.10
   4  -1  -1   64.89    3.80
  -4   1  -1   65.19    3.90
  -4   1  -1   61.69    3.80
   4  -1  -1   63.49    7.80
   4  -1  -1   82.59   12.60
  -4  -1   1   66.89    5.20
  -4  -1   1   63.89    8.00
  -4   1  -1   66.59    4.80
  -4  -1   1   86.59   10.60
   4   1   1   51.09    4.00
   4   1   1   63.99    6.30
   4   1   1   69.19    6.60
  -5  -1  -1  178.68    9.50
   5  -1   1  172.48    7.20
   5   1  -1  182.58    7.50
   5  -1   1  165.48    7.50
   5   1  -1  153.68    7.40
  -5   1   1  184.78   17.00
   5   1  -1  161.28   10.70
  -5  -1  -1  173.88    8.00
  -5   1   1  168.78    7.60
   5   1  -1  145.79    7.00
   5  -1   1  174.98    7.60
  -5   1   1  177.98    7.60
  -5  -1  -1  166.68    7.10
  -5   1   1  171.38   17.90
   5   1  -1  169.28    7.90
  -5   1   1  168.78    8.90
   5  -1   1  171.08    9.70
  -5  -1  -1  169.88   19.50
  -5  -1  -1  182.68   16.10
  -5  -1  -1  168.38    7.60
  -5   1  -1  175.48    7.60
  -5  -1   1  178.98    7.20
  -5   1  -1  188.08   18.80
  -5  -1   1  163.58    9.30
   5  -1  -1  164.98    7.60
   5   1   1  161.58   10.80
   5  -1  -1  160.88    9.80
  -5  -1   1  170.98    7.70
   5   1   1  171.68    7.50
  -5  -1   1  128.59   15.10
  -5   1  -1  178.08    9.00
   5   1   1  183.38    8.10
  -5  -1   1  170.48    8.00
   5   1   1  146.49    7.00
  -5   1  -1  171.38    7.40
   5  -1  -1  165.48    7.00
  -5  -1   1  201.38   19.40
   5   1   1  158.98    7.30
  -6  -1  -1  519.45   21.40
  -6   1   1  512.55   18.20
  -6  -1  -1  525.65   17.40
   6   1  -1  513.25   17.60
   6  -1   1  522.75   17.60
  -6   1   1  513.95   19.10
  -6  -1  -1  513.05   17.80
   6   1  -1  506.45   18.10
   6   1  -1  495.35   17.20
  -6  -1  -1  543.65   19.90
  -6   1   1  518.15   17.80
  -6   1   1  476.35   29.80
   6   1  -1  481.45   20.60
   6  -1   1  503.55   17.20
  -6  -1   1  531.25   17.40
   6   1   1  521.55   18.10
   6  -1  -1  519.75   17.80
   6   1   1  501.15   17.40
  -6   1  -1  478.35   29.30
  -6   1  -1  539.65   20.70
   6   1   1  520.45   17.30
  -6   1  -1  518.75   19.10
  -6   1  -1  511.05   17.70
  -6  -1   1  509.45   19.70
   6  -1  -1  489.25   17.00
  -6  -1   1  493.05   17.90
   6   1   1  507.85   20.90
  -7  -1  -1  104.59    4.30
  -7   1   1   99.49    4.00
   7  -1   1   92.09    3.80
  -7  -1  -1   98.69    4.80
   7   1  -1  100.19    4.10
   7   1  -1  102.79    4.20
   7  -1   1   97.89    4.00
  -7  -1   1   97.09    4.00
   7  -1  -1  100.19    3.70
   7  -1  -1   94.09    4.00
  -7  -1   1   95.69    4.30
   7  -1  -1   92.09    3.80
   7   1   1   99.89    4.10
   7   1   1   99.19    4.10
  -7   1  -1  102.09    4.00
   0  -2   1 4851.81  143.79
   0  -2  -1 4552.74  144.29
   0  -2  -1 4561.94  143.99
   0  -2   1 4499.85  144.09
   0   2   1 4865.01  143.09
   0   2  -1 4915.71  144.39
   0  -2   1 4454.15  144.29
   0  -2  -1 4630.14  143.39
   0  -2  -1 4468.15  143.49
   0  -2   1 4750.02  143.59
   0   2   1 4633.34  143.79
   0   2  -1 4787.42  143.79
   0   2   1 4761.72  143.09
  -1  -2  -1 3647.64  110.89
  -1   2   1 3552.84  111.99
   1  -2   1 3484.95  112.39
  -1   2   1 3566.44  111.29
  -1  -2  -1 3604.74  110.59
   1  -2   1 3617.14  111.79
   1  -2   1 3541.15  112.09
   1  -2   1 3536.35  112.79
  -1  -2  -1 3568.14  111.09
   1   2  -1 3767.72  110.99
   1  -2   1 3535.85  113.39
  -1  -2   1 3452.25  110.99
   1  -2  -1 3642.34  112.59
   1  -2  -1 3583.54  112.89
   1  -2  -1 3512.75  113.39
  -1  -2   1 3542.05  111.39
  -1  -2   1 3620.14  111.19
   1  -2  -1 3802.22  112.39
  -1   2  -1 3529.25  112.29
   1  -2  -1 3561.94  111.79
  -1  -2   1 3635.54  110.89
   2  -2   1  113.49    5.10
  -2   2   1  104.79    6.20
   2   2  -1  114.09    7.30
  -2   2   1  105.59    7.40
   2  -2   1   97.39    7.80
   2  -2   1  103.19    7.60
  -2  -2  -1  113.39    6.40
  -2   2   1  115.89    5.00
   2   2  -1  103.99    8.10
   2  -2   1  102.79    8.60
   2   2  -1  118.29    5.30
   2  -2  -1  119.49    8.50
   2  -2  -1   98.39    7.50
   2  -2  -1  122.19    8.40
   2  -2  -1  114.49    8.90
  -2  -2   1  119.69    5.20
   2  -2  -1  102.39    7.10
  -2   2  -1  110.99    6.40
  -2  -2   1  109.19    8.40
  -2  -2   1  110.79    6.20
  -2   2  -1  109.19    4.90
   2  -2  -1  117.89    5.10
  -2   2  -1  112.29    7.70
   3  -2   1 2386.36   76.89
  -3  -2  -1 2236.58   77.89
  -3  -2  -1 2275.27   75.89
   3  -2   1 2343.07   80.19
   3  -2   1 2285.17   78.39
  -3  -2  -1 2332.17   73.69
   3   2  -1 2385.56   77.39
  -3   2   1 2359.76   73.49
  -3  -2  -1 2391.06   74.69
   3  -2   1 2347.36   78.99
  -3   2   1 2517.95   83.39
   3  -2   1 2352.66   74.79
   3  -2   1 2400.56   81.79
   3   2  -1 2482.65   77.09
  -3   2   1 2320.67   77.99
  -3   2   1 2347.97   74.19
  -3  -2   1 2320.47   73.79
   3  -2  -1 2382.56   81.79
   3  -2  -1 2389.86   77.39
  -3  -2   1 2427.66   74.99
  -3   2  -1 2364.96   74.19
   3   2   1 2465.65   77.09
  -3   2  -1 2288.47   78.09
   3  -2  -1 2439.06   80.69
  -3   2  -1 2299.97   76.59
   3  -2  -1 2383.66   74.69
  -3  -2   1 2215.98   75.89
   3  -2  -1 2074.19   78.59
   3  -2  -1 2418.26   78.79
  -3   2  -1 2382.46   73.49
   3  -2  -1 2229.38   73.89
   3   2   1 2451.25   77.49
  -3  -2   1 2318.97   77.69
   4  -2   1  273.47   11.80
  -4   2   1  253.27   16.60
   4   2  -1  265.97   11.00
  -4   2   1  278.97   11.20
  -4  -2  -1  251.37   16.30
   4   2  -1  284.67   14.40
  -4   2   1  277.07   15.20
   4  -2   1  262.57   10.30
   4   2  -1  271.07   10.80
  -4   2   1  262.67   10.00
   4   2  -1  255.57   10.30
   4  -2   1  233.98   21.00
   4  -2   1  264.67    9.80
   4   2  -1  243.78   10.20
   4  -2   1  295.57   16.20
   4  -2   1  264.47   20.80
   4   2  -1  244.28   13.50
  -4  -2  -1  289.87   12.10
  -4  -2  -1  267.87   10.70
  -4  -2  -1  279.77   21.50
   4   2  -1  256.67   10.50
  -4   2   1  271.67   10.20
   4  -2  -1  245.58   19.90
   4  -2  -1  254.37   11.60
   4   2   1  280.27   13.90
  -4   2  -1  267.17   10.10
  -4  -2   1  253.77   10.50
  -4  -2   1  277.57   10.80
   4  -2  -1  268.27   14.30
   4   2   1  252.97   10.30
   4  -2  -1  283.47   16.70
   4   2   1  279.07   14.40
  -4  -2   1  251.57   15.30
  -4  -2   1  258.97   10.00
   4   2   1  274.37   11.20
   4   2   1  284.87   12.40
  -4  -2   1  251.47   19.00
   4  -2  -1  247.68   20.90
  -4   2  -1  258.07   10.00
  -4   2  -1  278.37   15.30
  -4  -2   1  257.17   11.90
   4  -2  -1  258.67    9.70
   4   2   1  242.38   10.30
   4   2   1  234.98   10.20
   4  -2  -1  255.37   10.40
  -5  -2  -1  212.68    9.30
   5   2  -1  206.18    9.20
   5   2  -1  193.58    8.20
  -5  -2  -1  197.98    8.20
   5   2  -1  200.48    8.60
  -5   2   1  201.38    8.20
  -5  -2  -1  186.88   10.50
  -5   2   1  204.88    9.60
   5  -2   1  195.78    8.30
  -5   2   1  201.78   17.40
   5   2  -1  197.48    8.40
  -5  -2  -1  199.68    8.60
  -5  -2  -1  195.08   18.80
  -5   2   1  201.38   20.90
  -5   2   1  204.48    8.40
   5  -2   1  205.98    8.00
   5  -2   1  202.68   10.50
   5   2  -1  189.68   12.00
   5   2   1  205.68    9.30
   5  -2  -1  199.68   14.10
   5   2   1  197.08    8.20
  -5   2  -1  205.98   18.70
  -5   2  -1  224.08    9.80
   5   2   1  189.58    8.20
  -5  -2   1  198.98    8.10
   5  -2  -1  202.68    8.60
  -5  -2   1  200.18   10.70
   5  -2  -1  193.68    7.80
  -5   2  -1  201.28    8.30
  -5   2  -1  212.38   18.40
   5   2   1  190.48    8.40
  -5  -2   1  179.68   16.20
   5  -2  -1  174.58   10.20
  -5  -2   1  203.98   19.60
  -5   2  -1  195.68    8.20
   5   2   1  195.08   11.90
  -5  -2   1  195.58    8.70
  -5  -2   1  206.58    9.20
   6  -2   1   80.89    4.20
   6   2  -1   75.09    4.00
  -6  -2  -1   81.69    4.40
   6   2  -1   97.69    5.00
  -6  -2  -1   91.79    6.60
   6   2  -1   85.79    4.10
  -6   2   1   97.19    6.80
  -6  -2  -1   89.29    5.00
  -6   2   1   70.19   13.20
   6  -2   1   78.19    4.00
  -6   2   1   87.89    4.30
  -6  -2  -1   90.39    4.30
  -6   2   1   96.29    4.30
   6   2  -1   87.69    7.90
   6   2   1   85.09    3.80
   6   2   1   90.79    4.30
  -6  -2   1   88.19    4.50
   6   2   1   78.29    7.50
   6  -2  -1   82.89    4.30
  -6   2  -1   87.39    4.30
  -6   2  -1   73.79   13.00
  -6  -2   1   88.59    5.00
   6   2   1   89.29    4.80
  -6   2  -1   90.39    4.20
  -6  -2   1   83.79    4.50
  -6  -2   1   87.89    6.70
  -7  -2  -1   62.09    2.80
   7   2  -1   67.19    3.00
   7   2  -1   72.69    3.20
  -7  -2  -1   68.69    3.30
  -7   2   1   68.59    2.90
   7  -2   1   62.89    2.80
  -7  -2   1   65.49    2.90
   7  -2  -1   62.29    2.80
   7   2   1   66.29    2.90
   7   2   1   64.09    3.00
  -7   2  -1   65.79    2.80
   7  -2  -1   67.39    2.80
   0  -3   1  170.08    7.70
   0   3  -1  175.48    6.60
   0  -3   1  170.28    6.80
   0  -3   1  170.88    6.40
   0  -3  -1  176.88    7.50
   0  -3   1  170.58    7.50
   0  -3  -1  162.98    7.70
   0  -3  -1  170.88    6.80
   0   3  -1  180.08    7.50
   0  -3   1  164.48    7.70
   0   3   1  174.08    6.90
   0  -3  -1  174.48    6.70
   0   3  -1  157.48    6.70
   0  -3   1  184.78    7.50
  -1  -3  -1 1962.60   62.79
   1  -3   1 2031.30   64.29
  -1  -3  -1 1932.71   62.19
   1  -3   1 2087.29   62.39
   1  -3   1 2066.89   63.79
   1  -3   1 2015.50   65.89
  -1  -3  -1 1990.40   62.29
   1  -3   1 1938.71   64.59
  -1   3   1 2029.70   63.89
   1  -3   1 1977.70   64.99
  -1  -3  -1 2000.10   62.59
   1   3  -1 2021.20   62.09
   1  -3  -1 1941.01   64.69
  -1  -3   1 2025.10   62.49
   1  -3  -1 2067.99   62.29
   1  -3  -1 1996.10   63.69
   1   3   1 1996.20   63.69
  -1  -3   1 1949.90   63.09
  -1   3  -1 1956.10   63.19
  -1  -3   1 1953.80   62.39
  -1  -3   1 2052.59   62.09
  -1   3  -1 1904.01   63.99
  -1  -3   1 1976.30   62.89
   1  -3  -1 1992.20   64.19
   1  -3  -1 1908.11   65.69
   2  -3   1  520.95   17.50
   2  -3   1  517.95   21.70
   2  -3   1  551.54   23.40
  -2  -3  -1  523.35   17.40
  -2   3   1  512.15   17.20
   2   3  -1  549.25   20.10
   2  -3   1  531.35   22.10
   2  -3   1  463.45   20.00
   2  -3   1  537.25   21.30
  -2   3   1  514.65   20.30
  -2   3   1  513.55   19.10
  -2  -3  -1  528.35   18.80
   2  -3   1  533.45   17.80
  -2  -3   1  497.95   18.60
   2  -3  -1  508.05   21.10
   2  -3  -1  557.44   22.20
  -2   3  -1  516.75   17.20
   2  -3  -1  548.55   23.50
  -2  -3   1  466.15   20.10
   2  -3  -1  513.05   22.00
   2  -3  -1  488.35   20.40
  -2  -3   1  501.45   18.70
  -2  -3   1  556.74   17.80
  -2   3  -1  520.15   20.60
  -2  -3   1  510.15   19.10
  -2   3  -1  462.45   19.00
  -2  -3   1  502.35   18.50
  -3  -3  -1  672.73   23.30
   3  -3   1  693.93   31.50
  -3   3   1  674.93   22.50
   3   3  -1  677.73   26.10
   3   3  -1  689.23   25.90
   3  -3   1  670.63   29.70
  -3  -3  -1  657.43   22.30
   3  -3   1  636.74   29.00
  -3  -3  -1  689.03   25.60
   3  -3   1  582.94   27.80
  -3   3   1  630.34   26.60
   3  -3   1  648.54   21.90
  -3   3   1  692.13   25.50
   3  -3   1  691.83   26.70
  -3   3   1  653.43   21.70
   3  -3  -1  678.13   23.30
  -3   3  -1  676.13   29.50
   3  -3  -1  641.84   22.60
  -3  -3   1  670.03   25.10
   3  -3  -1  656.53   28.70
   3  -3  -1  645.04   28.80
  -3  -3   1  658.13   23.40
  -3   3  -1  682.23   22.60
  -3  -3   1  661.93   22.40
   3  -3  -1  657.33   21.90
   3   3   1  691.53   26.30
  -3  -3   1  670.13   25.60
   3  -3  -1  691.43   27.10
  -3   3  -1  672.93   21.80
  -3   3  -1  687.23   25.60
   3  -3  -1  687.43   29.90
  -3  -3   1  622.44   28.10
  -3  -3   1  637.94   27.80
   3  -3  -1  710.73   31.60
   3   3   1  671.23   25.80
   4   3  -1   48.30    6.70
   4   3  -1   45.80    4.70
   4   3  -1   44.50    3.60
   4  -3   1   40.70   11.90
   4   3  -1   38.70    3.70
   4  -3   1   47.50    3.50
   4  -3   1   39.40    4.10
   4  -3   1   40.90    7.40
  -4   3   1   39.20    2.80
  -4   3   1   39.50    6.80
  -4   3   1   45.30    4.40
  -4  -3  -1   43.50    3.90
  -4  -3  -1   33.90    3.50
  -4  -3  -1   43.60    5.10
   4  -3   1   38.50    7.80
   4  -3   1   44.10    2.70
   4  -3   1   29.60   10.20
  -4   3   1   27.50    6.70
   4   3  -1   39.70    8.80
  -4  -3  -1   52.39    9.30
   4   3  -1   37.40    3.50
  -4  -3  -1   35.40    3.30
   4   3  -1   42.30    3.40
   4   3   1   46.60    3.60
   4   3   1   44.50    6.20
   4   3   1   38.50    3.30
  -4  -3   1   34.70   12.70
   4  -3  -1   41.20   12.00
   4   3   1   44.80    6.30
  -4   3  -1   38.10    3.90
   4  -3  -1   44.10    3.40
  -4   3  -1   44.70    7.30
   4  -3  -1   48.90    9.20
  -4  -3   1   40.20    4.50
  -4  -3   1   36.80    3.80
   4  -3  -1   39.20    2.70
   4  -3  -1   37.30    7.50
  -4   3  -1   41.10    2.80
  -4   3  -1   46.20    3.50
   4  -3  -1   36.20    9.80
   4   3   1   39.00    3.70
  -4  -3   1   42.10    8.10
  -4  -3   1   38.20    6.10
   4  -3  -1   43.60    5.00
  -4  -3   1   40.50    3.60
   4   3   1   46.60    3.40
   4  -3  -1   35.60    2.30
   4   3   1   29.50    5.00
  -4  -3   1   34.40    3.20
  -4  -3   1   41.50    6.60
  -4  -3   1   35.10    6.60
   5   3  -1   11.00    3.80
  -5   3   1    8.90    1.50
   5   3  -1   13.20    2.00
  -5  -3  -1    2.60    6.70
  -5  -3  -1    5.50    3.10
  -5  -3  -1   12.50    2.30
  -5  -3  -1   11.80    2.30
   5   3  -1   13.50    2.00
   5  -3   1    4.00    7.70
   5   3  -1   11.80    2.00
   5  -3   1   11.60    5.40
  -5   3   1   14.30    3.10
  -5   3   1   17.40    8.30
   5   3  -1   12.80    2.00
  -5   3   1   26.20    8.00
  -5  -3  -1   13.70    8.20
  -5  -3  -1    6.70    8.50
   5   3  -1   11.90    2.10
   5  -3   1   14.80    2.10
   5  -3   1   13.10    1.70
  -5   3   1   10.70    1.60
  -5  -3  -1  -13.70   14.20
  -5  -3  -1   11.60    1.90
   5   3   1    9.10    2.10
  -5  -3   1   40.30   12.50
  -5   3  -1   17.10    8.40
   5   3   1    9.90    2.00
   5  -3  -1   14.20    2.10
   5   3   1   12.00    1.70
  -5  -3   1   10.70    1.70
  -5   3  -1   11.40    1.60
  -5  -3   1   15.40    2.40
  -5  -3   1    6.10    8.80
   5   3   1    8.90    3.90
  -5  -3   1   15.90    8.40
  -5  -3   1    8.30    2.90
   5   3   1   10.90    1.90
   5  -3  -1  -50.29   25.20
  -5   3  -1    7.70    8.00
  -5   3  -1   11.70    2.90
   5  -3  -1    1.30   24.80
  -5   3  -1   11.70    1.60
   5  -3  -1   14.00    8.40
  -5  -3   1   19.60    7.20
  -5  -3   1   10.30    2.30
   5   3   1   14.40    2.00
   5   3   1    7.00    4.00
   6   3  -1  114.29    5.00
   6   3  -1  117.29    5.10
   6   3  -1  113.99    4.60
  -6   3   1  117.99   13.50
  -6   3   1  116.39    5.10
  -6  -3  -1  115.89    5.30
   6  -3   1  113.99    5.20
  -6  -3  -1  118.29    5.20
  -6  -3  -1  127.49    6.10
  -6   3   1  120.29    5.00
   6   3  -1  122.89    5.80
   6   3   1  124.39   10.00
   6   3   1  113.39    4.20
  -6   3  -1  118.09    4.90
   6   3   1  115.89    5.20
  -6   3  -1  116.99    5.10
  -6  -3   1  126.29    6.10
  -6  -3   1  118.89    5.50
   6  -3  -1  117.19    5.30
   6  -3  -1  107.49    5.10
  -6   3  -1  131.09    8.90
  -6  -3   1  124.29    5.20
   6   3   1  114.59    5.10
  -6   3  -1  111.59   13.90
   6   3   1  121.19    5.90
   7   3  -1   93.69    3.80
  -7  -3  -1   88.39    4.00
  -7   3   1  102.59    3.60
   7  -3   1  100.09    3.50
   7   3  -1   91.69    3.60
   7  -3  -1  100.49    3.60
   7   3   1   92.59    3.60
   7   3   1   89.79    3.80
  -7   3  -1   97.49    3.60
  -7  -3   1   86.29    3.70
   0  -4   1 1800.42   60.89
   0  -4  -1 1780.92   61.79
   0  -4  -1 1862.91   61.29
   0  -4  -1 1717.03   60.09
   0  -4   1 1900.31   59.99
   0   4   1 1922.91   61.39
   0  -4  -1 1920.61   61.19
   0  -4   1 1858.81   60.39
   0   4  -1 1926.31   60.39
   0   4  -1 1978.30   60.39
   0  -4   1 1994.80   59.59
   0   4  -1 1885.91   58.99
   0   4   1 1944.41   60.39
   0  -4  -1 1881.81   59.89
   0  -4  -1 2000.50   59.39
   0   4   1 1922.91   59.39
  -1  -4  -1  571.84   21.40
   1  -4   1  681.23   25.50
  -1  -4  -1  634.54   23.20
  -1   4   1  700.93   22.10
   1   4  -1  654.53   23.30
   1  -4   1  621.84   25.80
  -1  -4  -1  621.64   21.60
  -1  -4  -1  687.73   21.30
   1  -4   1  666.13   24.20
   1  -4   1  607.74   24.80
  -1  -4  -1  630.54   23.40
   1  -4   1  664.93   23.60
  -1   4   1  669.33   23.30
  -1   4  -1  700.13   22.60
  -1  -4   1  658.33   21.90
   1  -4  -1  616.64   24.80
  -1  -4   1  638.04   22.60
   1  -4  -1  607.24   25.70
  -1  -4   1  715.53   21.60
  -1  -4   1  596.24   21.70
  -1  -4   1  636.14   23.00
  -1  -4   1  623.94   22.90
   1  -4  -1  666.03   25.30
   1   4   1  658.63   23.30
  -1   4  -1  690.93   23.90
   1  -4  -1  637.74   24.00
   1  -4  -1  647.14   23.60
  -2  -4  -1   79.49    5.60
  -2   4   1   83.99    6.00
   2  -4   1   94.69    8.80
  -2   4   1   75.19    7.20
  -2  -4  -1   85.99    5.20
   2  -4   1   81.79    4.00
  -2  -4  -1   73.89    7.30
  -2  -4  -1   87.39    5.40
   2  -4   1   87.29    8.90
  -2  -4  -1   76.79    5.40
   2  -4   1   72.59    7.70
   2   4  -1   91.69    6.80
   2  -4   1   80.99    9.00
   2  -4   1   81.59    4.70
   2   4  -1   91.39    6.40
  -2  -4   1   82.39    5.70
  -2  -4   1   84.49    5.90
   2  -4  -1   79.79    4.60
   2  -4  -1   92.69    9.80
  -2  -4   1   79.39    6.70
   2   4   1   87.79    6.70
   2  -4  -1   83.49    8.30
  -2  -4   1   78.39    8.30
  -2  -4   1   86.19    4.60
   2  -4  -1   71.09    8.20
  -2  -4   1   89.69    5.30
  -2   4  -1   86.09    4.10
   2  -4  -1   90.09    4.10
   2   4   1   88.89    6.50
  -2   4  -1   88.99    7.70
   2  -4  -1   85.59    8.00
  -2  -4   1   84.49    4.20
   3  -4   1  273.27   20.00
  -3   4   1  274.97    9.70
   3   4  -1  269.67   14.10
  -3  -4  -1  293.47   15.60
   3  -4   1  293.07   19.40
   3  -4   1  300.87   18.00
  -3  -4  -1  282.97   13.00
  -3  -4  -1  283.77   10.70
  -3   4   1  275.47   15.30
   3   4  -1  269.07   10.90
   3   4  -1  277.87   14.50
  -3  -4  -1  285.27   13.40
  -3  -4  -1  286.97   14.90
  -3   4   1  300.47   11.10
   3  -4   1  283.97   17.80
   3  -4   1  278.37    9.80
   3  -4   1  282.57   11.60
  -3  -4  -1  298.17   11.80
  -3   4   1  312.47   15.20
   3  -4   1  263.97   10.50
   3  -4   1  259.37   19.20
  -3   4   1  285.67   10.50
   3   4  -1  272.97   10.90
  -3  -4   1  273.87   13.60
   3   4   1  283.67   14.50
  -3  -4   1  283.97   10.90
  -3   4  -1  284.27   10.50
  -3  -4   1  299.47   12.00
   3  -4  -1  280.67   11.50
  -3   4  -1  267.67    9.70
  -3  -4   1  286.97   13.30
   3   4   1  305.87   14.50
   3  -4  -1  287.97   19.00
  -3   4  -1  264.17   16.10
  -3   4  -1  265.27   10.10
   3   4   1  260.57   10.90
   3  -4  -1  268.67   20.00
  -3   4  -1  275.37   15.60
   3  -4  -1  344.57   21.20
  -3  -4   1  257.37   16.30
   3  -4  -1  276.77   18.80
   3   4   1  270.67   11.00
   3  -4  -1  273.17   10.30
  -3  -4   1  286.57   14.70
   3  -4  -1  262.27   10.60
   3   4   1  280.57   13.40
   3  -4  -1  277.17   18.00
  -4   4   1  251.47    9.30
   4  -4   1  258.67   10.50
   4   4  -1  260.07   11.00
   4  -4   1  254.87   17.40
  -4   4   1  274.47   15.70
  -4  -4  -1  266.37   10.80
  -4  -4  -1  266.57   14.50
   4   4  -1  259.67   11.30
  -4  -4  -1  267.37   12.30
   4  -4   1  240.08    8.70
   4  -4   1  294.27   26.90
  -4  -4  -1  262.47   15.10
  -4  -4  -1  230.58   10.50
   4   4  -1  254.97   14.90
   4  -4   1  294.57   29.70
  -4   4   1  332.77   24.50
  -4  -4  -1  271.27   14.10
   4  -4   1  235.28   24.10
  -4  -4  -1  249.88   10.60
  -4   4   1  260.67    9.70
   4   4  -1  249.58   14.40
  -4  -4  -1  238.98   20.10
  -4   4   1  252.07   10.50
   4   4  -1  255.17   10.90
   4   4   1  252.27   11.20
   4  -4  -1  255.07   23.10
  -4  -4   1  257.57   13.90
   4  -4  -1  251.47    8.90
  -4  -4   1  258.17   14.80
  -4   4  -1  264.27    9.40
   4   4   1  271.67   14.60
  -4  -4   1  272.07   15.60
   4  -4  -1  263.47   25.30
  -4   4  -1  275.47   17.90
   4  -4  -1  254.67   17.70
   4   4   1  281.67   15.30
  -4   4  -1  232.48   15.40
  -4  -4   1  254.57   10.80
  -4  -4   1  266.57   10.40
  -4   4  -1  259.37    9.70
  -4  -4   1  257.57   18.10
  -4  -4   1  254.37   12.30
  -4   4  -1  259.27   10.50
   4   4   1  241.68    9.90
   5  -4   1  208.88   17.70
  -5  -4  -1  188.58   14.70
   5   4  -1  210.48   10.10
   5   4  -1  180.38   12.80
   5   4  -1  191.88    9.10
   5   4  -1  188.08   12.70
  -5   4   1  190.58    7.30
  -5   4   1  189.88    7.60
   5   4  -1  186.48    8.70
  -5  -4  -1  191.68    8.30
   5  -4   1  193.08    8.00
   5   4  -1  203.58    9.80
  -5  -4  -1  159.18   16.20
  -5  -4  -1  187.28    8.90
  -5  -4  -1  165.38   10.10
  -5   4   1  181.28   17.00
  -5  -4  -1  245.38   21.40
   5   4  -1  188.08    8.60
  -5   4   1  195.78   16.10
  -5   4  -1  198.48    7.40
   5   4   1  201.98    9.20
  -5  -4   1  181.98   15.10
  -5   4  -1  193.28   17.90
   5   4   1  174.18   12.20
  -5  -4   1  174.28   10.40
   5   4   1  178.68    8.30
   5  -4  -1  222.68   34.10
  -5   4  -1  194.48    7.70
   5  -4  -1  178.58   17.90
  -5   4  -1  183.58    9.20
  -5  -4   1  196.18    9.10
   5   4   1  194.48    8.60
  -5   4  -1  193.48   17.20
   5   4   1  221.18   11.70
  -5  -4   1  244.08   20.30
  -5  -4   1  164.28   16.50
   5  -4  -1  193.28    8.20
   5  -4  -1  218.58   34.30
  -5  -4   1  195.38    8.30
   5   4   1  169.48   12.80
   6  -4   1    6.50    1.20
   6   4  -1    7.20    1.30
   6   4  -1    5.70    1.20
  -6   4   1    8.00    1.10
   6  -4   1    6.10    1.00
  -6  -4  -1    7.30    1.40
   6   4  -1    8.20    3.90
   6   4  -1    6.10    1.30
  -6  -4  -1    6.30    3.30
  -6  -4  -1   11.20    1.50
  -6  -4  -1    9.70    2.00
   6   4  -1    8.70    1.50
   6   4  -1    9.50    1.30
  -6  -4   1    7.00    1.70
  -6   4  -1    7.10    1.10
  -6  -4   1    8.10    1.30
   6   4   1    8.30    1.60
   6   4   1    5.80    1.20
  -6  -4   1    6.50    1.30
   6  -4  -1    6.60    1.20
   6   4   1    6.40    3.90
   6   4   1    8.80    1.40
   6   4   1    8.30    1.30
  -6  -4   1   11.10    3.30
   6   4   1    7.00    1.20
  -7   4   1   42.40    1.90
   7  -4   1   40.20    1.80
   7   4  -1   42.90    2.00
  -7   4  -1   46.50    1.80
   7  -4  -1   45.90    1.80
   7   4   1   41.30    1.90
   0   5  -1  177.48    8.40
   0  -5   1  182.58    9.00
   0  -5   1  179.18    8.80
   0  -5   1  175.18   10.50
   0  -5  -1  160.98    8.80
   0   5  -1  175.88   12.60
   0  -5   1  168.78    9.70
   0  -5   1  175.98    7.40
   0  -5  -1  184.88   10.00
   0  -5  -1  183.08    7.40
   0  -5  -1  175.18   10.50
   0  -5  -1  186.78    9.00
   0  -5  -1  172.78    6.80
   0  -5  -1  165.68   12.00
   0  -5   1  171.88   11.10
   0  -5   1  179.58    7.10
   0   5  -1  172.58    8.00
  -1   5   1  583.84   20.80
  -1   5   1  556.04   18.60
   1  -5   1  615.94   25.80
   1   5  -1  560.54   21.40
  -1  -5  -1  565.24   20.20
   1  -5   1  563.14   18.70
   1  -5   1  517.65   21.80
  -1  -5  -1  535.75   18.60
  -1  -5  -1  540.15   21.40
  -1  -5  -1  602.54   19.30
  -1  -5  -1  561.44   19.80
   1  -5   1  559.74   22.70
  -1  -5  -1  568.04   27.40
   1  -5   1  564.84   23.90
  -1   5   1  529.95   18.90
   1  -5   1  585.44   19.70
   1  -5   1  600.74   32.40
  -1  -5  -1  527.95   20.70
  -1  -5   1  548.45   21.00
   1  -5  -1  568.74   24.20
  -1  -5   1  566.84   20.10
   1  -5  -1  536.45   23.70
   1  -5  -1  580.14   18.80
  -1  -5   1  558.34   18.80
   1  -5  -1  543.05   22.00
   1  -5  -1  516.35   24.60
   1  -5  -1  572.34   22.70
  -1  -5   1  564.04   22.20
   1  -5  -1  549.65   19.50
  -1   5  -1  590.54   21.50
  -1  -5   1  595.54   19.50
  -1  -5   1  565.04   20.00
   1   5   1  558.24   22.00
  -1   5  -1  571.94   19.80
  -1  -5   1  563.84   21.70
   2  -5   1  104.69    4.70
   2   5  -1   95.99    5.90
   2   5  -1   90.89    5.00
  -2  -5  -1   97.99    7.20
   2  -5   1   97.09    5.60
   2  -5   1   89.39   10.20
  -2   5   1  106.39    8.50
   2  -5   1   96.29    4.20
  -2  -5  -1  107.49    9.10
  -2  -5  -1   98.49    7.00
  -2  -5  -1   99.39    4.80
  -2   5   1  106.59    7.00
   2  -5   1  107.39   10.80
   2   5  -1  100.39    7.40
  -2   5   1  103.19    5.20
   2   5  -1  102.49    7.80
  -2  -5  -1  108.29    5.50
   2  -5   1  100.19   10.70
   2  -5   1  106.39   12.00
  -2  -5  -1  100.49    5.80
   2  -5   1   98.29    9.50
   2  -5  -1   96.59    4.30
   2   5   1  102.99    7.90
   2   5   1  100.19    7.50
  -2   5  -1  103.69    7.40
  -2   5  -1   96.79    8.70
   2   5   1   99.59    5.40
  -2  -5   1  100.69    4.90
   2  -5  -1  110.29    9.90
   2  -5  -1   91.09   10.20
  -2  -5   1   94.49    6.90
  -2   5  -1   94.89    4.90
   2   5   1   93.59    5.20
   2  -5  -1  110.09   12.30
   2   5   1  103.39    6.20
  -2  -5   1   94.09    5.90
  -2  -5   1   98.99    5.40
   2  -5  -1   98.99    5.60
   2   5   1  100.69    6.70
   2  -5  -1   98.39   12.00
  -2  -5   1   96.49    7.10
   2  -5  -1  102.39    4.70
  -2  -5   1  102.69    8.10
   2  -5  -1  104.69   12.00
   3  -5   1  157.58    8.00
  -3  -5  -1  151.88    8.70
   3   5  -1  182.78   14.80
   3   5  -1  152.48    7.00
  -3  -5  -1  144.89    6.90
   3  -5   1  151.68    6.60
  -3  -5  -1  139.59   11.90
  -3   5   1  152.28   10.40
  -3   5   1  149.29    6.00
   3  -5   1  142.79   14.90
   3   5  -1  151.48    6.90
  -3  -5  -1  154.68    7.90
   3  -5   1  161.78   18.20
  -3  -5  -1  163.48   10.20
   3   5  -1  145.59    7.10
   3  -5   1  144.49   13.80
   3  -5   1  151.48    6.60
  -3   5   1  150.98    6.80
   3  -5   1  138.89   15.30
   3  -5   1  155.88    5.90
   3   5  -1  155.28    7.80
   3   5  -1  150.78    7.70
   3   5  -1  167.18   10.60
  -3  -5  -1  159.58    9.70
  -3  -5   1  165.28    9.90
   3  -5  -1  156.58    7.90
   3   5   1  144.79    7.00
   3  -5  -1  147.89    6.60
   3   5   1  155.68   10.60
  -3  -5   1  137.39    7.40
  -3  -5   1  150.98   10.20
   3   5   1  150.68    7.20
   3   5   1  162.68    7.20
   3   5   1  149.49    6.70
   3  -5  -1  140.89   14.10
   3  -5  -1  182.68   18.60
   3   5   1  161.38   10.90
   3   5   1  147.09    7.70
  -3   5  -1  145.59    7.20
   3  -5  -1  138.79   14.70
   3  -5  -1  147.39    5.90
  -3  -5   1  149.39    8.00
  -3   5  -1  157.08   12.30
   3  -5  -1  153.48   15.60
   3   5   1  154.18    7.90
   3  -5  -1  167.38   17.50
  -3  -5   1  129.69   12.40
   3  -5  -1  155.88    6.60
  -3   5  -1  143.19    5.90
  -3  -5   1  140.99    6.80
  -3  -5   1  135.29    7.80
  -3   5  -1  148.69    6.80
  -3   5  -1  139.69    5.80
  -3   5  -1  149.29   10.80
  -3  -5   1  155.68    8.90
   4   5  -1  135.49    6.40
   4  -5   1  125.09   15.10
  -4  -5  -1  126.39    6.30
   4   5  -1  139.19   11.10
  -4   5   1  145.49    5.90
   4   5  -1  142.89    7.00
  -4  -5  -1  140.39    7.10
  -4   5   1  136.39   12.80
   4  -5   1  130.09    5.20
   4   5  -1  138.19    8.20
   4  -5   1  123.79   18.90
  -4  -5  -1  133.39    7.00
  -4  -5  -1  149.19   12.70
   4  -5   1  125.89   22.60
  -4  -5  -1  147.19   10.60
  -4   5   1  132.99   12.30
   4   5  -1  142.59    7.40
   4   5  -1  135.19    7.30
  -4  -5  -1  137.09   11.50
   4   5  -1  136.19    6.70
   4   5  -1  141.39   10.90
   4  -5   1  132.29   14.10
  -4  -5  -1  137.59    8.60
   4  -5   1  144.99    6.40
  -4  -5   1  129.09    6.90
   4  -5  -1  142.19   23.70
   4  -5  -1  150.38   15.00
  -4  -5   1  141.39   10.60
  -4  -5   1  135.69   16.90
  -4  -5   1  141.89    7.10
   4  -5  -1  130.49    6.20
  -4  -5   1  123.39    8.50
   4  -5  -1  136.39    5.30
   4   5   1  129.59    5.90
  -4   5  -1  144.19   12.90
   4   5   1  139.79   10.80
  -4  -5   1  135.79    6.40
   4  -5  -1  142.59    6.40
  -4   5  -1  124.09   13.60
  -4   5  -1  133.99    5.70
   4   5   1  147.29    7.00
   4   5   1  138.19    7.00
   4   5   1  129.09   11.00
   4   5   1  140.19    7.40
  -4  -5   1  155.48   13.90
  -4   5  -1  136.79    5.50
   4   5   1  135.09    7.90
   4  -5  -1  163.18   29.60
   4  -5  -1  113.29   14.60
   4   5   1  136.69    7.60
   5   5  -1  157.78   11.80
   5  -5   1  190.78    7.50
   5   5  -1  187.08    6.60
  -5  -5  -1  166.08    8.30
   5  -5   1  148.09   15.30
   5   5  -1  174.88    7.00
   5   5  -1  176.88    8.40
   5   5  -1  178.68    8.10
   5   5  -1  173.48    7.70
  -5  -5  -1  207.88   20.40
  -5  -5  -1  170.48    7.40
  -5   5   1  190.88    7.00
  -5  -5  -1  178.58    7.80
  -5  -5  -1  161.38   10.00
   5   5  -1  171.88   11.80
   5   5  -1  181.28    7.90
  -5   5  -1  148.89   20.00
  -5  -5   1  165.28    8.40
   5   5   1  172.58    8.10
   5   5   1  181.18    7.90
   5   5   1  171.78    7.80
   5   5   1  187.88   12.30
   5  -5  -1  166.38   18.30
   5   5   1  151.78   11.70
   5   5   1  183.48    7.00
   5  -5  -1  189.68    7.50
  -5   5  -1  183.38    7.00
  -5  -5   1  174.28    7.80
  -5  -5   1  214.58   16.70
   5   5   1  189.18    8.60
  -5  -5   1  173.28   10.20
  -5  -5   1  177.48    7.50
  -6   5   1   92.29    3.60
   6  -5   1   87.89    3.90
   6   5  -1   79.69    4.30
  -6  -5  -1   89.29    3.90
   6   5  -1   67.19    7.20
  -6  -5  -1   86.79    4.60
   6   5  -1   82.99    4.10
   6   5  -1   88.19    4.00
  -6  -5  -1   82.79    3.90
   6   5  -1   81.69    3.90
  -6  -5  -1   74.39    6.40
   6   5   1   86.09    3.80
   6   5   1   90.79    4.00
   6   5   1   87.29    7.70
   6   5   1   79.99    4.30
  -6  -5   1   86.79    3.90
  -6   5  -1   89.69    3.60
   6   5   1   84.79    3.60
  -6  -5   1   89.19    4.70
  -6  -5   1   93.29    6.60
  -6  -5   1   84.79    4.80
   6  -5  -1   89.89    3.90
   6   5   1   81.19    3.80
   0  -6  -1  161.28    6.60
   0  -6  -1  154.08   10.30
   0  -6  -1  159.88    7.40
   0  -6   1  150.38    9.90
   0  -6  -1  161.68   15.20
   0   6  -1  158.28    6.90
   0  -6  -1  166.88   11.90
   0  -6   1  170.18    7.60
   0  -6   1  158.08   11.80
   0  -6  -1  172.88   10.10
   0   6   1  158.48    7.40
   0   6   1  159.48    8.80
   0   6   1  178.68    8.20
   0   6  -1  164.08    8.80
   0  -6   1  143.19   13.40
   0  -6  -1  164.68   11.10
   0   6  -1  155.18    7.30
   0  -6   1  162.68    9.90
   0  -6   1  160.88   11.10
   1  -6   1  696.73   23.40
   1  -6   1  720.93   25.20
  -1  -6  -1  710.63   27.50
   1  -6   1  737.23   29.40
  -1  -6  -1  740.73   26.10
   1   6  -1  702.03   25.50
  -1   6   1  742.43   26.00
   1  -6   1  704.43   30.70
   1   6  -1  696.23   24.20
  -1   6   1  789.42   26.60
  -1  -6  -1  755.52   28.70
   1   6  -1  721.73   27.30
   1  -6   1  707.83   28.60
  -1  -6  -1  719.03   24.70
   1  -6   1  753.32   31.20
   1   6  -1  645.14   24.90
   1  -6   1  767.22   33.00
  -1   6   1  736.43   25.10
  -1  -6  -1  712.73   23.90
  -1  -6  -1  731.23   26.60
  -1  -6   1  711.23   26.20
  -1  -6   1  703.63   26.40
   1   6   1  713.53   27.00
   1  -6  -1  735.93   28.80
   1   6   1  787.02   26.50
  -1   6  -1  749.13   26.40
   1  -6  -1  747.23   29.40
  -1   6  -1  729.83   26.30
   1  -6  -1  687.63   31.20
   1  -6  -1  743.53   31.20
   1  -6  -1  757.32   32.70
  -1  -6   1  754.72   24.40
   1   6   1  700.73   24.40
  -1  -6   1  729.43   25.00
  -1  -6   1  714.63   29.30
   1  -6  -1  665.33   23.40
   1  -6  -1  716.23   25.10
  -1  -6   1  751.52   27.90
  -1   6  -1  721.43   25.80
   1   6   1  685.13   27.10
   1   6   1  699.83   25.50
   1   6   1  695.33   24.80
  -1  -6   1  752.12   28.90
  -2  -6  -1   20.60    4.70
   2  -6   1   22.10    7.70
  -2  -6  -1   21.40    7.00
   2  -6   1   22.00    1.80
   2   6  -1   22.00    3.00
  -2  -6  -1   20.80    3.40
   2   6  -1   21.50    2.60
   2  -6   1   21.80    2.40
   2   6  -1   20.60    2.80
   2  -6   1   28.30    8.90
  -2   6   1   20.40    2.40
   2  -6   1   16.70    6.40
  -2   6   1   21.30    1.70
   2   6  -1   28.00    5.50
  -2  -6  -1   26.60    4.90
  -2  -6  -1   20.50    2.50
   2   6  -1   25.90    3.00
   2  -6   1   19.50    3.20
   2   6  -1   32.00    5.10
  -2   6   1   14.60    2.80
   2  -6   1   23.90    2.30
   2  -6   1   11.60    6.20
  -2  -6  -1   22.50    3.10
   2  -6   1   22.90    7.80
  -2   6   1   18.10    3.50
   2   6  -1   22.60    3.20
  -2  -6   1   19.50    2.50
  -2   6  -1   24.00    3.50
   2  -6  -1   21.40    1.90
   2  -6  -1   24.70    8.20
   2   6   1   17.90    4.30
   2   6   1   18.50    2.70
  -2  -6   1   24.20    5.30
  -2  -6   1   19.60    2.40
   2   6   1   23.70    2.70
   2   6   1   22.60    2.70
   2   6   1   20.80    4.70
  -2   6  -1   17.80    2.20
  -2   6  -1   21.80    1.70
  -2  -6   1   24.80    4.70
   2  -6  -1   22.30    6.90
  -2  -6   1   19.30    2.20
   2  -6  -1   31.00    9.00
   2  -6  -1   20.40    2.30
   2  -6  -1   23.70    2.30
   2  -6  -1    6.40    6.30
   2   6   1   20.20    2.80
  -2   6  -1   21.70    4.30
  -2  -6   1   17.30    3.50
   2   6   1   15.60    2.20
  -2   6  -1   21.30    5.10
   2   6   1   21.00    2.50
   2  -6  -1   17.30    6.30
  -2  -6   1   24.30    6.00
  -3  -6  -1  432.76   17.50
   3  -6   1  483.25   31.30
  -3  -6  -1  467.75   20.70
  -3  -6  -1  458.85   16.30
   3  -6   1  412.96   17.20
   3   6  -1  449.76   16.90
   3   6  -1  443.16   16.50
  -3   6   1  439.46   20.40
   3  -6   1  460.85   31.20
   3   6  -1  467.85   17.00
   3   6  -1  443.06   17.20
  -3  -6  -1  395.06   15.50
   3  -6   1  422.16   14.90
   3   6  -1  434.46   20.90
   3  -6   1  440.66   28.70
  -3  -6  -1  445.76   18.10
   3   6  -1  442.06   17.30
  -3  -6  -1  450.55   19.70
   3  -6   1  453.05   25.10
  -3   6   1  432.86   18.20
   3  -6   1  442.16   15.80
   3   6  -1  442.26   20.60
  -3   6   1  464.85   16.60
  -3   6   1  424.56   15.10
   3  -6  -1  461.75   29.20
  -3  -6   1  470.05   16.40
   3  -6  -1  471.05   29.90
  -3  -6   1  385.36   21.80
   3   6   1  443.46   16.60
   3   6   1  414.46   15.50
  -3  -6   1  442.36   17.90
   3   6   1  439.56   21.10
   3  -6  -1  438.76   15.60
   3  -6  -1  439.46   14.90
   3   6   1  441.06   20.50
   3   6   1  440.46   16.50
   3  -6  -1  450.25   30.50
  -3  -6   1  445.16   20.80
   3  -6  -1  459.15   15.90
  -3  -6   1  430.56   20.00
   3  -6  -1  435.26   17.40
  -3   6  -1  455.75   19.20
   3   6   1  444.56   17.40
  -3   6  -1  434.86   14.90
  -3  -6   1  411.66   16.10
  -3  -6   1  438.36   18.30
   3   6   1  436.96   17.20
   3  -6  -1  451.15   25.50
   3  -6  -1  473.85   37.20
   3   6   1  454.15   16.50
   4  -6   1  331.37   36.90
   4   6  -1  338.77   17.90
   4   6  -1  355.06   13.50
  -4  -6  -1  347.57   13.70
   4   6  -1  355.66   14.10
  -4  -6  -1  303.07   20.00
   4  -6   1  322.07   25.60
   4   6  -1  354.36   13.60
  -4  -6  -1  331.77   13.30
  -4  -6  -1  314.37   20.40
   4   6  -1  304.97   17.60
   4  -6   1  316.57   25.10
   4   6  -1  356.26   15.30
  -4   6   1  365.66   18.50
  -4   6   1  338.27   18.50
   4   6  -1  353.46   14.20
  -4  -6  -1  359.16   16.70
   4  -6   1  349.47   12.70
   4   6  -1  348.37   12.30
  -4   6   1  348.37   12.00
  -4  -6  -1  307.17   15.10
   4  -6   1  335.67   11.60
   4  -6   1  368.86   34.50
  -4  -6  -1  353.16   12.70
   4   6   1  354.16   14.30
  -4   6  -1  361.66   12.10
   4   6   1  346.77   13.10
  -4  -6   1  324.47   13.60
   4   6   1  355.26   12.60
   4  -6  -1  317.27   12.50
   4  -6  -1  380.86   36.40
   4  -6  -1  343.17   32.30
   4   6   1  358.96   13.70
   4  -6  -1  376.46   26.90
   4   6   1  356.76   15.10
   4   6   1  368.06   13.80
   4  -6  -1  335.17   11.70
  -4  -6   1  320.67   20.40
   4  -6  -1  364.36   12.80
  -4  -6   1  357.96   21.10
  -4  -6   1  337.37   13.30
   4  -6  -1  306.37   25.90
  -4   6  -1  340.27   19.30
   4   6   1  331.87   17.70
   4   6   1  311.57   18.10
   4   6   1  364.56   14.30
  -4   6  -1  355.76   18.90
  -4  -6   1  317.47   15.40
  -4  -6   1  357.66   17.00
  -4  -6   1  363.16   12.90
   5   6  -1    9.60    2.00
   5   6  -1   11.20    2.00
   5   6  -1   13.50    4.50
   5  -6   1    9.30    1.20
   5   6  -1    9.90    1.70
   5  -6   1    3.70   15.90
  -5   6   1   13.10    1.30
  -5   6   1    4.10    7.70
  -5  -6  -1    8.80    1.40
  -5  -6  -1   11.50    2.30
  -5  -6  -1    9.30    3.20
   5   6  -1    9.50    4.40
  -5  -6  -1   10.50    2.00
   5   6  -1    8.60    1.40
   5   6  -1    7.70    1.70
   5  -6   1    9.70    1.40
   5   6   1   10.20    1.60
   5   6   1    8.80    4.00
   5  -6  -1   19.60   13.00
  -5   6  -1   12.10    8.50
   5   6   1   12.50    2.20
  -5   6  -1    9.50    1.20
  -5  -6   1    8.40    1.50
   5   6   1    9.50    1.40
   5   6   1    8.70    4.20
   5   6   1    9.60    1.60
   5   6   1    9.60    1.90
  -5  -6   1    9.80    3.50
   5  -6  -1    8.90    1.40
  -5  -6   1   11.50    2.30
  -6  -6  -1   10.10    1.80
   6   6  -1    5.90    0.90
  -6  -6  -1    9.20    1.10
   6   6  -1    8.30    1.20
   6   6  -1    8.00    1.10
   6  -6   1    8.40    1.00
   6   6   1    7.30    1.00
   6  -6  -1    8.10    1.00
   6   6   1    7.50    1.20
   6   6   1    5.70    1.20
  -6  -6   1   10.70    1.80
  -6   6  -1    8.30    0.90
   6   6   1    7.00    0.90
  -6  -6   1    9.10    1.10
   0   7   1  510.85   18.40
   0   7   1  560.54   21.40
   0  -7  -1  504.35   17.30
   0  -7  -1  504.85   29.20
   0  -7  -1  509.85   23.60
   0  -7   1  522.15   19.40
   0  -7  -1  530.55   18.00
   0  -7  -1  562.44   23.30
   0   7  -1  542.55   21.30
   0   7   1  519.75   18.50
   0   7   1  481.05   19.20
   0   7  -1  491.95   18.20
   0  -7   1  545.85   25.00
   0  -7  -1  495.45   17.60
   0  -7   1  527.95   24.90
   0   7  -1  538.05   18.80
   0  -7   1  497.15   17.60
   0  -7   1  510.15   22.90
   0   7  -1  500.35   18.40
   0  -7  -1  550.94   25.10
   0   7   1  505.65   18.10
   0   7   1  537.95   18.90
   0  -7   1  515.15   17.30
   0  -7  -1  522.95   19.20
   0   7   1  518.65   18.20
   0   7  -1  504.15   18.10
   0  -7  -1  568.04   26.70
   0   7  -1  512.25   18.30
   0  -7   1  497.35   27.00
   0  -7   1  521.75   18.10
   0   7  -1  518.35   19.30
   0  -7   1  506.35   25.90
   1  -7   1  364.96   14.60
  -1  -7  -1  320.07   18.80
  -1  -7  -1  316.17   12.40
  -1   7   1  380.96   13.80
   1   7  -1  358.66   13.40
   1   7  -1  363.56   17.00
   1   7  -1  343.37   13.00
  -1  -7  -1  386.06   20.30
   1   7  -1  364.56   16.50
   1   7  -1  394.36   15.40
  -1  -7  -1  371.06   18.80
   1  -7   1  352.56   22.00
  -1  -7  -1  356.76   14.30
  -1   7   1  412.66   15.10
   1  -7   1  362.66   20.30
   1  -7   1  355.36   12.80
  -1   7   1  345.07   13.20
   1  -7   1  355.16   23.00
  -1   7   1  333.77   14.20
  -1  -7  -1  357.36   13.10
  -1  -7  -1  325.57   12.90
   1  -7   1  358.06   12.50
   1  -7   1  341.97   23.10
  -1   7   1  371.16   15.60
   1   7  -1  369.96   14.70
   1   7  -1  347.97   13.90
   1  -7   1  362.16   13.30
  -1  -7  -1  370.36   16.70
   1  -7   1  348.87   19.80
   1   7   1  363.66   13.10
  -1  -7   1  401.46   20.40
   1  -7  -1  385.76   23.70
   1  -7  -1  349.77   12.50
  -1  -7   1  330.17   18.10
   1  -7  -1  396.46   20.60
  -1  -7   1  360.16   13.20
   1   7   1  345.27   14.00
  -1  -7   1  330.47   12.50
   1   7   1  372.36   14.90
  -1   7  -1  343.57   12.20
  -1  -7   1  342.87   13.00
   1   7   1  346.37   16.40
  -1  -7   1  363.36   16.80
   1  -7  -1  382.76   14.70
  -1   7  -1  358.96   15.40
  -1  -7   1  375.96   19.00
   1   7   1  365.56   17.40
   1   7   1  358.16   13.20
   1  -7  -1  347.37   21.80
  -1   7  -1  368.06   13.70
  -1  -7   1  356.96   14.50
  -1   7  -1  340.37   13.20
   1  -7  -1  366.16   20.80
   1  -7  -1  389.56   25.60
   1  -7  -1  355.46   13.20
  -2   7   1  973.50   33.70
  -2  -7  -1  900.61   33.50
  -2   7   1 1053.69   34.10
   2   7  -1 1029.40   34.20
   2  -7   1 1063.69   33.90
   2  -7   1  998.80   34.50
   2   7  -1 1004.20   36.90
  -2  -7  -1  915.21   33.30
  -2  -7  -1 1050.19   36.60
   2  -7   1 1026.40   45.10
   2   7  -1 1040.50   38.60
   2   7  -1 1070.29   35.50
  -2  -7  -1 1071.29   33.90
   2  -7   1 1028.50   32.90
  -2   7   1 1014.70   34.60
   2  -7   1 1059.49   45.60
   2  -7   1 1017.00   44.20
  -2  -7  -1  993.40   39.60
   2  -7   1 1031.90   47.70
  -2  -7  -1 1023.90   38.60
   2   7  -1 1006.70   38.80
  -2  -7  -1 1009.10   35.10
   2  -7   1 1051.69   42.70
   2  -7   1 1061.59   35.60
   2   7  -1 1040.80   34.30
  -2  -7   1 1050.49   36.90
  -2   7  -1 1007.70   34.00
   2  -7  -1 1048.10   48.00
  -2  -7   1  972.70   38.50
   2   7   1 1044.60   34.20
   2  -7  -1 1042.30   35.50
  -2   7  -1 1054.59   37.20
   2  -7  -1  976.50   45.00
   2  -7  -1 1066.99   46.10
  -2  -7   1 1066.49   35.50
   2   7   1 1059.29   35.60
  -2  -7   1 1013.90   39.90
  -2  -7   1 1009.30   33.30
   2   7   1  997.30   34.20
   2  -7  -1 1042.30   42.60
   2   7   1 1028.60   35.40
  -2   7  -1  996.90   35.90
   2   7   1 1064.19   39.40
  -2  -7   1 1060.19   39.00
  -2   7  -1 1045.50   38.10
   2   7   1 1055.99   34.50
   2  -7  -1 1010.20   32.80
   2  -7  -1 1024.90   33.80
   2   7   1  995.40   38.10
  -2  -7   1 1029.10   33.90
   2  -7  -1  996.30   43.50
  -2   7  -1  973.10   32.30
   2   7   1  954.80   33.30
  -3  -7  -1  413.66   16.10
   3   7  -1  438.66   21.00
  -3  -7  -1  412.16   16.30
   3  -7   1  434.26   15.80
   3  -7   1  471.55   29.50
  -3  -7  -1  451.15   19.20
   3   7  -1  441.56   16.60
  -3   7   1  475.95   16.50
  -3   7   1  436.56   14.60
   3   7  -1  440.06   16.60
   3  -7   1  425.86   17.80
   3   7  -1  457.25   17.30
   3  -7   1  438.46   15.00
  -3  -7  -1  421.76   15.50
  -3  -7  -1  419.66   17.80
   3   7  -1  449.06   17.40
   3  -7   1  431.86   34.70
   3  -7   1  423.76   35.70
   3  -7   1  406.06   39.40
   3   7  -1  443.26   15.60
   3   7  -1  434.26   21.40
   3  -7   1  413.16   27.70
   3  -7   1  450.55   15.60
  -3   7   1  463.35   19.10
   3   7  -1  438.86   16.20
   3  -7  -1  463.65   15.10
   3  -7  -1  447.56   15.60
   3  -7  -1  473.25   35.40
  -3  -7   1  433.56   16.40
   3   7   1  455.85   20.90
  -3  -7   1  421.96   16.30
   3  -7  -1  466.95   29.20
   3   7   1  420.56   14.80
   3  -7  -1  445.96   29.70
   3  -7  -1  433.66   17.70
   3   7   1  444.66   17.30
  -3   7  -1  438.56   14.70
   3   7   1  429.46   21.30
  -3  -7   1  473.45   19.90
   3   7   1  448.76   16.60
   3   7   1  450.75   16.70
  -3  -7   1  397.16   17.80
   3   7   1  454.45   17.60
  -3  -7   1  447.06   15.60
  -3   7  -1  431.16   20.10
   3  -7  -1  450.15   16.00
   3  -7  -1  461.75   33.00
   3  -7  -1  505.75   37.00
   3   7   1  427.56   16.10
   4  -7   1  148.39    5.60
   4   7  -1  149.09    7.20
   4   7  -1  145.39    6.20
   4   7  -1  151.38   11.40
   4  -7   1  150.38    6.50
  -4  -7  -1  156.28    6.70
  -4  -7  -1  149.39   16.50
  -4   7   1  148.79   12.60
  -4   7   1  152.78    5.80
   4   7  -1  152.18    7.30
  -4  -7  -1  150.38    7.60
  -4  -7  -1  171.98    9.70
   4   7  -1  142.29   11.00
  -4  -7  -1  146.39    7.50
   4   7  -1  160.88    8.80
   4   7  -1  159.98    7.80
   4   7  -1  164.98    7.90
   4   7   1  138.99   11.40
  -4   7  -1  149.49   13.50
   4   7   1  156.68    7.70
   4   7   1  160.38    7.90
   4   7   1  158.58    7.40
  -4  -7   1  147.99    7.20
   4  -7  -1  151.68   26.20
   4  -7  -1  152.18    6.60
   4   7   1  146.19    6.80
   4  -7  -1  151.88    5.70
   4   7   1  164.28    8.60
  -4  -7   1  150.68    6.70
   4   7   1  156.28    6.30
  -4  -7   1  158.28   15.00
   4   7   1  170.38   11.70
   4   7   1  162.18    7.40
  -4  -7   1  168.08    9.80
  -4   7  -1  155.18    5.90
  -4  -7   1  139.39    7.40
  -5  -7  -1   47.80    3.70
   5   7  -1   43.40    3.20
  -5   7   1   45.00    2.10
   5   7  -1   42.20    5.80
   5  -7   1   46.10    2.50
   5   7  -1   43.20    2.90
   5  -7   1   42.70    2.60
   5   7  -1   41.70    2.40
   5   7  -1   37.90    2.60
  -5  -7  -1   47.30    5.30
  -5  -7  -1   42.90    2.70
   5   7  -1   48.10    3.30
   5   7  -1   38.80    5.90
   5   7   1   44.70    3.70
   5   7   1   40.80    2.80
   5   7   1   43.50    3.10
  -5   7  -1   42.70    2.20
   5   7   1   42.20    5.80
   5   7   1   46.70    2.50
   5   7   1   43.70    3.10
   5   7   1   41.30    5.80
   5  -7  -1   45.20    2.60
  -5  -7   1   41.90    5.20
  -5  -7   1   45.70    3.70
   5  -7  -1   46.20    2.50
  -5  -7   1   47.70    2.80
  -6  -7  -1   14.00    1.30
  -6   7   1   10.60    1.50
   6  -7   1   16.00    1.10
  -6  -7   1   14.30    1.10
   6  -7  -1   15.80    1.10
  -6   7  -1   15.70    1.90
   6   7   1   12.60    1.20
   0  -8   1    4.20    1.70
   0  -8   1   35.30   15.30
   0  -8  -1    6.30    8.20
   0   8  -1    2.00    1.20
   0  -8  -1  -14.90   10.50
   0  -8   1    6.00    8.50
   0   8  -1    4.70    1.80
   0   8  -1    3.50    1.50
   0  -8  -1    4.00    1.20
   0  -8  -1    5.50    2.30
   0   8  -1    5.50    1.60
   0   8  -1    6.00    3.60
   0   8  -1    4.20    2.10
   0  -8   1   11.70   10.20
   0  -8  -1   -9.00    8.70
   0  -8  -1    4.10    1.10
   0   8   1    5.20    1.40
   0   8   1    4.10    1.90
   0   8   1    2.60    1.50
   0   8   1   16.60    5.80
   0  -8   1    4.10    1.20
   0  -8   1    5.10    1.10
   0  -8   1    5.30    6.40
   0   8   1    3.70    1.30
   0   8   1    4.70    1.50
   0  -8  -1    4.00    1.50
   0   8  -1    9.90    5.00
   0   8   1    6.20    1.90
   0  -8   1    3.10    2.10
   0  -8   1   17.30    9.70
   0   8   1   12.20    4.00
   0  -8  -1   -1.90    6.20
  -1  -8  -1   28.70    9.50
   1  -8   1   29.00    3.90
   1  -8   1    6.40   17.80
   1   8  -1   27.40    5.40
  -1  -8  -1   28.00    4.10
   1   8  -1   26.70    3.00
   1  -8   1   31.80   10.90
  -1   8   1   23.30    4.40
   1   8  -1   27.00    3.50
   1   8  -1   29.30    5.50
  -1   8   1   29.40    2.80
   1  -8   1   28.60   10.20
   1  -8   1   18.90   13.30
  -1  -8  -1   28.00    2.40
  -1   8   1   29.20    3.10
   1   8  -1   25.70    3.30
  -1  -8  -1   27.90    3.00
  -1   8   1   27.70    3.00
   1  -8   1   29.40    2.90
   1   8  -1   32.70    3.00
   1  -8   1   29.80    2.30
  -1   8   1   29.10    3.90
  -1  -8  -1   24.60   10.10
   1  -8   1   30.70    2.50
   1   8  -1   30.90    2.80
  -1  -8  -1   32.70    3.00
  -1   8   1   30.00    2.80
  -1  -8  -1   19.50   12.70
   1   8   1   20.20    4.80
   1  -8  -1   32.30    2.50
   1  -8  -1   34.40    9.80
   1   8   1   31.50    4.00
   1  -8  -1   29.50    3.90
  -1  -8   1   23.80   10.80
  -1  -8   1   24.00    8.90
   1   8   1   25.10    2.70
  -1  -8   1   30.80    2.90
  -1   8  -1   29.90    2.90
  -1  -8   1   48.30   11.90
   1  -8  -1   23.70   11.40
  -1  -8   1   29.60    2.50
  -1   8  -1   24.90    4.60
   1   8   1   33.70    3.20
   1  -8  -1   28.50    2.20
   1  -8  -1   30.10   17.40
   1   8   1   31.50    3.40
   1   8   1   28.40    2.80
   1   8   1   31.20    5.50
   1  -8  -1   38.20   14.30
   1  -8  -1   32.80    3.00
  -1   8  -1   28.80    3.20
  -1  -8   1   41.90   10.80
   1  -8  -1   50.79   21.40
  -1   8  -1   26.40    2.90
  -1  -8   1   24.40    3.70
  -1   8  -1   28.60    2.90
  -1  -8   1   26.70    2.80
   1   8   1   32.00    3.30
   2   8  -1  229.78   10.30
  -2   8   1  217.58    9.30
  -2  -8  -1  209.88   20.40
   2   8  -1  237.38    9.90
  -2   8   1  239.88    9.80
   2  -8   1  285.87   27.90
  -2  -8  -1  213.48   19.00
   2  -8   1  230.98    9.50
   2   8  -1  218.08   13.70
   2  -8   1  233.28    8.60
  -2  -8  -1  223.18   11.00
   2  -8   1  205.28   20.90
   2   8  -1  248.48   10.00
   2  -8   1  220.48    9.10
  -2  -8  -1  209.48   14.70
   2  -8   1  230.38   11.20
  -2  -8  -1  227.78    8.80
   2  -8   1  233.68   25.10
  -2   8   1  204.58   11.60
   2  -8   1  244.08   23.60
   2   8  -1  222.48    9.20
   2   8  -1  224.08   10.50
   2  -8   1  251.97   25.60
   2  -8   1  239.88    9.40
   2   8  -1  205.58   13.60
  -2  -8  -1  214.98    9.50
  -2  -8  -1  223.28    9.50
   2  -8  -1  254.07   26.30
   2   8   1  230.18    9.90
  -2  -8   1  225.38   19.20
   2   8   1  223.08   13.80
  -2   8  -1  219.28    9.30
  -2  -8   1  242.38   15.20
  -2   8  -1  223.28    8.00
   2  -8  -1  236.38    8.70
   2  -8  -1  199.38   21.20
   2  -8  -1  238.68   11.20
  -2   8  -1  230.08   11.90
   2   8   1  224.38    8.70
  -2  -8   1  208.18   11.00
   2  -8  -1  185.98   19.00
  -2  -8   1  224.48    9.70
   2  -8  -1  242.78   23.70
   2   8   1  232.18   10.40
   2   8   1  214.98   14.00
  -2  -8   1  226.98    9.50
  -2  -8   1  249.28   21.10
  -2   8  -1  245.18    9.90
   2   8   1  251.27   14.50
  -2  -8   1  230.88    8.90
  -2   8  -1  228.58    9.40
   2   8   1  231.58    9.90
   2  -8  -1  242.68   25.40
   2  -8  -1  229.58    9.50
  -3  -8  -1  348.77   13.50
   3  -8   1  332.17   15.20
   3  -8   1  381.26   28.90
   3  -8   1  337.37   12.50
   3   8  -1  345.17   14.10
  -3  -8  -1  351.76   19.00
  -3  -8  -1  340.37   13.00
   3  -8   1  366.96   35.50
   3  -8   1  371.96   31.70
  -3  -8  -1  332.27   15.00
  -3  -8  -1  338.67   32.80
   3   8  -1  347.97   13.50
   3  -8   1  362.66   12.60
   3   8  -1  352.16   13.20
   3   8  -1  312.47   17.60
  -3   8   1  343.87   11.50
  -3  -8  -1  339.37   35.80
  -3  -8  -1  342.07   12.50
   3  -8   1  338.17   12.80
   3   8  -1  352.96   14.00
   3  -8   1  333.87   38.10
   3   8  -1  366.06   13.70
   3  -8   1  340.67   12.00
  -3   8   1  334.17   15.20
   3   8  -1  330.97   17.40
  -3   8  -1  342.37   11.60
   3   8   1  334.67   18.20
   3   8   1  362.06   13.60
  -3  -8   1  341.57   13.10
   3   8   1  359.96   14.30
   3  -8  -1  372.86   37.60
   3   8   1  333.57   17.30
  -3   8  -1  350.76   15.50
   3  -8  -1  409.36   36.00
  -3  -8   1  331.77   28.60
  -3  -8   1  349.57   19.20
   3  -8  -1  339.57   12.90
  -3  -8   1  336.47   12.50
   3  -8  -1  340.77   12.00
   3  -8  -1  325.47   15.00
  -3  -8   1  335.87   27.80
   3  -8  -1  333.87   29.80
  -3  -8   1  353.26   15.40
   3   8   1  339.57   13.50
   3  -8  -1  370.26   32.30
   3   8   1  365.86   14.20
   3   8   1  334.57   13.10
   3  -8  -1  393.46   48.20
   3  -8  -1  327.57   12.40
  -3  -8   1  327.47   13.40
  -4  -8  -1  102.69    7.80
   4   8  -1  116.49    5.90
   4   8  -1  109.19    5.70
   4   8  -1  116.29    6.80
  -4  -8  -1  123.59    5.40
   4  -8   1  115.79    5.10
  -4   8   1  102.49   10.70
   4   8  -1  116.79    6.10
  -4  -8  -1  114.79    6.10
   4   8  -1  102.19    9.60
  -4   8   1  112.69    4.30
   4   8  -1  116.39    5.60
   4  -8   1  115.89    5.40
   4  -8   1  101.99   17.70
   4   8   1  112.69    6.00
   4   8   1  124.49    6.80
   4   8   1  123.49    5.90
   4  -8  -1  110.79    5.00
  -4  -8   1  120.09    5.30
  -4   8  -1  111.59    8.40
   4  -8  -1  102.49   18.10
  -4   8  -1  115.69    4.60
  -4  -8   1  124.59    8.20
   4  -8  -1  124.39    4.60
   4   8   1  118.69    6.10
   4   8   1  114.39    9.80
   4   8   1  119.19    5.70
  -4  -8   1  118.29    5.70
  -4  -8   1  113.99    6.00
   5   8  -1    7.10    1.30
   5   8  -1    7.80    1.20
   5   8  -1    7.20    1.10
   5  -8   1    6.70    0.90
   5   8  -1    5.90    1.20
  -5  -8  -1    3.60    1.50
  -5  -8  -1    6.00    1.60
  -5   8  -1    7.70    1.40
   5   8   1    6.80    1.20
   5  -8  -1    7.50    0.90
   5   8   1    5.10    1.10
  -5  -8   1    7.10    1.80
   5   8   1    6.90    1.30
   5   8   1    7.30    1.20
  -5  -8   1    6.90    1.00
   5  -8  -1    9.10    1.10
   0  -9  -1  200.48   10.50
   0   9   1  211.28    8.90
   0  -9  -1  196.38   20.20
   0  -9   1  212.48    8.20
   0   9  -1  191.48    9.40
   0  -9  -1  224.38   26.20
   0  -9   1  208.98   22.00
   0  -9   1  192.68   21.10
   0   9  -1  217.28    9.30
   0   9   1  212.68    9.40
   0   9   1  185.98    9.40
   0   9   1  220.08    8.90
   0  -9   1  220.28    8.70
   0  -9   1  198.68   10.50
   0   9   1  221.38   13.00
   0  -9   1  255.07   21.00
   0  -9   1  199.78   20.40
   0  -9  -1  184.48   22.90
   0  -9  -1  217.08    8.30
   0  -9  -1  206.38    9.00
   0  -9  -1  281.57   26.70
   0  -9   1  211.48    9.10
   0  -9  -1  220.88    8.60
   0   9   1  218.38    9.60
   0   9  -1  227.48    9.10
   0   9  -1  199.38    9.20
   0   9  -1  203.98   12.70
   0   9  -1  208.88    8.90
   1  -9   1  952.40   53.69
  -1  -9  -1  922.71   38.90
  -1   9   1 1002.10   41.50
   1   9  -1  926.71   37.90
   1   9  -1  948.41   31.70
   1  -9   1  923.01   49.10
   1  -9   1  917.91   62.49
  -1  -9  -1  899.31   32.70
  -1  -9  -1  926.01   43.30
   1  -9   1  927.11   33.00
  -1  -9  -1  904.81   31.10
   1  -9   1  922.61   45.50
  -1  -9  -1  922.71   31.20
  -1  -9  -1  913.81   45.30
   1  -9   1  936.91   45.10
  -1   9   1  917.61   31.20
   1   9  -1  971.70   32.90
   1  -9   1  918.51   31.00
   1   9  -1  889.21   35.00
   1  -9   1  960.30   30.30
  -1   9   1  917.71   31.50
  -1  -9   1  929.31   32.60
  -1  -9   1  886.11   32.80
  -1   9  -1  951.20   31.40
  -1  -9   1  961.40   45.40
   1  -9  -1 1021.70   59.39
  -1   9  -1  877.81   31.40
   1   9   1  952.30   31.80
   1  -9  -1  867.71   30.90
   1  -9  -1  926.71   44.60
   1  -9  -1  958.80   49.10
  -1  -9   1  911.21   42.70
   1   9   1  845.42   34.60
   1   9   1  863.31   31.40
   1  -9  -1  962.30   30.90
  -1  -9   1  932.01   39.20
  -1   9  -1  858.01   34.30
   1   9   1  946.51   42.20
  -1  -9   1  932.21   55.89
   1  -9  -1  930.41   32.90
  -1   9  -1  933.11   36.00
   1  -9  -1  925.41   45.60
  -1   9  -1  897.61   31.50
  -1  -9   1  934.31   31.20
   2  -9   1   82.29    3.90
  -2  -9  -1   76.29    4.10
   2   9  -1   81.69    9.40
   2  -9   1   80.69    4.30
   2   9  -1   81.29    4.80
   2  -9   1   83.49    6.90
  -2   9   1   68.09    7.50
   2   9  -1   86.29    5.40
   2   9  -1   78.99    8.70
  -2   9   1   80.69    4.70
   2  -9   1   67.09   18.80
  -2  -9  -1   78.29    4.70
  -2  -9  -1   83.79   14.70
   2   9  -1   83.69    5.20
   2  -9   1   79.69    4.60
   2  -9   1   79.59   25.50
   2  -9   1  102.49   24.30
   2   9  -1   81.39    3.90
  -2  -9  -1   91.39    5.10
  -2  -9  -1   80.89    6.40
  -2   9   1   75.09    4.50
  -2   9   1   78.09    4.40
   2   9  -1   80.09    4.90
   2  -9  -1   56.19   21.50
   2  -9  -1   84.59    4.30
   2  -9  -1   78.99   25.80
  -2   9  -1   84.59    4.90
   2   9   1   84.29    5.50
   2   9   1   81.39    5.20
  -2  -9   1   70.59    4.60
   2   9   1   83.19    4.90
   2   9   1   75.49    8.60
   2  -9  -1   79.79    6.50
   2  -9  -1   82.59    3.90
  -2  -9   1   80.59    4.80
  -2   9  -1   79.79    4.50
   2  -9  -1   82.59    4.70
   2   9   1   79.19    4.80
  -2  -9   1   81.59    4.10
   2   9   1   82.19    9.10
   2   9   1   77.69    4.70
  -2   9  -1   91.89    8.10
  -2  -9   1   82.39   14.30
   2  -9  -1  127.49   26.00
  -2  -9   1   85.79    6.60
  -2   9  -1   79.49    4.40
  -3   9   1   79.99    8.90
   3   9  -1   86.79    5.00
   3  -9   1   79.49    4.20
  -3   9   1   89.39    4.80
   3  -9   1   81.19    4.60
  -3  -9  -1   84.39    5.00
   3   9  -1   64.09    7.90
   3   9  -1   84.59    9.50
  -3  -9  -1   88.99    4.30
   3  -9   1   78.39   19.00
  -3  -9  -1   87.59   11.00
   3   9  -1   85.09    5.80
   3   9  -1   80.99    4.70
   3   9  -1   83.69    4.60
   3   9  -1   92.79    5.30
   3  -9   1   91.19    4.30
   3  -9   1   89.09    3.80
   3   9  -1   81.89    4.80
   3  -9  -1   83.29    4.20
  -3  -9   1   80.19    4.10
   3   9   1   85.39    5.00
   3   9   1   92.29    4.90
   3   9   1   96.19    9.30
   3  -9  -1   84.59    4.40
   3  -9  -1   81.79    8.80
   3   9   1   92.29    5.80
   3   9   1   81.29    5.10
   3   9   1   84.89    9.20
   3   9   1   89.69    4.70
  -3   9  -1   89.29    4.90
  -3   9  -1   79.29    8.70
  -3  -9   1   93.59    5.10
  -3   9  -1   78.49    4.40
   3  -9  -1   85.49    3.80
   3  -9  -1   86.69    4.70
  -3  -9   1   85.79    4.80
   3  -9  -1  101.99   21.60
   3   9   1   87.99    4.90
   4   9  -1   31.00    2.40
  -4  -9  -1   23.00    4.40
  -4  -9  -1   28.60    2.90
  -4  -9  -1   29.80    2.20
   4   9  -1   26.70    6.00
   4   9  -1   29.00    2.40
  -4   9   1   31.90    2.40
   4  -9   1   33.20    2.50
   4   9  -1   27.90    5.70
   4   9  -1   32.00    2.30
   4   9  -1   29.90    2.50
   4  -9   1   32.70    2.10
  -4  -9   1   23.10    4.50
   4   9   1   30.60    2.40
   4   9   1   29.80    2.50
   4  -9  -1   29.70    2.20
   4   9   1   29.40    2.30
   4   9   1   31.20    8.10
  -4   9  -1   34.80    2.60
   4   9   1   31.20    2.60
  -4  -9   1   33.00    2.20
   4  -9  -1   32.50    2.00
   4   9   1   13.00    6.00
  -4  -9   1   27.60    2.90
   5   9  -1   34.20    2.00
  -5   9   1   42.40    2.20
  -5   9  -1   41.60    2.30
  -5  -9   1   44.20    1.90
   0  10  -1   29.90    6.40
   0 -10  -1   18.70    2.50
   0 -10   1   19.10    2.00
   0 -10   1   25.00    2.30
   0  10  -1   22.20    2.40
   0  10   1   23.00    2.60
   0  10  -1   24.70    2.40
   0  10   1   26.70    2.90
   0  10   1   25.80    3.10
   0 -10  -1   20.70    2.20
   0 -10   1   24.80    2.60
   0 -10   1   20.80    3.80
   0  10   1   21.70    2.20
   0  10   1   22.70    2.40
   0 -10  -1   22.80    3.80
   0  10  -1   23.30    4.00
   0 -10  -1   23.10    2.00
   0  10  -1   24.30    2.80
   0  10   1   27.50    5.90
   0  10  -1   26.30    2.60
   1 -10   1   69.19    4.20
  -1  10   1   68.19    3.90
  -1  10   1   60.69    3.80
   1  10  -1   69.09    4.20
  -1 -10  -1   64.49    3.80
   1  10  -1   63.49    4.20
  -1 -10  -1   67.29    3.50
   1 -10   1   72.89    6.70
  -1 -10  -1   58.99    4.10
  -1 -10  -1   68.59    5.80
   1 -10   1   70.49    3.40
  -1  10   1   55.79    7.10
   1 -10   1   59.89    3.60
   1  10  -1   62.19    4.10
  -1  10   1   65.09    4.00
   1  10  -1   68.99    4.20
   1  10  -1   67.19    8.20
   1 -10  -1   62.09    5.90
   1 -10  -1   61.69    4.00
   1  10   1   62.89    4.30
  -1 -10   1   55.49    4.00
   1  10   1   57.69    4.10
  -1  10  -1   61.29    3.80
   1  10   1   66.69    4.20
  -1 -10   1   61.89    3.40
  -1 -10   1   72.59    4.00
   1 -10  -1   64.39    3.30
   1 -10  -1   63.39    3.60
   1  10   1   62.79    3.90
  -1  10  -1   64.19    4.50
   1  10   1   67.39    4.20
  -1  10  -1   67.19    8.50
  -1  10  -1   67.19    3.90
   1  10   1   56.59    7.30
  -1 -10   1   70.49    6.10
  -2  10   1   90.19    9.00
   2  10  -1   90.09    4.70
   2 -10   1   84.39    4.60
   2 -10   1   85.99    4.30
   2 -10   1   80.69    7.80
   2  10  -1   87.69    9.90
   2  10  -1   87.69    4.70
   2  10  -1   83.09    4.80
  -2 -10  -1   90.49    5.00
   2 -10   1   88.69    3.90
  -2  10   1   89.99    4.60
   2  10  -1   90.39    4.80
   2  10  -1   84.39    4.80
  -2  10   1   97.69    4.60
  -2 -10  -1   86.69    4.70
  -2 -10  -1   87.89    6.80
  -2  10  -1   87.29    8.80
   2  10   1   95.69    9.50
   2 -10  -1   85.09    4.70
   2  10   1   92.69    4.80
   2 -10  -1   90.79    4.00
   2  10   1   82.59    4.70
  -2 -10   1   91.29    5.00
   2 -10  -1   84.69    7.10
  -2 -10   1   89.99    4.20
  -2 -10   1   99.79    7.00
  -2 -10   1   95.49    4.70
   2  10   1   87.69    4.80
   2 -10  -1   87.19    4.30
   2  10   1   90.79    5.00
   2  10   1   90.59    4.70
  -2  10  -1   93.09    4.70
   3 -10   1  211.08    7.70
   3  10  -1  215.38    8.20
   3  10  -1  202.58    8.00
  -3  10   1  219.58    8.10
  -3 -10  -1  211.48    7.60
   3  10  -1  216.48    9.30
   3  10  -1  203.38    8.30
  -3 -10  -1  203.08    8.40
  -3 -10  -1  220.48   10.50
   3 -10   1  195.38    6.90
   3 -10  -1  192.88    7.60
   3  10   1  195.58    8.30
  -3  10  -1  211.68    8.10
  -3 -10   1  207.88    7.60
   3  10   1  214.58    9.10
   3  10   1  208.58    8.10
  -3 -10   1  205.28    8.40
   3  10   1  184.18   12.40
   3 -10  -1  203.38    7.00
  -3 -10   1  191.28   10.40
   3  10   1  203.68    8.00
   3  10   1  200.38    8.00
   3  10   1  197.98    7.80
   4  10  -1   56.69    3.00
  -4 -10  -1   60.39    2.70
  -4  10   1   67.19    3.00
   4 -10   1   64.39    2.70
   4  10  -1   59.89    2.90
  -4 -10   1   62.69    2.70
   4  10   1   60.19    3.00
   4  10   1   67.89    3.00
  -4  10  -1   64.89    3.00
   4 -10  -1   65.19    2.80
   0  11  -1    2.60    1.10
   0  11   1    7.80    1.80
   0  11   1    3.40    1.00
   0  11  -1   -0.40    1.40
   0 -11   1    2.20    1.30
   0  11  -1    3.50    0.90
   0 -11  -1    2.30    1.20
   0 -11  -1    2.40    3.10
   0  11   1    2.70    1.10
   0 -11   1    3.10    0.80
   0  11   1    3.00    1.50
   0 -11  -1    4.40    1.10
   0 -11  -1    4.20    0.90
   0  11   1   12.00    7.50
   0 -11   1    5.10    1.10
   1 -11   1   22.30    1.70
   1 -11   1   23.30    2.50
   1 -11   1   24.70    2.00
  -1 -11  -1   25.10    1.80
   1  11  -1   25.80    2.20
   1  11  -1   18.70    2.20
  -1 -11  -1   23.90    2.30
  -1 -11  -1   19.40    3.90
  -1  11   1   25.50    2.00
  -1  11   1   24.50    2.10
   1  11  -1   23.80    2.10
   1  11  -1   20.70    2.00
  -1  11  -1   26.50    2.20
   1 -11  -1   22.30    2.40
   1  11   1   27.80    2.20
   1  11   1   23.50    2.10
   1 -11  -1   21.00    5.00
  -1 -11   1   28.70    2.90
   1  11   1   23.70    2.20
  -1  11  -1   25.50    1.90
   1  11   1   22.00    2.70
   1 -11  -1   24.00    1.90
   1 -11  -1   25.90    1.70
  -1 -11   1   25.20    1.80
   2  11  -1   45.00    2.70
   2  11  -1   47.90    3.70
   2 -11   1   48.40    2.60
   2 -11   1   50.19    2.30
  -2 -11  -1   49.20    2.50
   2  11  -1   48.90    2.80
   2  11  -1   47.60    2.80
  -2 -11  -1   49.80    3.30
  -2  11   1   47.20    2.40
   2  11   1   47.90    2.80
   2 -11  -1   51.49    2.60
   2  11   1   49.60    2.80
   2  11   1   54.69    2.90
   2 -11  -1   46.70    3.30
  -2 -11   1   47.90    3.30
   2 -11  -1   52.09    2.30
   2  11   1   43.90    3.70
  -2  11  -1   48.10    2.90
  -2 -11   1   50.39    2.50
  -3  11   1  107.19    4.10
   3  11  -1   93.69    4.60
   3  11  -1  108.29    4.10
   3 -11   1  111.29    4.10
   3 -11  -1  102.79    4.00
  -3 -11   1  102.29    3.90
   3  11   1  102.59    4.00
   3  11   1   96.29    4.30
   0  12   1   22.20    1.60
   0  12  -1   23.00    1.70
   0 -12  -1   23.80    1.40
   0 -12   1   24.90    1.40
  -1 -12  -1   51.59    2.20
  -1  12   1   51.39    2.50
   1  12  -1   50.59    2.50
   1  12   1   56.09    3.20
   1 -12  -1   49.90    2.20
  -1 -12   1   51.99    2.20
  -1  12  -1   49.60    2.40
   0   0  -2 1251.77   37.90
   0   0  -2 1274.27   38.00
   0   0  -2 1286.27   37.80
   0   0   2 1260.37   37.50
   0   0  -2 1142.09   37.70
   0   0  -2 1192.28   37.70
   0   0  -2 1207.28   37.90
   0   0  -2 1181.18   37.60
   1   0  -2 1068.79   34.50
   1   0   2 1065.29   34.20
   1   0   2 1070.79   34.80
  -1   0   2 1076.69   34.60
   1   0   2 1097.79   33.40
   1   0  -2 1067.09   35.10
   1   0   2 1118.59   33.50
   1   0   2 1100.89   34.60
   1   0  -2 1112.09   35.80
  -1   0   2 1059.19   34.10
  -1   0  -2 1059.49   33.80
   1   0  -2 1019.40   34.40
   1   0  -2 1040.70   35.40
  -2   0   2 1268.77   41.30
   2   0  -2 1307.47   43.60
   2   0   2 1286.57   41.50
   2   0   2 1272.87   43.00
   2   0   2 1266.67   42.40
   2   0  -2 1292.87   41.40
   2   0   2 1279.47   40.00
   2   0  -2 1196.08   42.40
   2   0   2 1293.27   41.50
  -2   0  -2 1279.17   41.20
   2   0  -2 1296.77   43.00
   2   0  -2 1265.77   41.90
  -2   0  -2 1200.88   42.20
   2   0  -2 1238.78   42.30
  -2   0  -2 1258.47   40.30
   2   0   2 1234.58   39.90
  -2   0   2 1297.77   40.60
   3   0  -2  398.16   18.90
   3   0  -2  391.56   19.60
  -3   0   2  399.66   18.40
   3   0   2  423.56   18.90
  -3   0  -2  425.96   17.20
  -3   0   2  438.66   15.70
  -3   0  -2  435.66   15.50
   3   0  -2  429.16   16.70
  -3   0   2  389.36   16.80
   3   0   2  396.26   19.60
  -3   0  -2  421.26   14.70
  -3   0   2  421.06   14.80
   3   0   2  435.66   16.30
  -3   0  -2  374.06   19.20
   3   0   2  440.16   17.90
   3   0   2  437.36   16.80
   3   0  -2  469.55   16.40
   3   0  -2  444.76   18.10
   3   0  -2  419.36   19.00
  -4   0  -2  218.08    9.70
  -4   0  -2  183.38    9.10
  -4   0   2  191.28    7.60
   4   0  -2  186.78   11.30
   4   0  -2  193.18    8.40
  -4   0   2  191.18    8.20
   4   0  -2  166.58   17.40
   4   0  -2  204.88   16.80
  -4   0  -2  187.88   17.40
   4   0   2  184.68    8.40
   4   0  -2  201.28   10.50
   4   0   2  193.28    8.00
   4   0   2  189.18    8.00
  -4   0  -2  172.28   12.90
  -4   0   2  199.48    8.30
   4   0  -2  196.58    8.40
  -4   0  -2  197.98    8.20
  -4   0   2  190.28   14.60
   4   0   2  205.58   10.50
   4   0  -2  188.48    8.00
  -4   0   2  191.18    9.20
  -4   0   2  176.98   12.10
   5   0   2 1194.78   44.60
  -5   0   2 1403.86   53.99
   5   0  -2 1316.17   42.20
  -5   0  -2 1277.47   41.20
  -5   0  -2 1297.07   42.20
  -5   0  -2 1255.47   51.69
   5   0  -2 1207.08   44.60
  -5   0   2 1279.97   41.20
  -5   0   2 1309.87   42.00
  -5   0   2 1256.17   49.70
   5   0   2 1222.68   41.00
   5   0  -2 1319.87   42.20
   5   0   2 1322.47   41.70
  -5   0   2 1285.77   42.10
   5   0  -2 1251.47   41.30
   5   0   2 1316.67   41.70
   5   0   2 1303.67   42.20
  -5   0  -2 1326.87   41.90
  -5   0   2 1258.57   43.60
  -5   0  -2 1225.58   43.40
  -5   0  -2 1339.47   49.60
   6   0   2   59.29    6.20
  -6   0  -2   61.79    4.10
  -6   0   2   55.09    3.50
  -6   0   2   34.30   12.90
  -6   0  -2   61.69    5.30
   6   0  -2   51.19    3.30
  -6   0   2   53.19    5.40
  -6   0  -2   48.80    3.30
   6   0  -2   50.39    6.20
   6   0   2   49.20    3.00
  -6   0  -2   72.09   21.90
   6   0  -2   46.00    2.80
   6   0   2   53.49    3.10
   7   0   2  123.09    4.90
   7   0  -2  125.39    4.90
   7   0   2  120.59    4.90
  -7   0  -2  120.19    4.90
  -7   0   2  129.79    4.90
   7   0  -2  131.59    5.20
  -7   0  -2  121.79    4.70
   7   0  -2  123.89    5.00
   0  -1   2  447.96   13.90
   0  -1  -2  443.86   13.50
   0  -1   2  443.06   14.40
   0  -1  -2  427.36   14.00
   0  -1   2  422.16   14.00
   0  -1   2  441.16   14.20
   0  -1  -2  437.06   13.60
   0   1  -2  446.06   14.30
   0  -1  -2  432.26   14.10
   1  -1   2 8921.61  274.37
   1  -1   2 9297.37  274.67
   1  -1   2 7886.61  277.67
  -1   1   2 8701.03  274.27
  -1  -1  -2 8702.43  272.87
   1  -1   2 9083.19  273.97
  -1  -1  -2 8329.37  273.07
   1   1  -2 9189.08  274.27
  -1   1   2 8656.83  273.67
   1   1  -2 8936.71  274.57
   1   1  -2 9031.40  274.27
   1   1  -2 9208.58  273.57
  -1  -1   2 9117.39  273.67
   1  -1  -2 9147.99  275.67
   1  -1  -2 9057.79  275.17
  -1   1  -2 8834.02  273.87
  -1   1  -2 8805.82  274.47
   1  -1  -2 9254.17  276.67
   1  -1  -2 8966.60  274.27
   1  -1  -2 9210.48  275.07
   2  -1   2  757.12   24.10
   2  -1   2  644.64   26.10
   2   1  -2  746.83   24.30
   2   1  -2  693.83   24.70
   2   1  -2  675.83   23.30
   2   1  -2  673.43   23.90
   2   1  -2  726.83   24.60
   2   1  -2  655.13   25.00
  -2   1   2  675.53   23.70
  -2   1   2  692.03   24.80
   2  -1   2  729.23   24.00
   2   1  -2  725.03   23.00
  -2  -1  -2  720.73   22.60
   2  -1   2  651.53   24.60
  -2   1   2  718.03   22.90
  -2  -1  -2  679.83   23.40
   2  -1   2  667.43   25.50
   2   1  -2  637.04   23.50
   2  -1   2  712.93   25.10
   2   1   2  673.33   24.70
   2   1   2  692.43   23.80
   2   1   2  723.13   24.60
   2   1   2  649.14   24.00
  -2   1  -2  704.23   24.00
   2  -1  -2  677.03   24.50
   2  -1  -2  704.43   25.80
  -2  -1   2  675.83   24.60
  -2  -1   2  719.13   23.00
  -2   1  -2  663.83   25.00
  -2  -1   2  682.63   23.60
   2  -1  -2  618.44   26.20
   2  -1  -2  699.43   26.00
   2  -1  -2  640.24   24.80
  -2   1  -2  739.63   22.80
   3  -1   2  405.36   17.10
  -3   1   2  369.16   16.00
   3   1  -2  393.56   16.00
   3  -1   2  344.07   18.90
   3  -1   2  387.06   18.90
  -3   1   2  394.86   14.40
  -3  -1  -2  360.26   16.00
   3   1  -2  370.66   17.40
   3   1  -2  415.86   15.70
  -3   1   2  372.96   17.40
   3   1  -2  403.36   16.50
   3   1  -2  411.26   18.70
  -3   1   2  388.66   13.60
   3  -1   2  384.76   19.80
  -3  -1  -2  396.26   13.80
   3  -1   2  368.86   14.80
  -3  -1  -2  413.76   14.60
  -3  -1   2  378.36   17.80
  -3   1  -2  381.56   13.60
  -3   1  -2  389.26   18.30
   3  -1  -2  374.76   16.10
   3  -1  -2  363.36   18.10
  -3   1  -2  373.16   14.20
   3  -1  -2  375.66   17.80
   3   1   2  401.66   18.00
  -3  -1   2  384.96   13.80
   3  -1  -2  416.76   20.30
   3  -1  -2  432.46   19.40
   3   1   2  402.96   16.50
   3   1   2  374.46   17.10
  -3  -1   2  402.36   14.80
   3  -1  -2  376.16   15.00
  -3  -1   2  390.36   16.10
   4   1  -2   26.70    3.30
  -4  -1  -2   23.90    2.80
   4   1  -2   35.80    3.20
   4  -1   2   26.90    2.70
   4   1  -2   31.90    2.90
  -4  -1  -2   41.60   11.10
   4  -1   2   36.40    4.70
   4  -1   2   25.50    9.70
  -4   1   2   34.50    3.90
   4   1  -2   38.80    5.20
  -4  -1  -2   34.80    4.10
  -4  -1  -2   33.50    3.30
  -4  -1  -2   14.40    6.30
   4  -1   2   21.20   10.80
  -4   1   2   23.00    6.30
  -4   1   2   31.00    2.80
  -4   1   2   31.90    2.40
  -4   1   2   29.40    2.70
   4  -1   2   33.80    2.80
  -4   1   2   28.00    5.90
   4  -1   2   33.30    5.20
  -4  -1  -2   31.40    3.00
   4  -1   2   36.20    2.70
   4  -1  -2   30.90    2.70
  -4  -1   2   30.90    2.70
   4   1   2   31.90    2.80
  -4  -1   2   31.90    3.10
   4  -1  -2   31.20    3.00
   4   1   2   28.70    3.00
   4   1   2   32.10    5.00
  -4   1  -2   31.70    2.80
   4  -1  -2   31.10    6.40
   4  -1  -2   20.20    7.70
   4   1   2   30.40    4.60
   4  -1  -2   33.40    4.70
  -4   1  -2   31.50    3.50
   4   1   2   26.30    2.80
   4  -1  -2   36.70    3.90
  -4   1  -2   21.50    6.00
  -4  -1   2   29.50    3.80
   4  -1  -2   25.40    4.90
  -4  -1   2   36.40    6.30
  -4  -1   2   23.00    2.80
  -4   1  -2   31.80    2.80
   4   1   2   32.40    3.10
  -4   1  -2   32.40    2.50
   4  -1  -2   28.00    8.90
  -5  -1  -2  488.15   17.20
   5  -1   2  490.15   19.90
  -5   1   2  467.65   25.90
   5  -1   2  502.75   17.70
  -5  -1  -2  460.35   27.30
   5  -1   2  504.75   17.60
  -5   1   2  500.25   17.70
   5   1  -2  470.05   17.10
  -5  -1  -2  502.85   18.20
   5  -1   2  530.65   17.40
  -5  -1  -2  469.95   19.50
  -5   1   2  486.95   17.70
  -5  -1  -2  489.45   40.70
   5   1  -2  498.15   18.20
  -5   1   2  485.85   19.00
   5   1  -2  501.35   17.50
  -5   1   2  479.85   25.10
   5   1  -2  490.25   21.10
   5   1  -2  521.45   18.10
  -5  -1  -2  525.75   17.90
   5  -1  -2  517.75   18.10
  -5  -1   2  505.05   18.30
  -5   1  -2  453.85   27.70
  -5   1  -2  497.15   19.10
  -5   1  -2  501.15   17.80
   5   1   2  486.55   18.20
   5   1   2  476.15   17.20
   5   1   2  501.45   17.70
   5  -1  -2  511.55   17.10
  -5   1  -2  509.55   17.60
  -5  -1   2  512.45   18.10
  -5  -1   2  484.15   19.70
  -5  -1   2  511.25   17.30
  -5  -1   2  487.45   27.20
   5  -1  -2  455.35   19.70
   5   1   2  480.75   21.20
  -5   1  -2  494.35   37.30
   5   1   2  494.75   17.50
   6   1  -2   24.90    2.10
  -6   1   2   29.60    2.50
  -6   1   2   32.30    2.70
   6  -1   2   26.10    2.10
  -6   1   2   20.90   11.40
   6   1  -2   32.60    2.70
  -6  -1  -2   25.70    2.40
   6   1  -2   32.50    5.50
   6  -1   2   28.60    5.20
   6  -1   2   26.70    2.20
   6   1  -2   26.90    2.30
  -6  -1  -2   28.10    4.10
  -6   1   2   33.60    4.30
  -6  -1  -2   35.20    2.40
  -6   1  -2   35.40    4.20
  -6  -1   2   28.80    4.20
  -6   1  -2   35.80    3.90
  -6   1  -2   24.20   13.40
   6   1   2   34.50    2.80
   6   1   2   22.80    4.60
  -6  -1   2    6.30   17.80
  -6   1  -2   30.90    2.40
   6  -1  -2   27.70    2.00
  -6  -1   2   31.80    2.30
   6  -1  -2   27.70    2.40
   6   1   2   28.30    2.10
  -6  -1   2   29.30    2.60
   6   1   2   29.50    2.30
   7   1  -2   30.10    1.90
  -7  -1  -2   33.90    2.30
  -7   1   2   31.20    1.90
   7  -1   2   29.50    1.70
   7  -1   2   29.50    1.40
   7   1  -2   32.40    2.00
   7  -1   2   31.50    1.90
  -7  -1  -2   32.50    2.40
   7  -1  -2   33.60    1.70
   7  -1  -2   27.40    1.70
   7   1   2   31.20    1.90
  -7  -1   2   31.30    1.90
  -7   1  -2   30.60    1.80
   7   1   2   32.70    1.90
   7  -1  -2   31.80    1.90
   0  -2   2    0.30    1.00
   0  -2  -2    0.80    0.80
   0  -2   2    0.80    0.70
   0  -2  -2    0.00    0.90
   0  -2   2   -0.80    1.50
   0   2  -2    1.50    1.50
   0  -2  -2    0.10    0.60
   0   2  -2    1.00    0.90
   0  -2   2   -0.40    0.90
   0  -2  -2   -0.40    0.90
  -1  -2  -2 3355.66  103.39
   1  -2   2 3323.87  104.79
  -1   2   2 3331.27  104.99
   1   2  -2 3522.75  103.59
   1  -2   2 3273.87  106.39
   1   2  -2 3531.75  104.49
   1  -2   2 3138.59  105.69
  -1   2   2 3438.26  104.29
   1  -2   2 3373.26  105.29
   1  -2   2 3517.35  105.69
  -1   2  -2 3399.46  105.49
  -1  -2   2 3398.86  104.19
   1  -2  -2 3441.26  104.99
   1  -2  -2 3333.47  105.79
  -1  -2   2 3244.78  104.29
   1  -2  -2 3328.17  106.59
   1  -2  -2 3388.46  106.09
  -1   2  -2 3202.28  104.59
   1  -2  -2 3418.76  105.39
  -1  -2   2 3210.68  104.59
  -1  -2   2 3376.46  103.99
  -2   2   2  234.88    8.80
   2  -2   2  230.28    8.90
  -2  -2  -2  234.08    8.60
   2  -2   2  237.08    9.30
  -2   2   2  249.88   11.40
  -2  -2  -2  237.38   10.10
   2  -2   2  239.38   11.70
   2   2  -2  242.38    9.50
   2   2  -2  244.98   10.50
   2  -2   2  237.28   12.30
   2  -2   2  236.98   13.10
   2  -2   2  234.58   11.90
  -2   2   2  202.88   10.50
  -2  -2   2  247.08   10.00
  -2  -2   2  249.48    9.20
   2  -2  -2  244.08   12.60
   2  -2  -2  228.18   11.20
  -2  -2   2  248.28   13.30
  -2   2  -2  237.88    8.80
   2  -2  -2  242.48    8.90
   2  -2  -2  223.98   12.20
   2  -2  -2  242.48   13.20
   2  -2  -2  244.48   11.80
  -2   2  -2  238.08   10.50
   3  -2   2 1193.18   46.10
  -3  -2  -2 1378.86   42.30
   3  -2   2 1322.87   47.90
  -3  -2  -2 1288.17   41.30
   3  -2   2 1208.98   46.20
   3   2  -2 1305.37   41.20
  -3   2   2 1264.77   45.40
  -3  -2  -2 1289.67   44.00
  -3   2   2 1284.27   41.80
   3   2  -2 1224.28   41.60
   3   2  -2 1366.56   45.00
   3  -2   2 1371.06   44.30
  -3   2   2 1297.97   44.10
  -3  -2  -2 1229.28   46.50
   3  -2   2 1300.07   49.10
  -3   2   2 1318.17   41.10
   3   2  -2 1352.66   44.60
   3  -2  -2 1272.57   47.00
   3  -2  -2 1378.06   45.50
  -3   2  -2 1321.67   41.80
   3  -2  -2 1295.17   46.40
   3   2   2 1333.97   44.90
   3  -2  -2 1214.58   40.70
  -3  -2   2 1274.57   45.60
   3  -2  -2 1262.97   49.00
  -3  -2   2 1319.07   41.50
   3  -2  -2 1262.87   41.60
  -3   2  -2 1319.77   41.10
   3  -2  -2 1246.88   42.10
  -3  -2   2 1290.57   42.50
   3  -2  -2 1270.17   47.90
   3   2   2 1265.07   44.20
  -3   2  -2 1238.58   45.60
   4  -2   2  150.18    6.60
   4   2  -2  145.19    6.80
  -4   2   2  166.28   11.60
  -4  -2  -2  131.49    8.60
   4   2  -2  148.79    7.30
  -4   2   2  144.09    6.50
  -4  -2  -2  137.39    7.40
  -4   2   2  145.79   12.80
  -4   2   2  151.78    7.50
  -4   2   2  151.28    6.50
   4  -2   2  139.49    8.90
   4   2  -2  139.99    9.50
   4  -2   2  162.58    8.30
  -4  -2  -2  141.09   13.90
   4   2  -2  153.38    7.20
   4   2  -2  147.29    9.80
   4  -2   2  139.89   15.00
  -4  -2  -2  152.98    7.10
  -4  -2  -2  162.88    8.30
   4  -2   2  152.48    6.30
   4  -2   2  126.09   15.30
   4  -2   2  136.69   11.60
   4   2  -2  138.69    7.00
   4  -2  -2  137.89   12.90
  -4   2  -2  144.09   14.20
   4   2   2  154.68    7.00
  -4  -2   2  159.28    8.40
   4  -2  -2  141.09   16.70
   4   2   2  162.78   10.50
   4   2   2  145.69    6.70
  -4   2  -2  161.98   12.10
   4   2   2  154.98    9.80
  -4  -2   2  155.88    7.20
   4   2   2  147.29    6.70
  -4   2  -2  155.38    6.60
   4  -2  -2  144.29    8.30
  -4   2  -2  149.99    6.50
   4  -2  -2  148.39    6.10
  -4  -2   2  152.38   12.40
  -4  -2   2  138.19   14.80
   4  -2  -2  151.08   11.50
  -4  -2   2  150.68    6.50
   4   2   2  147.09    7.40
   4  -2  -2  144.99    6.90
  -4  -2   2  144.39    7.00
   4  -2  -2  112.79   13.70
  -4   2  -2  157.98    8.90
   5   2  -2  217.18   13.30
  -5   2   2  255.17   11.20
   5   2  -2  238.38    9.60
  -5  -2  -2  237.68   10.40
   5  -2   2  241.38   11.90
   5   2  -2  253.77   10.20
   5   2  -2  242.38   10.60
   5  -2   2  252.87    9.90
  -5   2   2  245.58   18.10
  -5  -2  -2  240.88   10.00
  -5   2   2  238.58    9.60
  -5  -2  -2  220.88   11.70
  -5  -2  -2  208.28   20.50
   5  -2   2  250.97    9.40
  -5  -2  -2  247.28    9.60
  -5   2   2  249.48    9.80
   5   2  -2  255.07    9.90
  -5  -2   2  275.77   22.90
   5   2   2  268.87   10.20
   5   2   2  244.48    9.50
  -5  -2   2  250.17    9.70
   5   2   2  237.38   13.50
  -5  -2   2  230.18   17.20
   5  -2  -2  212.28   15.70
  -5  -2   2  240.38   10.50
  -5  -2   2  236.48   20.50
  -5   2  -2  251.97    9.70
  -5  -2   2  237.98   10.20
  -5   2  -2  249.58   11.10
   5   2   2  248.98    9.80
  -5   2  -2  293.47   24.10
   5  -2  -2  248.78   10.10
   5  -2  -2  251.47    9.30
  -5  -2   2  237.58   12.10
   5  -2  -2  187.68   48.30
   5   2   2  254.57   10.70
  -5   2  -2  251.07    9.70
   5  -2  -2  246.78   12.10
  -5   2  -2  254.37   20.10
   6   2  -2  119.69    5.10
   6   2  -2  117.69    5.80
   6   2  -2  122.69    5.30
  -6  -2  -2  129.09    5.40
  -6  -2  -2  109.99    5.90
  -6   2   2  119.49    8.00
  -6  -2  -2  134.39    7.80
   6  -2   2  128.69    5.40
  -6   2   2  115.29   13.50
  -6  -2  -2  119.79    5.60
   6  -2   2  119.19    5.20
   6   2  -2  100.29    8.80
  -6   2   2  116.19    5.20
  -6   2   2  117.49    5.40
   6   2   2  122.59    5.50
   6   2   2  126.69    5.90
   6   2   2  116.19    5.40
  -6  -2   2  118.19    5.70
   6  -2  -2  124.89    5.60
  -6   2  -2  115.49    5.20
  -6   2  -2  106.79   15.50
  -6  -2   2  114.19    6.00
  -6  -2   2  127.09    5.40
   6   2   2  120.69    4.80
  -6  -2   2  119.99    7.80
  -6   2  -2  126.69    5.40
   6   2   2  104.59    8.50
   7   2  -2    2.50    0.70
  -7  -2  -2    4.20    0.70
  -7   2   2    3.50    0.70
  -7  -2  -2    4.20    1.20
   7  -2   2    3.90    0.60
   7   2  -2    4.20    0.80
   7  -2   2    2.60    0.70
  -7  -2   2    4.30    0.80
  -7  -2   2    3.20    1.40
   7   2   2    3.30    0.80
   7   2   2    3.20    0.70
   7  -2  -2    3.40    0.70
  -7   2  -2    4.10    0.70
   7  -2  -2    4.10    0.70
   0  -3  -2  106.29    4.80
   0  -3   2  104.69    5.80
   0  -3   2   99.79    5.00
   0  -3   2  106.69    5.60
   0  -3   2  123.29    5.10
   0   3  -2  112.79    5.00
   0   3   2  114.09    4.60
   0  -3  -2  102.39    4.80
   0  -3   2  105.99    6.50
   0  -3   2  119.69    4.70
   0   3  -2  116.19    5.90
   0  -3  -2  110.59    5.50
   0  -3  -2   97.99    5.60
  -1  -3  -2 1927.41   59.99
  -1  -3  -2 1870.41   59.39
  -1  -3  -2 1936.01   59.69
   1   3  -2 1975.70   60.49
  -1   3   2 1998.70   59.99
   1  -3   2 1881.81   62.29
  -1  -3  -2 1856.71   59.39
   1  -3   2 1939.51   61.59
   1  -3   2 2045.20   59.79
   1  -3   2 1957.30   61.99
   1  -3   2 1846.72   62.99
  -1   3   2 2039.30   61.09
   1  -3   2 1906.41   60.99
  -1  -3   2 1873.11   60.29
   1  -3  -2 1865.71   63.09
  -1  -3   2 1829.52   60.19
   1  -3  -2 1909.91   60.99
   1  -3  -2 1875.91   62.09
   1  -3  -2 1927.61   61.49
  -1  -3   2 1811.02   60.49
  -1  -3   2 1871.31   59.69
   1  -3  -2 1843.62   62.29
  -1  -3   2 1821.72   59.69
   1  -3  -2 2031.30   59.59
  -1   3  -2 1756.92   60.49
   1   3   2 1900.41   60.89
   1   3   2 1892.11   60.89
  -1   3  -2 1860.91   61.59
  -2   3   2  959.10   30.40
   2  -3   2  992.80   34.70
  -2   3   2  961.40   32.30
  -2   3   2  984.90   33.60
  -2  -3  -2  957.30   31.80
  -2  -3  -2  981.30   30.50
   2  -3   2  893.71   33.40
   2  -3   2  948.11   34.90
   2  -3   2  966.10   31.00
  -2  -3  -2  933.81   32.00
   2   3  -2 1020.10   33.60
  -2  -3  -2  922.51   31.60
   2  -3   2  963.30   35.50
  -2   3  -2  885.31   32.50
   2  -3  -2  913.81   36.50
  -2   3  -2  964.90   30.50
  -2   3  -2  950.20   34.00
   2  -3  -2  971.40   34.60
   2  -3  -2  925.51   35.50
  -2  -3   2  878.31   32.50
   2  -3  -2  923.31   35.30
   2  -3  -2  948.01   33.90
  -2  -3   2  918.51   32.10
  -2  -3   2  935.41   31.90
  -2  -3   2  951.90   33.00
  -2  -3   2  943.31   31.80
  -2  -3   2 1041.50   31.50
  -3   3   2  484.75   21.10
   3  -3   2  441.26   22.40
   3   3  -2  505.05   20.60
  -3  -3  -2  480.45   20.20
  -3  -3  -2  493.85   17.70
   3  -3   2  518.25   26.00
   3  -3   2  489.65   24.40
   3  -3   2  519.65   17.70
   3  -3   2  507.85   21.00
  -3   3   2  494.35   17.10
  -3  -3  -2  454.65   16.80
   3   3  -2  483.45   20.10
   3  -3   2  449.76   17.40
   3  -3   2  467.95   16.30
   3  -3   2  498.45   24.20
  -3   3   2  494.85   19.90
  -3   3   2  481.55   16.30
  -3  -3   2  467.55   18.00
  -3  -3   2  478.95   17.00
  -3   3  -2  483.55   17.10
   3  -3  -2  519.65   21.90
   3  -3  -2  502.05   23.60
  -3  -3   2  512.85   20.50
   3  -3  -2  487.55   16.50
   3   3   2  515.35   20.40
   3   3   2  508.85   20.80
   3  -3  -2  479.35   17.50
   3  -3  -2  473.75   23.30
   3  -3  -2  533.05   26.00
  -3  -3   2  467.25   19.50
  -3   3  -2  487.75   16.40
  -3  -3   2  515.55   19.60
  -3   3  -2  500.05   20.30
   3  -3  -2  527.25   24.90
   3  -3  -2  453.35   17.00
  -3  -3   2  495.45   19.70
  -3  -3   2  491.85   30.80
   4   3  -2   57.49    7.20
  -4  -3  -2   50.19   10.20
  -4  -3  -2   40.90    3.80
   4   3  -2   61.09    8.90
  -4   3   2   54.69    7.80
  -4  -3  -2   49.70    4.60
   4   3  -2   54.29    3.90
   4  -3   2   57.19    7.50
   4  -3   2   47.10    8.40
  -4   3   2   43.30    6.90
   4  -3   2   55.29    3.30
  -4   3   2   54.19    3.20
   4  -3   2   46.60    4.80
   4   3  -2   50.69    4.20
   4  -3   2   46.00   14.30
   4  -3   2   62.69   15.30
   4   3  -2   52.79    4.00
   4   3  -2   47.20    3.90
  -4  -3  -2   48.60    4.90
  -4  -3  -2   53.89    4.10
   4  -3  -2   37.50    9.60
   4  -3  -2   51.99    2.60
  -4  -3   2   54.49    7.00
  -4  -3   2   57.79    4.20
  -4  -3   2   49.70    7.10
   4   3   2   55.29    4.00
   4  -3  -2   32.00   11.20
  -4   3  -2   61.59    8.20
  -4  -3   2   57.09   13.60
  -4  -3   2   41.90    6.10
   4  -3  -2   54.79    3.00
   4   3   2   59.29    4.00
  -4   3  -2   54.19    3.30
  -4  -3   2   49.99    3.50
  -4  -3   2   61.69    5.30
   4  -3  -2   66.49   10.10
   4   3   2   57.99    6.70
  -4   3  -2   51.99    8.90
  -4  -3   2   58.89    4.10
  -4  -3   2   57.09   11.40
   4  -3  -2   52.69    3.90
   4  -3  -2   54.99    5.00
   4  -3  -2   38.10    7.80
   4   3   2   50.29    6.60
  -4   3  -2   55.89    4.30
   4   3   2   51.29    4.10
   4   3   2   52.19    3.60
   5  -3   2   23.70    7.70
  -5  -3  -2   32.00    9.70
  -5  -3  -2   19.90    8.90
   5   3  -2   22.60    2.70
   5   3  -2   27.80    2.70
  -5  -3  -2   24.00    3.20
  -5   3   2   20.30    7.70
  -5  -3  -2   22.00    3.90
   5   3  -2   25.50    3.10
  -5   3   2   23.80    2.40
  -5   3   2   29.80    3.80
   5   3  -2   23.50    2.60
   5  -3   2   24.80    2.10
  -5   3   2   33.60    8.30
   5   3  -2   22.70    2.90
  -5  -3  -2   22.70    2.60
  -5  -3  -2   17.00    7.20
   5   3  -2   24.40    5.20
   5  -3   2   27.90    2.50
   5  -3   2   21.50    4.10
  -5  -3  -2   24.20    2.90
  -5   3   2   24.40    2.20
   5  -3  -2   10.90    8.60
   5  -3  -2   28.00    2.70
  -5  -3   2   29.60    8.30
  -5  -3   2   26.00    2.50
   5   3   2   23.30    3.20
  -5   3  -2   25.00    2.40
  -5   3  -2   19.80    9.00
  -5  -3   2   16.60   11.60
   5   3   2   22.30    5.30
  -5  -3   2   20.70    4.10
  -5   3  -2   27.80    9.20
   5  -3  -2   17.70   23.90
  -5   3  -2   25.10    2.30
   5   3   2   26.30    2.20
   5   3   2   24.90    2.60
   5   3   2   17.80    4.40
  -5  -3   2   20.40    2.90
  -5  -3   2   20.20    2.70
   5   3   2   23.40    2.70
  -5  -3   2   37.50    9.70
   5   3   2   22.80    2.80
   5  -3  -2   59.59   25.10
  -5  -3   2   24.30    7.80
  -5   3  -2   21.40    3.30
  -6   3   2    0.10    0.60
  -6  -3  -2    0.30    1.30
   6   3  -2   -0.80    0.70
  -6  -3  -2   -0.40    0.70
  -6   3   2    0.00    2.60
   6   3  -2    0.40    0.70
   6  -3   2    1.00    0.70
   6   3  -2    4.90    4.90
  -6   3   2    1.90    9.10
   6   3   2    0.80    0.80
  -6  -3   2    0.60    1.00
   6   3   2    0.00    0.80
  -6  -3   2    1.00    1.30
  -6   3  -2    0.50    1.10
   6  -3  -2    0.80    0.70
   6   3   2   -3.30    1.70
   6   3   2   -0.40    0.80
  -6   3  -2   -0.10    0.60
  -6   3  -2    2.90    4.30
  -6  -3   2   -1.20    4.50
   6   3   2   -4.20    3.50
  -6  -3   2    0.80    0.80
  -6   3  -2   -6.60   11.40
   6   3   2   -0.10    0.80
   7   3  -2    8.60    1.10
   7   3  -2   10.70    1.00
  -7  -3  -2   12.40    1.50
  -7   3   2    9.40    0.90
   7  -3   2    9.60    0.80
   7   3   2   10.70    1.00
  -7   3  -2   11.10    1.00
   7  -3  -2    9.70    0.90
   7   3   2    9.20    1.10
   0  -4  -2   59.89    4.40
   0  -4  -2   54.39    4.70
   0   4  -2   62.69    3.70
   0  -4   2   55.89    4.10
   0  -4  -2   53.69    5.00
   0  -4   2   55.19    5.90
   0  -4  -2   72.29    7.40
   0   4  -2   63.79    4.80
   0   4   2   62.99    4.20
   0   4  -2   53.39    4.10
   0  -4   2   49.10    4.50
   0  -4  -2   51.49    3.90
   0  -4  -2   59.49    3.10
   0  -4   2   57.79    4.10
  -1  -4  -2  774.82   25.00
   1  -4   2  744.13   28.30
   1   4  -2  771.82   24.70
  -1  -4  -2  743.33   25.40
   1  -4   2  766.62   28.10
  -1  -4  -2  706.63   24.60
   1  -4   2  752.32   27.40
   1  -4   2  770.72   29.30
  -1   4   2  794.12   26.30
  -1  -4  -2  767.72   24.30
  -1  -4  -2  771.22   25.90
   1   4  -2  764.72   26.50
  -1  -4   2  729.53   25.90
  -1  -4   2  760.62   25.10
  -1  -4   2  768.02   25.20
   1  -4  -2  722.43   28.30
  -1  -4   2  763.52   24.80
  -1  -4   2  748.63   26.40
   1  -4  -2  810.22   27.60
   1  -4  -2  675.13   28.80
   1   4   2  764.72   26.50
   1  -4  -2  747.13   26.80
  -1   4  -2  752.52   25.90
  -1  -4   2  742.23   26.10
  -1   4  -2  805.62   27.30
   1  -4  -2  650.23   27.80
  -2   4   2   53.39    5.00
  -2   4   2   45.20    3.50
  -2  -4  -2   50.69    3.40
   2  -4   2   39.10    6.90
  -2   4   2   50.99    5.90
   2  -4   2   47.00    7.20
  -2  -4  -2   43.90    7.00
  -2  -4  -2   47.10    4.30
   2   4  -2   52.99    5.00
  -2  -4  -2   50.39    4.00
  -2  -4  -2   51.49    4.50
   2  -4   2   52.49    3.00
   2  -4   2   51.19    7.30
   2  -4   2   54.89    4.10
   2  -4   2   43.10    5.80
   2  -4   2   47.80    7.00
   2   4  -2   47.10    5.50
  -2   4  -2   40.30    5.30
  -2   4  -2   49.60    2.50
  -2  -4   2   48.10    4.10
   2  -4  -2   46.30    6.30
  -2  -4   2   52.29    3.60
   2  -4  -2   48.90    2.90
   2   4   2   53.09    5.10
   2  -4  -2   46.50    6.90
  -2  -4   2   51.29    3.10
  -2  -4   2   48.10    4.90
  -2  -4   2   47.80    4.60
  -2  -4   2   44.50    4.70
  -2   4  -2   61.79    5.60
   2  -4  -2   41.10    6.90
  -2  -4   2   52.89    6.90
  -2   4  -2   52.49    3.10
   2  -4  -2   41.40    5.70
   2  -4  -2   51.79    3.50
   3   4  -2  222.88   10.40
   3  -4   2  226.48   17.10
   3  -4   2  199.88    8.40
  -3  -4  -2  211.08    9.30
  -3   4   2  218.18   12.00
   3  -4   2  199.68    9.30
   3  -4   2  226.38   14.50
   3  -4   2  208.68   18.10
   3  -4   2  229.88   18.40
  -3  -4  -2  208.38   10.90
  -3  -4  -2  195.18    8.40
   3   4  -2  198.98   11.80
  -3  -4  -2  214.98   10.70
   3   4  -2  211.98    8.90
   3   4  -2  203.38    8.80
  -3   4   2  199.18    7.50
  -3  -4  -2  234.88   12.60
   3  -4   2  207.18    7.50
   3  -4   2  197.38   15.00
  -3   4   2  207.98    8.40
  -3  -4  -2  178.28   14.50
   3  -4   2  201.08    8.00
   3   4  -2  208.68   11.80
  -3   4  -2  207.68    8.40
   3   4   2  204.88   12.10
   3   4   2  209.68   11.70
   3  -4  -2  212.18    8.50
   3  -4  -2  198.68    9.20
  -3   4  -2  214.08   13.00
  -3  -4   2  214.38    8.70
  -3   4  -2  212.18   13.70
   3  -4  -2  228.98   18.10
  -3  -4   2  198.08   12.30
  -3  -4   2  203.98    9.60
   3   4   2  212.68    9.70
   3  -4  -2  217.68   16.70
  -3  -4   2  212.18   16.60
   3  -4  -2  217.58   16.60
  -3  -4   2  222.48   11.30
  -3   4  -2  205.88    7.90
  -3   4  -2  210.88    7.60
   3  -4  -2  191.88   15.60
   3  -4  -2  199.98    8.10
   3  -4  -2  212.38    8.00
  -3  -4   2  231.88   11.90
   3  -4  -2  220.48   18.10
  -4  -4  -2   51.29    4.00
   4  -4   2   39.00   11.60
  -4  -4  -2   54.29    7.10
  -4  -4  -2   55.09    4.00
   4   4  -2   53.09    7.00
  -4  -4  -2   57.69    7.70
  -4   4   2   44.70    7.00
   4  -4   2   66.19   14.90
  -4   4   2   55.59    4.90
  -4  -4  -2   62.09    7.00
   4   4  -2   47.60    4.50
   4  -4   2   42.40    8.50
   4   4  -2   58.39    4.50
   4   4  -2   51.69    4.10
   4  -4   2   37.20    9.60
   4   4  -2   56.99    7.70
  -4  -4  -2   43.20    4.90
  -4   4   2   50.99    3.10
  -4   4   2   47.20    3.00
  -4  -4  -2   61.69    4.80
   4  -4   2   51.09    3.40
  -4  -4   2   60.99    5.50
   4   4   2   51.69    3.90
  -4  -4   2   58.09    8.30
  -4   4  -2   50.79    3.10
   4  -4  -2   49.00    4.00
   4   4   2   42.50    6.40
  -4  -4   2   54.79    6.60
  -4  -4   2   57.19    8.50
   4   4   2   49.10    7.00
  -4  -4   2   50.09    5.10
  -4   4  -2   49.50    3.10
   4  -4  -2   49.20    2.70
   4   4   2   48.80    3.40
   4  -4  -2   44.40   13.10
  -4   4  -2   57.89    4.40
   4   4   2   52.69    4.50
   4  -4  -2   62.09   10.00
  -4  -4   2   50.19    4.00
   4   4   2   51.19    4.90
  -4  -4   2   42.30    8.70
  -4  -4   2   50.89    3.60
   4  -4  -2   32.60   10.60
  -4   4  -2   50.09    7.80
   5  -4   2   33.90    2.70
  -5   4   2   28.60    8.30
  -5  -4  -2   67.39   11.80
   5  -4   2   44.10    9.90
  -5   4   2   35.20    2.60
  -5   4   2   34.40    9.20
   5   4  -2   42.40    5.20
   5   4  -2   35.80    5.00
  -5  -4  -2   30.70    9.30
   5   4  -2   35.30    3.50
  -5  -4  -2   39.10    8.20
   5   4  -2   37.00    6.40
   5   4  -2   27.20    6.00
  -5  -4  -2   29.90    4.60
  -5  -4  -2   32.70    3.70
   5   4  -2   35.80    3.40
  -5   4   2   32.60    3.00
   5   4   2   36.40    3.50
  -5   4  -2   35.90    4.10
   5   4   2   28.30    5.40
  -5  -4   2   33.70    5.20
   5   4   2   27.10    5.50
  -5  -4   2   36.30    3.00
   5   4   2   29.80    3.10
  -5   4  -2   39.70    9.90
   5  -4  -2   10.80   25.20
  -5  -4   2   26.20   10.10
   5  -4  -2   33.50    2.80
  -5  -4   2   21.40    8.90
  -5  -4   2   36.50    8.10
  -5   4  -2   17.50    9.30
  -5   4  -2   33.00    2.50
  -5  -4   2   41.00    3.90
   5  -4  -2   29.00   26.30
  -5   4  -2   33.40    2.70
   5   4   2   36.50    3.20
   5  -4  -2   24.70    9.60
  -6  -4  -2  340.37   11.60
   6   4  -2  325.37   15.50
   6   4  -2  315.67   11.10
   6   4  -2  345.97   11.40
   6  -4   2  327.37   11.10
   6   4  -2  291.87   11.90
  -6   4   2  340.27   11.30
  -6  -4  -2  331.87   13.90
   6   4  -2  321.87   11.20
  -6  -4  -2  325.47   12.40
   6  -4   2  304.77   11.30
   6  -4  -2  300.17   11.00
   6   4   2  317.57   11.40
  -6  -4   2  325.97   14.00
   6   4   2  343.47   11.80
  -6  -4   2  323.77   11.70
   6  -4  -2  333.27   11.60
   6   4   2  309.97   12.10
   6   4   2  331.37   11.30
  -6  -4   2  334.97   12.40
  -6  -4   2  331.77   11.50
  -6   4  -2  322.37   11.20
   6   4   2  326.47   11.60
   6   4   2  302.57   15.10
   7   4  -2   25.60    1.40
  -7   4  -2   28.50    1.30
   7  -4  -2   29.70    1.40
   7   4   2   25.60    1.40
   0  -5  -2 3792.22  118.99
   0  -5  -2 3758.72  120.29
   0  -5   2 3913.01  117.69
   0  -5   2 3590.14  121.19
   0  -5  -2 3615.44  120.99
   0  -5   2 3742.73  119.19
   0  -5  -2 3931.31  117.39
   0  -5  -2 3731.53  120.09
   0   5  -2 3913.81  118.59
   0  -5   2 3678.03  117.09
   0  -5  -2 3760.82  116.59
   0   5   2 3848.31  118.69
   0   5  -2 3868.81  118.39
   0  -5  -2 3759.92  118.39
   0  -5   2 3690.93  120.39
  -1   5   2  488.35   18.20
  -1  -5  -2  517.25   17.00
  -1  -5  -2  476.45   17.50
  -1  -5  -2  466.95   19.20
  -1  -5  -2  483.95   18.70
   1  -5   2  514.25   21.90
   1  -5   2  503.05   16.70
   1  -5   2  511.65   23.10
   1  -5   2  491.95   20.60
   1  -5   2  461.75   19.80
   1  -5   2  498.65   17.50
  -1  -5  -2  477.35   18.00
   1   5  -2  500.85   19.30
   1  -5   2  497.45   21.70
   1  -5  -2  485.15   16.60
  -1  -5   2  490.45   16.60
  -1  -5   2  514.65   19.80
  -1  -5   2  504.05   17.40
  -1  -5   2  481.25   17.90
   1  -5  -2  508.35   17.40
   1   5   2  517.85   19.30
   1  -5  -2  484.05   22.80
   1  -5  -2  503.15   20.50
  -1  -5   2  474.75   19.90
  -1  -5   2  509.75   19.10
   1  -5  -2  439.36   19.80
  -1   5  -2  505.45   19.70
   1  -5  -2  454.55   22.10
  -1  -5   2  504.55   18.10
   1  -5  -2  479.75   21.60
  -2  -5  -2  879.41   28.70
  -2  -5  -2  831.72   30.40
   2  -5   2  850.11   27.50
   2  -5   2  916.51   29.40
  -2   5   2  887.81   31.50
   2  -5   2  941.11   38.10
  -2  -5  -2  791.32   27.80
   2  -5   2  814.22   34.80
  -2  -5  -2  903.11   29.10
   2  -5   2  880.01   28.10
   2   5  -2  859.51   32.00
  -2  -5  -2  825.62   29.80
   2   5  -2  901.71   29.70
   2   5  -2  864.31   31.70
   2  -5   2  900.61   35.00
  -2   5   2  883.21   28.60
   2  -5   2  893.41   36.10
  -2   5   2  865.11   29.40
   2   5  -2  846.92   28.50
  -2  -5  -2  851.41   30.30
   2  -5   2  870.71   33.30
   2  -5  -2  935.01   38.10
  -2  -5   2  831.22   29.80
  -2   5  -2  870.81   27.90
  -2   5  -2  815.32   27.80
  -2   5  -2  840.52   28.40
  -2  -5   2  784.92   31.80
  -2  -5   2  868.61   28.20
   2  -5  -2  856.81   33.50
  -2   5  -2  864.41   30.60
   2   5   2  864.71   31.70
   2  -5  -2  803.72   27.50
   2  -5  -2  859.01   28.10
   2   5   2  845.72   29.70
  -2  -5   2  900.71   29.70
   2  -5  -2  888.01   34.70
   2   5   2  804.62   31.80
   2   5   2  884.81   28.70
  -2  -5   2  859.91   30.50
   2   5   2  814.72   29.10
   2  -5  -2  896.71   36.20
   2  -5  -2  864.31   29.20
  -2  -5   2  871.71   31.20
  -2  -5   2  840.92   29.00
  -2   5  -2  816.02   32.20
   2  -5  -2  839.52   35.60
   2   5   2  833.72   28.50
  -3   5   2   59.99    3.10
   3   5  -2   59.59    4.10
   3   5  -2   58.59    4.10
   3  -5   2   68.89    5.30
   3   5  -2   57.79    4.20
  -3  -5  -2   59.59    4.70
   3  -5   2   56.39    3.50
  -3  -5  -2   64.09    4.20
   3   5  -2   62.29    8.00
  -3  -5  -2   61.89    6.50
   3  -5   2   46.20    9.80
   3  -5   2   53.89    9.50
  -3   5   2   56.99    3.90
   3   5  -2   57.79    4.90
  -3  -5  -2   64.29    7.60
   3  -5   2   55.29    3.60
   3   5  -2   63.99    4.70
  -3   5   2   65.09    6.50
   3   5  -2   66.09    7.00
  -3   5   2   57.49    7.70
   3  -5   2   48.20    8.70
   3  -5   2   58.19    3.00
   3  -5   2   55.79   12.90
  -3  -5  -2   61.49    5.90
   3  -5   2   49.00   10.10
   3   5  -2   65.79    4.70
  -3   5  -2   57.59    3.10
  -3  -5   2   67.19    6.30
  -3  -5   2   60.79    4.90
  -3  -5   2   38.70    7.40
   3   5   2   67.39    7.20
   3  -5  -2   55.59    4.80
   3   5   2   57.59    3.80
   3   5   2   62.59    7.00
  -3  -5   2   55.59    4.00
   3   5   2   51.89    4.30
   3   5   2   66.59    4.80
  -3  -5   2   57.39    4.10
  -3   5  -2   57.19    8.00
  -3   5  -2   57.19    3.30
   3  -5  -2   60.69   11.10
  -3  -5   2   67.79    7.80
  -3   5  -2   67.19    7.60
   3  -5  -2   88.89   15.90
   3  -5  -2   47.10    9.80
   3  -5  -2   45.10   10.30
   3   5   2   56.19    3.60
   3   5   2   61.89    4.20
   3   5   2   69.59    4.90
   3  -5  -2   56.79    3.70
   3  -5  -2   57.19    9.50
  -3   5  -2   62.79    4.60
   3  -5  -2   55.89    3.60
   3  -5  -2   60.79    3.10
  -3  -5   2   68.39    5.80
  -3  -5   2   67.59    7.40
  -4   5   2   98.39    4.40
   4   5  -2   96.19    6.00
   4   5  -2   78.09    8.70
   4   5  -2   94.49    6.70
   4   5  -2   98.59    5.40
  -4   5   2   79.79    9.40
   4  -5   2   78.29   17.80
   4  -5   2   92.39   13.10
   4  -5   2   88.99    3.80
   4  -5   2   89.49    4.70
  -4   5   2   88.49    9.10
  -4  -5  -2  108.09   10.70
  -4  -5  -2   76.19    5.60
  -4  -5  -2   90.79   10.00
  -4  -5  -2   88.49    5.10
   4  -5   2   84.79   20.50
   4  -5   2   85.89   12.60
  -4  -5  -2   89.29    8.60
  -4  -5  -2   93.09    5.70
   4   5  -2   95.49    5.50
   4   5  -2   97.69    5.10
  -4  -5  -2   88.39    6.80
   4   5  -2   86.99    9.00
   4   5  -2   93.69    5.70
  -4  -5   2   91.29   12.40
   4   5   2   91.59    4.40
  -4   5  -2   95.39    4.40
   4  -5  -2   94.39    4.90
  -4  -5   2   90.59    4.90
  -4   5  -2   93.39   10.10
  -4  -5   2   87.09    5.40
   4  -5  -2   92.59    5.00
   4   5   2   92.59    5.80
  -4  -5   2   96.39    5.70
  -4   5  -2   91.99    6.60
  -4   5  -2   93.19    4.20
  -4  -5   2   92.29    9.40
   4  -5  -2   91.89    4.00
   4   5   2   96.99    6.30
   4   5   2  101.99    4.70
   4  -5  -2   85.99   12.40
   4   5   2   81.39    9.00
   4   5   2   95.29    8.80
   4  -5  -2   69.99   12.40
  -4   5  -2   86.79   10.40
   4   5   2   93.09    5.40
  -4  -5   2   82.89    7.00
   4   5   2   95.69    5.60
   4   5   2   92.39    6.00
   5   5  -2    2.90    1.20
   5   5  -2    3.60    1.30
  -5  -5  -2    1.70    1.60
   5  -5   2    8.80   10.60
  -5  -5  -2    9.40    9.00
   5   5  -2   -1.40    3.70
   5   5  -2    2.90    1.20
  -5  -5  -2    4.50    3.20
   5   5  -2    2.00    4.00
  -5   5   2    4.30    1.00
   5   5  -2    3.30    1.00
  -5   5   2   -1.10    9.50
   5   5  -2    2.60    1.30
  -5  -5  -2    1.80    1.70
  -5  -5  -2    2.20    1.20
   5  -5   2    3.20    0.90
   5   5  -2    5.20    1.60
  -5  -5   2    8.90    3.30
   5   5   2    5.20    1.50
   5   5   2    6.20    1.40
   5   5   2    1.60    3.70
   5   5   2    4.20    1.40
  -5   5  -2   -6.10    8.60
  -5  -5   2    3.50    1.20
   5   5   2    1.90    1.20
  -5  -5   2    2.80    1.60
   5  -5  -2    2.10   12.30
   5   5   2    1.60    1.00
   5   5   2    4.70    3.50
  -5  -5   2    3.20    1.40
   5  -5  -2    4.90    1.20
  -5   5  -2    3.50    0.90
   5   5   2    3.10    1.20
  -6  -5  -2   59.89    3.00
   6   5  -2   50.29    2.80
  -6   5   2   62.59    2.70
  -6  -5  -2   62.39    4.20
   6   5  -2   60.99    3.40
   6  -5   2   62.09    3.00
   6   5  -2   53.29    3.40
   6   5  -2   62.69    7.10
   6   5  -2   61.19    3.10
  -6  -5  -2   53.59    3.70
  -6  -5  -2   55.79    5.60
   6   5  -2   54.89    3.00
   6   5   2   60.79    3.00
   6   5   2   57.29    3.00
   6   5   2   54.89    3.40
   6  -5  -2   53.09    2.60
  -6  -5   2   62.89    3.80
  -6  -5   2   47.30    5.20
   6   5   2   55.89    6.50
   6   5   2   57.89    2.70
  -6  -5   2   61.09    3.20
  -6   5  -2   59.69    2.70
   6   5   2   59.39    3.10
   6  -5  -2   60.59    3.00
  -6  -5   2   64.79    3.10
   0   6   2  193.78    8.00
   0   6  -2  201.68    8.20
   0   6   2  180.88    8.40
   0  -6  -2  193.88   12.90
   0  -6   2  200.18    8.70
   0   6  -2  201.18    9.90
   0  -6   2  199.98    7.80
   0   6  -2  183.68   10.00
   0  -6  -2  201.08    7.70
   0  -6   2  187.38   11.00
   0  -6  -2  189.08   11.80
   0  -6  -2  200.28    8.50
   0  -6  -2  200.18   12.20
   0  -6   2  214.08   14.20
   0  -6   2  202.98   11.10
   0  -6  -2  180.78   16.60
   0  -6   2  192.88   12.20
   0   6   2  196.48    9.90
   0  -6   2  204.98   13.20
   0  -6  -2  202.68   11.00
   1  -6   2   80.59   10.40
   1   6  -2   57.99    3.90
   1  -6   2   61.39    4.30
  -1  -6  -2   67.09    6.80
  -1   6   2   56.19    4.70
   1  -6   2   63.39    7.80
  -1   6   2   49.30    4.10
   1  -6   2   59.89    3.60
  -1  -6  -2   61.79    7.60
   1  -6   2   54.69    8.80
  -1  -6  -2   61.09    5.50
  -1  -6  -2   51.49    6.40
  -1  -6  -2   52.99    3.80
   1   6  -2   59.59    4.70
   1  -6   2   54.79    3.00
  -1  -6  -2   60.89    3.50
   1  -6   2   50.19    9.00
   1   6  -2   56.99    5.80
  -1   6   2   53.69    4.80
   1  -6   2   44.60    6.60
  -1   6  -2   62.69    5.10
   1  -6  -2   63.49    7.80
   1  -6  -2   60.89   10.50
   1  -6  -2   85.59   11.30
  -1  -6   2   58.19    3.60
   1  -6  -2   56.49    7.60
   1  -6  -2   55.79    3.20
   1   6   2   60.79    4.20
   1   6   2   55.79    4.60
  -1  -6   2   57.09    6.00
  -1  -6   2   62.19    4.30
  -1   6  -2   55.39    4.90
  -1  -6   2   73.29    7.70
   1   6   2   65.19    6.00
  -1   6  -2   58.09    4.90
   1  -6  -2   59.19    4.20
  -1  -6   2   68.79    8.70
   1  -6  -2   76.59    9.80
   1   6   2   65.09    6.20
   1   6   2   70.69    6.40
  -1  -6   2   52.49    6.00
  -1   6  -2   59.59    6.60
  -1  -6   2   54.39    5.40
  -2   6   2  236.38   10.20
   2  -6   2  240.08   18.30
  -2  -6  -2  251.27   14.50
   2   6  -2  249.88   10.30
  -2   6   2  240.58    8.80
   2  -6   2  250.17    9.10
   2   6  -2  252.27   10.80
   2  -6   2  249.97   18.50
   2   6  -2  277.67   13.70
   2   6  -2  275.87   14.10
   2  -6   2  263.57   19.90
  -2   6   2  261.17   12.80
   2  -6   2  272.57   16.60
  -2  -6  -2  265.67   10.80
   2   6  -2  263.67   11.30
   2   6  -2  248.28   10.20
  -2   6   2  264.27   10.10
   2  -6   2  261.67   11.10
  -2  -6  -2  261.87   13.80
  -2  -6  -2  272.77   11.60
   2   6  -2  246.58   10.20
   2  -6   2  260.07    9.90
  -2   6  -2  237.38   13.90
   2  -6  -2  254.17    9.20
  -2  -6   2  244.58   13.60
  -2  -6   2  254.77   14.00
   2   6   2  252.17   10.30
   2  -6  -2  223.88   19.80
   2  -6  -2  270.97   18.90
   2  -6  -2  282.97   20.70
   2   6   2  291.97   13.90
   2  -6  -2  269.27   11.50
  -2  -6   2  262.27   12.00
  -2   6  -2  266.27   10.30
  -2   6  -2  267.07   12.40
   2   6   2  244.68   10.20
  -2  -6   2  260.17   11.20
   2  -6  -2  242.98   17.00
  -2   6  -2  247.18    8.90
  -2  -6   2  233.08   10.00
   2  -6  -2  258.87    9.80
   2   6   2  255.17   11.30
   2   6   2  275.27   10.60
   2  -6  -2  281.27   18.00
   2   6   2  242.88   10.80
  -2  -6   2  257.37   13.50
   2   6   2  249.97   13.70
  -2   6  -2  227.18   10.40
  -2  -6   2  254.37   10.00
  -2  -6   2  228.48    9.30
   2  -6  -2  233.28   10.00
  -3   6   2  107.39    9.30
  -3   6   2  106.29    5.10
  -3  -6  -2  132.29    6.20
   3   6  -2  116.79    9.70
  -3   6   2  119.39   10.00
  -3  -6  -2  123.19   10.40
  -3  -6  -2  122.79    8.30
   3  -6   2  110.19   17.70
   3   6  -2  107.99    6.30
  -3  -6  -2  105.29   10.90
   3  -6   2  100.29   12.60
   3  -6   2  111.29    5.60
   3   6  -2  133.89    7.30
   3   6  -2  120.59    6.90
   3  -6   2  102.79   16.30
  -3   6   2  111.59    5.90
   3  -6   2  119.39    7.40
   3  -6   2  113.89    4.80
   3  -6   2  120.39   16.70
  -3  -6  -2  116.09    7.00
   3   6  -2  116.99    6.70
   3   6  -2  119.49    9.70
   3  -6   2  116.79   14.80
  -3  -6  -2  108.09    6.80
   3  -6  -2  117.69    7.20
   3  -6  -2  106.49    5.50
  -3  -6   2  117.49    7.30
  -3  -6   2  116.29    8.70
   3   6   2  111.69    7.50
  -3   6  -2  117.09   10.80
  -3   6  -2  107.59    4.80
   3   6   2  118.19    6.70
   3  -6  -2  121.09   15.80
   3   6   2  114.49    6.20
   3   6   2  120.49    6.20
  -3  -6   2  116.69    5.50
  -3  -6   2  118.09   11.00
  -3  -6   2  111.89   11.10
   3  -6  -2  116.09    4.90
   3  -6  -2  117.89    5.70
   3   6   2  121.09    6.90
   3  -6  -2  147.99   19.90
  -3  -6   2  116.99    7.00
   3  -6  -2  132.19   16.80
   3   6   2  113.99    6.50
  -3  -6   2  118.69    6.20
   3   6   2  106.79    9.30
  -3  -6   2  105.19   10.90
   3  -6  -2  123.49   17.70
  -3   6  -2  127.29   11.80
   3  -6  -2   97.69   12.80
   3   6   2  124.69   10.00
   4  -6   2  378.36   13.00
  -4  -6  -2  394.36   15.30
  -4  -6  -2  366.46   21.60
   4   6  -2  382.46   19.70
   4  -6   2  401.76   37.80
  -4   6   2  386.86   13.50
   4  -6   2  413.76   35.70
   4  -6   2  404.56   14.30
  -4   6   2  409.06   19.70
   4  -6   2  409.76   26.70
   4   6  -2  393.96   15.00
   4  -6   2  371.66   26.30
  -4   6   2  387.46   19.10
   4   6  -2  414.26   15.80
  -4  -6  -2  384.46   16.80
   4   6  -2  388.36   16.90
   4   6  -2  383.66   14.10
  -4  -6  -2  386.26   22.30
   4   6  -2  411.86   15.80
  -4  -6  -2  387.06   14.30
   4   6  -2  407.16   15.20
   4   6  -2  400.46   19.90
  -4  -6  -2  420.46   18.20
   4  -6  -2  380.16   14.10
  -4   6  -2  394.66   13.60
   4   6   2  390.76   16.40
  -4  -6   2  402.86   15.50
   4   6   2  418.06   15.30
   4  -6  -2  403.26   28.30
   4  -6  -2  388.26   13.30
  -4  -6   2  393.56   17.40
  -4   6  -2  376.36   20.60
  -4   6  -2  422.56   21.60
   4   6   2  383.56   14.10
   4  -6  -2  352.36   32.80
  -4  -6   2  409.46   14.40
  -4  -6   2  414.66   22.00
   4  -6  -2  421.56   37.30
   4   6   2  409.56   15.90
  -4  -6   2  385.16   14.90
   4  -6  -2  392.56   14.30
   4   6   2  436.86   17.10
   4   6   2  399.06   19.50
   4   6   2  394.66   20.30
  -4  -6   2  387.96   23.00
   4   6   2  388.96   15.80
  -4  -6   2  403.86   18.60
   4  -6  -2  385.36   27.80
   4   6   2  407.86   15.30
  -5  -6  -2   93.69    4.60
  -5  -6  -2   88.79    7.30
   5   6  -2   88.69    4.70
  -5   6   2   97.89   10.40
   5   6  -2   94.59    8.90
   5  -6   2   95.79    4.50
   5   6  -2  102.89    9.30
   5   6  -2   90.29    5.20
   5   6  -2   98.29    5.20
  -5  -6  -2   95.89    5.50
   5  -6   2   94.89    4.20
   5   6  -2   93.69    4.90
   5   6  -2   95.59    4.50
  -5   6   2  103.19    4.10
   5   6   2   92.99    5.40
   5  -6  -2   93.29    4.50
   5   6   2   98.59    5.00
  -5  -6   2   96.19    5.60
  -5  -6   2   89.89    7.30
   5  -6  -2  119.39   15.60
  -5   6  -2   98.69    4.10
   5   6   2   95.79    9.30
   5   6   2  102.49    9.00
   5   6   2   87.99    4.80
  -5  -6   2  105.29    5.30
   5   6   2   91.09    5.20
  -5  -6   2   91.59    4.60
  -5   6  -2   91.29   11.20
   5   6   2   92.39    4.70
   5   6   2   96.19    4.50
   6   6  -2   32.30    1.80
  -6  -6  -2   35.70    2.20
  -6  -6  -2   35.50    2.80
   6  -6   2   34.00    1.90
  -6   6   2   34.90    1.70
   6   6  -2   31.40    2.10
   6   6   2   30.50    2.00
   6   6   2   32.30    1.80
  -6  -6   2   34.90    2.80
   6   6   2   27.80    1.90
   6   6   2   35.00    2.30
   6  -6  -2   34.70    1.90
  -6   6  -2   36.70    1.70
  -6  -6   2   34.40    2.00
   0   7   2  409.46   15.40
   0   7  -2  432.56   15.70
   0   7   2  433.86   15.90
   0   7  -2  415.16   15.40
   0   7   2  398.86   17.80
   0  -7  -2  427.96   16.20
   0   7  -2  407.06   15.20
   0  -7   2  438.76   15.20
   0  -7  -2  422.56   21.20
   0  -7  -2  433.06   19.90
   0  -7   2  385.46   22.30
   0  -7   2  429.26   23.20
   0  -7  -2  444.56   23.40
   0  -7  -2  402.86   14.50
   0  -7   2  407.86   14.30
   0   7   2  420.06   15.00
   0  -7  -2  404.46   28.70
   0  -7   2  420.66   21.80
   0   7  -2  393.96   16.10
   0   7  -2  417.06   15.10
   0  -7  -2  453.15   22.20
   0  -7   2  409.96   20.00
   0   7   2  438.86   18.20
   0  -7   2  450.05   24.00
   0   7   2  403.36   15.40
   0   7   2  412.76   15.10
   0   7   2  418.56   16.40
   0  -7  -2  427.06   15.00
   0  -7   2  427.46   16.40
   0  -7   2  409.26   14.70
   0   7  -2  446.46   18.20
   0  -7  -2  398.76   14.20
  -1   7   2  223.58   11.10
  -1  -7  -2  210.48   11.90
   1  -7   2  228.68   16.00
  -1   7   2  200.68    9.00
  -1  -7  -2  212.88    9.40
  -1  -7  -2  181.18    7.80
   1  -7   2  225.68   18.50
   1   7  -2  204.58    8.70
   1   7  -2  212.88    9.30
   1   7  -2  211.98    9.70
  -1  -7  -2  201.68   13.90
  -1  -7  -2  187.58    8.30
   1  -7   2  235.98   17.90
   1   7  -2  188.08    8.30
  -1  -7  -2  221.18   15.40
   1  -7   2  215.18    8.60
  -1  -7  -2  212.28    8.40
   1  -7   2  196.18   18.20
  -1   7   2  196.88    8.60
   1  -7   2  205.08    8.10
  -1  -7  -2  194.28   15.90
   1  -7   2  201.38    7.80
   1  -7   2  217.28    9.80
   1  -7   2  198.58   15.40
   1   7  -2  197.48   12.00
   1  -7  -2  225.38   17.10
  -1  -7   2  197.88    7.90
   1   7   2  216.98    9.40
  -1   7  -2  199.78    8.80
   1  -7  -2  213.28   15.30
  -1  -7   2  192.18    8.30
  -1   7  -2  185.78    7.40
  -1  -7   2  212.08   12.20
   1  -7  -2  206.88    7.80
  -1  -7   2  211.78    8.60
  -1  -7   2  237.28   14.50
   1   7   2  224.08   17.90
  -1   7  -2  231.08   10.90
  -1  -7   2  242.48   16.00
   1  -7  -2  193.18   16.70
   1  -7  -2  195.08   17.80
   1   7   2  208.88    9.90
  -1  -7   2  214.68    9.80
   1   7   2  197.78    8.30
   1  -7  -2  205.48    9.60
   1  -7  -2  198.78   22.20
   1   7   2  211.98   11.80
  -1   7  -2  194.58    8.50
   1  -7  -2  218.48    8.60
  -1   7  -2  217.98   11.20
   1   7   2  196.28    8.30
   2  -7   2  869.31   29.00
   2   7  -2  868.71   29.50
   2   7  -2  894.71   33.90
   2  -7   2  816.62   39.20
   2   7  -2  847.12   30.40
   2  -7   2  831.02   40.10
  -2  -7  -2  864.21   33.80
  -2  -7  -2  898.01   35.30
  -2   7   2  905.11   29.30
   2  -7   2  814.12   30.40
   2  -7   2  852.51   37.40
   2   7  -2  849.41   29.40
   2  -7   2  887.51   42.90
  -2  -7  -2  874.11   29.00
   2   7  -2  842.22   33.80
   2  -7   2  900.21   40.10
  -2  -7  -2  792.22   28.20
  -2  -7  -2  837.62   30.10
  -2  -7  -2  877.21   31.70
   2  -7   2  864.11   28.00
  -2   7  -2  845.42   31.00
   2   7   2  895.11   30.80
  -2  -7   2  907.81   32.40
   2  -7  -2  877.61   28.10
   2  -7  -2  862.31   37.90
   2  -7  -2  846.92   40.30
  -2  -7   2  899.81   34.60
   2   7   2  849.12   30.10
   2  -7  -2  848.12   30.60
  -2  -7   2  866.11   29.20
  -2  -7   2  868.91   29.50
   2   7   2  863.81   29.60
  -2  -7   2  834.02   30.60
   2   7   2  883.11   29.60
   2   7   2  848.82   28.80
  -2   7  -2  850.41   27.70
   2  -7  -2  881.71   42.80
  -2  -7   2  856.61   28.30
   2   7   2  853.11   34.10
   2   7   2  925.21   29.50
  -2   7  -2  907.91   29.40
   2  -7  -2  885.51   39.20
  -2  -7   2  916.01   35.80
   2  -7  -2  832.52   40.80
   2   7   2  866.71   33.40
  -2  -7   2  858.31   33.80
   2  -7  -2  862.61   28.90
   3  -7   2   16.50    2.00
   3  -7   2   -5.20   13.80
   3   7  -2   20.80    3.40
   3  -7   2   14.50    2.20
   3  -7   2   -0.90   21.80
   3   7  -2   21.00    2.80
  -3  -7  -2   17.60    5.00
  -3  -7  -2   15.30    3.40
  -3   7   2   17.90    2.40
   3   7  -2   13.90    4.60
   3   7  -2   13.40    2.50
   3   7  -2   11.00    1.90
   3   7  -2   17.30    2.20
  -3  -7  -2   27.00   16.90
   3   7  -2   16.60    2.30
  -3   7   2   14.70    5.50
   3   7  -2   21.00    5.10
   3  -7   2   17.80   10.60
   3  -7   2   17.80    4.20
   3  -7   2   16.40    1.70
   3   7  -2   20.00    3.20
  -3  -7  -2   16.10    2.40
   3  -7   2   26.90   15.00
  -3   7   2   15.30    1.60
   3  -7   2    8.80   10.90
  -3  -7  -2   19.80    2.30
   3  -7  -2   13.30    1.80
  -3  -7   2   12.90    3.20
   3   7   2   16.80    2.40
   3   7   2   17.30    2.90
  -3  -7   2   14.80    2.50
   3   7   2   10.90    4.50
  -3  -7   2   13.30   10.30
  -3   7  -2    9.90    5.90
  -3  -7   2   15.70    5.30
  -3  -7   2   15.40    2.70
   3  -7  -2   17.10    3.60
  -3  -7   2   11.80    9.90
   3  -7  -2   19.50   12.40
   3  -7  -2   10.60   13.60
   3  -7  -2   18.30    2.50
   3  -7  -2   18.50    1.70
  -3  -7   2   17.50    2.20
   3  -7  -2   13.00   14.00
   3   7   2   18.50    2.60
   3   7   2   14.30    2.20
   3   7   2   17.00    4.70
   3  -7  -2   -0.60   11.20
  -3   7  -2   16.60    1.60
   3   7   2   12.50    2.30
   4   7  -2   80.19    4.80
   4  -7   2  111.49   23.00
   4   7  -2   79.39    4.90
  -4  -7  -2   69.89    5.00
   4  -7   2   75.89    3.40
   4   7  -2   86.19    5.30
  -4   7   2   81.49    3.60
  -4  -7  -2   90.09    7.10
   4  -7   2   83.99    4.20
   4  -7   2   86.99    4.30
  -4   7   2   71.89    8.10
  -4  -7  -2   84.89    4.50
   4   7  -2   86.59    5.20
   4   7  -2   90.89    6.30
   4   7  -2   76.39    8.80
   4   7  -2   84.79    4.20
   4   7  -2   89.99    8.70
  -4   7  -2   87.29    3.80
   4   7   2   78.39    4.70
   4  -7  -2  111.69   20.40
   4  -7  -2   84.99    4.30
  -4   7  -2   75.79    9.80
   4   7   2   90.89    4.20
   4   7   2   93.89    6.00
  -4  -7   2   74.89    7.10
   4   7   2   87.89    5.40
   4   7   2   66.59    8.40
   4   7   2   84.49    5.00
  -4  -7   2   79.79   12.60
  -4  -7   2   83.09    5.10
   4   7   2   77.39    8.20
   4   7   2   85.39    4.90
  -4  -7   2   80.69    5.20
   4  -7  -2   80.69    4.90
   4   7   2   80.89    5.20
   4  -7  -2   86.59    3.60
  -4  -7   2   82.99    4.40
   5   7  -2   25.90    2.50
   5   7  -2   19.70    4.80
   5   7  -2   20.80    5.00
  -5  -7  -2   29.30    2.30
  -5  -7  -2   28.50    4.30
  -5  -7  -2   27.00    3.00
   5   7  -2   27.50    2.40
   5  -7   2   29.10    1.90
   5   7  -2   36.10    3.20
   5   7  -2   26.30    2.30
  -5   7   2   27.20    1.60
   5  -7   2   26.20    2.00
   5   7   2   31.50    2.40
  -5   7  -2   30.50    1.70
   5   7   2   26.60    2.40
   5   7   2   32.40    3.30
  -5  -7   2   24.70    3.00
   5   7   2   29.20    5.30
   5   7   2   31.00    5.00
  -5  -7   2   29.90    2.20
   5  -7  -2   28.60    1.90
  -5  -7   2   24.10    2.70
   5   7   2   32.70    2.60
  -5  -7   2   22.50    4.30
   5   7   2   22.80    1.90
   5  -7  -2   29.20    2.00
  -6  -7  -2   22.90    1.80
   6  -7   2   22.10    1.30
  -6  -7   2   24.70    1.40
   6   7   2   20.80    1.50
   0  -8   2    4.50    1.20
   0  -8  -2    3.90    6.30
   0  -8   2    5.50    9.10
   0  -8   2   16.90   13.50
   0   8  -2    7.10    1.70
   0  -8   2   -5.70    6.60
   0   8  -2    4.40    1.30
   0   8   2    4.70    3.10
   0  -8  -2    6.30    2.30
   0   8  -2    9.50    4.00
   0   8  -2    7.10    2.10
   0  -8   2    6.00    2.50
   0  -8   2    5.00    9.50
   0   8   2    6.30    2.20
   0   8   2    6.30    1.90
   0  -8   2   11.30    2.50
   0   8   2    4.80    1.50
   0   8  -2    6.10    2.10
   0  -8   2    2.00    9.10
   0   8   2    9.80    2.20
   0  -8  -2    8.50    1.60
   0  -8  -2    9.20    1.80
   0  -8  -2    6.40    8.90
   0   8   2    2.70    1.30
   0   8   2    3.00    7.00
   0  -8   2    6.90    1.50
   0   8  -2    7.00    1.50
   0   8   2    5.50    1.50
   0  -8  -2   -9.40   11.50
   0  -8  -2    7.20    1.20
   0  -8  -2   16.70   10.00
  -1  -8  -2  109.29    6.00
  -1  -8  -2  117.79   13.50
   1   8  -2  113.19    6.40
  -1  -8  -2  111.79    6.90
   1  -8   2  112.89    5.00
  -1   8   2  107.29    5.70
   1  -8   2  128.89   14.60
   1   8  -2  107.39    6.40
  -1  -8  -2  110.79    5.60
   1   8  -2   99.79    9.40
  -1   8   2  111.69    5.80
   1  -8   2   87.99   13.70
  -1   8   2  108.79    5.70
  -1  -8  -2  115.19   13.80
   1  -8   2  108.09    5.30
   1  -8   2  103.99    6.90
   1  -8   2  127.69   16.60
   1   8  -2  109.09    5.70
  -1  -8  -2  108.09    5.10
   1  -8   2  115.29    5.80
  -1   8   2   94.69    6.60
   1   8  -2  107.29    9.20
  -1   8   2  104.99    5.90
   1   8  -2  109.99    5.50
  -1   8   2  110.09    8.20
   1   8   2  108.29    5.90
   1   8   2  105.29    9.30
  -1   8  -2  104.99    5.90
  -1   8  -2  107.39    5.70
   1  -8  -2  148.89   29.90
   1  -8  -2  112.69    5.00
   1  -8  -2  112.19    5.70
   1   8   2  107.19    5.40
  -1  -8   2  146.49   17.50
   1  -8  -2  120.59   15.70
   1   8   2  110.69    5.80
  -1  -8   2  110.49    5.10
  -1  -8   2  111.59   14.30
   1  -8  -2  109.29    5.10
  -1  -8   2  114.69    5.60
  -1  -8   2  122.89   13.30
  -1   8  -2  111.79    8.60
  -1  -8   2  108.39    6.90
  -1  -8   2  111.39    5.80
   1  -8  -2   91.69   18.10
   1   8   2  108.79    5.40
   1  -8  -2  110.69    6.90
   1   8   2  110.09    6.20
   1   8   2  101.79    9.80
   1  -8  -2  131.99   16.30
  -1   8  -2  103.09    5.70
   1   8   2  114.29    6.30
   1   8   2  109.59    6.70
  -1   8  -2  110.59    5.90
   2  -8   2  339.17   27.50
   2  -8   2  355.66   30.40
   2   8  -2  366.16   13.70
  -2  -8  -2  314.77   13.10
   2  -8   2  322.07   12.60
   2   8  -2  317.97   17.40
   2  -8   2  360.56   12.80
   2  -8   2  368.86   30.60
   2   8  -2  348.67   13.50
  -2  -8  -2  331.57   14.50
  -2   8   2  333.47   13.00
   2   8  -2  371.06   18.00
   2   8  -2  354.26   13.10
  -2   8   2  367.36   13.50
   2  -8   2  355.26   28.60
   2  -8   2  351.56   13.20
  -2  -8  -2  331.27   12.40
   2   8  -2  366.86   14.50
   2  -8   2  340.47   12.20
  -2  -8  -2  390.06   19.00
   2  -8   2  338.67   25.90
  -2  -8  -2  352.76   24.40
  -2  -8  -2  344.47   13.20
   2   8  -2  355.06   14.10
   2  -8   2  350.06   15.00
  -2   8   2  326.97   15.50
  -2  -8  -2  304.47   22.40
   2   8   2  363.86   13.80
  -2  -8   2  297.67   14.50
  -2  -8   2  341.27   13.20
  -2  -8   2  365.26   22.30
   2   8   2  320.27   11.90
   2  -8  -2  369.36   29.80
   2   8   2  355.26   18.30
  -2  -8   2  356.26   18.70
  -2  -8   2  354.46   13.60
   2   8   2  368.56   14.50
   2  -8  -2  356.06   13.30
   2  -8  -2  332.17   28.10
  -2   8  -2  373.66   13.70
  -2   8  -2  331.97   11.70
  -2   8  -2  327.47   15.50
  -2   8  -2  335.67   12.90
   2  -8  -2  313.07   27.70
   2   8   2  354.76   13.70
   2   8   2  359.96   14.70
  -2   8  -2  344.27   13.00
  -2  -8   2  382.06   24.10
   2  -8  -2  341.87   30.30
   2  -8  -2  359.96   12.30
   2   8   2  324.27   17.20
  -2  -8   2  358.86   12.60
   2  -8  -2  386.96   28.30
   2  -8  -2  352.46   15.00
  -3  -8  -2   16.10    3.40
   3  -8   2   17.90    2.00
   3   8  -2   21.00    2.90
   3  -8   2   11.50    4.90
   3  -8   2   17.10    2.40
   3  -8   2  -18.90   15.40
   3  -8   2   18.90    1.90
   3   8  -2   13.20    2.10
   3   8  -2   15.10    3.50
   3   8  -2   15.20    2.50
   3  -8   2   17.10    1.60
  -3  -8  -2   16.60    2.10
  -3  -8  -2   13.60    7.50
   3   8  -2   16.50    2.30
  -3   8   2   16.20    3.60
  -3  -8  -2   15.70    2.50
   3   8  -2   18.50    2.20
   3  -8   2    1.20   20.00
   3   8  -2   12.10    5.00
   3  -8   2    6.20   21.40
   3   8  -2   16.40    2.60
  -3   8   2   17.30    1.80
   3   8  -2   22.50    5.00
   3  -8   2   40.30   13.50
  -3  -8   2   15.80    2.50
   3   8   2   21.30    5.20
   3  -8  -2   22.00   15.00
  -3  -8   2   20.40    2.60
   3  -8  -2    2.10   17.20
  -3  -8   2   17.70   13.60
  -3  -8   2   17.20    2.00
   3  -8  -2   26.60   20.30
  -3  -8   2   21.60   14.40
   3  -8  -2   20.60    1.80
   3  -8  -2   -1.20   39.60
   3   8   2   14.20    2.50
   3   8   2   15.50    2.30
  -3   8  -2   17.80    4.00
   3  -8  -2   18.50    2.20
  -3  -8   2    1.60    7.70
   3  -8  -2   13.10    2.00
   3  -8  -2   15.30    3.90
   3   8   2   11.30    4.20
   3   8   2   13.90    1.90
  -3   8  -2   20.70    1.60
   3   8   2   12.70    2.10
   3  -8  -2   25.60   16.90
  -3  -8   2   18.30    3.90
   3   8   2   18.10    2.90
   4   8  -2   94.09    5.20
   4  -8   2  103.19   17.50
   4   8  -2   96.09    5.40
   4   8  -2   91.19    9.90
  -4   8   2   90.99    4.20
   4   8  -2  103.29   12.40
  -4  -8  -2   95.89    5.50
   4   8  -2  101.09    5.30
   4   8  -2   94.99    4.90
   4  -8   2  100.29    4.50
   4   8  -2  103.59    6.30
  -4  -8  -2  102.09    7.60
   4  -8   2  102.79    4.60
  -4   8   2  116.59   12.20
   4   8   2  100.99    5.50
   4   8   2   86.89    9.80
   4   8   2   89.69    5.00
   4  -8  -2  101.49    4.50
  -4  -8   2  100.49    5.10
   4  -8  -2   87.19   18.50
   4   8   2   99.59    9.10
  -4  -8   2   99.69    7.40
   4   8   2   98.39    5.90
  -4  -8   2   97.09    5.50
   4  -8  -2  102.29    4.60
   4   8   2   92.49    5.40
   4   8   2   92.39    5.00
  -4   8  -2  122.79    8.60
  -4  -8   2   88.99    4.60
  -5  -8  -2    6.40    1.70
   5  -8   2    5.70    1.10
  -5  -8  -2    4.80    1.00
  -5   8   2    0.60    1.80
   5   8  -2    4.90    1.10
   5   8  -2    5.20    1.00
   5  -8  -2    4.30    0.90
   5   8   2    5.80    1.20
   5   8   2    6.80    1.20
  -5  -8   2    6.80    1.70
  -5   8  -2    3.90    1.00
   5   8   2    5.80    1.10
   5  -8  -2    5.40    0.80
  -5  -8   2    6.00    1.00
   5   8   2    7.40    1.30
   0  -9   2  258.67   10.70
   0  -9   2  255.37   26.50
   0  -9  -2  273.57   10.70
   0   9  -2  259.37   10.90
   0   9   2  260.77   11.20
   0  -9  -2  254.27   12.00
   0  -9  -2  259.97   27.50
   0  -9  -2  261.77    9.60
   0   9  -2  236.48   10.60
   0  -9   2  264.57   25.60
   0  -9   2  264.37   26.80
   0  -9   2  264.87   10.20
   0   9   2  259.07   10.90
   0   9   2  247.98   10.30
   0  -9   2  256.77   12.20
   0   9  -2  252.67   10.50
   0   9   2  256.67   10.10
   0  -9  -2  275.57   21.70
   0  -9  -2  261.17   26.00
   0  -9   2  262.47    9.70
   0   9  -2  241.78   16.10
   0  -9  -2  262.97   26.20
   0   9  -2  250.47   10.40
   0   9   2  281.67   11.50
   0   9  -2  267.67   14.70
   0  -9  -2  249.58    9.90
   0  -9   2  252.97   22.40
   0  -9   2  260.97   22.30
   0   9  -2  265.77   10.80
   0   9   2  256.37   14.40
  -1   9   2   42.10    3.50
   1  -9   2   39.50    3.20
   1   9  -2   41.60    3.90
   1   9  -2   43.30    7.30
  -1   9   2   43.00    8.20
  -1  -9  -2   56.29   16.00
   1  -9   2   60.39   21.10
   1  -9   2   26.80   15.60
   1  -9   2   40.50    2.80
  -1   9   2   32.50    4.20
  -1  -9  -2   30.20    4.40
  -1  -9  -2   40.10    3.30
  -1   9   2   39.70    4.10
   1  -9   2   23.40   25.30
  -1  -9  -2   27.20   10.00
   1  -9   2   57.39   15.30
   1   9  -2   40.00    4.10
   1   9  -2   50.59    7.00
  -1  -9  -2   45.20    3.50
   1  -9   2   46.40    4.50
   1  -9   2   40.80    5.10
  -1  -9  -2   41.90   17.30
   1  -9   2   39.10   15.20
  -1  -9   2   22.20   14.80
  -1  -9   2   31.70    4.50
   1  -9  -2   46.20   14.40
  -1  -9   2   38.80   13.80
   1   9   2   37.70    3.70
   1   9   2   39.00    3.10
  -1  -9   2   39.00    3.50
   1   9   2   43.00    3.90
   1   9   2   42.30    4.00
  -1   9  -2   38.70    6.00
   1  -9  -2   37.20    3.30
  -1  -9   2   46.80   10.90
   1  -9  -2   36.40    4.60
  -1  -9   2   36.00   24.50
   1  -9  -2   39.40    3.60
   1   9   2   35.20    8.60
   1   9   2   38.40    8.60
   1  -9  -2   36.60   16.60
   1  -9  -2   25.10   16.30
  -1   9  -2   40.50    3.50
   1  -9  -2   17.20   36.50
  -1   9  -2   34.70    3.50
   2  -9   2  153.48    6.10
  -2  -9  -2  143.19    6.90
  -2   9   2  150.58    7.00
  -2  -9  -2  148.59    7.10
   2   9  -2  153.78   11.70
   2   9  -2  155.88    7.20
  -2  -9  -2  153.98   19.40
  -2  -9  -2  153.98    8.60
   2   9  -2  152.58    7.60
   2  -9   2  157.78   21.00
   2   9  -2  141.79    6.10
   2   9  -2  136.29    7.10
   2   9  -2  143.99    7.00
  -2   9   2  143.89    6.60
  -2   9   2  144.89    7.00
   2  -9   2  152.28    6.90
  -2  -9  -2  151.38    6.30
   2  -9   2  163.38    9.30
   2  -9   2  157.18   29.30
   2  -9   2  148.49    6.50
  -2   9   2  150.18    9.90
  -2   9   2  146.39    6.80
   2   9  -2  155.88   11.60
   2  -9   2  176.08   37.90
  -2   9  -2  145.99    7.10
  -2  -9   2  138.59    6.20
   2  -9  -2  147.99    6.90
   2   9   2  166.38    8.00
   2  -9  -2  153.18    6.10
   2  -9  -2  146.99    8.70
   2   9   2  142.99    7.40
  -2  -9   2  151.58    9.00
   2   9   2  152.48    7.30
  -2   9  -2  144.99   10.10
   2  -9  -2  148.59    6.40
   2  -9  -2  148.19   34.40
   2   9   2  146.29   11.40
  -2  -9   2  153.58   19.10
   2   9   2  150.18    7.10
   2  -9  -2  182.58   30.60
   2  -9  -2  180.38   25.10
  -2  -9   2  153.48    7.30
  -2   9  -2  144.69    6.50
  -2  -9   2  143.69    6.80
   2   9   2  155.78    7.20
   2   9   2  130.69   11.30
  -2   9  -2  139.79    6.60
   3   9  -2   79.39    4.40
  -3  -9  -2   89.69    7.90
  -3   9   2   71.09    4.40
   3   9  -2   80.39    5.60
   3   9  -2   77.49    4.40
   3   9  -2   77.89    4.80
  -3  -9  -2   78.89    4.70
   3  -9   2   73.59    3.80
   3   9  -2   75.59    4.50
  -3   9   2   75.29    7.60
   3   9  -2   73.89    4.50
   3  -9   2   78.69    3.40
   3  -9   2   71.09    3.90
   3  -9   2   49.90   18.80
  -3  -9  -2   78.39    3.90
  -3   9   2   72.89    4.30
   3   9  -2   59.79    8.30
   3   9  -2   62.29    9.20
   3  -9   2   77.39    4.60
  -3  -9   2   79.89    4.00
   3  -9  -2   45.30   21.10
   3   9   2   76.09    4.80
   3  -9  -2   76.29    3.90
   3  -9  -2   74.19    8.20
  -3   9  -2   69.69    4.40
  -3   9  -2   84.49    8.90
   3   9   2   77.99    4.50
   3   9   2   73.69    4.40
   3   9   2   83.69    9.10
  -3  -9   2   73.29    4.40
   3   9   2   70.59    8.30
   3   9   2   74.09    5.20
   3   9   2   79.99    4.30
   3   9   2   76.19    4.90
   3  -9  -2   72.69    4.30
  -3  -9   2   87.29    5.00
   3  -9  -2   76.89    3.50
   4   9  -2   32.60    6.20
   4   9  -2   40.80    2.70
  -4  -9  -2   47.90    3.50
   4   9  -2   42.30    2.90
   4   9  -2   44.50    2.90
   4  -9   2   45.70    2.50
  -4  -9  -2   40.70    2.50
  -4   9   2   42.30    2.90
  -4  -9  -2   35.90    5.00
  -4   9   2   41.10    2.70
   4   9  -2   25.00    6.40
   4   9  -2   41.20    2.80
  -4  -9   2   40.40    2.50
  -4  -9   2   45.10    5.50
   4   9   2   44.50    2.80
  -4  -9   2   44.90    3.40
   4   9   2   40.90    2.90
   4   9   2   44.50    2.90
  -4   9  -2   44.30    3.00
   4  -9  -2   38.60    2.50
   4   9   2   41.50    2.90
   4  -9  -2   43.50    2.40
   4   9   2   47.80    6.70
   5   9  -2   31.40    1.90
  -5   9   2   38.50    2.00
  -5   9  -2   37.40    2.40
  -5  -9   2   34.40    1.80
   0 -10  -2   29.50    2.20
   0  10  -2   32.10    4.90
   0  10   2   26.50    2.90
   0  10   2   37.40    6.60
   0 -10  -2   26.70    2.40
   0  10   2   29.10    2.80
   0 -10  -2   29.50    2.90
   0  10  -2   28.60    2.60
   0  10  -2   34.10    2.90
   0  10  -2   22.60    2.40
   0  10   2   32.00    3.20
   0 -10   2   33.60    2.90
   0  10   2   23.40    2.30
   0 -10   2   30.50    2.50
   0 -10  -2   32.60    4.40
   0  10  -2   36.80    7.10
   0  10   2   26.00    2.30
   0  10   2   28.70    2.80
   0 -10   2   29.10    4.30
   0  10   2   30.40    2.70
   0 -10   2   32.00    2.40
   1  10  -2   20.70    7.00
   1  10  -2   16.30    2.10
  -1 -10  -2   19.10    1.90
  -1 -10  -2   16.60    2.40
   1 -10   2   41.40   32.20
   1  10  -2   21.70    2.50
  -1 -10  -2   18.30    2.70
   1  10  -2   18.50    2.40
   1 -10   2   16.60    2.30
   1 -10   2   20.00    1.80
  -1  10   2   17.50    2.40
  -1  10   2   21.40    2.10
   1  10  -2   13.50    2.00
  -1 -10  -2   19.90    3.70
   1 -10   2   17.20    1.90
  -1  10   2    7.40    4.50
  -1  10   2   19.80    2.20
   1  10   2   16.00    2.20
   1 -10  -2   18.00    2.30
  -1  10  -2   28.90   10.40
  -1  10  -2   17.00    2.10
   1  10   2   19.80    2.50
   1 -10  -2   24.40    3.70
  -1 -10   2   19.20    3.70
   1  10   2   18.40    2.50
   1 -10  -2   20.90    1.80
  -1 -10   2   17.30    2.40
  -1 -10   2   20.20    1.80
   1  10   2   16.30    2.20
   1  10   2   16.80    2.20
  -1 -10   2   18.20    2.20
   1  10   2   15.10    5.30
   1 -10  -2   16.30    1.90
  -1  10  -2   22.50    2.30
  -2 -10  -2   42.20    3.30
   2  10  -2   45.20    7.70
   2  10  -2   39.90    3.00
   2 -10   2   36.60    3.10
  -2  10   2   38.50    2.70
  -2  10   2   38.60    2.90
   2 -10   2   37.70    2.30
   2 -10   2   33.60    2.50
  -2  10   2   38.00    3.10
   2  10  -2   38.10    3.10
  -2 -10  -2   40.20    2.70
  -2 -10  -2   41.20    4.60
   2  10  -2   17.20    9.30
  -2  10   2   41.70    6.30
   2  10  -2   37.60    2.90
   2  10  -2   35.50    3.40
   2 -10   2   34.40    5.70
   2  10  -2   41.20    3.10
  -2 -10  -2   30.80    4.40
   2  10   2   37.10    3.20
  -2 -10   2   40.00    3.00
  -2  10  -2   36.00    2.80
   2 -10  -2   40.10    3.00
  -2 -10   2   38.00    2.50
  -2 -10   2   41.40    3.40
   2 -10  -2   39.00    2.50
   2 -10  -2   38.20    2.30
   2  10   2   37.90    3.20
   2  10   2   37.30    3.00
   2  10   2   36.00    3.00
   2 -10  -2   40.00    4.90
  -2 -10   2   41.00    5.10
   2  10   2   38.40    6.40
  -2  10  -2   29.60    7.70
   2  10   2   39.80    2.90
   3 -10   2   27.60    1.90
   3  10  -2   28.30    2.30
   3  10  -2   26.20    2.20
  -3 -10  -2   26.50    2.80
  -3 -10  -2   20.50    4.20
   3  10  -2   22.60    2.20
   3  10  -2   25.80    2.50
   3  10  -2   29.10    3.00
  -3  10   2   26.70    2.20
  -3 -10  -2   24.40    2.00
   3  10   2   29.10    2.80
   3  10   2   25.50    2.10
  -3 -10   2   27.70    4.30
  -3 -10   2   27.50    2.00
  -3 -10   2   27.00    2.80
  -3 -10   2   29.20    2.70
   3  10   2   26.50    2.30
   3  10   2   29.70    2.30
   3  10   2   26.30    2.20
   3 -10  -2   16.40    3.00
   3  10   2   26.60    2.40
   3  10   2   27.80    7.30
   3 -10  -2   27.70    1.90
  -3  10  -2   27.40    2.30
   3 -10  -2   26.00    1.60
   4  10  -2   94.89    4.10
   4 -10   2   97.79    3.80
   4  10  -2   99.69    4.10
  -4  10   2  102.59    4.00
   4 -10  -2  100.59    3.90
   4  10   2   98.39    4.20
   4  10   2  100.79    4.10
  -4  10  -2  102.79    4.20
  -4 -10   2  100.39    3.90
   0 -11   2    0.10    4.40
   0 -11  -2    3.10    0.90
   0  11  -2    5.50    1.30
   0  11   2    6.50    1.70
   0 -11   2    6.70    1.20
   0 -11  -2    7.90    1.30
   0 -11   2    5.10    1.00
   0  11  -2    6.50    1.30
   0  11   2    4.70    1.10
   0  11   2   10.70    6.50
   0 -11  -2    2.10    3.10
   0 -11  -2    3.90    1.30
   0 -11   2    4.30    1.30
   0  11  -2    6.70    1.20
   0  11   2    4.40    1.20
  -1  11   2   42.70    2.80
   1 -11   2   54.29    2.50
   1 -11   2   45.20    3.20
   1  11  -2   43.30    2.80
   1 -11   2   47.10    2.80
  -1 -11  -2   47.80    3.00
  -1 -11  -2   45.30    3.70
   1  11  -2   48.90    3.00
  -1  11   2   43.30    2.60
  -1 -11  -2   46.40    2.50
   1  11  -2   38.30    2.90
   1  11  -2   49.70    3.00
  -1 -11  -2   43.70    5.10
   1 -11  -2   49.10    2.50
   1  11   2   48.60    8.20
   1  11   2   45.00    3.10
  -1  11  -2   49.70    2.70
   1  11   2   43.10    2.70
  -1 -11   2   47.50    2.60
   1  11   2   37.50    3.30
   1  11   2   45.10    2.90
   1 -11  -2   48.30    2.70
  -1 -11   2   31.80    4.60
  -1  11  -2   47.90    2.90
   1 -11  -2   34.70    5.40
  -1 -11   2   50.09    2.90
  -1 -11   2   40.30    4.30
   1 -11  -2   39.60    3.10
   1  11   2   49.10    3.00
   2 -11   2   11.80    1.40
  -2 -11  -2   12.20    1.30
   2 -11   2   11.60    1.30
  -2 -11  -2   13.60    1.80
  -2  11   2   11.00    1.40
   2  11  -2   11.60    2.00
   2  11  -2   10.50    1.40
   2  11  -2   13.70    1.50
  -2 -11   2   11.60    1.80
  -2  11  -2    9.50    1.30
  -2 -11   2   13.70    1.30
   2 -11  -2   13.10    1.30
   2  11   2   10.10    1.50
  -2 -11   2    9.80    1.70
   2 -11  -2   11.30    1.10
   2 -11  -2    9.20    1.90
   2  11   2   11.60    1.40
   3 -11   2    6.30    0.80
   3  11  -2    4.20    0.80
   3  11  -2    3.60    0.80
  -3 -11  -2    4.30    0.80
  -3  11   2    5.20    0.70
   3  11   2    3.30    0.80
   3  11   2    4.30    0.90
   3  11   2    3.00    0.90
  -3 -11   2    3.10    0.70
   3 -11  -2    4.10    0.70
   0  12   2    5.10    1.00
   0  12  -2    4.80    0.90
   0 -12  -2    7.40    0.80
   0 -12   2    4.80    0.60
  -1 -12  -2   23.40    1.40
  -1  12   2   23.90    1.60
   1 -12   2   22.90    1.50
   1  12   2   21.80    1.60
   1 -12  -2   22.60    1.30
  -1 -12   2   24.10    1.40
  -1  12  -2   24.90    1.60
   0   0   3    0.80    0.40
   0   0  -3    0.80    0.60
   0   0  -3    0.00    0.30
   0   0  -3   -0.30    0.60
   0   0  -3    0.00    0.40
   0   0   3    1.10    0.40
   0   0  -3    0.70    0.60
   0   0   3    0.70    0.30
  -1   0  -3 4714.03  147.99
   1   0   3 5006.20  148.79
  -1   0  -3 4582.44  148.49
  -1   0   3 4843.92  148.79
   1   0   3 4913.41  149.09
   1   0   3 5026.70  148.19
   1   0  -3 4712.33  148.89
   1   0  -3 4718.93  148.89
   2   0  -3 2171.68   68.39
  -2   0  -3 2170.08   66.99
   2   0   3 2125.89   68.19
   2   0  -3 2145.99   69.79
   2   0  -3 2249.27   70.49
  -2   0   3 2148.49   67.99
  -2   0   3 2143.09   68.89
  -2   0  -3 2033.20   68.89
   2   0  -3 2090.99   69.49
   2   0  -3 2111.49   70.39
  -2   0   3 2167.98   67.39
   2   0  -3 2174.98   68.49
  -2   0  -3 2064.69   67.79
   2   0   3 2182.88   67.79
  -3   0  -3   27.70    7.30
   3   0  -3   24.30    3.60
  -3   0  -3   25.70    2.60
  -3   0   3   28.10    3.00
   3   0   3   21.80    3.30
   3   0   3   26.70    4.20
  -3   0  -3   29.40    3.00
   3   0  -3   23.40    6.80
   3   0   3   13.80    5.80
   3   0   3   10.00    5.00
   3   0  -3   22.10    3.80
   3   0  -3   29.80    7.00
   3   0  -3   27.60    4.90
   3   0  -3   34.90    6.40
  -3   0   3   26.80    2.50
  -3   0   3   28.70    4.30
   3   0   3   25.80    3.40
  -3   0   3   23.60    4.80
  -4   0   3  326.07   12.50
  -4   0  -3  330.97   21.90
  -4   0  -3  328.47   17.20
   4   0   3  328.67   12.20
  -4   0  -3  329.57   12.40
   4   0   3  334.17   24.80
   4   0   3  361.56   15.20
  -4   0  -3  326.47   12.70
   4   0  -3  307.17   19.70
   4   0  -3  340.27   16.10
  -4   0   3  334.37   11.80
  -4   0   3  346.27   17.30
   4   0   3  299.57   11.90
   4   0   3  315.67   23.80
   4   0   3  331.27   12.70
   4   0  -3  325.77   12.10
   4   0   3  323.37   12.20
  -4   0  -3  341.47   13.60
   4   0  -3  340.37   12.70
  -4   0   3  333.57   12.50
  -4   0   3  333.07   13.70
   4   0  -3  327.97   14.70
   4   0  -3  328.17   12.80
  -4   0   3  321.77   17.90
  -4   0  -3  325.37   12.60
   4   0  -3  327.07   21.30
   5   0  -3   11.50    4.20
   5   0   3   11.70    1.80
  -5   0  -3   18.40   10.30
  -5   0   3   12.10    2.10
  -5   0   3   14.40    2.40
   5   0   3   10.50    3.60
  -5   0   3   10.90    1.70
   5   0  -3   12.50    1.90
  -5   0  -3    9.20    1.60
   5   0   3   12.10    2.00
   5   0  -3    7.10    1.50
  -5   0  -3   13.40    2.90
  -5   0  -3   12.30    2.10
  -5   0   3   16.60    3.50
   5   0   3    8.70    1.60
  -5   0  -3   28.70   13.40
   5   0  -3   12.30    1.80
  -5   0   3   21.50    8.50
  -5   0  -3   10.50    1.70
   5   0   3   10.00    1.60
   6   0  -3   56.79    3.50
   6   0   3   51.99    3.00
  -6   0  -3   52.39    3.30
  -6   0   3   56.09    5.40
  -6   0   3   57.39    3.50
   6   0   3   49.90    5.80
  -6   0  -3   53.39   29.30
   6   0  -3   53.69    3.00
  -6   0   3   56.79    5.70
  -6   0   3   58.19   12.80
  -6   0  -3   63.09    5.30
   6   0   3   51.69    3.10
  -6   0  -3   55.19    4.00
  -7   0   3  230.18    8.00
  -7   0  -3  223.88    8.00
   7   0   3  225.58    8.20
   7   0  -3  224.18    8.00
   7   0   3  224.88    8.00
  -7   0  -3  227.58    7.90
   7   0  -3  232.38    7.70
   0  -1   3 2175.78   65.49
   0  -1   3 2109.89   65.09
   0  -1   3 2096.99   65.29
   0   1  -3 2102.59   65.39
   0  -1  -3 2073.69   64.49
   0  -1   3 2093.59   64.89
   0  -1  -3 2118.69   64.99
   0  -1  -3 2073.29   65.09
   1   1  -3 3078.39   96.29
   1  -1   3 3142.09   96.79
  -1  -1  -3 2911.81   94.29
   1  -1   3 3042.30   95.79
  -1   1   3 3097.79   95.79
   1  -1   3 3138.39   96.39
   1   1  -3 3070.89   95.39
   1   1  -3 3180.68   95.39
  -1   1   3 3095.79   95.19
   1   1  -3 2995.00   95.89
   1   1  -3 3202.58   96.09
   1  -1   3 3103.99   95.39
   1  -1   3 3240.18   96.09
  -1   1  -3 2974.50   95.39
  -1  -1   3 2974.50   95.49
   1  -1  -3 2983.50   95.99
   1  -1  -3 2953.60   97.09
  -1  -1   3 3078.89   95.09
   1  -1  -3 3136.09   96.69
   1  -1  -3 3129.89   95.89
  -1   1  -3 3024.20   95.99
   1  -1  -3 2994.50   96.59
   2   1  -3  230.18    9.90
   2  -1   3  219.88   11.90
  -2  -1  -3  230.58    9.60
   2   1  -3  230.88   10.40
   2  -1   3  235.38    9.70
   2  -1   3  211.58   11.10
   2  -1   3  223.58   10.90
   2   1  -3  226.98    9.20
   2  -1   3  246.98    9.50
   2   1  -3  233.98   10.70
  -2   1   3  224.68   10.60
   2  -1   3  252.37   11.00
   2   1  -3  223.08   10.00
  -2   1   3  226.88    9.60
   2   1  -3  231.08   10.30
  -2  -1  -3  229.78    8.40
  -2   1   3  224.98    8.70
   2   1  -3  229.58   11.20
   2  -1  -3  218.08   10.50
   2  -1  -3  237.28   11.70
  -2  -1   3  225.98    9.50
   2  -1  -3  238.78   11.10
  -2  -1   3  242.58    9.00
  -2   1  -3  220.98   11.20
   2   1   3  238.18   10.40
   2   1   3  217.78   10.00
  -2   1  -3  227.18    8.60
   2  -1  -3  223.88    8.50
   2  -1  -3  231.08   12.30
   2   1   3  222.68    9.70
   2  -1  -3  220.78   11.70
  -2   1  -3  221.38    9.80
  -2  -1   3  217.58   10.60
   3   1  -3   77.39    6.50
  -3   1   3   72.49    6.50
  -3  -1  -3   89.79   10.20
  -3   1   3   72.59    7.90
   3   1  -3   61.89    8.10
  -3   1   3   70.19    4.40
   3   1  -3   71.89    6.20
   3   1  -3   68.49    5.90
  -3  -1  -3   67.19    6.50
   3   1  -3   73.39    5.80
  -3  -1  -3   68.29    4.40
   3  -1   3   61.09    6.30
   3  -1   3   73.79    9.90
   3  -1   3   47.10   11.20
  -3  -1  -3   71.89    4.10
  -3   1   3   69.09    3.80
   3  -1   3   70.19    5.10
   3  -1   3   87.79    9.60
   3   1  -3   71.19    4.70
   3  -1   3   79.59    7.10
   3  -1   3   69.79    5.30
   3   1  -3   79.39    8.50
   3  -1  -3   59.79    4.70
   3   1   3   67.99    5.90
  -3   1  -3   69.89    4.20
   3  -1  -3   59.59    7.10
   3  -1  -3   72.59    6.70
  -3  -1   3   70.29    4.00
  -3  -1   3   72.59    6.40
  -3  -1   3   62.79    7.00
  -3   1  -3   59.19    7.90
   3  -1  -3   56.69    7.90
   3   1   3   76.39    6.00
  -3  -1   3   74.39    4.70
  -3   1  -3   68.59    6.90
  -3   1  -3   66.49    3.80
   3   1   3   78.49    8.10
   3  -1  -3   63.89    5.20
   3  -1  -3   69.59    8.20
   3   1   3   71.89    7.50
  -4   1   3  271.17   10.50
  -4  -1  -3  284.17   10.80
  -4   1   3  255.27   14.40
   4   1  -3  284.47   13.70
   4   1  -3  260.17   10.80
  -4   1   3  293.57   11.80
   4  -1   3  259.17   20.80
   4  -1   3  262.07   10.30
  -4  -1  -3  244.48   10.00
   4  -1   3  268.77   12.50
  -4  -1  -3  268.47   11.80
   4   1  -3  266.67   12.00
   4   1  -3  259.97   10.60
  -4   1   3  276.67    9.80
   4  -1   3  263.47   10.20
   4   1  -3  247.68   10.50
   4  -1   3  258.57   22.40
   4  -1   3  285.57   12.60
  -4  -1  -3  239.48   16.10
  -4  -1  -3  248.88   10.40
  -4   1   3  276.87   10.50
  -4   1   3  235.78   16.10
   4  -1   3  275.77   10.60
  -4  -1  -3  267.17   21.70
  -4  -1   3  273.17   14.70
  -4  -1   3  271.27   12.70
   4  -1  -3  303.67   16.20
   4  -1  -3  278.97   11.00
  -4  -1   3  267.17   10.00
   4   1   3  272.57   11.10
   4   1   3  281.37   13.90
  -4   1  -3  275.47   10.50
  -4  -1   3  278.87   10.90
  -4  -1   3  281.17   16.80
  -4  -1   3  263.37   10.60
   4   1   3  291.57   13.60
   4  -1  -3  272.27   10.50
  -4   1  -3  257.87   10.20
  -4   1  -3  269.97    9.80
  -4   1  -3  259.67   18.20
   4   1   3  264.37   10.30
   4  -1  -3  245.68   18.50
   4  -1  -3  251.67   19.80
   4   1   3  262.87   10.50
   4  -1  -3  274.57   12.50
  -4   1  -3  282.87   11.80
  -4   1  -3  269.17   15.30
  -5   1   3  727.83   24.40
  -5   1   3  707.53   25.70
   5  -1   3  719.23   24.00
  -5  -1  -3  709.03   23.80
   5  -1   3  696.23   26.70
  -5  -1  -3  721.23   24.40
   5  -1   3  718.93   24.40
  -5   1   3  701.53   32.30
  -5   1   3  737.33   30.60
  -5  -1  -3  746.23   25.00
   5  -1   3  656.13   23.30
  -5  -1  -3  692.63   26.30
   5   1  -3  725.73   24.90
  -5   1   3  723.23   24.50
   5  -1   3  733.13   24.20
   5   1  -3  732.23   24.90
   5   1  -3  668.83   27.70
   5   1  -3  719.43   24.00
  -5  -1  -3  724.83   34.10
  -5   1  -3  773.82   42.60
  -5   1  -3  704.43   34.90
   5  -1  -3  725.73   23.70
   5  -1  -3  737.13   24.80
   5   1   3  701.43   24.00
  -5  -1   3  722.63   26.70
  -5  -1   3  719.33   24.90
   5  -1  -3  699.03   26.90
  -5  -1   3  720.13   24.70
  -5  -1   3  642.64   34.90
   5  -1  -3  672.03   26.40
  -5   1  -3  703.83   25.70
   5   1   3  672.13   27.80
  -5   1  -3  727.93   24.50
   5   1   3  730.73   24.50
   5   1   3  691.33   23.90
  -5   1  -3  747.03   24.30
  -5  -1   3  727.93   33.30
   5   1   3  725.33   25.00
  -5  -1   3  713.73   23.90
   6  -1   3  104.19    5.00
  -6  -1  -3  111.09    5.10
   6  -1   3  102.29    4.70
   6  -1   3   90.29    7.70
   6   1  -3  107.49    4.70
  -6   1   3  107.59    5.20
   6   1  -3  106.39    5.10
  -6   1   3  103.79    7.20
   6  -1   3  113.39    4.90
   6   1  -3  101.29    8.90
  -6   1   3  112.29    5.10
  -6  -1  -3  107.99    6.90
  -6  -1  -3  104.99    4.70
  -6   1   3  101.19   13.60
  -6  -1   3  120.69    7.40
   6  -1  -3  103.89    5.10
  -6   1  -3  103.69    4.90
  -6   1  -3  110.89   19.70
  -6  -1   3  104.29    5.20
   6   1   3  109.09    4.50
   6   1   3  107.89    5.30
  -6  -1   3  108.79   18.70
  -6  -1   3   96.89    7.10
   6   1   3   93.29    4.50
   6   1   3  101.09    4.90
  -6   1  -3  106.69    7.30
   6   1   3   98.69    8.00
  -6   1  -3  104.19    6.50
   6   1   3  104.49    5.60
  -6  -1   3  104.49    4.70
  -7  -1  -3    3.50    1.20
  -7   1   3    4.20    0.80
   7  -1   3    2.10    0.80
   7   1  -3    3.80    0.50
   7  -1   3    4.20    0.50
  -7  -1  -3    2.40    0.70
   7   1  -3    2.90    0.80
   7  -1   3    3.30    0.80
   7   1  -3    4.80    0.90
   7  -1  -3    3.40    0.70
  -7   1  -3    6.80    1.40
  -7  -1   3    3.30    1.50
  -7   1  -3    3.90    0.70
   7  -1  -3    3.80    0.80
   7  -1  -3    2.40    0.80
   7   1   3    4.90    0.80
  -7  -1   3    4.90    0.90
   7   1   3    4.40    0.90
   0  -2   3 2458.45   75.99
   0   2  -3 2556.34   76.59
   0  -2   3 2417.66   76.39
   0  -2  -3 2421.96   76.29
   0  -2   3 2511.15   76.89
   0   2  -3 2478.15   77.09
   0  -2   3 2476.95   76.59
   0  -2  -3 2377.96   76.49
   0  -2  -3 2415.06   75.69
   0  -2   3 2427.16   76.19
   1  -2   3 2814.72   87.29
   1  -2   3 2677.93   86.49
  -1   2   3 2930.91   85.99
   1  -2   3 2734.43   88.19
   1  -2   3 2712.93   86.99
   1   2  -3 2856.41   86.49
   1   2  -3 2828.92   85.79
  -1   2   3 2728.23   86.59
   1  -2   3 2764.02   87.59
  -1  -2   3 2764.82   85.99
   1  -2  -3 2768.42   88.49
   1  -2  -3 2857.01   86.79
   1  -2  -3 2773.52   87.89
   1  -2  -3 2808.32   87.19
  -1   2  -3 2714.73   86.49
  -1  -2   3 2663.23   86.49
  -1   2  -3 2727.73   87.29
  -1  -2   3 2704.43   86.19
  -1  -2   3 2622.34   86.19
   2   2  -3 2911.01   90.69
   2  -2   3 2812.02   94.69
  -2   2   3 2726.33   93.29
   2   2  -3 3139.79   93.09
  -2  -2  -3 2967.50   90.49
   2  -2   3 2928.01   93.79
  -2  -2  -3 2711.93   92.49
  -2   2   3 3060.89   91.09
   2  -2   3 2930.71   95.89
   2  -2   3 2932.11   93.49
   2  -2   3 2927.71   94.19
   2   2  -3 3010.40   90.59
   2  -2   3 2996.80   91.49
  -2   2   3 2908.51   93.39
  -2  -2  -3 2746.13   91.39
   2   2  -3 3032.30   92.09
   2  -2  -3 2926.51   94.09
   2  -2  -3 3005.10   95.09
  -2  -2   3 2934.91   92.79
   2  -2  -3 2927.71   91.09
   2  -2  -3 2920.11   95.29
  -2  -2   3 3101.09   91.49
  -2   2  -3 3005.00   90.99
   2  -2  -3 2767.02   93.59
  -2   2  -3 2882.81   93.79
  -2   2  -3 2901.21   92.69
  -2  -2   3 2892.31   91.99
   2  -2  -3 2882.11   96.29
   3   2  -3  475.35   17.50
   3  -2   3  485.85   23.40
  -3   2   3  474.45   20.60
  -3   2   3  490.15   17.10
   3  -2   3  473.75   28.00
  -3   2   3  484.75   16.40
  -3   2   3  488.45   19.40
   3  -2   3  543.05   24.80
   3   2  -3  495.15   19.80
  -3  -2  -3  451.85   16.60
   3   2  -3  498.35   19.60
  -3  -2  -3  498.15   17.40
  -3  -2  -3  476.05   19.90
   3  -2   3  485.25   23.00
   3  -2   3  511.25   18.00
   3  -2   3  482.35   19.20
   3  -2  -3  481.25   16.30
  -3  -2   3  479.15   16.80
  -3  -2   3  498.75   21.00
   3  -2  -3  486.85   24.10
   3  -2  -3  494.35   23.10
  -3   2  -3  456.45   21.20
  -3   2  -3  484.25   16.40
   3  -2  -3  460.85   22.20
  -3   2  -3  458.95   19.60
   3  -2  -3  474.45   17.50
  -3  -2   3  461.25   18.90
   3  -2  -3  495.75   20.70
   3  -2  -3  489.05   22.00
   3   2   3  497.55   20.00
  -3   2  -3  473.35   17.00
   3   2   3  519.45   19.70
  -3  -2   3  470.25   17.80
  -4   2   3   45.90    3.20
   4   2  -3   52.99    3.90
  -4  -2  -3   47.30    3.70
  -4   2   3   55.39    6.90
   4   2  -3   49.30    3.50
   4   2  -3   53.99    6.10
  -4  -2  -3   42.20    4.00
   4  -2   3   31.60   11.30
   4  -2   3   44.20   10.40
   4   2  -3   54.49    6.10
   4  -2   3   50.29    5.00
   4   2  -3   50.09    3.90
  -4  -2  -3   49.20    3.80
  -4  -2  -3   64.39    9.50
  -4   2   3   51.49    3.30
   4  -2   3   46.50    3.20
  -4  -2  -3   51.19    4.70
  -4   2   3   53.59    8.10
   4  -2   3   50.69    7.10
   4  -2   3   51.29    3.10
  -4   2   3   49.00    4.40
   4   2  -3   45.90    3.70
   4  -2   3   41.40    3.10
  -4  -2   3   41.40    3.70
   4  -2  -3   42.40    3.40
   4   2   3   49.30    3.50
  -4  -2   3   53.79    9.90
  -4   2  -3   46.00    3.00
  -4   2  -3   55.59    9.90
   4   2   3   43.80    5.70
  -4   2  -3   52.49    4.20
   4  -2  -3   46.50    5.00
   4   2   3   58.89    6.60
  -4  -2   3   51.09    3.30
   4  -2  -3   46.50    2.90
  -4  -2   3   54.79    5.00
   4  -2  -3   52.59    7.30
   4   2   3   43.80    3.50
   4  -2  -3   49.10    8.50
   4  -2  -3   45.70    2.60
  -4  -2   3   50.39    7.10
  -4   2  -3   46.20    3.20
   4   2   3   42.90    3.20
  -4   2  -3   53.39    8.00
   4   2   3   50.39    4.00
  -4  -2   3   47.30    3.80
  -5  -2  -3   28.80    4.20
  -5   2   3   31.80    2.80
   5   2  -3   34.40    5.80
   5  -2   3   29.00    2.50
   5   2  -3   28.60    3.00
  -5   2   3   34.20    2.90
   5  -2   3   34.80    4.60
  -5  -2  -3   32.70    2.80
  -5   2   3   29.10    8.00
   5   2  -3   33.80    2.90
  -5  -2  -3   32.10    3.10
   5  -2   3   31.70    2.50
   5   2  -3   34.50    3.30
  -5  -2  -3   17.40   15.30
  -5  -2  -3   36.80    3.60
   5   2  -3   27.80    3.10
  -5   2   3   34.90    4.20
   5   2   3   34.50    6.10
  -5  -2   3   33.90    3.50
  -5  -2   3   25.20    8.30
  -5  -2   3   30.30    9.30
  -5   2  -3   28.80    2.50
   5   2   3   32.10    2.60
  -5  -2   3   30.80    4.30
  -5  -2   3   23.20    9.90
   5   2   3   36.00    3.10
  -5   2  -3   39.20   10.30
   5  -2  -3    4.60   40.40
   5   2   3   34.30    3.30
  -5  -2   3   25.50    9.20
  -5  -2   3   27.60   11.60
  -5   2  -3   38.20    2.80
   5   2   3   28.40    2.90
  -5   2  -3   30.70    3.80
   5  -2  -3   27.80    2.40
   5  -2  -3   29.20    2.80
   5  -2  -3   41.10    8.30
  -5  -2   3   28.60    3.10
  -5  -2   3   33.40    2.70
   6  -2   3   84.09    3.90
   6   2  -3   88.79    4.10
  -6  -2  -3   82.29    4.20
   6   2  -3   93.29    4.40
   6   2  -3   90.99    8.20
  -6   2   3   90.59    4.40
  -6  -2  -3   81.69    4.30
   6   2  -3   82.69    4.70
  -6   2   3   80.89    7.90
   6  -2   3   86.79    4.20
  -6  -2  -3   97.09    6.70
  -6   2   3   76.69   11.60
  -6  -2  -3   83.29    4.90
   6  -2   3   92.49    4.30
  -6   2   3   82.39    4.20
   6   2   3   77.79    7.50
   6   2   3   87.29    4.40
  -6  -2   3   94.49    5.00
   6   2   3   88.59    3.60
  -6  -2   3   83.99    4.20
  -6  -2   3   83.69    4.60
  -6  -2   3   78.59   22.40
   6   2   3   85.99    4.70
  -6   2  -3   87.29    4.30
   6  -2  -3   98.99    4.90
  -6  -2   3   87.79    6.80
  -6   2  -3   86.39    4.20
   6   2   3   88.09    4.10
   7  -2   3   55.79    3.20
  -7  -2  -3   61.09    3.20
   7   2  -3   63.79    2.90
   7  -2   3   63.69    2.70
   7   2  -3   67.49    3.10
  -7   2   3   69.59    2.90
   7  -2   3   71.89    2.60
  -7  -2  -3   66.89    2.80
  -7  -2   3   66.99    3.00
   7  -2  -3   72.79    2.80
   7   2   3   66.49    3.00
   7  -2  -3   65.89    2.90
   7   2   3   66.49    2.90
  -7  -2   3   60.79    3.40
  -7   2  -3   69.89    2.80
   0  -3   3  532.75   19.10
   0  -3  -3  534.65   18.90
   0  -3   3  533.75   17.80
   0  -3  -3  521.65   18.40
   0  -3   3  542.05   18.80
   0   3  -3  513.35   18.80
   0  -3   3  552.34   18.20
   0  -3  -3  513.35   17.40
   0  -3   3  505.25   18.40
   0  -3   3  537.05   17.60
   0   3  -3  553.04   18.10
   0  -3  -3  516.35   17.60
  -1  -3  -3   67.09    3.50
   1   3  -3   65.69    4.50
  -1   3   3   71.29    3.80
   1  -3   3   70.19    4.90
  -1  -3  -3   67.29    3.70
   1  -3   3   73.19    5.20
   1   3  -3   69.79    3.40
   1  -3   3   65.29    3.50
   1   3  -3   66.49    4.30
  -1   3   3   69.79    4.80
   1  -3   3   66.29    5.90
  -1  -3  -3   66.29    3.30
  -1  -3  -3   63.39    4.50
   1  -3   3   62.99    5.40
  -1  -3   3   55.89    3.50
  -1  -3   3   65.59    3.90
   1   3   3   75.09    4.70
  -1   3  -3   56.09    4.30
  -1  -3   3   67.09    3.50
   1  -3  -3   58.19    5.80
  -1  -3   3   62.29    4.20
  -1   3  -3   66.19    3.00
   1  -3  -3   69.79    3.40
   1  -3  -3   72.49    7.30
   1  -3  -3   67.29    5.10
   1  -3  -3   63.89    4.90
  -1  -3   3   62.49    4.00
   1  -3  -3   56.29    5.50
   1   3   3   69.29    4.70
  -2   3   3  351.76   12.00
   2  -3   3  350.56   16.20
   2  -3   3  347.37   15.10
   2  -3   3  335.97   15.90
   2   3  -3  385.56   12.90
  -2   3   3  337.37   13.60
   2   3  -3  345.57   14.60
  -2  -3  -3  311.67   15.60
   2  -3   3  340.47   12.40
   2  -3   3  359.46   12.60
  -2  -3  -3  323.07   13.20
  -2  -3  -3  333.27   13.80
  -2  -3  -3  328.37   12.90
  -2   3   3  341.97   14.80
  -2  -3  -3  369.76   11.90
   2  -3   3  348.47   17.60
   2  -3   3  337.57   16.50
   2   3  -3  385.76   15.10
   2  -3  -3  338.27   17.60
  -2  -3   3  341.17   13.70
  -2  -3   3  320.07   14.00
   2  -3  -3  331.17   15.80
  -2  -3   3  374.06   12.90
  -2  -3   3  342.37   13.40
  -2   3  -3  339.77   15.60
   2   3   3  329.87   14.20
   2  -3  -3  347.87   17.10
   2  -3  -3  357.46   15.50
   2  -3  -3  363.26   17.00
  -2   3  -3  338.17   14.30
  -2  -3   3  330.47   13.30
  -2  -3   3  334.17   14.80
  -3  -3  -3  892.31   32.80
   3  -3   3  836.92   35.10
   3  -3   3  865.71   36.70
   3  -3   3  897.61   33.40
  -3  -3  -3  936.31   30.40
  -3   3   3  887.51   29.60
   3  -3   3  869.41   30.10
   3   3  -3  904.81   33.10
   3   3  -3  928.91   33.50
  -3   3   3  884.71   28.90
   3  -3   3  898.11   38.70
  -3   3   3  862.91   33.70
  -3   3   3  959.90   32.60
   3  -3   3  891.81   36.70
   3  -3  -3  840.82   36.00
   3  -3  -3  946.81   39.10
  -3  -3   3  874.91   30.90
   3  -3  -3  892.81   29.20
  -3   3  -3  920.71   38.40
   3  -3  -3  927.81   37.60
  -3   3  -3  905.11   29.80
   3  -3  -3  897.21   30.30
  -3  -3   3  926.41   33.40
  -3  -3   3  913.81   29.90
  -3  -3   3  935.61   32.70
   3  -3  -3  891.41   35.90
   3   3   3  950.70   33.90
  -3  -3   3  926.41   34.00
   3   3   3  902.31   33.00
  -3  -3   3  899.81   32.10
  -3   3  -3  915.21   29.10
   3  -3  -3  910.61   34.70
  -3  -3   3  920.21   32.30
   4   3  -3   26.60    2.80
  -4   3   3   32.30    3.50
   4  -3   3   29.30    3.60
   4  -3   3   35.10    6.50
   4   3  -3   35.60    5.60
  -4   3   3   17.70    5.40
  -4   3   3   30.60    2.50
   4   3  -3   24.10    3.00
   4  -3   3   31.60   13.00
  -4  -3  -3   24.10    2.70
  -4   3   3   18.10    6.00
  -4  -3  -3   26.10    3.30
   4   3  -3   23.60    4.60
  -4  -3  -3   24.00    3.50
   4  -3   3   39.80    7.80
   4   3  -3   26.70    3.20
  -4  -3  -3   25.60   10.20
  -4  -3  -3   29.20    3.30
   4  -3   3   26.80   13.10
   4   3  -3   25.60    2.90
   4  -3  -3   26.60    2.00
   4   3   3   28.40    5.20
  -4  -3   3   29.20    3.10
   4   3   3   23.10    2.50
   4  -3  -3   26.80    2.80
   4  -3  -3   30.40    9.80
   4   3   3   28.10    2.90
   4  -3  -3   44.50    7.90
   4   3   3   36.30    6.10
  -4   3  -3   19.90    7.40
   4  -3  -3   25.70    2.10
  -4  -3   3   31.30    4.20
  -4   3  -3   31.00    6.70
  -4  -3   3   27.80    6.00
  -4  -3   3   38.70    7.40
   4  -3  -3   25.70    3.60
   4   3   3   30.00    3.40
  -4  -3   3   23.80    5.40
  -4  -3   3   21.60    9.60
   4  -3  -3   21.10   11.00
  -4   3  -3   27.70    3.10
  -4  -3   3   27.70    3.20
  -4   3  -3   26.00    2.30
   4   3   3   28.10    3.00
  -4  -3   3   21.40    5.00
   4  -3  -3   34.00    8.90
  -4  -3   3   23.90    2.80
   5  -3   3   31.30    2.60
  -5  -3  -3   28.60    9.30
   5  -3   3   29.00    2.20
  -5  -3  -3   20.60    8.30
  -5  -3  -3   23.70    2.70
   5   3  -3   28.90    3.00
  -5   3   3   21.10    2.30
   5   3  -3   30.40    3.10
  -5   3   3   28.60    2.50
   5   3  -3   29.80    3.20
   5   3  -3   29.40    2.70
   5  -3   3   19.80    3.80
  -5   3   3   31.00    7.80
  -5  -3  -3   20.30    4.00
  -5  -3  -3   28.90    3.10
   5   3  -3   27.40    2.80
  -5   3   3   22.80    3.80
   5  -3   3   32.60    2.60
  -5  -3  -3   24.30    3.20
  -5   3   3   28.90    8.00
  -5  -3  -3   28.90    7.70
   5   3  -3   30.40    6.00
  -5  -3   3   21.00    8.60
  -5  -3   3   29.80    3.00
  -5   3  -3   23.70    9.30
   5   3   3   26.40    3.00
  -5  -3   3   23.90   14.40
  -5  -3   3   34.70    9.40
  -5  -3   3   24.00    3.20
  -5   3  -3   27.70    2.40
  -5  -3   3   10.40   10.70
  -5   3  -3   20.50    9.10
   5  -3  -3   28.90    2.70
   5   3   3   22.20    5.00
   5  -3  -3   30.10    9.50
  -5   3  -3   29.20    2.40
   5   3   3   32.80    2.90
  -5   3  -3   24.90    3.60
   5   3   3   29.50    5.70
   5   3   3   28.10    3.20
  -5  -3   3   34.50    7.90
   5   3   3   31.00    2.80
   5   3   3   26.60    2.20
   5  -3  -3   26.50   20.80
  -5  -3   3   26.20    2.50
   5  -3  -3   13.20   21.40
  -5  -3   3   19.70    4.40
  -6   3   3   12.00    9.00
   6   3  -3    6.80    1.30
  -6  -3  -3    6.90    1.80
  -6   3   3    8.50    1.30
   6   3  -3   -5.10    4.20
  -6  -3  -3    7.30    1.30
   6  -3   3    7.30    4.30
   6  -3   3    7.40    1.20
   6   3  -3    7.70    1.20
   6   3  -3    5.80    1.30
   6   3   3   10.10    1.70
   6   3   3    8.00    1.40
   6  -3  -3    8.70    1.40
  -6   3  -3   -2.70   12.20
  -6   3  -3    7.20    1.40
  -6   3  -3    7.30    1.20
  -6  -3   3    6.50    1.60
   6  -3  -3    8.70    1.50
   6   3   3    8.60    1.40
   6   3   3    8.10    3.90
  -6  -3   3    7.90    1.50
  -6  -3   3    6.30    3.30
  -6   3  -3   16.10    3.90
   6   3   3    6.30    1.40
  -6  -3   3    8.20    1.30
  -7   3   3   35.50    1.60
   7   3  -3   31.10    1.90
   7   3  -3   31.00    1.60
  -7  -3  -3   37.60    2.30
   7  -3   3   31.90    1.50
  -7   3  -3   33.10    1.70
   7  -3  -3   33.20    1.70
   7   3   3   32.20    1.80
  -7  -3   3   28.00    1.70
   7   3   3   32.40    1.70
   0  -4   3  218.28   11.10
   0  -4  -3  235.18   10.90
   0  -4  -3  216.48    9.50
   0   4  -3  269.27   10.90
   0  -4   3  228.58   10.70
   0   4  -3  254.77    9.50
   0  -4  -3  232.88   10.60
   0   4  -3  253.87    9.90
   0  -4   3  246.68   10.90
   0  -4  -3  255.17    8.80
   0  -4   3  245.78    9.80
   0  -4   3  252.07   10.20
   0  -4  -3  237.48   11.10
  -1   4   3  169.78    7.20
   1  -4   3  182.98    9.70
  -1  -4  -3  178.78    7.10
  -1   4   3  189.48    7.10
   1  -4   3  178.48   10.30
   1   4  -3  184.28    8.90
   1  -4   3  180.68   10.30
   1   4  -3  182.08    7.90
  -1   4   3  199.68    8.60
  -1  -4  -3  179.68    7.80
  -1  -4  -3  176.48    6.70
   1  -4   3  198.48   11.30
  -1  -4  -3  183.68    8.20
   1  -4   3  176.68    9.10
  -1  -4  -3  184.78    8.10
   1  -4  -3  184.98    9.50
  -1   4  -3  183.68    9.70
   1   4   3  184.88    8.80
   1  -4  -3  169.28    9.30
  -1  -4   3  174.08    8.30
  -1   4  -3  189.28    8.60
   1  -4  -3  164.78   10.90
  -1  -4   3  170.98    8.70
  -1  -4   3  185.98    7.70
   1  -4  -3  166.48   11.70
  -1   4  -3  170.18    7.40
   1  -4  -3  152.08   10.00
  -1  -4   3  186.68    9.20
  -1  -4   3  182.28    7.90
  -2  -4  -3  381.76   14.10
  -2  -4  -3  364.06   15.50
   2  -4   3  363.36   12.80
   2  -4   3  353.16   16.60
   2  -4   3  370.36   19.90
  -2  -4  -3  380.06   13.90
  -2   4   3  349.47   15.70
  -2  -4  -3  374.06   14.40
   2  -4   3  373.76   18.40
  -2  -4  -3  377.26   13.90
   2  -4   3  370.36   18.90
  -2   4   3  377.96   14.60
   2  -4   3  364.46   18.00
   2   4  -3  360.96   15.90
   2   4  -3  398.16   16.00
   2  -4  -3  332.97   18.70
   2  -4  -3  366.16   13.70
  -2  -4   3  361.86   14.50
  -2  -4   3  387.76   15.00
   2  -4  -3  384.76   19.10
   2  -4  -3  364.66   17.70
   2  -4  -3  375.66   12.90
  -2  -4   3  368.26   15.30
   2  -4  -3  347.07   16.90
   2   4   3  434.96   22.20
  -2  -4   3  370.46   16.50
   2  -4  -3  380.16   20.10
   2   4   3  376.36   15.80
  -2  -4   3  386.06   13.90
  -2   4  -3  364.76   15.50
  -2   4  -3  369.66   17.00
  -2  -4   3  367.96   14.30
   3  -4   3  251.27    9.80
   3  -4   3  257.17    9.20
  -3  -4  -3  264.97   12.60
  -3   4   3  296.37   10.80
  -3  -4  -3  257.67   17.00
  -3  -4  -3  272.27   11.10
   3  -4   3  243.28   11.20
   3  -4   3  295.47   15.80
  -3   4   3  263.87   13.00
   3  -4   3  254.67   20.50
   3   4  -3  256.47   13.70
   3   4  -3  259.87   11.20
  -3  -4  -3  271.07   12.30
   3  -4   3  267.87   17.00
   3   4  -3  268.57   10.60
   3  -4   3  254.47   20.00
   3  -4   3  268.17   10.60
  -3   4   3  268.97   14.60
  -3   4   3  255.77    9.20
  -3  -4  -3  255.87   10.20
   3   4  -3  281.17   13.90
   3  -4   3  267.67   18.60
  -3  -4  -3  317.07   17.20
   3   4   3  267.87   11.30
  -3  -4   3  272.87   11.80
  -3   4  -3  259.97   15.50
   3  -4  -3  284.07   17.50
   3  -4  -3  273.77   18.30
   3   4   3  279.77   13.80
  -3  -4   3  291.87   15.40
   3  -4  -3  258.47    9.40
  -3  -4   3  271.47   13.60
   3  -4  -3  244.98   17.80
  -3   4  -3  269.27   14.20
   3   4   3  273.07   10.70
  -3   4  -3  270.27   10.20
   3   4   3  245.48   13.70
  -3   4  -3  276.17    9.70
   3  -4  -3  246.98   10.90
   3  -4  -3  273.97   20.20
  -3  -4   3  263.87   13.70
   3  -4  -3  265.97   10.40
  -3   4  -3  270.57    9.60
  -3  -4   3  265.27   17.30
  -3  -4   3  277.37   13.20
  -4   4   3  350.86   12.40
   4   4  -3  367.66   18.30
  -4  -4  -3  340.27   13.30
   4   4  -3  400.56   18.60
   4   4  -3  368.96   13.90
  -4  -4  -3  364.16   14.00
  -4   4   3  405.56   18.40
   4  -4   3  350.06   19.40
  -4   4   3  402.66   24.50
   4   4  -3  352.66   15.80
   4  -4   3  370.46   23.40
  -4  -4  -3  340.07   15.20
   4   4  -3  377.46   14.70
  -4   4   3  367.46   13.00
  -4  -4  -3  364.16   17.10
  -4  -4  -3  384.46   17.50
  -4  -4  -3  380.26   18.00
   4   4  -3  372.16   14.50
   4  -4   3  355.06   28.20
   4  -4   3  391.76   30.70
   4  -4   3  359.66   13.30
   4  -4  -3  352.66   13.00
  -4  -4   3  370.96   14.30
  -4  -4   3  359.76   14.00
   4   4   3  383.76   18.80
  -4   4  -3  373.76   12.80
  -4  -4   3  322.97   19.30
  -4  -4   3  355.86   15.80
  -4   4  -3  374.46   13.00
   4   4   3  379.76   14.20
   4  -4  -3  347.77   19.20
   4  -4  -3  393.26   29.80
  -4   4  -3  368.06   13.80
   4  -4  -3  378.56   21.50
   4   4   3  328.37   13.10
   4  -4  -3  370.36   15.40
   4   4   3  361.76   14.00
   4  -4  -3  306.47   27.80
   4   4   3  362.66   18.00
  -4  -4   3  372.56   18.30
  -4  -4   3  370.56   17.50
   4  -4  -3  376.26   26.40
  -4  -4   3  348.67   13.30
   4  -4  -3  361.36   12.90
  -4   4  -3  388.16   23.00
  -4   4  -3  386.56   19.40
   4   4   3  356.66   14.70
  -4  -4   3  385.06   19.10
  -5  -4  -3   85.79   11.60
  -5   4   3  100.59    4.80
  -5  -4  -3   97.49    5.70
   5   4  -3  110.19    8.30
   5  -4   3  106.99    5.10
  -5   4   3   90.69   10.70
   5   4  -3   83.79    8.90
  -5   4   3  107.59   11.60
   5  -4   3   72.59   10.80
  -5  -4  -3  104.69   10.80
  -5  -4  -3   95.99    7.50
  -5   4   3   93.49    5.10
   5   4  -3  105.39    6.10
  -5  -4  -3   98.39    5.90
  -5  -4  -3  113.69   13.90
   5   4   3   98.59    8.90
   5   4   3  122.19    8.10
  -5  -4   3  104.09   10.70
   5  -4  -3   90.69   13.00
  -5  -4   3   96.79    6.00
   5  -4  -3   54.49   25.70
  -5   4  -3  100.49   12.60
  -5  -4   3  127.49   14.10
  -5   4  -3   95.09   12.50
  -5  -4   3   95.39    7.70
   5   4   3  102.99    6.80
  -5   4  -3  101.49    4.60
   5   4   3   98.29    4.10
  -5   4  -3  106.59    4.90
  -5  -4   3  118.19   12.70
  -5   4  -3  100.29    6.50
   5   4   3  104.59    6.10
   5   4   3   80.49   11.70
   5  -4  -3  105.49    5.40
   5  -4  -3  117.59   28.90
  -5  -4   3  102.99    6.10
   6   4  -3   83.29    4.40
   6   4  -3   87.09    4.00
  -6   4   3   90.99    3.90
  -6  -4  -3   86.99    6.40
  -6  -4  -3   90.59    4.30
  -6  -4  -3   88.19    4.20
   6   4  -3   86.69    8.20
   6  -4   3   87.19    4.00
   6   4  -3   88.59    4.00
   6   4  -3   86.49    4.60
  -6  -4  -3   91.09    5.00
   6  -4   3   89.49    3.80
  -6  -4   3   90.69    4.50
   6   4   3   94.59    7.80
   6   4   3   92.99    4.30
   6  -4  -3   87.39    4.20
   6   4   3   93.29    4.80
   6  -4  -3   87.69    3.60
  -6  -4   3   93.19    7.10
  -6   4  -3   93.29    4.00
   6   4   3   87.49    4.10
   6   4   3   94.49    4.40
  -6  -4   3   86.29    4.10
  -6  -4   3   90.89    5.00
   6   4   3   90.79    4.00
  -7   4   3   39.10    1.60
   7  -4   3   36.00    1.70
   7   4  -3   37.90    1.90
   7  -4  -3   44.00    1.80
  -7   4  -3   41.40    1.70
   7   4   3   40.50    1.80
   0  -5  -3  501.25   18.90
   0  -5  -3  573.84   20.50
   0  -5  -3  526.25   21.40
   0   5  -3  516.65   18.70
   0  -5   3  555.04   18.30
   0  -5   3  576.64   19.20
   0   5  -3  565.54   20.00
   0  -5   3  522.25   20.00
   0  -5  -3  534.85   23.20
   0  -5   3  545.15   20.60
   0  -5  -3  554.24   22.40
   0   5   3  567.54   20.10
   0  -5   3  573.84   21.90
   0  -5  -3  573.84   18.80
   0  -5   3  529.55   21.50
   0  -5   3  581.54   22.90
   0   5  -3  555.04   20.30
   0  -5  -3  542.95   20.10
   1  -5   3 1012.70   35.70
  -1   5   3  993.30   32.40
   1  -5   3 1020.80   37.00
  -1  -5  -3  974.50   32.80
   1  -5   3  992.10   31.40
   1   5  -3  978.60   34.10
  -1  -5  -3  944.01   33.90
   1  -5   3 1039.00   38.50
  -1  -5  -3  928.91   33.30
  -1  -5  -3  963.40   32.50
   1  -5   3  960.10   34.70
  -1  -5  -3  997.40   32.30
   1  -5   3  964.00   36.20
  -1  -5   3  957.20   33.90
   1  -5  -3  997.50   35.40
   1  -5  -3  940.41   31.20
   1  -5  -3 1000.50   32.20
  -1  -5   3 1000.50   33.00
  -1   5  -3  906.71   34.70
   1   5   3  978.40   33.90
   1  -5  -3  982.80   38.10
   1  -5  -3  966.30   34.80
   1   5   3  986.40   34.20
  -1  -5   3  987.40   32.20
  -1  -5   3  955.60   31.30
  -1  -5   3  954.30   34.10
   1  -5  -3  939.91   36.60
   1  -5  -3  938.01   37.00
  -1   5  -3  986.70   33.00
  -1  -5   3  958.10   34.50
  -2  -5  -3  373.26   13.80
   2  -5   3  375.46   19.70
  -2   5   3  356.96   13.10
  -2   5   3  380.66   14.10
  -2  -5  -3  364.96   14.70
   2  -5   3  340.27   19.50
   2   5  -3  359.96   14.20
   2  -5   3  358.46   12.30
   2  -5   3  373.86   20.20
  -2   5   3  365.06   15.90
  -2  -5  -3  369.96   15.20
  -2  -5  -3  352.86   16.40
   2  -5   3  370.26   14.00
   2  -5   3  369.86   12.90
   2  -5   3  364.06   18.00
   2   5  -3  374.96   16.60
  -2  -5  -3  373.66   13.40
   2   5  -3  360.96   16.20
  -2  -5   3  377.96   14.60
  -2   5  -3  350.96   12.00
  -2   5  -3  364.76   13.30
  -2  -5   3  347.57   17.30
   2   5   3  353.96   16.10
   2  -5  -3  357.86   21.30
  -2   5  -3  343.67   17.10
   2  -5  -3  380.76   13.00
   2   5   3  358.76   14.50
   2  -5  -3  342.17   18.20
  -2  -5   3  363.56   13.10
   2   5   3  358.76   13.50
  -2   5  -3  356.66   14.60
   2  -5  -3  370.36   19.00
   2  -5  -3  362.06   13.90
  -2  -5   3  350.36   14.90
  -2  -5   3  370.76   16.00
   2  -5  -3  395.96   20.60
  -2   5  -3  356.76   12.30
   2   5   3  371.36   16.60
   2  -5  -3  345.07   12.40
   2   5   3  351.96   13.40
   2   5   3  363.66   14.00
   2  -5  -3  382.86   20.70
  -2  -5   3  372.46   14.10
  -2  -5   3  360.86   15.40
   3  -5   3  438.26   28.20
  -3   5   3  447.16   20.30
   3  -5   3  437.56   17.10
   3   5  -3  433.26   16.10
   3   5  -3  455.95   17.30
   3  -5   3  443.26   15.70
   3  -5   3  488.45   23.20
   3  -5   3  435.76   15.00
   3  -5   3  448.86   26.60
  -3   5   3  446.76   15.20
  -3   5   3  460.45   18.50
   3   5  -3  433.86   17.90
  -3  -5  -3  463.25   17.70
   3   5  -3  444.96   16.40
  -3   5   3  433.76   16.00
   3  -5   3  512.85   25.40
  -3  -5  -3  447.36   16.10
  -3  -5  -3  429.86   18.60
  -3  -5  -3  423.46   18.20
   3  -5   3  449.26   15.70
   3   5  -3  447.16   16.50
   3   5  -3  501.85   21.00
   3   5  -3  470.25   20.80
   3   5  -3  468.75   17.30
  -3  -5  -3  477.65   17.80
   3  -5   3  453.95   28.40
   3   5   3  424.16   16.10
  -3   5  -3  458.25   15.80
   3   5   3  428.26   15.30
  -3  -5   3  417.96   16.40
  -3   5  -3  477.95   22.20
   3   5   3  452.45   16.30
   3   5   3  461.45   17.40
  -3  -5   3  463.05   19.80
  -3  -5   3  454.65   19.90
   3  -5  -3  491.55   28.60
   3   5   3  471.15   16.70
   3   5   3  455.75   20.70
  -3  -5   3  478.45   19.40
   3  -5  -3  442.26   15.80
  -3   5  -3  449.26   14.90
  -3  -5   3  461.75   17.90
  -3   5  -3  470.95   20.30
   3   5   3  451.05   17.30
   3  -5  -3  423.86   25.50
  -3  -5   3  466.45   16.50
  -3   5  -3  434.56   15.20
   3   5   3  463.95   16.60
   3  -5  -3  437.96   15.10
   3   5   3  462.65   21.00
  -3  -5   3  453.65   18.30
  -3  -5   3  411.56   15.50
   3  -5  -3  435.76   15.90
   3  -5  -3  491.25   24.40
   3  -5  -3  409.26   25.10
   3  -5  -3  463.75   26.70
  -4  -5  -3   35.80    3.70
  -4  -5  -3   43.90    7.90
   4   5  -3   39.50    3.60
  -4  -5  -3   43.10    6.10
   4  -5   3   33.40   16.80
   4  -5   3   37.80   10.30
   4   5  -3   49.50    7.50
   4   5  -3   45.60    4.00
   4   5  -3   42.20    3.70
  -4   5   3   37.70    7.00
  -4  -5  -3   45.00    4.00
  -4   5   3   42.70    2.70
   4   5  -3   34.50    4.40
  -4  -5  -3   51.79    7.40
  -4   5   3   25.50    6.80
  -4  -5  -3   35.60    4.80
   4  -5   3   42.20    3.00
   4   5  -3   45.80    4.00
   4  -5   3   49.90   19.00
   4  -5   3   67.69   11.70
   4   5  -3   40.60    3.40
   4   5  -3   31.40    5.80
  -4  -5   3   43.80    3.90
   4  -5  -3   43.20    2.40
   4  -5  -3   46.90   11.10
   4   5   3   44.20    7.30
  -4  -5   3   25.30    9.80
  -4  -5   3   36.20    4.90
  -4   5  -3   42.40    2.70
  -4  -5   3   39.00    8.20
   4  -5  -3   35.50   10.30
   4   5   3   44.40    3.70
   4   5   3   45.80    3.70
  -4  -5   3   40.30    3.20
   4   5   3   44.60    4.20
   4   5   3   37.40    2.80
   4   5   3   43.50    4.20
  -4   5  -3   50.99    8.30
   4   5   3   41.50    6.40
   4   5   3   38.00    3.90
   4  -5  -3   41.10    3.20
  -4  -5   3   46.80    3.90
   4  -5  -3   38.00    5.50
  -4   5  -3   51.19    5.40
   4  -5  -3   55.29   16.00
   4   5   3   45.40    3.00
   4  -5  -3   43.40    3.60
  -4  -5   3   29.90    7.80
   4  -5  -3   23.00   25.70
  -4  -5   3   44.40    6.40
   5   5  -3    9.10    4.30
  -5   5   3   11.40    7.70
  -5  -5  -3    6.90    1.40
  -5   5   3    5.80    1.10
   5   5  -3    7.80    1.70
  -5  -5  -3    6.40    1.90
  -5  -5  -3    7.80    2.20
   5   5  -3    6.50    3.90
   5  -5   3   12.60   10.60
   5   5  -3    6.10    1.40
   5   5  -3    7.30    1.60
   5   5  -3    7.00    1.30
  -5  -5  -3    5.80    3.10
   5  -5   3    7.20    1.20
   5   5  -3    5.60    1.60
   5  -5   3    5.40    1.10
   5   5   3    5.70    3.90
   5   5   3    7.90    1.50
   5  -5  -3    8.70    1.50
  -5   5  -3    3.90    2.10
   5   5   3    5.20    1.30
   5   5   3    5.70    1.40
   5  -5  -3   -3.40   11.10
   5   5   3    4.20    1.50
   5   5   3    7.30    3.80
  -5   5  -3    7.40    1.10
  -5  -5   3   10.20    3.50
  -5  -5   3    5.20    1.90
  -5  -5   3    5.60    1.60
   5   5   3    5.90    1.20
   5   5   3    5.20    1.50
  -5   5  -3    7.40    8.40
  -5  -5   3    6.40    1.40
  -6  -5  -3    3.80    0.90
   6  -5   3    3.30    3.40
   6   5  -3    3.00    0.90
   6   5  -3    1.40    1.20
   6   5  -3    2.60    0.90
  -6  -5  -3   -0.20    3.30
  -6   5   3    3.90    0.70
   6   5  -3    2.70    3.90
   6  -5   3    3.80    0.80
   6   5  -3    0.70    1.00
   6   5   3    2.60    3.30
  -6  -5   3    2.20    1.40
  -6   5  -3    3.60    0.70
  -6  -5   3    3.40    1.00
  -6  -5   3    3.00    0.90
   6   5   3    4.20    0.90
   6   5   3    2.30    1.00
   6   5   3    3.00    0.80
   6  -5  -3    3.80    0.90
   6   5   3    2.40    0.90
   6   5   3    4.70    1.00
   6  -5  -3    2.10    0.90
  -6  -5   3    6.10    4.90
   0   6  -3    5.20    1.60
   0   6   3    4.70    2.20
   0   6  -3    3.00    2.80
   0  -6   3    0.40    5.60
   0  -6  -3    5.30    4.90
   0   6  -3    9.00    1.70
   0  -6  -3  -15.10    9.60
   0  -6  -3    8.90    1.70
   0  -6  -3    5.50    3.00
   0  -6   3    3.40    3.80
   0   6   3    6.10    1.50
   0   6  -3    6.30    2.70
   0  -6   3    6.10    4.10
   0   6   3   10.60    2.80
   0   6   3    8.50    2.00
   0  -6  -3    9.30    1.60
   0  -6  -3    6.70    4.50
   0  -6   3    6.40    3.20
   0  -6   3    7.20    1.40
   0  -6   3    6.40    1.80
   0  -6  -3   11.80    4.90
   0   6   3    7.50    1.70
   0  -6   3   14.80    5.40
  -1  -6  -3   91.39    8.90
   1   6  -3   99.79    6.00
   1  -6   3  104.49   11.30
   1   6  -3   91.89    5.10
   1  -6   3   98.59    4.80
   1  -6   3  106.79    5.90
  -1   6   3  104.89    6.40
   1  -6   3   95.79    9.80
   1  -6   3   81.09   10.40
   1  -6   3  100.89   11.20
  -1  -6  -3  103.79    6.70
   1   6  -3   99.59    7.60
  -1  -6  -3  108.39    5.40
  -1  -6  -3  104.99    8.50
   1  -6   3  103.89    9.90
  -1   6   3   96.29    5.40
  -1  -6  -3   98.09    4.70
   1  -6   3   95.79    4.30
  -1  -6  -3   92.29    8.30
   1  -6  -3   85.69    9.00
   1   6   3   97.99    7.30
   1  -6  -3  103.09    9.40
   1  -6  -3  108.39   11.50
  -1  -6   3   96.99    7.00
  -1  -6   3  103.89    8.20
   1  -6  -3  106.39   12.70
   1  -6  -3   77.39    9.90
   1   6   3   87.09    5.30
  -1   6  -3   86.69    5.40
  -1  -6   3  103.19    8.90
   1   6   3  102.29    6.40
  -1  -6   3  104.39    9.90
  -1  -6   3  100.69    5.80
  -1  -6   3  101.19    4.90
   1  -6  -3  102.89    5.60
   1   6   3   91.49    7.40
  -1   6  -3   97.39    6.20
  -1   6  -3  104.79    6.60
  -1  -6   3  110.49    8.50
  -1   6  -3  113.29    8.20
   2  -6   3   35.60    3.00
   2  -6   3   32.20    2.80
  -2  -6  -3   42.50    4.60
  -2   6   3   37.70    2.40
   2   6  -3   36.90    3.80
   2  -6   3   19.00    7.60
   2   6  -3   43.10    6.30
   2  -6   3   45.00   10.80
  -2   6   3   34.50    4.80
   2   6  -3   32.60    3.20
   2  -6   3   36.50    2.40
  -2   6   3   35.70    3.50
   2   6  -3   38.10    3.20
   2   6  -3   38.00    3.20
   2  -6   3   44.00   11.50
   2   6  -3   37.90    5.70
   2   6  -3   42.50    3.90
  -2  -6  -3   38.90    3.60
   2  -6   3   24.40    8.80
  -2  -6  -3   37.90    4.50
   2  -6   3   38.60    4.10
  -2   6   3   36.10    3.00
  -2   6   3   32.60    3.60
   2  -6   3   33.40    6.80
  -2  -6   3   34.50    4.60
   2  -6  -3   36.70    8.10
  -2  -6   3   38.80    3.20
   2   6   3   37.40    3.30
   2   6   3   32.20    3.20
  -2  -6   3   42.40    5.70
  -2   6  -3   28.40    5.60
  -2  -6   3   42.40    6.20
   2  -6  -3   34.00    2.40
   2   6   3   32.20    3.50
   2  -6  -3   42.00   10.30
   2   6   3   36.70    4.00
   2  -6  -3   40.80    2.90
   2   6   3   35.30    3.30
   2   6   3   42.10    6.00
  -2  -6   3   38.20    6.00
  -2   6  -3   30.90    3.80
   2  -6  -3   30.90    8.90
  -2  -6   3   34.50    3.80
   2   6   3   38.40    3.40
  -2   6  -3   38.10    3.10
   2  -6  -3   41.10    3.80
  -2   6  -3   32.20    5.20
  -2   6  -3   38.90    2.20
   2   6   3   31.20    5.00
   2  -6  -3   46.00    8.80
  -2  -6   3   42.70    9.80
   2  -6  -3   31.70    8.10
   3   6  -3  477.95   21.70
  -3  -6  -3  427.36   17.80
  -3  -6  -3  470.85   16.70
   3  -6   3  420.06   32.90
   3  -6   3  443.86   17.90
   3   6  -3  460.75   17.80
   3  -6   3  463.85   15.40
   3   6  -3  491.15   19.30
   3   6  -3  484.05   17.80
   3  -6   3  434.96   30.90
   3  -6   3  468.05   29.90
  -3   6   3  451.25   20.10
   3  -6   3  469.05   26.60
   3   6  -3  481.95   20.90
  -3  -6  -3  492.95   21.20
   3   6  -3  460.65   21.40
   3   6  -3  440.86   16.90
   3  -6   3  520.25   18.10
  -3  -6  -3  482.15   18.50
   3  -6   3  471.05   25.40
  -3   6   3  413.16   16.10
  -3  -6  -3  471.45   20.10
  -3   6   3  448.26   17.30
  -3   6   3  460.85   16.70
   3  -6   3  442.36   16.20
  -3  -6   3  464.95   21.20
  -3  -6   3  434.76   21.60
   3   6   3  458.05   17.90
  -3   6  -3  459.65   22.50
  -3  -6   3  447.16   16.90
  -3  -6   3  477.45   21.80
   3  -6  -3  471.85   29.60
   3  -6  -3  458.75   18.00
   3  -6  -3  480.45   29.70
   3   6   3  454.45   17.20
   3  -6  -3  442.56   26.30
   3  -6  -3  462.25   31.70
   3  -6  -3  423.56   30.20
  -3  -6   3  440.96   18.40
   3  -6  -3  445.66   16.20
   3   6   3  435.26   15.90
   3   6   3  469.95   17.10
   3  -6  -3  438.76   15.50
  -3  -6   3  475.85   17.00
   3   6   3  458.75   16.40
   3   6   3  446.86   21.00
  -3   6  -3  468.95   20.60
   3   6   3  462.35   21.90
  -3  -6   3  465.65   17.10
   3   6   3  522.55   20.40
   3   6   3  444.46   17.80
  -3  -6   3  474.95   19.30
  -3   6  -3  453.05   15.50
   3  -6  -3  459.75   16.40
  -4  -6  -3  196.38   18.20
   4   6  -3  222.58    9.90
   4  -6   3  227.28   22.30
  -4   6   3  206.98    7.80
  -4  -6  -3  220.28   18.80
  -4  -6  -3  231.98   12.80
   4  -6   3  199.98   27.10
  -4   6   3  180.88   13.80
   4  -6   3  215.78    8.60
  -4  -6  -3  204.28    8.60
   4  -6   3  199.98    7.30
   4  -6   3  168.68   24.40
   4   6  -3  204.68    9.10
  -4  -6  -3  217.38    9.50
   4   6  -3  216.18   11.00
   4   6  -3  214.48    9.40
   4   6  -3  208.18    8.60
   4  -6   3  213.68   20.90
   4   6  -3  208.88   13.60
   4   6  -3  209.18   14.10
  -4  -6  -3  218.38   11.10
   4   6  -3  218.78    9.90
  -4   6  -3  206.98    7.90
   4   6   3  211.98    9.50
  -4  -6   3  201.68   11.20
   4  -6  -3  210.48    8.60
  -4  -6   3  212.88    9.60
   4   6   3  219.28   10.00
   4  -6  -3  215.58   19.80
   4  -6  -3  180.58   14.70
   4   6   3  213.88    8.90
  -4  -6   3  219.98    8.70
   4   6   3  253.87   15.60
   4   6   3  212.78    9.40
   4   6   3  228.98   10.60
   4  -6  -3  238.28   22.80
  -4   6  -3  235.98   16.30
   4  -6  -3  237.48   28.00
  -4  -6   3  216.38    9.40
   4  -6  -3  249.08   28.00
  -4  -6   3  199.88   13.40
  -4   6  -3  199.78   16.60
   4  -6  -3  203.58    8.50
  -4  -6   3  204.88   18.80
   4   6   3  216.38   10.50
  -4  -6   3  221.08   18.30
   4   6   3  209.68    8.40
   4  -6  -3  209.98    7.70
   4   6   3  199.38   13.60
   5   6  -3  136.59    6.50
   5  -6   3  151.98    5.90
  -5  -6  -3  148.39    9.20
   5   6  -3  146.89    6.90
  -5  -6  -3  146.59    7.20
   5   6  -3  145.19   10.60
   5   6  -3  127.59   10.30
   5   6  -3  140.79    6.90
   5  -6   3  167.58   16.10
  -5  -6  -3  143.69    6.20
   5  -6   3  150.98    6.20
   5   6  -3  149.19    6.20
  -5   6   3  147.49    5.60
   5   6  -3  139.49    6.20
   5   6   3  141.39   10.20
  -5  -6   3  143.39    7.30
   5   6   3  144.69    7.10
  -5   6  -3  138.39   15.10
   5   6   3  129.59   10.60
  -5  -6   3  157.48    6.80
   5  -6  -3  152.38   17.10
  -5   6  -3  146.19    5.70
   5   6   3  143.89    6.00
   5   6   3  146.69    6.60
   5   6   3  144.69    6.90
   5  -6  -3  140.09    6.10
   5   6   3  142.09    5.60
   5   6   3  142.29    6.70
  -5  -6   3  159.48    9.40
  -5  -6   3  145.39    6.30
  -6   6   3    6.40    0.70
   6   6  -3    4.80    0.90
   6   6  -3    6.50    0.90
   6  -6   3    6.00    0.90
  -6  -6  -3    3.20    1.50
  -6  -6  -3    4.10    1.10
  -6  -6   3    4.10    1.30
  -6  -6   3    6.90    1.50
  -6  -6   3    5.90    1.00
   6   6   3    4.30    0.90
   6  -6  -3    6.30    0.90
   6   6   3    6.20    0.90
   6   6   3    6.20    0.90
  -6   6  -3    6.50    0.80
   6   6   3    3.70    1.00
   0   7   3  575.14   21.40
   0  -7   3  597.04   19.40
   0  -7   3  561.04   24.70
   0  -7   3  580.94   21.50
   0  -7  -3  597.34   20.00
   0  -7  -3  609.94   25.00
   0  -7  -3  560.74   26.10
   0  -7   3  606.14   27.10
   0  -7   3  594.74   28.10
   0   7   3  580.14   20.00
   0   7   3  609.74   21.00
   0  -7   3  567.84   20.10
   0   7  -3  595.04   20.20
   0   7   3  599.94   20.60
   0   7   3  570.54   22.90
   0   7  -3  536.95   20.90
   0  -7  -3  544.05   19.50
   0  -7  -3  615.64   28.80
   0   7   3  578.74   23.10
   0  -7  -3  631.14   27.60
   0   7  -3  578.64   20.40
   0  -7   3  593.94   25.50
   0   7   3  550.44   20.00
   0   7  -3  585.24   23.00
   0   7  -3  596.54   20.70
   0  -7   3  584.74   19.70
   0   7   3  592.24   20.60
   0  -7  -3  552.74   19.30
   0  -7  -3  604.64   21.30
   0   7  -3  531.45   20.30
   0  -7   3  623.34   28.70
  -1  -7  -3  110.39   11.50
   1   7  -3  100.39    8.60
   1  -7   3  107.49   13.00
   1   7  -3  103.89    5.30
   1  -7   3  106.59   13.60
   1  -7   3   90.19   10.30
  -1   7   3  100.69    5.50
  -1   7   3   95.89    5.70
  -1  -7  -3  115.49   12.20
   1  -7   3  109.39    5.00
  -1  -7  -3  103.99    6.00
  -1  -7  -3  110.89    5.30
  -1  -7  -3  109.89    8.90
   1   7  -3  105.99    5.70
   1  -7   3  122.29   12.80
  -1  -7  -3   91.89    6.30
  -1  -7  -3   93.59    5.30
  -1   7   3  111.99    6.00
   1   7  -3  103.59    6.40
   1  -7   3   98.19    6.30
  -1  -7  -3  114.69   11.50
  -1   7   3  107.29    6.60
   1  -7   3  102.29    5.20
   1  -7   3   92.39   12.50
   1   7  -3  102.99    6.00
   1   7   3  112.29    6.10
   1  -7  -3   96.99    6.10
  -1   7  -3   98.09    4.40
   1  -7  -3  105.39    4.70
  -1  -7   3  107.39    9.10
   1  -7  -3  117.39   17.50
   1  -7  -3   81.49   11.70
  -1  -7   3  108.39    5.40
   1  -7  -3  105.39    5.20
  -1   7  -3  119.19    8.40
  -1  -7   3  101.69   12.80
   1  -7  -3  116.79   12.60
   1   7   3   94.59    6.60
   1   7   3  104.89    5.20
  -1  -7   3  108.09    5.30
  -1   7  -3  101.99    5.50
   1  -7  -3  115.59   13.10
  -1  -7   3  107.99    6.50
   1   7   3  109.79    5.20
  -1  -7   3  121.29   12.20
  -1   7  -3  106.19    5.70
  -1  -7   3  121.29   11.00
   1  -7  -3  111.69   12.20
  -1  -7   3  100.49    9.50
   1   7   3  102.69    8.60
  -1   7  -3  109.59    7.40
  -1  -7   3   99.19    4.80
   2  -7   3  619.24   21.50
   2  -7   3  620.14   20.60
   2  -7   3  656.03   35.80
   2   7  -3  597.14   21.90
  -2  -7  -3  635.44   21.50
  -2  -7  -3  613.64   27.80
  -2  -7  -3  626.74   24.20
   2  -7   3  632.24   33.10
   2  -7   3  620.94   30.10
  -2  -7  -3  590.24   22.50
   2  -7   3  588.44   31.80
   2   7  -3  603.34   21.90
  -2   7   3  647.64   21.90
   2   7  -3  595.34   25.90
  -2  -7  -3  641.54   26.60
  -2   7   3  599.14   20.00
  -2   7   3  633.94   23.50
   2  -7   3  625.74   32.60
   2  -7   3  594.94   23.00
   2   7  -3  606.54   22.80
   2   7  -3  643.04   26.10
   2   7  -3  613.74   21.90
   2  -7   3  589.44   21.10
  -2  -7   3  591.24   26.50
  -2  -7   3  643.64   25.00
   2  -7  -3  591.64   30.80
   2  -7  -3  633.74   21.50
  -2  -7   3  641.14   27.20
  -2  -7   3  640.04   21.90
   2   7   3  616.54   21.90
  -2  -7   3  634.84   28.10
  -2  -7   3  628.34   21.70
   2  -7  -3  668.43   34.10
  -2  -7   3  611.04   21.40
  -2   7  -3  648.04   25.70
   2   7   3  650.43   22.30
  -2  -7   3  588.54   23.10
   2   7   3  594.44   21.00
  -2   7  -3  654.13   22.00
  -2   7  -3  599.54   23.40
   2   7   3  637.74   22.10
   2  -7  -3  688.33   32.10
   2   7   3  642.94   26.90
   2   7   3  661.33   23.40
   2  -7  -3  603.74   20.60
   2   7   3  634.74   25.80
   2  -7  -3  588.64   34.00
   2   7   3  635.64   22.80
   2  -7  -3  635.34   23.20
   2  -7  -3  624.64   35.00
  -3   7   3  320.47   12.50
   3  -7   3  302.97   14.30
   3  -7   3  329.37   24.80
  -3   7   3  328.87   14.30
   3  -7   3  315.87   12.10
   3   7  -3  326.27   13.40
   3  -7   3  319.87   11.30
   3   7  -3  319.77   12.70
   3  -7   3  320.97   11.90
  -3  -7  -3  330.87   14.20
   3   7  -3  321.97   12.60
   3   7  -3  311.17   12.30
   3   7  -3  323.37   14.70
   3   7  -3  321.87   13.60
   3  -7   3  388.66   31.80
   3  -7   3  302.47   34.00
   3   7  -3  290.57   17.00
  -3  -7  -3  347.67   15.70
  -3  -7  -3  303.97   11.80
   3   7  -3  329.97   17.40
  -3   7   3  303.57   10.90
   3  -7   3  369.46   30.50
   3  -7   3  361.46   24.80
  -3  -7  -3  324.87   12.70
  -3  -7   3  324.57   16.20
   3   7   3  329.87   17.90
   3   7   3  322.87   13.80
   3   7   3  323.97   13.60
   3   7   3  335.87   13.10
   3  -7  -3  302.77   11.90
  -3  -7   3  305.47   12.60
  -3   7  -3  340.47   17.90
   3   7   3  323.87   13.00
   3  -7  -3  297.97   28.70
  -3  -7   3  340.47   19.80
  -3  -7   3  339.97   20.30
   3   7   3  328.37   16.90
   3  -7  -3  349.77   26.80
   3  -7  -3  356.36   31.20
   3  -7  -3  323.07   12.30
  -3   7  -3  318.07   11.20
   3  -7  -3  329.67   27.40
   3  -7  -3  331.87   11.50
   3  -7  -3  318.77   14.00
   3   7   3  328.37   12.60
  -3  -7   3  328.87   12.00
  -3  -7   3  324.87   12.90
  -3   7  -3  345.27   19.60
   4   7  -3  139.39    5.70
  -4  -7  -3  150.88    6.50
   4  -7   3  142.79   18.50
   4  -7   3  137.99    6.20
   4   7  -3  141.49    6.00
  -4   7   3  129.29   11.10
   4   7  -3  144.99    7.30
   4   7  -3  138.59    6.80
   4   7  -3  156.78    7.20
  -4  -7  -3  155.78    7.40
  -4  -7  -3  145.49    8.90
  -4   7   3  140.79    5.50
   4  -7   3  147.19    6.20
   4   7  -3  149.69   11.40
   4   7  -3  149.99    8.60
   4   7  -3  139.89    7.30
   4   7  -3  145.69   11.30
   4   7   3  145.49    7.10
   4  -7  -3  138.29    6.20
  -4   7  -3  152.18    5.70
   4   7   3  159.48    7.70
   4   7   3  143.39    6.60
   4   7   3  153.28    7.70
  -4  -7   3  146.39    6.40
  -4  -7   3  144.99    7.40
   4   7   3  144.09   11.10
  -4  -7   3  135.89    9.10
   4  -7  -3  156.28    5.70
  -4   7  -3  144.09   13.60
   4  -7  -3  150.48   19.30
   4   7   3  145.29    7.00
   4   7   3  143.99    6.00
   4   7   3  131.69   11.10
   4   7   3  156.88    8.20
  -4  -7   3  141.79    6.90
   4  -7  -3  148.09    6.60
   5  -7   3   12.00    1.30
   5   7  -3   10.20    4.30
   5   7  -3   10.70    1.70
   5   7  -3   11.90    1.80
   5   7  -3    8.50    1.50
  -5  -7  -3    8.90    3.60
   5   7  -3   11.40    1.90
   5   7  -3    9.00    1.50
  -5  -7  -3   10.30    1.50
  -5  -7  -3    9.40    2.10
  -5   7   3   11.00    1.10
   5  -7   3   12.00    1.30
  -5   7  -3   12.40    1.20
  -5  -7   3   11.00    3.50
   5  -7  -3   13.00    1.40
   5   7   3   11.00    3.00
  -5  -7   3   14.40    1.90
   5   7   3   11.10    4.70
   5   7   3   12.20    1.70
   5   7   3   10.90    1.70
  -5  -7   3   10.50    1.50
   5   7   3   12.10    1.80
  -5   7  -3    9.50    8.00
   5  -7  -3   12.50    1.30
   5   7   3    8.10    3.90
  -5  -7   3   10.40    2.10
   5   7   3    9.40    1.30
  -6  -7  -3  120.99    4.30
   6  -7   3  119.99    4.40
   6   7   3  125.79    4.60
  -6  -7   3  124.89    4.40
   6  -7  -3  112.99    4.40
   0   8  -3   78.09    5.60
   0   8  -3   91.79    5.10
   0  -8  -3   78.99    9.90
   0  -8  -3   67.79   12.00
   0   8   3   78.79    5.20
   0   8   3   85.09    5.20
   0  -8  -3   81.09    5.80
   0  -8   3   93.09   12.10
   0  -8   3   84.39    4.20
   0   8  -3   83.09    5.00
   0   8   3   81.09    5.80
   0  -8   3   58.59   10.70
   0  -8   3   92.79    4.70
   0  -8  -3   86.59    4.50
   0   8  -3   87.79    5.40
   0  -8   3   68.59   12.50
   0  -8   3   82.69    6.10
   0   8  -3   95.09    5.00
   0   8   3   91.09    4.70
   0   8  -3   77.89    7.70
   0  -8   3   74.39   14.80
   0  -8  -3   84.79   14.80
   0   8   3   95.59    8.10
   0  -8  -3   85.79    4.20
   0   8   3   92.99    5.00
   0  -8   3   80.19   10.40
   0  -8  -3   84.39    5.20
   0  -8  -3  135.09   16.80
   0   8   3   84.99    5.10
   1  -8   3  304.77   11.10
   1   8  -3  307.07   12.60
  -1   8   3  289.77   11.80
   1   8  -3  312.57   12.20
  -1  -8  -3  310.27   22.60
   1  -8   3  299.67   28.20
  -1   8   3  312.97   11.90
  -1  -8  -3  316.17   21.20
  -1   8   3  331.57   12.30
   1  -8   3  311.27   13.70
  -1   8   3  320.87   12.20
  -1   8   3  317.67   15.10
   1   8  -3  295.07   11.70
  -1   8   3  305.57   12.40
   1  -8   3  302.27   12.00
   1  -8   3  329.77   11.70
   1   8  -3  305.47   15.90
   1  -8   3  309.47   24.70
   1  -8   3  289.57   23.00
  -1  -8  -3  313.37   25.80
  -1  -8  -3  290.17   11.60
  -1  -8  -3  322.17   12.40
  -1   8   3  296.77   12.80
  -1  -8  -3  308.97   11.20
   1   8  -3  299.87   12.90
  -1  -8  -3  305.17   13.20
   1  -8   3  309.77   31.90
   1   8  -3  289.77   15.80
   1   8  -3  320.77   12.50
  -1   8  -3  315.77   12.20
  -1  -8   3  402.86   35.20
   1   8   3  326.27   13.60
   1   8   3  284.57   15.80
  -1   8  -3  308.67   12.10
   1   8   3  297.27   11.60
   1   8   3  312.07   12.80
  -1   8  -3  287.97   14.60
  -1  -8   3  286.57   23.10
  -1  -8   3  297.77   13.60
   1  -8  -3  307.77   12.00
   1  -8  -3  290.77   25.30
   1   8   3  298.87   12.30
  -1  -8   3  310.27   11.30
  -1  -8   3  352.96   21.30
  -1  -8   3  327.37   35.20
  -1  -8   3  311.17   12.20
   1   8   3  324.57   12.80
   1  -8  -3  322.67   11.50
   1  -8  -3  312.57   13.50
   1   8   3  325.27   16.60
  -1   8  -3  287.67   11.90
   1  -8  -3  303.17   11.10
  -1  -8   3  301.77   11.80
   1   8   3  307.27   11.40
  -1   8  -3  314.57   12.40
   1   8   3  310.87   12.20
   2  -8   3  165.88    7.30
   2   8  -3  164.68    8.60
   2  -8   3  146.19   20.20
   2   8  -3  174.58   11.80
  -2  -8  -3  166.08    8.80
   2   8  -3  171.78    7.70
   2  -8   3  168.78   19.40
   2  -8   3  168.68    7.60
   2   8  -3  147.99   11.90
   2  -8   3  175.18   19.30
   2   8  -3  171.98    8.00
  -2  -8  -3  168.68    7.10
  -2  -8  -3  170.68    7.60
  -2   8   3  161.88    7.50
   2  -8   3  153.58   21.60
   2   8  -3  167.38    8.30
   2   8  -3  181.48    8.00
   2  -8   3  173.78   17.70
  -2   8   3  174.28    7.90
  -2   8   3  170.28   10.20
   2  -8   3  185.88    6.90
  -2  -8  -3  180.78   13.50
   2  -8   3  171.68    7.30
  -2  -8  -3  158.28   16.00
   2  -8   3  173.88    9.50
  -2  -8  -3  162.88   17.20
  -2   8  -3  168.78    6.40
  -2  -8   3  169.08   13.90
  -2  -8   3  180.88    7.90
  -2  -8   3  178.68    8.10
   2   8   3  175.78    9.00
  -2  -8   3  199.48   19.40
   2  -8  -3  171.28    9.20
   2   8   3  174.48    8.60
   2   8   3  180.98   12.10
   2  -8  -3  163.48   19.30
   2   8   3  175.18    8.00
   2  -8  -3  144.99   18.60
   2  -8  -3  177.18   22.00
  -2  -8   3  178.18    7.20
  -2  -8   3  148.49    9.10
  -2  -8   3  174.78   17.30
   2   8   3  151.88    7.30
   2  -8  -3  176.98    7.70
   2   8   3  174.48    8.10
   2   8   3  157.98   11.90
  -2   8  -3  176.38   10.10
   2  -8  -3  156.78   19.60
   2  -8  -3  118.39   17.30
  -2  -8   3  165.48   16.10
  -2   8  -3  163.88    7.50
   2   8   3  178.28    8.20
  -2   8  -3  164.08    7.60
   2  -8  -3  181.28    6.90
   3  -8   3   47.70    6.60
   3   8  -3   46.70    3.60
   3  -8   3   53.49    3.20
   3  -8   3   44.30    2.60
   3   8  -3   43.80    3.50
  -3   8   3   47.30    5.80
   3  -8   3   44.30    3.60
  -3  -8  -3   50.29    8.70
   3   8  -3   45.80    4.80
   3   8  -3   45.70    3.10
   3  -8   3   47.10   14.50
   3   8  -3   38.10    5.70
  -3  -8  -3   38.10    3.30
   3   8  -3   44.10    3.90
   3  -8   3   46.20   19.90
  -3  -8  -3   43.00    5.10
   3  -8   3   41.60    2.90
   3  -8   3   30.10   16.70
  -3  -8  -3   45.50    3.80
   3  -8   3   28.90   20.50
   3   8  -3   47.10    3.50
   3   8  -3   46.60    7.20
   3   8  -3   55.09    4.20
   3  -8  -3   53.89   18.80
  -3  -8   3   50.29    5.60
   3   8   3   49.70    4.30
  -3   8  -3   44.50    2.50
   3  -8  -3   47.00    5.30
   3  -8  -3   55.19   19.70
   3  -8  -3   37.00   17.40
   3  -8  -3   48.90    2.70
   3   8   3   49.10    7.60
   3   8   3   45.50    3.50
   3  -8  -3   53.99   17.60
  -3  -8   3   55.79   14.80
  -3   8  -3   44.20    5.50
  -3   8  -3   45.70    3.30
  -3  -8   3   47.30    3.10
   3  -8  -3   49.30    3.50
  -3  -8   3   44.20    3.70
   3   8   3   51.99    3.80
   3  -8  -3   45.20    3.30
  -3  -8   3   46.50    8.70
   3   8   3   46.30    3.70
  -3  -8   3   50.59   14.70
   3   8   3   40.20    6.90
   3   8   3   45.90    4.00
  -3  -8   3   46.50    3.90
  -4   8   3  149.79    9.90
   4  -8   3  146.39    6.20
   4   8  -3  153.48    8.20
  -4  -8  -3  155.58    7.30
  -4  -8  -3  144.99    9.00
   4  -8   3  182.08   19.20
   4   8  -3  147.79    6.90
   4   8  -3  150.28    7.10
  -4  -8  -3  153.08    6.30
   4   8  -3  154.08    7.00
   4  -8   3  153.88    6.20
  -4   8  -3  151.98    9.90
   4   8   3  153.68    7.30
   4  -8  -3  144.69    6.10
   4   8   3  139.59   10.40
  -4  -8   3  151.88    6.30
  -4  -8   3  154.28    7.30
   4   8   3  138.09   11.00
  -4  -8   3  160.88    9.30
   4  -8  -3  174.88   21.70
   4   8   3  148.39    6.80
   4  -8  -3  157.08    6.30
  -4  -8   3  154.48    6.80
   4   8   3  146.99    7.70
   4   8   3  142.79    6.80
   4   8   3  150.58    7.20
   4  -8  -3  149.99    5.80
  -5  -8  -3   18.00    1.60
  -5  -8  -3   17.90    2.20
   5  -8   3   16.80    1.40
   5  -8   3   16.80    1.40
   5   8  -3   18.00    1.70
   5   8  -3   15.60    1.60
  -5   8   3   19.90    2.00
   5   8   3   19.00    1.80
  -5   8  -3   16.50    1.80
   5  -8  -3   17.90    1.40
   5   8   3   19.70    1.80
   5   8   3   12.80    2.10
   5  -8  -3   14.80    1.50
   5   8   3   14.00    1.70
  -5  -8   3   16.80    2.20
  -5  -8   3   17.20    1.50
   0   9  -3   41.70    3.50
   0  -9  -3   54.59   15.50
   0  -9   3   43.40    2.80
   0  -9  -3   38.60    2.70
   0   9   3   40.40    3.60
   0  -9   3   27.00   15.50
   0   9  -3   44.60    3.50
   0   9   3   41.50    3.00
   0   9   3   42.60    3.30
   0  -9   3   44.30    5.10
   0   9   3   45.10    4.00
   0   9   3   38.00    5.70
   0   9   3   45.30    4.70
   0  -9   3   43.50   14.90
   0  -9   3   70.09   20.80
   0  -9  -3   41.00    3.10
   0  -9  -3   47.80   14.80
   0  -9   3   22.70   11.90
   0   9  -3   42.50    6.20
   0   9  -3   43.40    4.60
   0  -9   3   51.89   16.70
   0  -9   3   41.90    3.00
   0   9  -3   38.60    6.80
   0   9  -3   45.50    7.80
   0  -9  -3   48.00   11.70
   0  -9   3   38.10    3.40
   0  -9  -3   33.80    4.40
   0  -9  -3   41.40    3.50
   1   9  -3  221.88   13.90
   1   9  -3  219.18   12.70
   1  -9   3  226.08   11.40
  -1   9   3  234.18   13.30
  -1   9   3  249.38   12.70
   1  -9   3  233.48   31.60
   1   9  -3  232.18   14.00
  -1  -9  -3  232.08    9.30
  -1  -9  -3  218.58    9.60
  -1  -9  -3  217.98    9.80
   1   9  -3  260.07   12.50
  -1  -9  -3  211.68   27.40
  -1  -9  -3  220.88   18.90
   1  -9   3  230.58    9.80
  -1   9   3  225.28   10.00
   1   9  -3  242.58   10.20
   1  -9   3  256.77   26.40
  -1  -9  -3  210.28   10.90
   1  -9   3  239.28   28.80
   1  -9   3  247.28   10.90
   1  -9   3  235.68   23.50
  -1  -9   3  215.98   24.00
  -1  -9   3  245.68   11.10
   1   9   3  250.57   13.20
   1  -9  -3  291.37   25.20
  -1  -9   3  204.58   23.50
   1   9   3  221.88    8.40
  -1  -9   3  237.68   26.00
   1  -9  -3  234.38   24.20
   1  -9  -3  246.68   26.70
   1   9   3  232.68   10.60
  -1   9  -3  224.18    9.60
  -1  -9   3  222.38   11.50
  -1   9  -3  215.98   12.80
   1  -9  -3  253.07   11.60
  -1  -9   3  225.58    9.90
  -1  -9   3  261.97   20.80
   1  -9  -3  205.98   38.90
   1  -9  -3  228.88    9.60
   1   9   3  246.78   15.90
  -2   9   3   84.79    4.70
   2   9  -3   83.09    4.70
  -2   9   3   83.99    4.70
   2   9  -3   81.29    4.20
   2   9  -3   70.69    4.80
  -2   9   3   71.39    7.40
  -2  -9  -3   77.59    4.70
   2  -9   3   86.89    4.30
   2   9  -3   75.19    8.80
   2   9  -3   80.89    4.80
   2  -9   3   68.99   17.90
  -2   9   3   73.29    4.40
   2  -9   3   75.49    4.60
  -2  -9  -3   79.09    4.00
   2  -9   3   72.59    6.90
   2   9  -3   86.69    9.30
   2   9  -3   81.19    5.10
   2  -9   3   82.79    3.80
  -2   9   3   72.09    4.40
  -2  -9  -3   79.59    5.80
  -2  -9  -3   73.39    6.20
   2   9   3   78.89    5.10
  -2   9  -3   82.49    8.80
   2   9   3   81.19    5.30
   2  -9  -3  120.39   24.20
  -2  -9   3   74.29    4.00
  -2   9  -3   73.79    4.30
   2  -9  -3   72.69    6.40
   2   9   3   75.79    8.70
  -2   9  -3   85.59    4.90
  -2  -9   3   74.59    6.60
   2   9   3   82.29    4.90
   2  -9  -3   81.99    4.20
   2  -9  -3   75.39    4.50
   2   9   3   67.69    8.50
  -2  -9   3   75.59    4.90
   2  -9  -3   81.69    3.90
   2   9   3   73.59    4.60
   2   9   3   78.79    4.80
  -2  -9   3   83.59    4.70
   3  -9   3  112.69    5.00
   3  -9   3  109.69    4.30
   3  -9   3   94.29    6.10
  -3   9   3  103.59    8.10
   3   9  -3  109.09    5.60
   3   9  -3  103.59    5.60
   3   9  -3  106.39    5.30
   3  -9   3  105.99    5.00
   3   9  -3  103.19    6.70
  -3   9   3  107.29    5.20
   3   9  -3   97.59   12.30
  -3  -9  -3   93.09    6.20
  -3  -9  -3  107.99    5.60
   3  -9   3   93.59   19.30
   3   9  -3  114.09    5.90
   3   9  -3  113.79    5.40
  -3  -9  -3  105.99    7.40
  -3   9  -3  108.69    5.60
  -3  -9   3  104.99    5.50
  -3  -9   3  104.79    5.80
   3   9   3   99.59   10.10
   3   9   3  110.39    5.40
   3   9   3  112.89    5.70
  -3   9  -3  107.29   10.10
   3   9   3  104.69    5.90
   3  -9  -3  111.49    4.50
   3  -9  -3  114.19    5.00
   3   9   3  104.19    6.20
   3   9   3   99.79    5.80
   3  -9  -3  112.99   23.60
   3   9   3  109.59    5.50
   3  -9  -3   99.59    8.40
   3  -9  -3  114.29    5.40
   3   9   3  113.99    9.90
  -3  -9   3  110.49    4.90
   4  -9   3   20.60    1.80
  -4   9   3   21.70    2.10
   4   9  -3   16.20    5.00
  -4   9   3   17.20    1.80
   4  -9   3   18.90    1.60
   4   9  -3   16.00    2.40
  -4  -9  -3    7.20    4.00
   4   9  -3   18.20    2.20
  -4   9   3   17.90    5.20
  -4  -9  -3   17.20    2.30
   4   9  -3   18.90    2.00
   4   9  -3   21.20    2.10
  -4  -9  -3   15.40    1.70
   4   9   3   17.10    2.00
   4   9   3   17.70    5.00
  -4  -9   3   18.60    2.50
   4  -9  -3   18.20    1.50
   4   9   3   19.80    2.00
  -4   9  -3   21.80    2.20
   4  -9  -3   23.40    2.10
  -4  -9   3   13.80    4.00
  -4  -9   3   18.50    1.70
  -4  -9   3   24.20    2.50
   4   9   3   22.70    2.20
   4   9   3   17.90    1.90
  -5   9   3   14.60    1.40
  -5  -9   3   13.10    1.50
   5   9   3   18.50    1.80
   0  10  -3  508.35   19.50
   0  10   3  487.55   18.50
   0  10   3  513.15   17.10
   0  10  -3  525.75   18.20
   0 -10  -3  535.95   20.30
   0 -10   3  511.35   18.10
   0 -10  -3  498.95   18.40
   0 -10  -3  528.05   17.90
   0  10   3  521.95   18.20
   0  10  -3  524.95   18.30
   0  10  -3  505.15   23.20
   0 -10   3  546.75   17.60
   0 -10  -3  513.25   17.50
   0  10   3  534.85   18.60
   0 -10   3  523.45   20.60
   0  10   3  533.15   17.90
   0  10   3  514.55   18.70
   0  10   3  454.95   20.20
   0  10  -3  549.25   18.60
   0 -10   3  512.35   18.60
   0  10   3  542.05   23.20
  -1  10   3  166.48    6.60
   1  10  -3  160.48    7.10
  -1  10   3  159.98    6.90
   1  10  -3  149.79    7.00
  -1  10   3  143.79   10.70
  -1  10   3  153.38    7.00
   1  10  -3  167.58    7.40
   1 -10   3  160.08    6.30
  -1  10   3  159.08    7.10
   1 -10   3  154.98    6.70
  -1 -10  -3  143.59    8.60
   1  10  -3  158.28    6.50
  -1 -10  -3  154.68    7.60
   1  10  -3  163.38   14.00
   1 -10   3  142.99    9.80
   1 -10   3  158.38    7.10
   1  10  -3  166.18    7.90
  -1 -10  -3  166.38    6.40
  -1 -10  -3  153.38    7.10
  -1  10  -3  165.18    7.20
   1  10   3  165.78    7.60
  -1  10  -3  117.89   12.40
   1 -10  -3  157.28    8.80
   1 -10  -3  156.28    6.60
   1  10   3  153.68    7.20
  -1 -10   3  164.68    9.20
   1  10   3  154.98   11.30
  -1 -10   3  162.48    6.50
   1 -10  -3  168.58    6.40
  -1 -10   3  153.68    7.30
   1  10   3  155.28    7.40
  -1  10  -3  153.98    6.80
  -1 -10   3  162.28    6.90
   1  10   3  153.98    6.90
   1 -10  -3  153.58    7.10
   1  10   3  154.38    7.20
   2 -10   3   19.70    2.50
  -2  10   3   19.40    2.20
   2  10  -3   20.00    2.40
   2  10  -3   21.60    2.30
  -2 -10  -3   26.00    2.70
  -2  10   3   22.50    2.10
  -2 -10  -3   20.40    3.90
   2  10  -3   22.10    2.30
   2  10  -3   20.00    2.60
   2 -10   3   23.50    2.00
  -2  10   3   28.80    5.10
   2 -10   3   23.10    1.70
   2  10  -3   26.50    7.20
  -2 -10  -3   20.20    1.90
  -2  10   3   20.80    2.30
   2  10  -3   25.20    7.30
   2  10   3   16.20    5.30
   2  10   3   23.30    3.50
   2 -10  -3   27.40    2.60
   2  10   3   22.90    2.30
   2  10   3   21.90    2.50
   2 -10  -3   21.40    1.80
  -2 -10   3   22.80    2.00
   2  10   3   23.00    2.40
  -2  10  -3   22.60    2.20
   2 -10  -3   22.30    4.00
  -2 -10   3   21.20    3.80
   2  10   3   20.10    2.50
  -2 -10   3   23.00    2.20
  -2 -10   3   24.40    2.70
   2 -10  -3   22.30    1.70
   3  10  -3   43.00    2.90
   3 -10   3   44.00    2.50
  -3  10   3   44.90    2.70
   3  10  -3   39.20    3.60
  -3  10   3   40.30    3.00
   3  10  -3   42.60    2.90
   3  10  -3   40.70    3.00
   3  10  -3   39.80    2.70
  -3 -10  -3   41.80    3.30
  -3 -10  -3   41.10    2.50
  -3 -10  -3   38.30    4.70
   3  10   3   35.30    9.50
  -3 -10   3   41.40    2.90
  -3 -10   3   42.50    2.40
  -3  10  -3   40.60    2.80
   3  10   3   44.50    2.70
   3 -10  -3   41.60    2.40
  -3 -10   3   41.80    5.20
   3  10   3   40.10    2.90
   3 -10  -3   45.50    2.10
   3  10   3   43.40    2.90
  -3 -10   3   45.20    3.30
   3  10   3   45.30    3.40
   3  10   3   41.10    3.00
   3  10   3   43.20    2.80
   4  10  -3   41.30    2.30
  -4 -10  -3   40.90    2.30
  -4  10   3   44.20    2.20
   4  10  -3   43.90    2.40
   4 -10   3   42.80    2.10
   4  10   3   42.40    2.40
  -4  10  -3   44.50    2.40
   4  10   3   42.00    2.20
   4  10   3   37.50    2.30
  -4 -10   3   46.30    2.10
   4 -10  -3   43.90    2.10
   0 -11   3  112.19    5.50
   0 -11   3  100.39    4.30
   0  11   3  100.19    4.80
   0  11   3  100.79    4.70
   0 -11  -3  104.89    4.60
   0  11   3   91.09    5.80
   0  11   3   97.09   10.80
   0  11  -3   92.39    4.80
   0 -11   3   99.09    7.90
   0 -11   3   99.39    4.60
   0 -11  -3  105.19    5.00
   0 -11  -3  105.99    4.30
   0  11  -3  103.59    4.60
   0  11  -3   97.79    4.70
   0  11  -3  100.19    4.70
   0 -11  -3  100.69    7.70
   1 -11   3    9.10    1.30
  -1 -11  -3    7.30    3.40
  -1  11   3    8.00    1.30
  -1 -11  -3    6.20    1.80
   1  11  -3    9.20    1.40
   1  11  -3    9.70    1.50
   1  11  -3   10.80    1.50
   1 -11   3    7.30    1.60
  -1 -11  -3   10.40    1.20
   1 -11   3    9.90    1.20
  -1  11   3    5.10    1.70
  -1  11   3    9.30    1.40
  -1 -11  -3    7.00    1.70
   1  11   3    8.60    1.40
   1 -11  -3    9.00    1.30
   1  11   3    7.70    1.50
  -1 -11   3    7.60    1.10
   1 -11  -3    9.60    1.10
  -1 -11   3    7.30    1.80
   1 -11  -3    0.70    3.50
  -1 -11   3   10.50    1.50
  -1 -11   3    7.50    3.70
  -1  11  -3    9.10    1.40
   1 -11  -3    8.80    1.60
   1  11   3   19.20    6.60
  -1  11  -3   10.00    1.30
   1  11   3    8.80    1.50
  -2  11   3   35.30    2.20
  -2 -11  -3   34.30    2.70
   2 -11   3   33.70    2.10
   2  11  -3   34.90    3.10
   2 -11   3   32.70    1.80
   2  11  -3   32.00    2.30
   2  11  -3   33.90    2.30
   2  11   3   31.20    2.50
  -2  11  -3   37.30    2.30
   2  11   3   32.60    2.30
   2 -11  -3   36.20    1.90
   2  11   3   37.30    2.40
  -2 -11   3   37.60    2.90
   2  11   3   36.40    2.40
   2 -11  -3   37.50    2.10
   2  11   3   32.60    2.90
  -2 -11   3   38.60    2.10
  -3 -11  -3   11.90    1.40
   3 -11   3   12.50    1.10
  -3  11   3   11.40    1.20
   3  11  -3   10.30    1.10
   3  11   3    8.10    1.20
   3  11   3   10.60    1.20
  -3  11  -3   14.30    1.80
  -3 -11   3    9.60    1.10
   3 -11  -3   12.60    1.10
   3  11   3    9.40    1.70
   0 -12  -3   19.70    1.30
   0  12  -3   16.50    1.40
   0 -12   3   17.60    1.20
   0  12   3   17.40    1.50
   1 -12   3   19.40    1.40
  -1 -12  -3   16.10    1.30
  -1  12   3   19.10    1.50
  -1 -12   3   21.20    1.20
   1  12   3   18.60    1.50
   1 -12  -3   17.00    1.10
   0   0  -4 1762.02   55.39
   0   0  -4 1759.62   55.09
   0   0   4 1675.73   55.49
   0   0   4 1878.71   54.59
   0   0  -4 1881.11   55.09
   0   0   4 1745.83   54.99
   0   0  -4 1695.73   54.79
   0   0  -4 1836.82   55.29
   0   0   4 1771.42   54.89
  -1   0  -4 9250.77  291.87
  -1   0  -4 9370.26  291.47
   1   0  -4 9999.00  293.27
   1   0  -4 9675.93  293.57
   1   0   4 9519.15  292.37
   1   0   4 9491.75  291.17
  -1   0   4 9936.51  292.57
   1   0  -4 9414.16  292.47
   1   0  -4 9120.09  292.47
  -1   0   4 9374.86  291.77
   1   0  -4 9411.26  294.27
   1   0   4 9576.64  292.07
   2   0   4  397.16   16.40
   2   0  -4  417.86   15.60
  -2   0  -4  417.76   13.90
   2   0  -4  385.36   15.70
   2   0  -4  402.76   16.60
   2   0  -4  379.06   16.50
  -2   0   4  416.66   14.30
   2   0  -4  409.86   15.40
  -2   0  -4  401.56   14.90
  -2   0   4  406.26   15.80
   2   0   4  409.36   16.00
  -2   0   4  378.36   14.80
   2   0   4  423.86   14.30
   2   0   4  397.46   15.10
   2   0  -4  412.76   17.30
  -3   0  -4  492.35   19.60
  -3   0   4  528.95   17.10
   3   0  -4  534.15   22.90
  -3   0  -4  491.05   16.80
  -3   0   4  492.65   17.90
   3   0   4  489.95   20.00
   3   0  -4  482.05   20.70
  -3   0   4  464.15   19.00
   3   0  -4  481.15   21.00
  -3   0  -4  481.25   17.50
   3   0   4  458.05   16.80
  -3   0  -4  460.55   22.50
   3   0  -4  492.05   21.60
   3   0  -4  504.15   18.80
  -3   0   4  486.85   20.50
   3   0  -4  501.45   19.00
   3   0   4  507.25   21.90
   3   0   4  508.35   21.10
   4   0   4   65.69    4.00
   4   0   4   79.99    4.60
   4   0  -4   66.59    9.70
  -4   0   4   73.19    4.40
  -4   0  -4   76.29    4.60
   4   0   4   73.59    6.40
  -4   0  -4   79.19    5.30
   4   0   4   72.99    4.20
  -4   0   4   82.29    9.40
  -4   0  -4   83.69    4.60
  -4   0   4   88.49    4.70
   4   0  -4   75.59    6.60
   4   0  -4   76.09    4.50
  -4   0   4   65.89    8.70
   4   0  -4   71.89    4.60
   4   0  -4   80.49    9.10
  -4   0  -4   72.49    4.60
  -4   0  -4   69.99    9.10
  -4   0   4   87.89    5.70
  -4   0   4   78.69    4.00
   4   0   4   71.99    4.10
   4   0  -4   79.89   11.20
   4   0  -4   67.29    4.20
   4   0  -4   81.49    6.90
  -5   0   4  166.38   16.80
   5   0   4  180.78    8.00
  -5   0  -4  183.98    8.00
  -5   0  -4  223.58   19.60
  -5   0   4  178.78   15.70
   5   0  -4  178.38    7.90
  -5   0  -4  177.88   20.30
   5   0  -4  162.38    7.90
  -5   0  -4  165.88    9.10
   5   0   4  186.28    7.70
  -5   0  -4  175.28    7.20
  -5   0   4  168.78    7.90
   5   0  -4  166.88   10.60
  -5   0   4  178.88    9.50
   5   0   4  163.88    7.10
   5   0   4  165.28    7.20
  -5   0   4  173.88    7.10
  -5   0   4  177.48    7.90
   5   0   4  167.18   10.30
  -5   0  -4  170.98    7.50
   5   0  -4  173.38    7.10
  -6   0   4  -16.90   10.60
  -6   0   4    1.30    0.90
  -6   0  -4    3.20    2.50
  -6   0  -4    0.20    0.80
   6   0  -4    1.00    0.90
   6   0  -4    1.20    0.90
  -6   0   4    1.60    1.30
   6   0   4    1.00    0.90
   6   0   4    1.00    0.70
  -6   0   4    3.40    3.00
   6   0   4    3.20    1.00
  -6   0  -4    1.70    1.80
   6   0   4   -1.70    3.00
  -7   0  -4   46.10    2.50
   7   0   4   42.80    2.30
  -7   0   4   42.10    2.30
   7   0  -4   43.80    2.10
   7   0   4   38.00    2.30
   7   0  -4   40.80    2.30
   0  -1   4  121.69    4.40
   0  -1  -4  118.89    4.00
   0  -1   4  114.89    4.90
   0  -1  -4  115.89    4.70
   0  -1   4  120.39    4.70
   0  -1   4  119.39    4.80
   0   1  -4  130.39    5.00
   0  -1  -4  126.19    4.70
   0  -1   4  117.89    4.50
   0  -1  -4  117.19    4.00
   1  -1   4 2330.77   71.09
   1   1  -4 2304.27   71.59
   1   1  -4 2273.87   71.39
   1   1  -4 2206.08   70.69
   1   1  -4 2269.77   70.69
  -1   1   4 2241.48   70.19
   1  -1   4 2339.57   71.99
   1   1  -4 2265.17   71.19
   1  -1   4 2298.17   71.39
   1  -1   4 2269.57   70.89
  -1  -1  -4 2191.28   70.09
   1  -1   4 2363.06   71.49
  -1  -1  -4 2088.79   70.19
  -1   1   4 2223.28   70.79
   1  -1  -4 2190.78   71.79
  -1   1  -4 2431.86   72.39
  -1   1  -4 2202.58   70.49
   1  -1  -4 2210.78   72.39
   1  -1  -4 2263.27   71.09
   1  -1  -4 2165.18   71.79
  -1  -1   4 2193.68   70.59
  -1  -1   4 2317.27   70.29
   1  -1  -4 2206.78   71.19
  -2   1   4   42.80    3.20
   2  -1   4   39.10    4.90
   2  -1   4   42.00    5.60
   2  -1   4   31.50    3.30
  -2  -1  -4   46.50    4.00
   2  -1   4   47.90    3.80
  -2   1   4   38.30    3.80
   2   1  -4   32.70    4.10
   2   1  -4   32.90    3.90
   2   1  -4   40.60    4.20
   2   1  -4   30.70    4.20
   2   1  -4   52.69    5.00
   2   1  -4   36.60    3.70
   2  -1   4   42.40    4.50
   2   1  -4   39.20    3.80
   2  -1   4   36.70    5.50
   2   1   4   51.19    4.60
  -2  -1   4   38.40    3.10
   2   1   4   34.20    3.70
  -2   1  -4   42.10    5.00
   2  -1  -4   37.30    2.80
   2  -1  -4   34.80    4.30
  -2   1  -4   32.60    3.60
  -2   1  -4   39.90    2.70
  -2  -1   4   38.30    3.70
   2  -1  -4   25.40    4.70
   2  -1  -4   35.20    5.10
  -2  -1   4   36.70    4.30
   2  -1  -4   42.20    5.00
   2   1   4   39.60    3.90
   3   1  -4  133.09    8.70
   3  -1   4  144.99   12.70
   3   1  -4  153.08   10.50
  -3   1   4  124.19    6.40
  -3   1   4  142.09    8.30
  -3   1   4  131.69    9.40
   3   1  -4  133.29   10.90
  -3  -1  -4  133.39    6.40
  -3  -1  -4  131.09    9.30
  -3  -1  -4  122.69   12.30
  -3  -1  -4  130.09    6.40
   3  -1   4  152.38    8.90
   3   1  -4  135.39    8.20
   3   1  -4  142.69    8.10
   3  -1   4  135.29   11.70
   3   1  -4  127.99    7.00
  -3   1   4  129.09    5.80
   3  -1   4  143.59    7.40
  -3   1  -4  132.49    8.80
   3  -1  -4  135.89   11.80
   3  -1  -4  130.39    7.40
   3  -1  -4  122.59    6.20
   3   1   4  133.49    7.90
  -3   1  -4  151.38   11.80
   3   1   4  130.09    8.20
  -3   1  -4  138.09    5.80
   3  -1  -4  143.29    9.00
   3  -1  -4  129.19   10.70
  -3  -1   4  122.09    8.00
   3  -1  -4  142.99   10.50
  -3   1  -4  130.59    6.30
  -3  -1   4  135.79    6.90
  -3  -1   4  133.49    9.70
   3  -1  -4  138.29   11.20
  -3  -1   4  136.89    6.10
  -4  -1  -4  233.78    9.70
   4  -1   4  255.67   22.60
   4  -1   4  247.98    9.90
   4   1  -4  259.27   10.40
   4  -1   4  218.78   21.30
  -4   1   4  240.38   10.90
  -4   1   4  244.48   15.60
   4   1  -4  245.88   10.40
  -4   1   4  254.97   10.00
  -4  -1  -4  210.28   23.20
  -4   1   4  273.07   14.30
   4   1  -4  244.18    9.70
  -4  -1  -4  224.58   15.80
   4  -1   4  233.28    9.40
   4   1  -4  258.87   13.10
  -4   1   4  261.57    9.20
   4  -1   4  263.67    9.80
  -4  -1  -4  253.87   10.20
   4   1  -4  255.17   12.40
  -4   1   4  251.97    9.80
   4  -1   4  249.78    9.70
  -4  -1  -4  243.48   11.60
  -4  -1  -4  221.58    9.80
   4  -1   4  278.27   12.20
   4  -1  -4  263.47   13.70
   4  -1  -4  263.17   15.80
   4   1   4  261.17   13.30
   4  -1  -4  237.88   18.70
   4   1   4  243.28    9.90
  -4   1  -4  247.48    9.20
  -4  -1   4  211.18   16.00
   4  -1  -4  264.37   10.70
  -4   1  -4  245.48    9.70
   4   1   4  237.88    9.70
  -4   1  -4  231.38   14.80
  -4   1  -4  245.08    9.80
  -4  -1   4  235.58   10.10
   4   1   4  245.88    9.50
   4   1   4  269.17   10.60
  -4   1  -4  236.48   19.00
   4  -1  -4  250.17   11.90
   4  -1  -4  267.77   10.00
   4  -1  -4  256.57   10.40
  -4  -1   4  248.78    9.40
   4  -1  -4  250.97   18.30
  -4  -1   4  222.08   15.70
  -4  -1   4  268.77   13.70
  -4  -1   4  248.28   10.20
   4   1   4  264.07   12.90
  -5   1   4    1.50    1.20
  -5  -1  -4    3.60    1.40
  -5  -1  -4    0.10    1.10
   5   1  -4    1.00    1.20
   5   1  -4    1.00    0.90
   5  -1   4    5.30    2.80
  -5  -1  -4    1.10    1.10
  -5   1   4    0.30    1.00
  -5   1   4    5.80    6.90
  -5   1   4    1.20    6.90
   5  -1   4    2.10    1.20
  -5  -1  -4    1.00    2.10
   5  -1   4    2.50    1.10
   5   1  -4    2.40    1.20
   5  -1   4    2.50    1.10
  -5   1   4    4.50    2.50
   5  -1   4    1.60    1.00
   5   1  -4   -0.10    3.50
  -5  -1  -4   -8.20   12.50
  -5  -1   4    1.50    7.60
   5  -1  -4    4.70    4.10
  -5   1  -4    0.30    0.90
  -5   1  -4    4.50   10.10
  -5  -1   4    1.40    1.20
   5  -1  -4    4.70    6.10
  -5  -1   4    1.40    2.40
   5   1   4    1.80    1.20
   5  -1  -4   -3.10   20.20
   5   1   4    0.80    1.10
  -5  -1   4   -5.40    8.50
   5   1   4   -0.60    3.00
   5  -1  -4   21.10   22.10
   5  -1  -4    1.30    1.10
   5  -1  -4    2.70    1.00
  -5   1  -4    2.90    2.10
   5   1   4    0.50    0.90
  -5   1  -4    0.70    1.20
  -5  -1   4    3.00    1.10
   5   1   4    1.20    1.00
  -5   1  -4    2.70   10.90
  -5  -1   4    3.10    1.50
   6   1  -4   26.50    2.20
   6  -1   4   35.70    4.80
  -6   1   4   32.10    2.50
  -6   1   4   28.90   10.40
   6  -1   4   30.60    2.20
   6  -1   4   30.50    2.30
  -6  -1  -4   23.40    3.80
   6   1  -4   22.50    5.90
  -6  -1  -4   22.50    3.00
   6  -1   4   30.30    2.20
   6   1  -4   30.50    2.60
  -6  -1  -4   32.70    2.50
  -6   1   4   28.70    2.60
  -6  -1   4   28.10    2.10
  -6  -1   4   24.50    3.90
   6   1   4   29.30    2.60
  -6  -1   4   28.40    2.90
  -6   1  -4   27.00    2.90
   6   1   4   30.60    2.60
   6   1   4   29.10    4.70
   6   1   4   29.00    1.90
  -6  -1   4   30.10   13.90
  -6   1  -4   34.10    3.90
   6   1   4   26.50    2.20
   6   1   4   28.50    2.30
  -6   1  -4   29.80    2.30
   6  -1  -4   27.00    2.40
  -6  -1   4   27.60    2.50
   6   1   4   29.40    2.50
   7  -1   4   44.10    2.30
   7  -1   4   44.20    2.20
   7   1  -4   47.70    2.50
   7   1  -4   48.70    2.60
   7   1  -4   43.60    1.90
  -7  -1  -4   49.50    2.60
  -7   1   4   43.70    2.30
  -7  -1  -4   47.80    2.20
  -7  -1   4   48.00    2.40
  -7   1  -4   49.40    2.30
   7  -1  -4   42.90    2.20
   7  -1  -4   46.50    2.20
  -7   1  -4   42.20    2.50
   7   1   4   46.20    2.40
   7   1   4   48.90    2.40
   0  -2  -4  700.93   21.80
   0  -2   4  706.53   22.70
   0  -2   4  702.23   23.10
   0  -2  -4  695.73   22.10
   0  -2  -4  646.44   22.90
   0  -2   4  704.33   22.50
   0   2  -4  706.43   23.80
   0  -2  -4  684.83   22.70
   0  -2   4  700.33   23.40
   0   2  -4  722.33   23.10
   0  -2   4  702.03   22.90
   1  -2   4 1455.05   48.00
   1  -2   4 1499.85   47.00
   1  -2   4 1470.25   47.70
   1  -2   4 1469.35   48.60
   1   2  -4 1418.56   47.20
  -1   2   4 1516.75   46.20
   1   2  -4 1477.65   46.50
   1  -2   4 1416.86   47.40
  -1   2  -4 1448.26   47.00
  -1   2  -4 1413.06   47.80
  -1  -2   4 1563.14   46.50
   1  -2  -4 1439.46   48.30
   1  -2  -4 1406.36   48.80
   1  -2  -4 1498.15   46.20
  -1  -2   4 1502.65   46.50
   1  -2  -4 1517.85   47.70
  -1  -2   4 1470.65   46.30
   1  -2  -4 1482.15   47.30
  -1  -2   4 1315.57   49.20
  -1  -2   4 1505.25   46.80
  -1  -2   4 1448.96   47.10
   2   2  -4 1687.03   53.09
   2  -2   4 1703.73   54.99
   2  -2   4 1594.64   55.79
   2  -2   4 1743.53   57.99
   2  -2   4 1679.83   56.79
  -2   2   4 1635.64   54.19
  -2  -2  -4 1713.23   53.59
   2   2  -4 1720.73   54.49
  -2   2   4 1586.24   53.09
   2   2  -4 1796.92   54.99
   2  -2   4 1717.83   55.89
   2  -2   4 1714.43   53.89
  -2  -2   4 1627.94   54.69
   2  -2  -4 1730.43   53.19
   2  -2  -4 1559.74   55.69
  -2   2  -4 1656.73   55.89
  -2  -2   4 1690.73   53.99
  -2   2  -4 1741.63   52.89
   2  -2  -4 1691.53   57.29
  -2   2  -4 1577.44   54.59
   2  -2  -4 1701.43   56.19
   2   2   4 1698.33   55.19
   3  -2   4  355.46   18.90
   3   2  -4  341.57   15.00
  -3   2   4  341.97   12.00
   3  -2   4  355.66   14.10
   3  -2   4  364.66   14.70
  -3  -2  -4  339.57   16.00
   3  -2   4  318.17   19.70
   3  -2   4  345.47   19.90
  -3   2   4  332.57   16.00
   3   2  -4  355.56   15.50
  -3   2   4  365.36   15.00
   3   2  -4  343.87   13.80
  -3  -2  -4  358.46   13.00
  -3   2   4  341.37   12.70
   3  -2  -4  357.16   19.80
  -3   2  -4  312.67   15.20
   3  -2  -4  330.27   16.30
   3   2   4  338.07   14.90
   3  -2  -4  334.67   18.20
  -3  -2   4  337.77   16.40
  -3   2  -4  357.66   12.10
   3  -2  -4  353.46   18.70
  -3  -2   4  317.07   14.60
  -3   2  -4  319.07   17.10
   3  -2  -4  334.87   11.90
   3  -2  -4  309.07   17.20
  -3   2  -4  338.97   12.70
   3  -2  -4  334.87   13.50
   3   2   4  353.56   15.50
  -3  -2   4  341.37   13.50
  -3  -2   4  332.87   12.40
  -4  -2  -4  163.48    8.40
  -4  -2  -4  151.98    7.30
  -4  -2  -4  153.48    7.10
   4   2  -4  155.68    7.10
  -4   2   4  165.48   12.80
   4   2  -4  158.48   10.40
   4  -2   4  194.68   20.30
   4   2  -4  161.68    7.50
   4  -2   4  165.48    8.60
  -4   2   4  166.78    8.00
  -4  -2  -4  142.29    7.40
  -4  -2  -4  147.89   15.50
  -4   2   4  155.68   11.60
   4  -2   4  161.58   19.10
   4   2  -4  148.99   10.00
   4  -2   4  166.68    6.80
   4   2  -4  165.68    7.80
   4  -2   4  149.19    7.30
   4  -2   4  163.08    6.90
  -4   2   4  161.28    7.00
   4  -2   4  150.48   11.30
   4   2  -4  159.98    7.60
  -4   2   4  166.58    6.90
   4  -2  -4  162.28    6.50
   4  -2  -4  156.98   14.10
   4   2   4  157.98    6.80
  -4  -2   4  161.78    8.80
   4  -2  -4  169.58    7.60
   4  -2  -4  163.98    8.80
   4   2   4  155.38    7.80
   4  -2  -4  154.48   16.00
   4  -2  -4  155.78   17.10
   4   2   4  166.08    7.40
  -4   2  -4  175.38   15.70
  -4  -2   4  166.68    6.90
   4   2   4  163.88   10.50
  -4   2  -4  161.68    6.80
  -4   2  -4  162.38    6.90
  -4  -2   4  167.18    7.70
   4   2   4  163.88    7.20
  -4  -2   4  156.98   13.10
  -4  -2   4  182.78    7.70
   4  -2  -4  176.38   12.80
  -4  -2   4  194.28   15.30
  -4   2  -4  155.08   12.90
  -4   2  -4  159.18    7.80
   5  -2   4   10.40    1.60
   5   2  -4    7.80    1.70
   5   2  -4    7.10    1.70
  -5   2   4    6.50    7.30
   5   2  -4    7.10    1.90
  -5   2   4   11.80    6.90
  -5   2   4    7.00    1.60
  -5   2   4    5.60    3.10
  -5  -2  -4    8.90    1.90
  -5  -2  -4    5.60   15.10
  -5  -2  -4    4.60    1.90
   5   2  -4    8.60    1.80
  -5   2   4    5.90    1.50
   5  -2   4    9.70    3.10
  -5  -2  -4    8.10    1.50
   5  -2   4    8.30    1.40
  -5  -2  -4    6.20    2.70
   5   2  -4    7.20    3.90
  -5   2  -4    7.50    1.60
   5   2   4    7.10    3.30
   5   2   4   10.90    1.50
   5  -2  -4   37.20   20.30
   5  -2  -4    7.70    7.50
  -5  -2   4   23.10   13.00
  -5  -2   4    7.90    1.60
   5  -2  -4  -25.30   17.90
  -5   2  -4    6.00    1.30
  -5  -2   4   10.30    3.20
  -5  -2   4   -8.50    9.80
  -5   2  -4    7.30    2.30
   5   2   4    8.70    1.50
  -5  -2   4    8.00    1.90
  -5   2  -4    3.00   10.10
   5   2   4    8.50    1.70
   5   2   4   10.30    2.10
  -5  -2   4    8.20    1.70
   5  -2  -4    7.70    1.30
  -5  -2   4    0.50   15.00
   6  -2   4   51.89    6.20
  -6   2   4   65.29   10.70
  -6  -2  -4   54.99    3.30
   6  -2   4   56.09    3.10
  -6   2   4   55.89    3.30
   6   2  -4   57.69    3.70
   6   2  -4   60.39    3.40
   6  -2   4   55.49    3.00
  -6  -2  -4   57.99    4.00
   6  -2   4   57.89    3.10
  -6  -2  -4   55.29    3.20
  -6   2   4   55.49    3.30
  -6  -2  -4   66.89    5.60
   6   2  -4   59.49    9.10
   6   2  -4   63.59    3.80
   6  -2  -4   53.59    3.40
  -6   2  -4   56.39    3.20
   6   2   4   51.69    2.40
  -6  -2   4   66.89    6.20
   6   2   4   52.99    3.50
   6   2   4   58.79    3.20
   6   2   4   53.89    3.30
   6   2   4   52.79    6.50
  -6  -2   4   22.80   17.90
  -6  -2   4   53.29    3.50
   6   2   4   60.39    3.80
  -6   2  -4   56.19    3.20
  -6  -2   4   55.09    3.20
  -6   2  -4   54.39   15.00
  -6  -2   4   60.79    3.90
   7  -2   4   32.90    1.40
   7   2  -4   34.30    2.00
   7   2  -4   32.50    2.00
  -7   2   4   36.30    1.80
   7  -2   4   25.60    2.50
  -7  -2  -4   32.80    2.30
   7  -2   4   31.90    1.70
  -7  -2  -4   29.70    2.00
   7   2   4   35.80    1.80
   7  -2  -4   32.10    1.80
   7   2   4   30.60    1.60
  -7   2  -4   34.20    1.80
  -7  -2   4   34.90    1.90
   7   2   4   33.00    1.90
   7  -2  -4   36.70    1.80
   0  -3   4    0.20    1.40
   0  -3  -4    0.00    1.40
   0  -3  -4    3.20    1.50
   0  -3  -4   -1.40    1.50
   0  -3   4    0.40    1.10
   0  -3   4    4.00    2.00
   0   3  -4   -0.20    1.40
   0   3  -4    4.40    2.30
   0  -3   4    3.40    1.40
   0  -3  -4    0.70    1.00
   0  -3   4    1.60    1.50
   0  -3   4    1.40    1.10
  -1  -3  -4  426.46   14.20
   1  -3   4  423.66   17.50
   1   3  -4  429.16   14.50
   1   3  -4  435.46   15.60
  -1  -3  -4  417.96   13.90
   1  -3   4  435.76   14.50
  -1   3   4  420.26   14.90
   1  -3   4  424.66   16.30
   1  -3   4  390.76   15.50
   1  -3   4  430.96   16.90
  -1  -3  -4  438.66   14.40
  -1   3   4  428.36   14.30
  -1   3   4  400.96   14.10
   1  -3   4  420.46   17.70
   1   3  -4  411.76   15.30
   1  -3  -4  413.86   15.80
  -1   3  -4  417.66   16.60
  -1   3  -4  373.96   15.30
   1  -3  -4  413.76   17.50
  -1  -3   4  420.36   15.20
  -1   3  -4  416.96   13.70
  -1  -3   4  420.96   15.50
  -1  -3   4  407.76   14.60
   1  -3  -4  431.66   14.30
  -1  -3   4  403.16   15.20
   1   3   4  421.06   15.60
   1   3   4  435.96   15.70
  -1  -3   4  424.66   14.40
   1  -3  -4  395.36   16.90
  -1  -3   4  419.66   14.60
   1  -3  -4  405.36   16.10
   1  -3  -4  418.86   17.70
   2   3  -4  279.27   12.40
   2  -3   4  263.77   13.80
  -2   3   4  282.77   11.30
  -2  -3  -4  255.67   11.90
  -2  -3  -4  280.67   10.90
   2  -3   4  256.87   10.10
  -2  -3  -4  277.37   10.60
  -2  -3  -4  244.38   12.70
  -2   3   4  262.37    9.50
   2  -3   4  286.47   14.10
   2  -3   4  274.27   10.20
   2  -3   4  267.77   15.10
   2   3  -4  260.07   10.90
   2  -3   4  246.38   12.30
   2  -3  -4  265.77   14.40
  -2  -3   4  250.87   11.40
   2  -3  -4  243.48   14.50
  -2  -3   4  258.47   11.90
  -2  -3   4  279.77   11.20
  -2   3  -4  272.17    9.30
   2  -3  -4  277.57   15.50
   2  -3  -4  272.97   13.50
   2   3   4  282.97   12.10
  -2  -3   4  260.47   12.30
   2  -3  -4  279.67   10.20
  -2  -3   4  271.87   10.50
  -2  -3   4  277.17   11.20
  -2   3  -4  272.97   13.40
   2  -3  -4  266.37   13.20
   3  -3   4 1098.09   39.00
  -3   3   4 1046.10   39.30
  -3   3   4 1161.48   38.20
   3  -3   4 1081.49   41.20
   3  -3   4  986.60   42.10
   3   3  -4 1075.09   38.80
   3  -3   4 1080.99   42.80
  -3  -3  -4  991.50   35.00
  -3   3   4 1113.59   36.10
   3   3  -4 1097.29   39.20
   3  -3   4 1089.19   36.10
   3  -3   4 1115.79   44.70
  -3  -3  -4 1105.09   36.00
  -3  -3  -4 1068.29   38.60
  -3   3   4 1058.99   34.60
   3   3   4 1121.89   39.60
   3  -3  -4 1137.19   40.90
  -3   3  -4 1137.39   35.60
   3   3   4 1099.79   38.90
   3  -3  -4 1046.10   42.10
  -3  -3   4 1068.19   39.30
  -3   3  -4 1107.99   39.00
   3  -3  -4 1095.99   44.80
  -3   3  -4 1044.80   42.00
   3  -3  -4 1154.08   43.70
  -3  -3   4 1110.69   39.30
  -3  -3   4 1089.09   36.90
  -3  -3   4 1022.50   37.50
  -3  -3   4 1091.29   35.60
  -3  -3   4 1131.29   38.20
  -3  -3   4 1117.79   38.60
   3  -3  -4 1089.79   36.10
   3  -3  -4 1166.28   42.20
   3  -3  -4 1091.49   35.00
   4  -3   4  345.47   19.20
   4  -3   4  359.66   14.00
   4  -3   4  346.27   14.40
   4   3  -4  363.06   17.20
   4  -3   4  348.37   27.70
   4   3  -4  361.86   17.40
   4  -3   4  355.06   13.30
  -4   3   4  378.26   18.90
   4   3  -4  320.67   14.00
   4  -3   4  308.07   11.80
  -4   3   4  353.16   12.20
  -4  -3  -4  340.17   14.50
  -4  -3  -4  351.86   13.40
  -4   3   4  348.17   17.10
  -4   3   4  312.27   13.10
   4   3  -4  330.77   13.00
   4   3  -4  331.27   12.90
   4  -3   4  324.37   26.00
  -4  -3  -4  318.47   12.80
  -4   3   4  347.57   13.30
   4  -3   4  336.07   15.40
  -4  -3   4  362.46   17.60
  -4  -3   4  329.57   13.30
  -4  -3   4  356.56   17.00
  -4   3  -4  352.66   13.40
   4  -3  -4  366.16   19.40
  -4  -3   4  353.86   13.60
   4   3   4  375.06   17.10
   4  -3  -4  336.47   11.60
  -4  -3   4  359.46   18.60
  -4  -3   4  368.76   17.90
   4  -3  -4  321.17   12.70
  -4   3  -4  353.96   12.40
   4   3   4  370.06   17.60
   4   3   4  338.47   12.30
   4   3   4  339.67   14.50
   4   3   4  374.56   14.90
  -4  -3   4  335.67   12.60
   4  -3  -4  338.47   24.20
  -4  -3   4  351.86   15.10
   4  -3  -4  350.86   26.00
   4  -3  -4  389.16   22.40
  -4   3  -4  369.66   18.90
   4  -3  -4  337.77   29.90
  -4  -3   4  360.16   20.90
   4   3   4  345.57   13.60
  -4   3  -4  337.27   20.70
  -5  -3  -4  151.98    7.80
   5  -3   4  157.28    8.70
  -5  -3  -4  138.39   15.00
   5   3  -4  169.18    7.60
   5  -3   4  175.38    6.80
  -5  -3  -4  169.68   14.50
   5   3  -4  168.58    7.20
  -5   3   4  162.08   14.60
  -5  -3  -4  140.29   11.20
   5  -3   4  169.98    7.10
  -5   3   4  167.08    7.00
  -5   3   4  174.18   15.20
   5   3  -4  142.69   11.00
  -5   3   4  140.19    9.20
   5  -3   4  156.88    6.60
  -5  -3  -4  157.58    7.30
  -5  -3  -4  166.98    7.10
  -5   3   4  151.28    6.70
   5   3  -4  162.38    7.20
  -5  -3  -4  167.08   17.70
  -5  -3   4  157.68   14.40
  -5  -3   4  145.59   11.70
   5   3   4  176.08    7.70
   5   3   4  157.78    6.20
   5  -3  -4  171.98   23.50
   5   3   4  166.88    7.30
  -5   3  -4  148.79   14.60
  -5  -3   4  158.58   15.60
  -5   3  -4  189.08   19.10
  -5   3  -4  170.88    6.90
  -5   3  -4  151.38    9.50
  -5  -3   4  167.28   15.10
   5  -3  -4  156.38   17.10
   5   3   4  156.28   11.30
   5   3   4  160.48    7.40
   5  -3  -4  140.99   25.10
  -5  -3   4  174.58   17.80
  -5  -3   4  148.09    7.80
  -5   3  -4  159.58    6.70
   5   3   4  170.48    8.30
   5   3   4  153.58   10.70
  -5  -3   4  156.38    7.60
  -5  -3   4  168.68    7.10
   5  -3  -4  171.58    7.50
  -5  -3   4  170.78   17.10
  -6   3   4  133.29    5.60
  -6  -3  -4  128.19    5.50
  -6   3   4  145.39   15.70
   6   3  -4  137.89    5.60
   6  -3   4  123.59    5.40
  -6  -3  -4  139.89    5.80
   6  -3   4  139.69    5.50
   6  -3   4  124.49    8.40
  -6  -3  -4  130.89    6.40
   6   3  -4  125.29    6.10
  -6  -3  -4  124.29    7.80
   6   3  -4  134.09    5.30
   6   3   4  130.59    5.80
   6   3   4  140.69   10.30
  -6   3  -4  134.09    5.50
  -6   3  -4   98.89   15.50
  -6  -3   4  132.79    8.40
   6   3   4  137.79    6.00
   6  -3  -4  126.49    5.80
  -6  -3   4  127.79    6.00
  -6   3  -4  126.29    7.40
   6   3   4  120.89    7.00
  -6   3  -4  137.99    5.40
   6  -3  -4  128.39    5.30
   6   3   4  140.19    5.70
  -6  -3   4  138.39    6.50
   6   3   4  129.79    6.20
  -6  -3   4  129.99    5.60
   7   3  -4   19.50    1.30
   7  -3   4   18.90    1.00
  -7   3   4   21.50    1.20
  -7  -3  -4   18.80    2.00
   7   3  -4   21.20    1.50
  -7   3  -4   20.60    1.20
   7   3   4   17.50    1.20
  -7  -3   4   15.60    1.30
   7   3   4   19.20    1.40
   7  -3  -4   21.00    1.30
   0   4  -4 1021.30   33.10
   0  -4  -4 1006.80   30.60
   0   4  -4 1010.70   31.70
   0  -4   4  968.90   31.70
   0  -4  -4  906.11   32.60
   0  -4  -4  974.70   31.30
   0  -4  -4  892.51   33.10
   0   4  -4 1010.30   31.80
   0  -4   4  881.91   33.40
   0  -4   4  994.80   32.30
   0  -4  -4  906.51   31.60
   0  -4   4  904.41   32.90
   0  -4   4  972.10   32.60
   1   4  -4  550.04   18.00
  -1  -4  -4  531.25   18.10
  -1  -4  -4  544.15   18.70
  -1  -4  -4  538.15   18.80
   1   4  -4  556.74   20.20
   1  -4   4  558.94   22.00
   1  -4   4  557.04   22.80
   1  -4   4  545.65   20.40
   1  -4   4  532.95   21.50
  -1   4   4  592.64   19.40
   1   4  -4  581.94   19.60
   1   4  -4  556.34   17.70
  -1  -4  -4  538.55   19.20
   1  -4  -4  528.15   22.70
   1  -4  -4  481.35   21.60
  -1  -4   4  549.54   18.90
   1  -4  -4  488.35   22.40
   1  -4  -4  540.65   20.50
  -1  -4   4  577.54   18.80
  -1   4  -4  544.55   21.20
   1  -4  -4  592.84   18.50
   1  -4  -4  559.04   21.00
  -1  -4   4  487.95   20.00
  -1  -4   4  550.74   19.00
  -1  -4   4  531.15   19.80
  -1   4  -4  540.45   19.80
   1   4   4  562.44   20.10
  -1   4  -4  542.55   17.80
  -1  -4   4  498.55   19.60
  -2   4   4  558.24   22.80
  -2  -4  -4  592.14   21.50
  -2  -4  -4  553.04   22.50
  -2   4   4  628.24   21.70
  -2  -4  -4  621.14   20.40
  -2  -4  -4  629.14   21.10
   2  -4   4  608.94   24.20
   2   4  -4  644.54   23.70
   2  -4   4  626.14   26.90
   2   4  -4  585.54   20.70
   2   4  -4  609.94   20.10
   2  -4   4  623.84   25.70
   2  -4   4  601.44   25.70
  -2  -4  -4  599.94   21.20
   2  -4   4  605.14   20.20
   2  -4   4  610.24   21.10
   2  -4   4  606.04   27.70
  -2   4  -4  625.04   19.60
  -2   4  -4  597.14   23.10
  -2   4  -4  610.24   24.70
  -2  -4   4  631.24   23.00
  -2  -4   4  604.84   21.70
   2  -4  -4  620.44   21.10
   2  -4  -4  633.34   28.10
  -2  -4   4  616.64   20.40
   2   4   4  614.14   23.60
   2  -4  -4  627.84   20.30
   2  -4  -4  614.34   25.30
   2  -4  -4  632.24   26.80
  -2  -4   4  606.14   23.30
  -2  -4   4  580.04   21.80
   2  -4  -4  592.04   24.60
   2   4   4  616.14   23.30
  -2  -4   4  628.44   21.40
  -2  -4   4  633.64   22.50
   2  -4  -4  592.24   26.50
   3  -4   4  247.78   16.40
  -3   4   4  258.87   14.20
   3  -4   4  250.47    9.60
  -3   4   4  250.47    9.00
   3   4  -4  271.07   13.80
   3   4  -4  261.47   10.40
  -3   4   4  263.07    9.70
   3   4  -4  254.37   10.90
  -3  -4  -4  271.47   10.80
   3   4  -4  279.97   12.50
  -3  -4  -4  245.28   11.70
   3  -4   4  241.08    8.90
   3  -4   4  262.47   18.50
  -3  -4  -4  239.08   10.00
   3  -4   4  258.07    9.30
   3  -4   4  275.77   21.00
   3  -4   4  275.97   10.50
   3  -4   4  271.97   15.30
  -3  -4  -4  254.17   12.10
   3  -4   4  267.67   20.20
   3   4  -4  253.57   13.50
  -3   4   4  250.87   12.50
   3   4   4  272.07   14.10
  -3  -4   4  262.27   10.50
   3  -4  -4  254.77    9.20
   3   4   4  259.67   10.70
   3   4   4  256.57   10.50
   3  -4  -4  248.88   18.10
  -3   4  -4  242.98   15.50
  -3   4  -4  254.27   10.20
   3  -4  -4  265.27   11.00
  -3  -4   4  254.67   11.40
  -3  -4   4  269.17   12.70
  -3  -4   4  247.58   15.80
   3  -4  -4  289.47   16.70
   3  -4  -4  263.77    9.80
   3  -4  -4  193.38   25.00
  -3  -4   4  285.37   16.70
   3   4   4  259.37   13.40
   3   4   4  266.17   11.10
  -3   4  -4  255.77    9.40
   3  -4  -4  245.68   10.20
  -3  -4   4  297.57   15.50
  -3  -4   4  260.57   13.10
   3  -4  -4  236.88   17.50
   3   4   4  253.47   10.30
  -3   4  -4  265.77   10.00
  -3  -4   4  271.57   13.40
  -4   4   4   14.40    1.80
   4  -4   4   15.60    2.00
   4   4  -4   15.10    2.40
   4   4  -4   15.90    2.40
  -4   4   4    9.50    5.30
   4   4  -4   13.10    2.30
   4  -4   4   12.10   14.10
   4   4  -4   10.90    4.00
   4   4  -4   19.30    4.90
  -4  -4  -4   10.60    4.60
  -4  -4  -4   20.30    2.70
  -4   4   4    9.60    5.30
  -4   4   4   15.80    1.80
   4  -4   4   15.70    7.10
  -4  -4  -4   17.40    5.70
   4  -4   4   12.70    2.80
   4  -4   4   16.40   13.90
  -4  -4  -4   26.50    6.10
  -4  -4  -4    9.70    2.90
   4  -4   4    4.90    7.20
  -4  -4  -4   15.40    2.50
   4  -4  -4   14.70   12.00
  -4  -4   4   14.40    7.00
  -4  -4   4   11.60    3.40
   4   4   4   13.90    2.60
  -4  -4   4   14.50    2.60
  -4   4  -4    8.70    8.00
   4  -4  -4   11.30    2.10
  -4  -4   4   12.10    5.70
  -4   4  -4   13.80    1.70
   4   4   4   15.10    4.70
  -4   4  -4   11.30    6.50
   4   4   4   11.60    2.20
   4  -4  -4   11.80   12.10
   4  -4  -4    6.70    7.60
   4  -4  -4   39.60   18.10
   4  -4  -4   16.60    8.40
   4  -4  -4   14.10    2.10
   4   4   4   13.60    4.10
  -4  -4   4   12.00    4.80
   4   4   4   11.40    2.00
  -4  -4   4   17.80   10.40
  -4  -4   4   15.50    2.40
  -4   4  -4   15.90    2.50
  -4   4  -4   15.70    1.80
  -4  -4   4   12.90    5.60
  -5   4   4   31.60    8.80
  -5   4   4   29.40    2.50
  -5  -4  -4   30.30    3.60
   5  -4   4   34.00    2.90
   5   4  -4   29.40    5.80
   5   4  -4   34.60    3.60
   5   4  -4   36.00    4.00
  -5  -4  -4   28.30    7.70
  -5   4   4   28.60    7.90
  -5  -4  -4   30.80    4.60
  -5  -4  -4   31.90    3.40
  -5  -4  -4   48.00   21.00
   5   4  -4   29.60    3.10
  -5  -4  -4   36.70    3.70
   5  -4   4   31.90    2.70
   5  -4  -4   23.70   10.00
  -5   4  -4   18.70    9.50
  -5   4  -4   34.00    2.60
  -5   4  -4   36.70    3.90
   5  -4  -4   31.70   28.20
  -5  -4   4   31.80    8.60
   5   4   4   24.80    5.40
  -5  -4   4   45.90   10.20
  -5   4  -4   33.80    2.70
  -5  -4   4   38.20    5.40
  -5  -4   4   26.90    9.10
   5   4   4   35.40    4.20
  -5  -4   4   33.10    3.40
  -5   4  -4   32.00   10.60
   5  -4  -4   42.80    4.10
   5   4   4   36.90    3.80
   5  -4  -4    5.40   28.00
  -6   4   4   20.40    1.60
   6   4  -4   16.90    1.40
   6   4  -4   14.90    2.00
   6  -4   4   18.10    1.60
  -6  -4  -4   18.20    1.90
  -6  -4  -4   16.60    3.70
   6   4  -4   16.80    4.80
  -6  -4  -4   18.70    1.80
   6  -4   4   18.70    1.60
  -6  -4  -4   13.30    2.30
   6  -4   4   21.00    3.80
   6   4   4   18.30    1.90
   6   4   4   19.70    1.80
  -6   4  -4   18.00    1.60
   6   4   4   19.30    2.10
   6   4   4   20.30    1.80
  -6  -4   4   19.40    1.80
   6   4   4   17.00    1.60
  -6   4  -4   20.50    2.20
  -6  -4   4   23.10    3.40
  -6  -4   4   18.60    2.00
   6   4   4   18.10    4.30
   6  -4  -4   18.00    1.80
  -6  -4   4   19.30    3.90
   7   4  -4   17.70    1.30
   7   4   4   18.90    1.30
   7  -4  -4   20.20    1.10
  -7   4  -4   20.40    1.10
   0  -5  -4  540.55   17.50
   0  -5   4  524.05   17.20
   0  -5   4  498.55   18.90
   0   5  -4  518.75   17.80
   0  -5   4  480.85   20.40
   0  -5   4  520.65   19.60
   0  -5   4  465.65   21.10
   0   5  -4  498.85   19.40
   0  -5   4  502.55   20.30
   0  -5  -4  500.65   19.10
   0  -5  -4  482.35   20.20
   0   5  -4  518.25   18.80
   0  -5  -4  459.85   20.70
   0   5   4  528.05   19.00
   0  -5   4  544.25   18.10
   0  -5  -4  521.05   19.40
   0   5  -4  538.35   19.70
  -1  -5  -4  200.68    8.40
   1  -5   4  193.68    7.60
   1  -5   4  196.18   12.40
   1   5  -4  202.58   12.90
   1  -5   4  176.28   11.20
  -1   5   4  203.68    8.40
  -1  -5  -4  186.28   10.10
   1  -5   4  211.78   12.70
  -1   5   4  182.28    9.60
   1   5  -4  191.68    8.70
   1  -5   4  200.38   11.00
   1  -5   4  201.48    8.50
  -1  -5  -4  201.38    9.70
   1   5  -4  236.28   12.90
  -1  -5  -4  210.08   12.70
   1  -5   4  188.98   13.10
   1   5   4  189.68   10.10
  -1  -5   4  201.98    8.50
   1  -5  -4  199.28   13.30
  -1  -5   4  201.68    7.70
   1  -5  -4  208.58   11.20
  -1  -5   4  192.08   10.50
   1  -5  -4  195.48   15.40
   1   5   4  204.68   10.10
  -1   5  -4  200.58    9.60
  -1  -5   4  194.48    9.00
  -1  -5   4  189.78   11.30
  -1  -5   4  196.18   10.10
   1  -5  -4  215.58   12.90
   1  -5  -4  190.98    8.10
   1  -5  -4  189.88   11.40
   1  -5  -4  192.68    7.50
  -1  -5   4  196.98    9.30
   2  -5   4    3.00    0.80
  -2  -5  -4    1.90    1.70
   2   5  -4    0.70    1.40
  -2  -5  -4    4.00    2.90
  -2   5   4    4.20    1.30
   2  -5   4    1.30    1.80
  -2   5   4    2.30    3.10
   2   5  -4    3.30    3.00
   2  -5   4    4.00    5.60
  -2  -5  -4    2.90    3.00
  -2  -5  -4    3.00    1.90
  -2   5   4    2.00    2.40
   2   5  -4    3.80    1.70
   2  -5   4    5.80    4.30
  -2   5   4    4.20    1.50
   2  -5   4    7.50    5.90
   2  -5   4    8.50    5.20
  -2  -5  -4    3.40    1.50
   2  -5   4   -1.90    5.50
   2  -5   4    3.80    1.10
  -2  -5   4    6.80    2.30
  -2  -5   4    6.20    5.60
   2   5   4    7.00    1.60
  -2  -5   4    2.10    1.60
   2   5   4    6.80    1.80
   2  -5  -4    0.90    6.60
   2   5   4    3.70    2.70
  -2   5  -4    0.20    1.80
   2  -5  -4    7.10    5.00
   2  -5  -4    3.40    1.40
   2  -5  -4    4.70    4.60
   2  -5  -4    2.80    1.10
  -2  -5   4    7.40    3.10
  -2   5  -4    4.40    1.30
  -2   5  -4    3.20    0.90
  -2  -5   4    3.10    3.40
  -2   5  -4    5.50    4.10
   2   5   4    1.40    1.50
  -2   5  -4    1.60    3.10
   2  -5  -4    3.10    5.20
   2   5   4    0.60    1.20
   2   5   4    4.10    2.90
   2  -5  -4    2.60    0.90
   2  -5  -4    1.30    5.60
  -2   5  -4    3.00    1.10
  -2  -5   4    3.60    3.00
   3   5  -4   24.60    3.50
  -3   5   4   20.50    1.80
  -3  -5  -4   25.90    5.00
  -3  -5  -4   23.20    5.90
  -3   5   4   21.20    2.50
   3   5  -4   25.30    3.50
   3  -5   4   13.10    6.70
   3   5  -4   22.80    2.90
  -3  -5  -4   29.00    5.60
   3  -5   4   37.30   11.70
   3  -5   4   24.60    4.00
   3  -5   4   27.30   13.10
   3   5  -4   17.10    4.30
   3  -5   4   24.30    1.90
   3  -5   4   17.40    2.10
  -3  -5  -4   20.40    4.60
  -3   5   4   22.80    4.80
   3  -5   4   19.80    8.80
   3   5  -4   29.00    3.10
   3   5  -4   27.20    3.30
   3   5  -4   19.80    2.60
   3  -5   4   26.90    2.80
   3   5  -4   20.70    4.90
  -3   5   4   25.30    4.60
  -3  -5  -4   28.10    3.10
   3  -5   4   26.20    7.50
   3   5   4   21.80    4.20
  -3  -5   4   21.80    4.10
   3   5   4   18.40    2.40
   3   5   4   20.20    2.30
  -3  -5   4   26.70    4.80
   3  -5  -4   30.70    9.90
   3  -5  -4   19.90    2.40
  -3   5  -4   24.50    2.00
   3  -5  -4   12.30    8.10
  -3  -5   4   20.90    6.00
  -3  -5   4   30.40    3.00
   3   5   4   29.70    3.40
  -3   5  -4   21.30    1.80
   3   5   4   23.70    3.30
   3  -5  -4   22.20    1.90
   3  -5  -4   21.80    9.00
  -3  -5   4    7.90   15.30
   3   5   4   23.40    2.80
   3   5   4   29.50    3.40
   3   5   4   23.80    4.80
   3   5   4   17.90    2.60
  -3   5  -4   25.30    2.70
  -3  -5   4   20.00    3.40
  -3  -5   4   22.00    2.50
  -3  -5   4   20.20    2.70
   3  -5  -4   23.10    3.20
  -3   5  -4   19.60    5.50
   3  -5  -4   29.70    9.00
  -3  -5   4   19.10    4.90
   3  -5  -4   22.80    2.40
   3   5   4   19.10    2.40
   3  -5  -4   20.00    9.20
  -3   5  -4   23.70    6.30
  -4  -5  -4  129.59    9.60
   4  -5   4  110.29    5.30
  -4   5   4  124.29   11.40
  -4  -5  -4   99.09   12.10
   4   5  -4  106.39    5.80
  -4   5   4  124.29   11.30
  -4  -5  -4   96.49    9.50
   4  -5   4  109.39   13.60
  -4  -5  -4  102.79    7.30
  -4   5   4  110.19    4.90
   4   5  -4  117.79    6.40
   4   5  -4  102.19    9.50
   4   5  -4  106.69    9.60
  -4  -5  -4   99.39    6.00
   4   5  -4  108.69    6.40
  -4  -5  -4   93.69    5.70
   4  -5   4  122.89   12.80
   4   5  -4  116.49    6.00
   4   5  -4  105.49    6.00
   4   5  -4  105.69    7.30
   4  -5  -4  109.89    4.60
   4   5   4  103.49    6.50
   4  -5  -4   94.39   18.60
   4   5   4  117.29    6.20
   4   5   4  120.89    9.60
  -4   5  -4  108.19    4.90
   4   5   4  105.39    9.90
  -4  -5   4  119.39    6.30
  -4   5  -4  134.19   13.60
   4  -5  -4  110.99   13.80
   4  -5  -4  140.59   22.20
   4  -5  -4  105.29    8.40
   4  -5  -4  105.09    5.50
  -4   5  -4  103.39    6.40
   4   5   4  111.39    6.50
   4   5   4  109.49    5.00
  -4   5  -4  108.89   12.00
   4   5   4  108.19    6.50
  -4  -5   4  119.19   12.60
   4   5   4  115.99    6.10
  -4  -5   4   94.19    9.60
  -4  -5   4  109.39    5.40
  -4  -5   4  106.89    7.80
  -4  -5   4  115.19   11.70
  -4  -5   4  109.39    6.20
   4  -5  -4   86.89   15.10
  -4   5  -4  110.09    4.90
  -4  -5   4  121.49   11.70
   5   5  -4  189.18    8.10
   5  -5   4  190.88   18.70
   5   5  -4  197.18   12.70
   5   5  -4  206.18    9.00
   5   5  -4  208.38    8.90
  -5  -5  -4  188.18    8.00
  -5   5   4  209.48    7.60
   5   5  -4  196.88    7.90
   5  -5   4  197.48    7.50
  -5  -5  -4  196.58   10.70
   5   5  -4  209.98   12.90
   5   5  -4  186.08    8.30
  -5   5   4  194.78   14.70
   5  -5   4  203.18    8.00
  -5  -5  -4  201.78    9.10
   5   5   4  202.38    8.70
  -5   5  -4  193.08   18.10
  -5  -5   4  226.38   11.50
   5   5   4  191.48   12.30
   5   5   4  182.98   12.80
   5  -5  -4  204.78   20.60
  -5  -5   4  198.18    8.10
   5   5   4  210.88    8.20
  -5   5  -4  198.78    7.40
  -5  -5   4  204.18    8.70
   5   5   4  201.58    8.80
   5  -5  -4  194.38    8.20
  -5   5  -4  211.98    7.70
  -5  -5   4  182.68    9.10
   5   5   4  208.48    9.40
   5   5   4  211.48    8.70
   5   5   4  194.28    7.60
  -6   5   4   34.80    1.80
  -6  -5  -4   31.70    3.20
   6  -5   4   28.20    4.00
   6   5  -4   33.70    2.20
   6   5  -4   28.40    1.90
   6   5  -4   31.80    2.30
   6  -5   4   31.90    2.00
   6   5  -4   28.90    5.60
  -6  -5  -4   30.60    2.10
  -6  -5   4   31.20    3.00
   6   5   4   31.90    2.20
  -6  -5   4   30.00    6.00
  -6   5  -4   30.70    1.80
   6   5   4   27.50    4.90
   6   5   4   33.20    2.10
  -6  -5   4   32.80    2.20
   6   5   4   29.80    1.90
   6   5   4   29.90    2.40
  -6  -5   4   28.80    2.30
   6   5   4   32.00    2.20
   6  -5  -4   30.80    2.00
   0   6  -4   72.79    4.30
   0  -6   4   61.39    6.30
   0  -6   4   80.39    4.90
   0   6  -4   67.29    6.00
   0  -6  -4   66.19    7.60
   0  -6   4   79.09    8.80
   0  -6  -4   67.99    3.80
   0   6   4   67.29    5.70
   0  -6  -4   73.19    4.40
   0   6  -4   64.99    4.20
   0  -6  -4   73.59    6.80
   0  -6   4   73.29    7.30
   0   6  -4   79.79    6.50
   0   6   4   71.69    4.20
   0  -6   4   74.09    8.10
   0   6  -4   79.99    4.60
   0  -6   4   76.59    9.20
   0   6   4   79.99    4.60
   0  -6  -4   77.99    9.00
   0  -6  -4   84.99    8.00
   0   6   4   71.39    4.70
   0   6   4   69.39    4.00
   0  -6   4   71.59    4.00
   1  -6   4  536.95   23.70
   1   6  -4  584.44   20.70
  -1  -6  -4  472.35   22.00
   1   6  -4  522.35   21.50
   1  -6   4  521.35   19.30
   1  -6   4  554.34   29.60
  -1   6   4  547.45   18.70
  -1  -6  -4  509.85   21.50
  -1  -6  -4  521.15   21.60
   1  -6   4  479.15   24.30
  -1  -6  -4  519.95   17.80
  -1   6   4  525.35   20.10
   1  -6   4  503.05   18.10
  -1  -6  -4  557.94   20.10
   1  -6   4  601.64   20.20
  -1  -6  -4  538.25   18.70
   1  -6   4  499.65   26.70
  -1   6   4  503.85   18.80
   1   6  -4  512.65   19.40
   1  -6   4  518.65   22.70
  -1  -6   4  543.35   19.40
   1  -6  -4  512.05   27.90
   1  -6  -4  503.65   23.40
   1  -6  -4  558.84   26.60
  -1  -6   4  505.05   20.40
   1   6   4  546.35   19.70
  -1  -6   4  545.75   20.80
  -1   6  -4  522.85   19.40
  -1  -6   4  472.85   22.40
   1   6   4  577.34   19.50
   1   6   4  500.55   20.90
  -1   6  -4  527.75   21.60
  -1  -6   4  490.35   18.50
   1  -6  -4  559.64   25.40
  -1   6  -4  508.15   17.20
   1   6   4  598.64   21.10
  -1   6  -4  500.05   18.40
   1  -6  -4  523.55   19.00
  -1  -6   4  546.05   23.10
  -1   6  -4  575.04   20.30
   1   6   4  519.65   21.40
  -1  -6   4  551.54   22.30
  -1   6  -4  529.15   19.80
   1  -6  -4  536.05   23.30
   2   6  -4   45.80    6.10
  -2  -6  -4   40.70    4.40
  -2  -6  -4   50.59    6.90
  -2   6   4   44.90    3.70
   2  -6   4   58.49   11.70
   2   6  -4   49.20    3.60
   2  -6   4   52.99    3.30
   2   6  -4   46.70    4.20
   2  -6   4   32.50    8.10
  -2   6   4   42.40    4.80
  -2  -6  -4   44.50    3.90
   2  -6   4   46.70    4.40
   2  -6   4   54.19   10.70
   2  -6   4   48.50    3.10
  -2   6   4   44.30    4.40
   2  -6   4   47.40    2.70
  -2  -6  -4   53.19    7.40
   2   6  -4   52.59    6.50
  -2  -6  -4   49.00    3.50
   2  -6   4   48.20    7.70
   2   6  -4   49.80    3.70
   2   6  -4   40.90    3.70
   2  -6   4   34.00    9.30
   2   6  -4   47.10    4.10
  -2   6   4   46.60    3.40
   2   6   4   46.60    4.40
   2  -6  -4   33.50    8.90
   2  -6  -4   48.30    3.30
   2   6   4   47.10    6.50
   2  -6  -4   45.80    2.80
  -2   6  -4   40.30    4.00
  -2  -6   4   49.80    5.40
  -2  -6   4   43.00    6.60
   2   6   4   50.59    6.10
   2  -6  -4   42.30    8.60
   2  -6  -4   40.70   10.50
  -2  -6   4   44.80    4.20
   2   6   4   42.00    3.60
   2   6   4   48.70    4.20
   2   6   4   43.70    3.50
   2  -6  -4   48.60    4.10
   2   6   4   45.70    3.70
  -2   6  -4   46.30    2.50
  -2  -6   4   49.70    3.80
   2  -6  -4   39.30    9.30
   2   6   4   47.50    4.80
   2  -6  -4   37.10    8.20
  -2  -6   4   49.60    3.10
  -2  -6   4   52.99    6.40
  -2   6  -4   45.70    5.90
  -2  -6   4   47.50    3.40
  -2   6  -4   52.49    7.20
  -2   6  -4   47.20    3.60
  -2  -6   4   44.60    9.30
   2   6   4   45.40    3.70
  -2  -6   4   48.40    6.10
  -3  -6  -4  171.38   12.10
   3  -6   4  189.38   17.80
   3   6  -4  178.98    8.60
   3  -6   4  170.88    9.30
   3   6  -4  157.28   11.40
  -3  -6  -4  162.08    9.40
   3   6  -4  161.28    7.70
   3  -6   4  166.48    6.40
   3   6  -4  173.48   11.50
   3   6  -4  153.28    9.40
   3  -6   4  164.68    7.20
  -3   6   4  167.58    7.50
   3   6  -4  178.98    9.40
   3  -6   4  193.38   17.20
   3  -6   4  149.49   18.40
  -3  -6  -4  169.28    7.60
  -3  -6  -4  152.68    8.50
  -3  -6  -4  153.38   12.70
   3  -6   4  171.58   22.10
   3  -6   4  162.98    7.00
  -3   6   4  166.08   11.00
   3  -6   4  175.98   22.40
  -3   6   4  154.48    7.00
   3   6  -4  169.48    8.40
   3  -6  -4  132.79   17.10
   3   6   4  180.38   11.60
   3  -6  -4  159.28    7.10
   3  -6  -4  187.58   22.40
  -3  -6   4  169.88   10.40
   3  -6  -4  170.18    6.60
   3   6   4  167.18    7.00
  -3   6  -4  174.28   12.70
   3   6   4  166.18    8.00
   3   6   4  169.28    7.70
  -3  -6   4  161.58    9.20
  -3  -6   4  179.68   13.10
  -3  -6   4  181.88    9.50
  -3  -6   4  176.88   12.80
  -3  -6   4  170.08   13.60
   3  -6  -4  182.08   19.00
  -3   6  -4  161.68    6.50
   3   6   4  167.08   12.00
   3   6   4  172.48    7.90
   3  -6  -4  164.68    8.80
   3   6   4  166.08    8.50
   3   6   4  170.18    8.60
   3  -6  -4  165.08    7.30
   3  -6  -4  205.08   19.20
  -3  -6   4  175.78    8.00
  -3   6  -4  174.58   13.80
   4  -6   4  140.19   26.10
  -4   6   4  138.29    5.60
  -4  -6  -4  135.79    7.10
  -4  -6  -4  120.99   14.30
  -4  -6  -4  137.69    8.60
  -4  -6  -4  148.29   10.60
   4   6  -4  118.99   10.50
  -4   6   4  121.69   11.50
   4   6  -4  146.09    7.00
   4   6  -4  142.49    6.60
   4  -6   4  122.09   24.30
  -4  -6  -4  137.69   13.50
   4  -6   4  150.78    6.30
   4  -6   4  122.19   15.50
   4   6  -4  146.89    7.50
  -4  -6  -4  134.29    6.40
   4   6  -4  145.69   14.70
   4   6  -4  143.79    6.80
   4   6  -4  138.89    7.30
   4  -6   4  136.29   15.30
   4   6  -4  142.99    8.60
  -4  -6   4  125.09    8.70
   4  -6  -4  115.19   17.10
   4   6   4  135.89    5.70
  -4  -6   4   99.69   14.20
   4  -6  -4  128.19   17.10
   4  -6  -4  112.29   18.80
  -4   6  -4  146.89   15.40
   4   6   4  143.79    7.60
   4  -6  -4  137.39    6.30
  -4   6  -4  137.29   14.50
   4   6   4  145.09    7.60
   4  -6  -4  136.59    6.30
   4  -6  -4  141.69    5.50
  -4  -6   4  157.48   15.00
   4   6   4  144.49    7.00
  -4  -6   4  133.59    6.90
   4   6   4  162.48   15.10
  -4  -6   4  147.39   15.70
  -4  -6   4  144.19    6.40
   4   6   4  143.49    7.10
   4  -6  -4  119.29    9.50
   4   6   4  115.19   10.50
   4   6   4  134.19    6.00
  -4   6  -4  137.39    5.70
  -4  -6   4  139.39    7.30
   4  -6  -4  137.29   20.70
  -4  -6   4  151.58   12.10
   4   6   4  137.89    7.70
   5   6  -4   54.49    7.00
  -5  -6  -4   57.29    4.20
   5  -6   4   57.29    3.00
  -5   6   4   31.30    9.40
   5   6  -4   52.19    2.60
   5  -6   4   56.59    3.20
  -5  -6  -4   54.69    3.40
   5   6  -4   47.90    6.80
   5   6  -4   51.89    3.50
   5   6  -4   57.69    3.80
   5   6  -4   58.49    3.90
  -5   6   4   58.59    2.80
   5  -6  -4   42.20   14.20
   5   6   4   63.19    3.80
  -5  -6   4   59.99    6.40
   5  -6  -4   51.09    3.10
   5   6   4   59.69    3.20
  -5  -6   4   49.60    3.60
   5   6   4   52.69    6.80
  -5   6  -4   55.79    2.80
  -5  -6   4   55.49    3.40
   5   6   4   53.39    3.60
  -5  -6   4   59.69    4.30
  -5   6  -4   50.89   10.00
   5   6   4   59.99    4.00
   5   6   4   58.59    7.80
   5   6   4   49.10    3.00
   5   6   4   55.49    4.00
  -6   6   4    8.90    0.90
  -6  -6  -4    8.50    1.00
   6   6  -4    6.80    1.00
   6   6  -4    7.90    1.20
   6  -6   4   10.20    1.10
  -6  -6  -4    9.60    1.80
  -6  -6   4    9.00    1.10
   6   6   4    7.00    1.10
  -6   6  -4   11.50    1.00
  -6  -6   4   10.50    1.50
   6   6   4    9.40    1.10
   6   6   4    7.30    1.00
   6   6   4    8.30    1.00
   6  -6  -4   10.10    1.10
  -6   6  -4    8.30    1.50
  -6  -6   4    9.90    1.70
   0   7   4   44.70    5.60
   0   7   4   40.30    6.60
   0  -7   4   37.60    6.90
   0   7  -4   36.70    3.20
   0  -7   4   38.30    6.60
   0  -7   4   41.90    9.20
   0   7  -4   41.70    3.50
   0  -7  -4   29.80    2.80
   0  -7   4   36.20    2.80
   0  -7  -4   38.20    2.80
   0  -7  -4   53.29    9.50
   0   7   4   37.10    3.00
   0  -7  -4   39.60    3.00
   0   7   4   33.90    4.10
   0  -7  -4   46.10    3.80
   0   7   4   35.50    2.90
   0   7  -4   35.10    3.00
   0  -7   4   38.90    2.60
   0  -7   4   44.40    3.20
   0   7  -4   48.20    4.50
   0  -7   4   36.70    8.20
   0   7   4   42.40    3.80
   0  -7  -4   54.09    9.50
   0  -7   4   41.80    4.00
   0   7   4   41.50    3.40
   0   7   4   32.40    3.30
   0   7  -4   46.00    5.60
   0  -7  -4   41.60    6.50
   0   7  -4   33.30    4.10
   0  -7  -4   25.50    7.90
   0  -7   4   35.70    8.40
   1  -7   4 1046.40   43.80
   1   7  -4 1035.20   37.70
  -1   7   4 1079.59   35.50
  -1   7   4  999.10   36.40
   1  -7   4 1099.49   44.90
  -1  -7  -4 1096.49   35.10
  -1  -7  -4 1130.39   36.30
  -1   7   4 1151.68   38.50
   1  -7   4 1101.49   43.00
  -1  -7  -4 1106.59   40.80
   1   7  -4 1023.20   35.00
   1   7  -4  982.50   35.80
  -1   7   4 1058.99   35.50
  -1  -7  -4 1077.09   41.80
   1   7  -4 1081.79   39.50
  -1   7   4 1072.89   36.00
   1  -7   4 1088.49   46.80
   1  -7   4 1086.99   35.40
  -1  -7  -4 1109.19   38.80
   1   7  -4 1072.19   36.50
   1  -7   4 1074.69   36.90
  -1   7   4 1108.79   36.50
   1  -7   4  961.30   34.90
   1  -7   4 1112.19   41.60
   1   7   4 1219.28   38.90
  -1   7  -4  991.10   35.10
  -1  -7   4 1079.09   42.60
   1  -7  -4 1114.09   46.50
   1  -7  -4 1136.79   36.80
   1  -7  -4 1075.19   44.40
  -1  -7   4 1123.79   39.60
   1  -7  -4 1066.89   42.50
   1   7   4 1181.48   38.40
  -1  -7   4 1070.89   36.90
  -1   7  -4 1071.99   35.60
  -1   7  -4 1099.69   37.70
   1   7   4 1117.39   39.90
  -1  -7   4 1032.10   40.90
  -1  -7   4 1078.19   39.00
  -1  -7   4 1071.39   42.00
   1  -7  -4 1138.09   48.20
   1   7   4 1048.30   35.10
   1  -7  -4 1042.10   42.10
  -1   7  -4 1080.89   37.80
  -1  -7   4 1048.10   34.60
   1  -7  -4 1061.59   34.50
   1  -7  -4 1103.69   35.30
  -1   7  -4 1040.30   34.10
  -1  -7   4 1127.99   35.60
   1   7   4 1037.80   34.80
  -1  -7   4 1078.39   35.20
   1   7   4 1045.60   38.50
   2  -7   4   60.09    3.70
   2  -7   4   69.59   13.70
   2  -7   4   63.69    3.30
  -2  -7  -4   73.69    4.20
   2  -7   4   51.09   10.00
  -2   7   4   61.69    4.60
  -2  -7  -4   63.79    9.50
   2   7  -4   62.99    4.30
  -2   7   4   66.39    4.30
  -2  -7  -4   66.29    5.10
   2   7  -4   72.49    5.10
   2   7  -4   58.79    4.30
   2  -7   4   66.59   13.00
   2  -7   4   58.49   12.20
   2   7  -4   55.59    4.10
  -2  -7  -4   63.09    6.50
  -2  -7  -4   63.99    9.80
   2  -7   4   63.59    5.40
   2  -7   4   68.99    4.10
   2  -7   4   64.39    3.60
   2   7  -4   63.99    7.20
   2   7  -4   63.69    7.50
   2   7   4   66.69    5.20
  -2   7  -4   60.69    7.90
   2   7   4   58.99    4.40
   2   7   4   65.49    4.50
   2  -7  -4   66.69    4.00
   2  -7  -4   72.09    5.30
   2  -7  -4   60.49    3.40
   2  -7  -4   52.79   12.30
  -2   7  -4   60.89    6.00
   2   7   4   66.79    7.70
  -2  -7   4   66.89    4.30
   2   7   4   68.89    4.60
   2   7   4   59.49    4.80
   2  -7  -4   77.49   14.20
  -2  -7   4   61.89    5.00
  -2  -7   4   63.69    8.80
  -2  -7   4   58.59    9.00
   2   7   4   52.69    6.70
  -2   7  -4   64.39    6.50
   2   7   4   62.19    4.30
   2  -7  -4   68.69   13.40
  -2  -7   4   43.90    7.80
  -2  -7   4   71.59    7.60
  -2  -7   4   60.79    5.40
  -2   7  -4   64.49    4.20
   2  -7  -4   41.30   11.10
  -2   7  -4   61.09    3.40
   2  -7  -4   71.59   12.20
  -3  -7  -4  243.68   12.90
  -3   7   4  210.48    8.00
   3   7  -4  230.88   10.30
   3  -7   4  229.28    9.00
   3  -7   4  231.88   28.30
   3   7  -4  208.58   13.60
  -3  -7  -4  233.38   11.10
  -3  -7  -4  222.28    9.10
   3  -7   4  227.28   25.00
   3  -7   4  225.48    9.10
   3   7  -4  230.28    9.70
   3   7  -4  223.08    9.70
  -3  -7  -4  230.78    9.70
   3  -7   4  240.78   12.10
   3  -7   4  226.98   22.20
   3   7  -4  231.48   11.70
   3   7  -4  241.58   10.70
   3  -7   4  226.58    8.40
   3  -7   4  239.68   21.30
   3   7  -4  235.38   14.20
  -3   7   4  227.98    9.60
   3  -7   4  229.78    9.20
   3   7  -4  213.98    9.50
   3  -7  -4  231.78    9.40
  -3  -7   4  222.78    9.00
   3  -7  -4  235.18    8.60
  -3  -7   4  219.68   20.90
  -3   7  -4  217.18    8.30
  -3  -7   4  236.98   17.00
   3  -7  -4  238.08   11.30
  -3   7  -4  223.28   15.20
  -3  -7   4  240.08   13.90
   3  -7  -4  259.57   26.80
   3   7   4  236.88    9.80
   3  -7  -4  264.17   27.40
   3  -7  -4  233.88   24.70
   3   7   4  245.38   11.00
   3  -7  -4  215.68    9.00
  -3  -7   4  243.58   10.10
   3   7   4  236.88   14.80
   3  -7  -4  260.07   28.10
   3   7   4  234.08   13.80
  -3  -7   4  238.98   17.60
   3  -7  -4  250.27   25.50
   3   7   4  243.28   10.10
  -3  -7   4  216.68   11.60
  -3  -7   4  220.88    9.80
   3   7   4  229.98   10.30
   3   7   4  241.28   14.10
   4   7  -4   26.50    3.80
   4   7  -4   28.00    2.30
   4   7  -4   27.70    2.70
  -4  -7  -4   28.00    2.80
   4  -7   4   25.00    2.10
   4   7  -4   26.00    2.90
   4   7  -4   20.00    2.30
   4  -7   4   23.50    2.10
   4   7  -4   26.20    5.10
   4   7  -4   23.50    2.90
   4   7  -4   16.90    5.10
  -4   7   4   26.80    1.80
  -4  -7  -4   29.00    4.50
   4  -7   4   24.40   12.10
  -4  -7  -4   25.70    3.30
   4   7  -4   25.80    2.70
   4  -7  -4   26.90    2.30
   4   7   4   29.10    2.80
   4   7   4   27.10    2.70
  -4  -7   4   22.50    2.40
   4   7   4   24.90    2.70
   4   7   4   27.10    3.20
   4   7   4   24.30    2.30
  -4  -7   4   20.10    2.90
   4  -7  -4   28.30    1.80
   4   7   4   25.90    3.20
  -4   7  -4   28.50    7.80
   4   7   4   26.10    5.50
   4   7   4   28.00    3.20
   4  -7  -4   24.20    2.80
   4   7   4   24.70    5.40
  -4   7  -4   27.30    1.90
   4  -7  -4   35.20   14.70
  -4  -7   4   23.20    2.80
  -4  -7   4   26.40    4.50
   5   7  -4   24.90    2.30
  -5  -7  -4   24.60    4.30
   5   7  -4   27.00    2.20
   5  -7   4   28.50    2.00
   5   7  -4   27.20    2.50
  -5  -7  -4   27.40    2.20
  -5  -7  -4   28.10    3.10
   5  -7   4   28.80    1.90
   5   7  -4   27.70    5.70
  -5   7   4   25.20    1.50
   5  -7  -4   27.40    1.80
   5   7   4   29.80    5.60
   5   7   4   25.20    4.80
   5   7   4   22.60    2.40
   5   7   4   26.10    1.90
  -5   7  -4   28.30    1.70
  -5  -7   4   28.50    4.50
   5  -7  -4   26.50    1.90
  -5  -7   4   27.10    2.90
   5   7   4   27.30    2.30
  -5  -7   4   22.90    2.10
   5   7   4   27.50    2.40
  -5  -7   4   26.90    2.50
   5   7   4   26.50    3.00
   6  -7   4   47.00    2.00
   6  -7  -4   43.60    2.20
   6   7   4   41.50    2.20
  -6  -7   4   47.30    2.00
   0  -8   4   98.99   13.00
   0   8  -4  105.49    5.70
   0  -8   4  111.19   14.30
   0  -8  -4  129.59   13.40
   0  -8   4  119.39    6.50
   0  -8  -4   96.69   15.50
   0  -8   4  121.59    5.30
   0   8   4  124.09    8.90
   0   8   4  116.09    6.20
   0  -8  -4  116.19   16.90
   0   8   4  115.79    6.90
   0   8   4  118.59    6.20
   0   8  -4  116.89    6.70
   0  -8   4  111.59    7.20
   0  -8   4  112.79   12.90
   0   8   4  109.59    5.50
   0  -8  -4  113.69    6.90
   0  -8  -4  122.59    5.20
   0   8  -4  108.39    6.40
   0  -8   4  126.29   22.20
   0   8   4  112.59    5.80
   0   8   4  113.89    6.30
   0   8  -4  116.19    6.10
   0  -8   4  124.79    5.70
   0  -8   4  117.29   12.50
   0  -8  -4  114.49    5.50
   0  -8  -4  135.59    8.10
   0  -8  -4  112.49   14.00
   0   8  -4  107.69    5.90
   0   8  -4  116.79    9.50
  -1  -8  -4  178.28    7.90
   1  -8   4  188.68   21.60
   1   8  -4  175.08   12.00
  -1  -8  -4  194.58   14.70
  -1   8   4  179.98    8.20
   1   8  -4  189.88    8.50
   1   8  -4  192.88    9.00
   1  -8   4  185.88   18.60
  -1   8   4  186.18    8.20
  -1  -8  -4  179.98    9.10
   1  -8   4  186.28    9.80
  -1  -8  -4  179.58   18.30
   1   8  -4  189.08    8.80
  -1   8   4  183.28    8.10
   1   8  -4  185.18   11.70
  -1   8   4  170.28   10.70
  -1  -8  -4  185.98    8.00
  -1  -8  -4  170.18   17.70
   1  -8   4  188.08    8.30
  -1   8   4  180.48    7.90
   1  -8   4  210.78   23.00
   1  -8   4  183.18    7.30
   1  -8   4  193.38    7.80
  -1   8   4  180.28    9.20
   1  -8   4  207.48   20.80
  -1   8   4  198.28    8.60
   1   8  -4  192.58    8.50
  -1  -8  -4  179.08    7.30
  -1  -8   4  191.08    9.80
   1  -8  -4  188.98    7.30
  -1  -8   4  184.18    8.00
   1  -8  -4  177.38    9.30
   1  -8  -4  167.28   18.70
   1  -8  -4  179.38   25.90
   1   8   4  170.48   12.10
  -1  -8   4  200.48    8.50
  -1   8  -4  179.68    8.20
   1   8   4  190.08    9.40
  -1   8  -4  170.38    7.00
  -1  -8   4  179.88    7.50
   1   8   4  192.08    8.40
   1  -8  -4  186.78    7.50
   1   8   4  192.08    8.80
   1   8   4  175.78   12.10
  -1   8  -4  184.98   11.10
  -1   8  -4  180.18    8.40
  -1   8  -4  187.48    8.30
   1   8   4  186.08    8.90
  -1  -8   4  231.08   28.10
  -1  -8   4  187.38   25.70
  -1  -8   4  186.78   17.60
  -1  -8   4  200.98   15.50
   1   8   4  180.68    7.90
   1   8   4  190.88    8.60
   1  -8  -4  228.98   25.20
  -1  -8   4  169.58   19.90
   1  -8  -4  201.08    8.30
  -1   8  -4  180.78    8.30
   1  -8  -4  194.98   19.90
   1  -8  -4   94.29   36.00
   1   8   4  176.78    7.50
   2  -8   4   84.79   18.70
   2   8  -4   73.79    5.20
   2   8  -4   77.79    4.70
   2  -8   4   72.09    3.60
   2   8  -4   60.79    7.90
   2   8  -4   69.89    4.70
  -2  -8  -4   62.99   13.30
  -2   8   4   78.79    4.60
   2  -8   4   71.79    4.00
  -2   8   4   72.49    4.50
   2  -8   4   63.39    6.40
   2  -8   4   50.89   14.10
   2   8  -4   71.09    4.50
  -2  -8  -4   54.59   14.40
  -2  -8  -4   62.99    4.00
   2  -8   4   76.29   18.30
   2  -8   4   77.29    4.30
  -2   8   4   71.59    6.70
  -2  -8  -4   67.39    4.40
   2  -8   4   47.80   15.30
   2  -8   4   79.89   13.10
  -2  -8  -4   73.39    8.90
   2  -8   4   68.69    4.40
  -2  -8  -4   69.29    5.50
   2   8  -4   68.69    8.60
   2   8  -4   73.69    5.10
  -2   8  -4   63.59    4.40
   2  -8  -4   72.29    3.60
  -2  -8   4   73.99    4.00
   2   8   4   70.69    4.70
  -2   8  -4   61.89    4.30
  -2  -8   4   66.79   13.20
   2   8   4   74.79    4.70
  -2  -8   4   71.79   12.60
   2   8   4   68.39    5.10
   2   8   4   65.39    8.50
  -2   8  -4   66.19    4.60
   2  -8  -4   87.39   17.00
  -2   8  -4   83.99    9.10
  -2  -8   4   77.39    6.20
  -2   8  -4   68.49    3.30
   2  -8  -4   54.09   19.00
   2  -8  -4   61.49   18.20
   2   8   4   73.69    4.80
   2  -8  -4   75.49   14.80
   2  -8  -4   72.19   16.40
   2   8   4   70.89    4.50
  -2  -8   4   73.59    4.70
   2  -8  -4   70.69    4.40
   2   8   4   67.29    5.40
   2   8   4   63.99    7.80
   2  -8  -4   71.19    5.80
  -2   8  -4   74.59    7.20
   2   8   4   72.19    4.40
  -2  -8   4   61.39   11.20
  -2  -8   4   64.69    8.80
  -2  -8   4   74.79    4.60
   3   8  -4   42.10    3.30
   3   8  -4   31.40    6.40
   3   8  -4   35.80    3.00
   3  -8   4   39.00   13.20
   3   8  -4   44.80    3.80
   3  -8   4   35.40    2.70
   3  -8   4   41.90    2.40
   3  -8   4   12.30   21.00
   3   8  -4   40.20    4.50
  -3  -8  -4   40.30    5.10
  -3   8   4   43.30    3.30
   3  -8   4   35.30    3.50
  -3  -8  -4   43.60    8.70
   3   8  -4   37.80    3.30
   3   8  -4   46.70    3.80
   3   8  -4   46.30    7.10
   3   8  -4   39.50    3.40
  -3  -8  -4   40.60    3.60
   3  -8   4   27.20   16.20
   3  -8   4   24.40   22.80
   3  -8   4   41.90    2.80
  -3   8   4   50.69    5.60
   3  -8  -4   36.00    4.90
   3  -8  -4   34.30   17.80
   3   8   4   44.20    3.80
  -3   8  -4   38.00    3.20
  -3  -8   4   40.60    2.90
  -3  -8   4   40.80    5.40
   3   8   4   39.80    3.80
  -3  -8   4   47.80   14.10
  -3   8  -4   39.80    2.30
   3   8   4   52.69    6.90
  -3  -8   4   41.10    3.70
   3   8   4   42.30    3.40
   3   8   4   38.30    3.30
  -3   8  -4   40.70    5.90
   3  -8  -4   38.40    2.40
  -3  -8   4   42.10    3.30
  -3  -8   4   31.80    8.90
   3  -8  -4   18.10   24.50
   3  -8  -4   44.40   18.70
  -3  -8   4   43.20   14.60
   3  -8  -4   36.90    3.10
   3  -8  -4   44.90    3.40
   3   8   4   44.30    7.10
   3  -8  -4   36.80   19.70
   3   8   4   39.80    3.40
   4  -8   4   18.00    1.70
   4   8  -4   16.60    2.80
   4   8  -4   14.30    2.20
   4  -8   4   48.90   14.90
  -4  -8  -4   14.10    1.80
   4   8  -4   15.40    2.00
   4   8  -4   14.80    2.30
   4   8  -4   18.10    5.50
   4   8  -4   17.20    2.20
  -4   8   4   10.90    4.20
   4  -8   4   16.50    1.70
  -4  -8  -4   13.40    2.30
  -4  -8  -4   10.70    3.70
   4   8   4   12.70    2.10
   4  -8  -4   25.20   17.80
  -4  -8   4   13.90    1.80
  -4  -8   4   17.40    2.70
   4  -8  -4   15.50    1.30
   4   8   4   12.90    1.90
  -4  -8   4   16.80    2.30
   4   8   4    9.90    4.70
   4   8   4   12.10    4.80
   4  -8  -4   16.30    1.80
  -4  -8   4   18.50    4.20
   4   8   4   15.90    2.10
  -4   8  -4   17.20    1.90
   4   8   4   10.50    1.90
  -4   8  -4   18.10    5.90
   5   8  -4    2.00    0.80
   5  -8   4    1.80    0.60
  -5  -8  -4    2.30    1.50
   5  -8   4    2.20    0.70
  -5  -8  -4    2.70    0.80
   5   8  -4    1.30    0.90
  -5   8   4   -1.50    0.90
   5   8   4    1.80    0.80
  -5  -8   4    0.90    1.40
   5  -8  -4   -0.70    0.70
  -5   8  -4    0.00    0.80
   5   8   4    0.60    0.70
  -5   8  -4    0.80    0.90
   5  -8  -4    1.30    0.50
   5   8   4    0.40    0.80
  -5  -8   4    0.70    0.60
   0   9   4    2.50    1.20
   0  -9  -4   18.40   15.70
   0  -9   4   -1.50   11.40
   0  -9   4    8.20   13.90
   0  -9   4    2.30    2.60
   0   9   4    1.50    1.10
   0  -9  -4    7.90   10.10
   0  -9  -4    3.20    1.80
   0  -9   4   -0.20    0.90
   0   9   4    2.30    1.30
   0   9  -4    0.80    1.10
   0   9  -4    3.10    1.30
   0   9   4    1.50    3.60
   0  -9   4   -4.20   14.50
   0   9   4    0.70    1.20
   0  -9  -4    1.20    0.90
   0  -9  -4   -0.50    2.20
   0  -9  -4    9.00   15.40
   0   9  -4    6.90    8.10
   0   9  -4   -1.00    5.90
   0  -9   4    5.00   18.30
   0  -9  -4    2.30    1.40
   0  -9   4    6.70   13.80
   0  -9   4    2.30    1.30
   0   9   4    1.60    1.70
   1  -9   4  285.17   13.00
  -1   9   4  271.27   11.70
   1   9  -4  302.07   13.20
   1  -9   4  274.97   11.10
  -1   9   4  300.47   12.40
  -1  -9  -4  261.17   20.30
   1   9  -4  298.07   13.00
   1  -9   4  282.17   30.00
   1  -9   4  268.57   29.30
  -1  -9  -4  263.67   10.90
  -1   9   4  291.47   12.10
  -1   9   4  274.47   11.60
  -1  -9  -4  254.87   12.20
  -1  -9  -4  273.57   10.60
  -1   9   4  264.87   14.30
  -1  -9  -4  271.67   10.20
   1   9  -4  266.07   11.20
   1   9  -4  277.27   11.70
   1   9  -4  225.48   14.70
   1   9  -4  250.27   15.10
  -1  -9   4  275.47   11.20
   1  -9  -4  255.07   30.80
  -1   9  -4  277.27   13.30
  -1   9  -4  283.17   11.90
   1   9   4  294.87   10.90
   1  -9  -4  268.07   12.50
   1   9   4  319.17   14.40
  -1   9  -4  293.87   15.30
  -1  -9   4  274.57   22.40
   1  -9  -4  202.88   26.60
  -1  -9   4  290.37   25.70
   1   9   4  273.27   11.50
  -1  -9   4  285.37   27.20
  -1  -9   4  281.17   13.10
  -1  -9   4  258.17   11.20
  -1  -9   4  248.78   22.50
   1  -9  -4  297.07   25.10
   1  -9  -4  279.17   10.50
   1  -9  -4  291.07   31.90
   1  -9  -4  270.47   11.00
   1   9   4  270.67   15.40
   2  -9   4  121.59    5.60
  -2  -9  -4  111.89    5.20
  -2   9   4  112.79    6.90
   2   9  -4  103.59   10.30
   2   9  -4  102.29   10.40
  -2   9   4  126.09    5.90
   2   9  -4  109.09    5.90
   2  -9   4  116.39    4.90
   2  -9   4  115.09   18.20
  -2   9   4  122.39    5.90
  -2   9   4  125.39    5.90
   2   9  -4  105.79    6.10
  -2  -9  -4  116.19    6.00
  -2  -9  -4  116.69    7.40
   2   9  -4  120.39    5.90
   2   9  -4  118.89    5.60
  -2   9   4  118.09    8.80
   2  -9   4  106.69    5.70
   2   9  -4  108.79    6.10
   2  -9   4  121.09    5.70
   2  -9   4  104.99    8.30
   2  -9  -4   85.09   25.30
   2  -9  -4  123.99    5.40
  -2  -9   4  114.49    5.30
   2   9   4  118.69    6.50
  -2  -9   4  119.59    8.00
   2   9   4  113.29   11.30
  -2  -9   4  110.89    6.10
  -2   9  -4   99.19   10.00
   2  -9  -4  102.79    5.60
   2   9   4  118.49    6.80
   2   9   4  118.39    6.20
   2   9   4  117.19    5.90
   2  -9  -4  118.59    5.00
  -2  -9   4  120.79    5.90
   2   9   4  101.59    9.70
  -2   9  -4  123.39    6.20
   2  -9  -4  100.49    7.30
   2   9   4  117.09    6.00
   3  -9   4  108.29    4.90
   3   9  -4   85.49    9.90
   3  -9   4   95.69    4.60
   3   9  -4   98.49    5.30
  -3  -9  -4  102.39    4.80
  -3  -9  -4   94.49    7.10
   3   9  -4  106.69    6.60
   3   9  -4   83.79   10.30
   3   9  -4   90.29    5.30
   3  -9   4  118.39   18.80
   3   9  -4  102.59    5.10
  -3   9   4   96.49    4.90
  -3  -9  -4   99.99    5.40
  -3   9   4  100.99    8.10
   3  -9   4   97.89    4.00
  -3  -9   4   97.29    5.50
   3   9   4  102.69    5.10
   3   9   4  101.99    5.90
  -3  -9   4  104.89    6.50
   3   9   4   98.99    5.70
   3   9   4  102.19    5.40
  -3   9  -4  101.89    5.40
   3  -9  -4   72.59   24.80
  -3  -9   4  101.59    4.70
  -3   9  -4   74.89    8.90
   3   9   4   98.79    9.60
   3  -9  -4  102.99    4.30
   3   9   4   84.99   10.00
   3   9   4  104.19    5.80
  -3  -9   4   88.29    8.70
   3  -9  -4  104.39    4.70
   3   9   4  109.59    5.30
   3  -9  -4   92.69    5.00
   3  -9  -4   93.99    7.70
   4   9  -4   51.79    3.00
   4  -9   4   53.89    2.80
  -4   9   4   52.19    4.20
  -4  -9  -4   48.60    3.70
   4   9  -4   51.79    3.20
  -4   9   4   54.19    6.50
  -4   9   4   53.39    3.20
   4   9  -4   54.59    3.20
   4  -9   4   59.49    2.90
  -4  -9  -4   50.19    4.00
   4   9  -4   51.69    6.70
  -4  -9  -4   57.99    6.60
   4   9  -4   49.30    3.10
   4   9   4   55.19    3.20
  -4  -9   4   57.69    3.30
   4   9   4   58.29    3.50
  -4   9  -4   53.59    3.40
   4  -9  -4   55.29    2.80
   4   9   4   52.39    3.10
   4   9   4   43.70    6.00
   4   9   4   56.69    3.40
  -4  -9   4   54.09    5.70
  -4  -9   4   50.69    3.60
  -4  -9   4   57.79    2.90
  -5   9  -4   32.60    2.00
  -5  -9   4   30.20    2.00
   0 -10  -4    4.50    1.30
   0  10   4    4.20    1.40
   0 -10  -4    5.40    1.40
   0 -10   4  -16.70   40.80
   0  10   4    6.10    1.30
   0 -10  -4    5.60    1.10
   0 -10   4    8.50    1.70
   0  10   4    5.30    1.40
   0  10   4    3.90    1.60
   0  10  -4    5.20    1.40
   0 -10  -4    5.40    2.50
   0  10   4    6.90    1.80
   0  10   4    9.70    4.40
   0 -10   4    4.70    1.30
   0  10  -4    6.20    1.60
   0  10  -4    4.20    7.80
   0  10  -4    4.30    1.20
   0  10   4    4.30    1.30
   0 -10   4    7.10    3.00
   0 -10   4    5.30    1.10
  -1  10   4    5.10    1.30
   1  10  -4    4.70    1.50
  -1 -10  -4    5.10    2.70
  -1 -10  -4    6.00    1.60
   1 -10   4    7.30    1.30
  -1  10   4    5.80    1.30
   1 -10   4   -1.80    3.40
  -1  10   4    6.90    1.70
   1 -10   4    5.60    1.10
   1 -10   4  -33.70   23.00
   1  10  -4    5.00    1.60
  -1  10   4    4.30    1.30
  -1 -10  -4    7.60    1.70
   1  10  -4    2.30    8.60
  -1 -10  -4    5.00    1.10
   1 -10   4    5.20    1.40
   1  10  -4    8.60    1.60
  -1  10   4    7.10    4.40
   1  10  -4    5.70    7.20
   1  10  -4    6.60    1.50
  -1  10  -4    7.60    1.60
   1 -10  -4    5.80    1.40
  -1 -10   4    8.40    3.40
   1 -10  -4    2.80    2.50
   1  10   4   11.00    4.60
  -1  10  -4   19.10    8.20
  -1 -10   4    6.30    1.70
  -1  10  -4    6.10    1.40
   1  10   4    3.90    1.60
   1 -10  -4    4.50    0.90
  -1 -10   4    5.40    1.10
   1  10   4    7.60    1.70
   1  10   4    5.60    1.50
   1  10   4    4.70    1.30
   1 -10  -4    5.80    1.20
   1  10   4    5.90    1.50
  -1 -10   4    3.90    1.20
   2  10  -4   26.40    3.40
  -2  10   4   26.40    5.00
   2  10  -4   27.00    3.50
   2 -10   4   22.10    1.70
  -2 -10  -4   22.80    2.00
  -2  10   4   25.00    2.30
  -2  10   4   25.50    2.70
  -2 -10  -4   21.50    4.00
   2 -10   4   14.90    7.00
   2  10  -4   25.10    2.30
   2  10  -4   20.70    3.10
   2  10  -4   23.40    2.70
   2  10  -4   26.70    7.70
   2 -10   4   22.00    2.50
   2 -10   4   25.70    2.10
   2  10  -4   27.10    2.50
   2  10  -4   18.50    7.20
  -2  10   4   21.40    2.40
  -2 -10  -4   25.80    2.80
  -2 -10   4   26.20    2.00
   2  10   4   19.20    5.50
   2 -10  -4   26.00    4.30
  -2 -10   4   23.40    4.10
  -2 -10   4   24.80    2.30
   2 -10  -4   25.60    2.40
  -2 -10   4   20.70    2.60
   2 -10  -4   23.70    1.80
   2  10   4   25.70    2.40
  -2  10  -4   26.80    2.40
   2 -10  -4   21.40    1.90
   2  10   4   21.80    2.40
   2  10   4   26.10    2.70
   2  10   4   21.40    2.50
   3  10  -4   45.50    3.70
  -3  10   4   45.00    2.80
   3 -10   4   43.50    2.50
   3  10  -4   40.90    3.60
   3  10  -4   40.70    2.80
   3  10  -4   41.00    2.80
  -3 -10  -4   40.70    5.00
  -3 -10  -4   42.60    2.50
  -3 -10  -4   43.70    3.30
   3 -10   4   42.50    3.00
  -3  10   4   29.90    7.30
  -3  10   4   41.40    2.60
  -3 -10   4   44.60    2.50
   3 -10  -4   44.90    2.10
   3 -10  -4   43.10    2.40
   3  10   4   39.40    2.60
   3  10   4   44.80    2.80
   3  10   4   39.70    2.90
   3 -10  -4   32.10    3.20
  -3 -10   4   44.10    3.30
  -3 -10   4   41.30    2.80
  -3  10  -4   43.60    2.90
   3  10   4   44.50    3.30
  -3 -10   4   38.70    4.80
   3  10   4   43.60    2.80
   3  10   4   42.90    3.00
   4  10  -4  128.69    5.00
   4 -10   4  127.39    4.60
  -4  10   4  124.99    4.70
   4 -10  -4  130.99    4.70
  -4  10  -4  128.99    5.10
   4  10   4  125.19    5.00
  -4 -10   4  131.29    4.70
   4  10   4  116.69    4.80
   4  10   4  127.59    4.90
   4  10   4  140.49    5.90
   0 -11  -4  103.69    8.40
   0  11  -4  102.49    4.70
   0 -11   4   89.09    8.00
   0  11  -4   99.19    4.50
   0 -11   4  102.09    4.30
   0  11  -4   98.69    4.10
   0 -11  -4  105.79    5.20
   0 -11   4  105.49    4.70
   0  11   4  105.09    4.90
   0 -11  -4  102.69    4.20
   0  11   4   98.59    4.80
   0  11   4   92.09    4.80
   0  11   4   96.89    4.70
   0 -11   4   93.69    6.30
  -1  11   4   42.40    8.00
   1  11  -4   56.19    3.20
  -1 -11  -4   51.29    5.50
   1  11  -4   56.59    3.20
  -1 -11  -4   56.09    2.80
   1 -11   4   60.79    2.70
  -1  11   4   52.99    3.30
   1 -11   4   56.19    3.60
  -1  11   4   60.19    3.30
  -1 -11  -4   61.09    3.60
   1 -11   4   54.79    3.00
  -1  11   4   49.90    2.90
   1 -11  -4   50.99    2.90
  -1 -11   4   48.20    5.70
   1 -11  -4   58.69    3.40
   1  11   4   46.30    3.30
  -1 -11   4   57.79    3.10
   1  11   4   53.29    4.10
   1 -11  -4   62.19    6.10
   1  11   4   49.99    3.20
   1  11   4   55.39    3.20
  -1  11  -4   54.39    3.10
  -1  11  -4   57.79    3.10
  -1 -11   4   58.79    2.90
   1  11   4   57.29    3.30
   1  11   4   50.79    7.90
  -1 -11   4   59.29    3.70
   1 -11  -4   57.59    2.80
  -2 -11  -4   17.10    2.00
   2 -11   4   14.80    1.10
   2 -11   4   21.30    1.70
  -2 -11  -4   19.70    1.50
   2  11  -4   17.00    2.40
   2  11  -4   22.50    1.80
   2  11  -4   22.30    1.90
   2  11  -4   19.30    1.80
  -2  11   4   19.70    1.70
   2 -11  -4   21.00    1.70
   2  11   4   18.60    1.70
   2  11   4   15.50    1.70
  -2 -11   4   16.60    2.10
   2 -11  -4   18.10    1.30
  -2 -11   4   17.40    1.50
  -2 -11   4   21.30    2.00
   2  11   4   16.10    1.70
   2  11   4   16.80    1.80
  -2  11  -4   20.60    1.80
   2  11   4   20.70    2.90
   3 -11   4   11.30    1.10
   3  11  -4   13.30    1.30
  -3  11  -4   11.30    1.40
  -3 -11   4   11.90    1.10
   3  11   4   12.60    1.30
   3 -11  -4   11.50    1.10
   3  11   4   11.60    1.30
   3  11   4    9.80    1.60
   0 -12   4   18.90    1.60
   0  12   4   19.50    1.50
   0 -12   4   20.60    1.20
   0  12  -4   18.00    1.90
   0 -12  -4   20.90    1.30
  -1  12   4  100.99    3.90
   1 -12   4   91.99    3.80
   1  12   4  105.09    4.10
  -1  12  -4   99.79    3.80
   1 -12  -4   98.29    3.60
   0   0   5    5.40    0.90
   0   0  -5    4.70    0.90
   0   0  -5    5.90    1.20
   1   0   5 6375.46  193.78
  -1   0  -5 6600.44  193.38
  -1   0   5 6301.47  193.58
  -1   0   5 6307.47  193.98
   1   0  -5 6172.88  195.18
   1   0  -5 6273.97  194.38
   1   0  -5 6277.37  195.48
   1   0  -5 6514.25  195.08
   1   0   5 6263.77  193.98
  -1   0  -5 5913.71  193.58
   1   0  -5 6222.48  194.38
   2   0  -5  729.93   27.50
   2   0   5  750.62   26.40
   2   0  -5  758.22   27.60
   2   0  -5  733.93   26.20
   2   0   5  740.63   24.00
   2   0  -5  761.52   26.60
  -2   0   5  747.13   26.30
  -2   0   5  715.83   25.40
  -2   0  -5  751.12   24.40
   2   0   5  778.22   26.90
  -2   0  -5  747.23   25.40
  -2   0   5  764.62   25.00
   2   0   5  773.82   25.30
  -3   0   5  578.74   20.20
  -3   0   5  555.54   21.40
   3   0  -5  561.64   21.00
   3   0   5  594.64   22.00
  -3   0  -5  591.14   19.90
  -3   0   5  535.85   22.40
  -3   0   5  592.94   19.40
  -3   0  -5  534.55   21.70
   3   0  -5  576.74   24.10
  -3   0  -5  572.04   19.10
   3   0  -5  581.64   23.50
   3   0   5  530.85   23.70
   3   0  -5  555.14   23.20
   3   0  -5  565.44   24.90
  -3   0  -5  534.35   24.90
   3   0   5  559.64   22.10
   3   0   5  592.94   23.30
   3   0  -5  572.14   21.60
   4   0  -5  667.73   31.20
   4   0   5  703.63   24.30
   4   0  -5  708.93   28.40
   4   0  -5  701.53   25.30
  -4   0   5  693.03   27.60
  -4   0  -5  713.93   33.70
  -4   0  -5  675.23   28.70
   4   0   5  736.53   26.90
   4   0   5  718.23   23.90
  -4   0   5  719.43   25.50
  -4   0  -5  738.43   24.10
   4   0  -5  670.73   32.40
   4   0  -5  665.73   23.40
  -4   0  -5  733.23   26.10
  -4   0   5  706.43   24.10
  -4   0  -5  708.03   25.50
  -4   0   5  693.03   29.20
   4   0  -5  702.43   25.00
   4   0  -5  728.13   26.60
   4   0   5  703.03   23.60
  -4   0  -5  696.33   24.00
  -4   0   5  705.93   23.30
   4   0  -5  709.23   24.60
  -4   0   5  711.13   24.10
   5   0   5   43.00    3.20
   5   0  -5   34.70    2.90
   5   0  -5   39.10    3.20
   5   0   5   31.20    4.70
   5   0   5   45.00    3.10
  -5   0   5   36.10    9.00
  -5   0  -5   31.90    4.20
  -5   0   5   40.40    3.30
  -5   0  -5   48.40    3.20
  -5   0  -5   19.60   13.20
   5   0  -5   47.20    3.60
  -5   0  -5   43.00    3.50
  -5   0   5   43.60    2.80
  -5   0   5   33.80    8.30
   5   0   5   41.40    3.40
  -5   0  -5   50.99   16.30
  -5   0   5   37.10    3.40
  -5   0  -5   38.30    2.90
   5   0   5   46.70    2.90
  -5   0   5   28.90    4.10
   5   0  -5   40.10    5.60
   6   0   5   65.79    3.20
  -6   0   5   64.79    6.20
  -6   0  -5   68.49    3.60
   6   0   5   67.29    3.60
   6   0   5   61.29    3.50
   6   0  -5   67.39    3.90
   6   0   5   60.79    6.40
  -6   0   5   69.69    4.00
   6   0   5   62.29    3.60
   6   0  -5   62.59    3.20
  -6   0   5   66.69    3.90
  -6   0   5   46.60   11.60
  -6   0  -5   65.69    5.50
  -7   0  -5    2.50    0.70
  -7   0   5    1.60    0.60
   7   0  -5    2.00    0.60
   7   0   5    2.00    0.70
  -7   0  -5    3.70    1.00
   7   0  -5    1.70    0.80
   7   0   5    1.50    0.60
   0  -1   5    5.60    0.90
   0   1  -5    5.20    1.30
   0  -1   5    6.00    1.10
   0  -1  -5    6.70    0.70
   0  -1  -5    8.00    0.80
   0  -1   5    5.20    1.30
   0   1  -5    6.40    2.00
   0  -1   5    6.10    1.00
   0  -1   5    7.20    1.30
   1   1  -5 2346.27   73.69
  -1   1   5 2345.17   71.99
   1   1  -5 2362.96   73.29
   1   1  -5 2273.57   72.69
   1   1  -5 2352.26   72.69
   1  -1   5 2314.17   72.79
   1   1  -5 2298.87   73.49
   1  -1   5 2393.06   72.89
  -1  -1  -5 2235.98   71.89
  -1   1   5 2406.06   72.59
   1  -1   5 2309.37   73.19
   1  -1   5 2379.36   73.79
  -1  -1   5 2345.47   72.09
  -1   1  -5 2272.37   72.39
   1  -1  -5 2392.46   73.19
   1  -1  -5 2175.38   74.19
   1  -1  -5 2364.86   73.19
  -1  -1   5 2282.17   72.39
   1  -1  -5 2278.37   73.99
   1  -1  -5 2249.87   73.79
  -1  -1   5 2195.38   72.39
  -2   1   5  605.84   22.00
   2  -1   5  659.83   22.40
   2   1  -5  617.94   22.60
  -2  -1  -5  589.74   22.80
   2   1  -5  640.04   22.70
  -2   1   5  635.94   21.50
   2  -1   5  649.83   22.90
   2  -1   5  616.04   22.90
   2   1  -5  635.54   24.20
   2   1  -5  651.83   22.30
   2  -1   5  641.24   24.60
   2  -1   5  679.73   24.10
  -2  -1  -5  619.24   21.60
  -2   1   5  634.24   23.00
   2   1  -5  627.14   23.40
   2  -1   5  645.74   21.40
   2   1  -5  644.44   22.40
   2   1  -5  629.24   23.60
   2  -1  -5  625.04   23.40
  -2   1  -5  645.84   21.00
   2  -1  -5  634.34   23.60
   2  -1  -5  629.24   25.30
  -2   1  -5  624.44   22.30
   2  -1  -5  669.13   24.80
  -2  -1   5  615.44   22.70
  -2  -1   5  674.03   21.70
   2  -1  -5  629.34   21.00
   2  -1  -5  667.13   24.90
  -2   1  -5  600.04   23.70
   2   1   5  627.84   22.80
  -2  -1   5  627.24   21.90
   3  -1   5  699.53   29.70
   3  -1   5  723.53   28.90
   3  -1   5  732.73   25.90
   3   1  -5  710.13   28.90
   3   1  -5  720.73   25.00
  -3  -1  -5  686.83   26.40
  -3  -1  -5  736.03   24.30
   3   1  -5  701.53   27.90
   3   1  -5  687.83   26.70
   3   1  -5  739.93   26.20
  -3   1   5  711.33   26.00
  -3   1   5  697.13   27.20
   3   1  -5  752.82   26.70
  -3   1   5  709.23   24.40
  -3   1   5  734.63   23.60
   3   1   5  758.22   26.80
  -3   1  -5  707.73   23.50
  -3   1  -5  686.23   28.50
  -3   1  -5  716.93   24.20
  -3  -1   5  713.73   27.10
   3  -1  -5  701.53   30.20
  -3  -1   5  668.13   25.70
   3  -1  -5  699.83   29.20
  -3  -1   5  733.93   25.00
  -3  -1   5  718.23   23.90
  -3   1  -5  682.53   26.40
   3  -1  -5  702.83   23.90
   3  -1  -5  647.24   28.40
   3  -1  -5  678.53   24.80
   3  -1  -5  709.23   28.10
   3   1   5  759.82   26.40
   3  -1  -5  735.13   27.10
   4   1  -5  356.76   13.30
   4  -1   5  344.17   12.70
  -4   1   5  327.17   13.70
   4  -1   5  350.16   14.80
  -4   1   5  352.26   12.70
   4   1  -5  311.97   12.30
  -4   1   5  356.06   16.70
  -4   1   5  339.47   11.90
   4  -1   5  351.76   12.40
  -4   1   5  309.87   17.50
   4  -1   5  286.37   24.50
  -4  -1  -5  329.47   12.80
  -4  -1  -5  308.87   12.20
  -4   1   5  347.67   12.80
   4   1  -5  362.66   16.00
   4   1  -5  343.97   15.70
   4  -1   5  317.87   13.00
  -4  -1  -5  314.47   12.60
   4   1  -5  353.96   13.40
  -4  -1  -5  316.17   18.80
   4  -1   5  327.97   25.80
   4  -1   5  352.06   12.60
  -4  -1   5  332.77   12.20
  -4   1  -5  331.37   14.50
   4   1   5  336.67   12.20
   4  -1  -5  323.37   12.20
   4  -1  -5  339.17   21.40
   4   1   5  361.46   15.90
  -4  -1   5  349.17   16.80
   4  -1  -5  343.57   18.90
   4   1   5  354.56   12.90
  -4   1  -5  332.97   12.40
  -4   1  -5  362.86   22.30
  -4   1  -5  332.17   17.80
  -4   1  -5  334.87   12.00
  -4  -1   5  332.77   18.20
   4  -1  -5  344.97   16.50
   4   1   5  347.47   13.30
  -4  -1   5  339.77   13.00
   4  -1  -5  320.97   14.50
   4   1   5  338.27   12.50
   4   1   5  353.36   16.30
  -4  -1   5  337.27   12.90
  -4   1  -5  343.57   12.60
   4  -1  -5  359.26   13.40
   4  -1  -5  343.87   12.70
   4  -1  -5  346.07   22.40
  -5  -1  -5   10.20    2.00
  -5  -1  -5    6.30    2.50
   5  -1   5    7.80    1.50
  -5   1   5    7.30    2.80
   5  -1   5    7.10    1.50
   5   1  -5    5.50    1.40
  -5  -1  -5    8.00    1.50
  -5   1   5   16.50    6.70
   5  -1   5   11.30    1.90
   5   1  -5    8.40    1.70
  -5   1   5    8.10    1.70
   5   1  -5    8.30    3.90
   5  -1   5    5.10    2.90
  -5   1   5    6.40    1.70
  -5  -1  -5   11.10    2.00
   5  -1   5    9.80    1.80
   5   1  -5    9.10    2.00
  -5   1   5    2.20    6.70
  -5  -1  -5   -7.90   14.40
   5   1   5    5.90    1.40
  -5  -1   5    7.80    1.70
   5  -1  -5    5.60    6.20
  -5   1  -5    8.90    2.70
   5   1   5    8.10    1.60
   5   1   5    9.40    3.70
   5  -1  -5   10.70    4.60
   5  -1  -5   35.90   20.70
  -5  -1   5    9.00    1.70
   5   1   5    9.30    1.40
  -5  -1   5   17.40    8.40
  -5  -1   5   12.70    3.10
  -5   1  -5    8.10   10.30
  -5   1  -5    9.70    1.70
   5  -1  -5   -3.90   20.30
  -5   1  -5    8.20    1.70
   5   1   5    7.60    1.80
   5  -1  -5    7.20    1.40
  -5  -1   5   -5.00    7.90
   5  -1  -5    8.20    1.70
  -5  -1   5   11.60    2.10
  -5  -1   5   -2.70    7.20
  -5   1  -5    0.70   12.20
  -6   1   5  145.49   14.10
   6   1  -5  134.59   12.10
  -6   1   5  149.09    6.10
   6  -1   5  132.79    8.50
   6  -1   5  140.89    5.70
  -6  -1  -5  154.48    8.10
   6   1  -5  141.89    5.60
   6  -1   5  136.79    5.90
  -6  -1  -5  143.29    6.10
   6  -1   5  140.19    6.10
   6   1  -5  144.29    6.50
  -6   1   5  147.29    8.80
  -6  -1  -5  133.09    6.50
  -6   1   5  143.49    6.30
   6   1   5  146.29    6.40
  -6  -1   5  144.69    5.80
   6  -1  -5  138.89    6.40
  -6   1  -5  138.29    6.00
  -6  -1   5  140.29    6.40
   6   1   5  133.49    5.70
  -6   1  -5  100.69   19.70
  -6  -1   5  143.39    8.50
   6   1   5  136.29    6.10
  -6  -1   5  120.69   15.20
  -6   1  -5  156.48    6.40
  -6  -1   5  154.18    6.70
   6   1   5  133.49    5.70
  -6   1  -5  146.19    7.70
   6   1   5  146.39    6.50
   6   1   5  138.79    5.30
   6   1   5  137.39    9.10
   7  -1   5   19.20    1.70
   7  -1   5   23.80    1.50
  -7  -1  -5   22.00    1.50
   7   1  -5   22.70    1.70
  -7  -1  -5   21.80    1.90
  -7   1   5   23.70    1.60
   7   1  -5   24.20    1.30
   7  -1  -5   25.60    1.50
   7  -1  -5   22.20    1.40
   7   1   5   19.00    1.30
   7   1   5   21.90    1.50
  -7   1  -5   19.30    2.00
  -7   1  -5   27.50    2.00
   7   1   5   23.30    1.60
  -7  -1   5   22.50    1.60
   0  -2  -5 8935.11  279.57
   0   2  -5 9028.30  279.97
   0  -2   5 9301.67  279.57
   0  -2  -5 9069.99  279.87
   0  -2  -5 9139.39  278.57
   0  -2  -5 8972.60  278.77
   0  -2   5 8986.30  279.97
   0  -2   5 9281.27  279.67
   0  -2   5 9015.10  280.27
   0  -2   5 9277.67  279.27
   0   2  -5 9127.79  280.67
   1   2  -5 2791.12   88.99
   1   2  -5 3022.20   88.29
   1  -2   5 2960.40   88.49
  -1   2   5 2875.01   87.49
   1  -2   5 2722.13   88.89
   1  -2   5 2807.42   89.09
  -1   2   5 3039.70   88.39
   1  -2   5 2764.42   89.99
   1  -2   5 2841.12   89.49
  -1  -2   5 2793.82   87.59
   1  -2  -5 2816.42   88.79
  -1   2  -5 2864.61   88.59
  -1  -2   5 2855.31   87.99
   1  -2  -5 2888.41   89.19
  -1   2  -5 2817.92   87.09
  -1  -2   5 2816.32   88.29
  -1   2  -5 2708.63   89.29
  -1  -2   5 2876.91   87.79
   1  -2  -5 2777.52   87.29
   1  -2  -5 2749.32   90.49
   1  -2  -5 2710.53   89.79
   1  -2  -5 2729.53   89.79
  -1  -2   5 2722.53   88.59
  -1  -2   5 2741.63   88.09
   2  -2   5 1466.35   49.20
  -2   2   5 1497.65   46.50
   2  -2   5 1434.46   50.39
   2  -2   5 1483.25   46.30
  -2  -2  -5 1434.86   46.20
   2   2  -5 1472.55   46.40
  -2  -2  -5 1378.36   46.80
   2   2  -5 1531.75   47.70
   2  -2   5 1460.85   47.50
   2  -2   5 1424.06   49.40
  -2   2   5 1430.86   45.50
  -2   2   5 1376.16   46.70
   2  -2   5 1452.15   48.70
  -2   2   5 1448.26   47.80
   2  -2  -5 1431.86   50.09
   2  -2  -5 1420.46   50.99
   2   2   5 1497.95   48.00
   2  -2  -5 1384.26   49.90
   2  -2  -5 1478.45   45.90
   2  -2  -5 1292.37   49.70
  -2  -2   5 1433.46   47.20
   2   2   5 1521.05   47.80
  -2   2  -5 1377.86   48.70
   2  -2  -5 1451.75   48.90
  -2   2  -5 1443.46   47.60
  -2  -2   5 1460.35   46.80
  -2  -2   5 1377.56   47.30
   3  -2   5  628.74   27.90
   3   2  -5  608.44   23.00
  -3  -2  -5  592.74   20.50
  -3   2   5  600.24   19.60
   3  -2   5  603.04   26.30
   3  -2   5  593.04   21.70
  -3   2   5  599.24   22.40
  -3   2   5  580.04   20.30
  -3   2   5  574.24   23.50
   3  -2   5  568.54   27.20
   3   2  -5  630.14   23.30
  -3  -2  -5  562.74   23.20
   3  -2   5  599.04   25.30
   3  -2   5  622.44   21.30
   3   2  -5  603.24   22.10
  -3   2  -5  568.04   24.90
   3  -2  -5  577.14   19.60
  -3  -2   5  588.14   20.20
  -3  -2   5  571.84   22.20
  -3   2  -5  559.94   23.10
   3   2   5  621.24   23.50
   3  -2  -5  579.34   25.20
   3  -2  -5  542.15   20.50
   3  -2  -5  585.04   20.40
  -3  -2   5  585.24   23.60
  -3   2  -5  618.54   20.40
  -3   2  -5  601.74   19.70
   3  -2  -5  632.34   28.30
   3  -2  -5  542.25   27.10
   3  -2  -5  565.04   24.10
  -3  -2   5  593.44   21.30
   4  -2   5  225.08   10.40
  -4   2   5  217.78   12.90
  -4   2   5  205.78   14.20
   4   2  -5  223.98   12.30
   4  -2   5  218.78    8.40
  -4   2   5  216.08    8.40
   4   2  -5  218.18    9.10
  -4   2   5  211.58    8.60
   4   2  -5  178.48    8.90
  -4  -2  -5  209.38    9.00
  -4  -2  -5  229.58   10.30
   4   2  -5  219.78   12.40
   4   2  -5  228.58    9.50
  -4  -2  -5  203.58   18.70
   4  -2   5  209.38   12.50
  -4  -2  -5  184.68    8.50
   4  -2   5  200.18   21.00
  -4   2   5  208.58    9.50
   4  -2   5  219.48   20.50
   4   2  -5  196.38    8.90
   4   2  -5  213.08    9.30
   4  -2   5  204.98    8.40
   4  -2  -5  216.38    8.00
  -4  -2   5  204.88   13.40
  -4  -2   5  217.78    9.10
  -4   2  -5  218.28    8.40
  -4   2  -5  215.38    8.50
   4   2   5  224.48   12.50
  -4   2  -5  226.58    9.50
   4  -2  -5  226.58   14.40
   4  -2  -5  203.48    9.00
  -4  -2   5  222.48   10.70
   4  -2  -5  220.48   16.10
  -4  -2   5  222.58   13.50
   4   2   5  206.78    8.70
   4   2   5  182.98   10.00
   4   2   5  219.88    9.00
  -4   2  -5  207.78   17.10
  -4   2  -5  215.38   14.40
   4  -2  -5  198.18   19.00
  -4  -2   5  211.48    8.40
  -4  -2   5  210.18   15.60
   4  -2  -5  217.88   18.10
   4   2   5  203.98    9.40
   4  -2  -5  214.18   10.20
   4   2   5  246.08   15.40
   4  -2  -5  200.28    7.40
  -4  -2   5  211.88    9.20
   4   2   5  202.28    8.10
  -5   2   5  129.79   13.50
   5  -2   5  140.79    6.10
   5   2  -5  138.19    6.90
   5  -2   5  132.79    8.00
  -5  -2  -5  132.19    6.40
   5  -2   5  131.79    6.00
  -5   2   5  124.49    7.80
  -5  -2  -5  142.69    7.00
   5   2  -5  140.19    6.90
  -5   2   5  130.79    6.30
   5   2  -5  136.09   10.30
   5   2  -5  130.29    6.10
  -5  -2  -5  127.89    8.00
  -5  -2  -5  140.29    6.10
  -5   2   5  136.49   13.80
   5  -2   5  118.89    5.50
  -5   2   5  138.69    6.10
   5   2   5  145.39    6.70
  -5  -2   5  135.69    6.80
   5   2   5  144.39    7.20
  -5  -2   5  141.69   15.40
  -5   2  -5  162.48   17.30
  -5  -2   5  143.09    8.80
  -5   2  -5   95.39   14.20
  -5   2  -5  136.19    6.10
   5   2   5  128.19    5.80
   5  -2  -5  193.98   25.50
  -5  -2   5  137.89    7.10
   5  -2  -5  138.29    6.80
   5   2   5  139.79    6.40
   5   2   5  132.19    5.60
   5   2   5  140.09   10.00
  -5   2  -5  140.19    6.20
  -5  -2   5  113.09   13.60
   5  -2  -5  155.38   25.30
  -5   2  -5  139.89    7.50
  -5  -2   5  154.78   19.00
   5  -2  -5  146.59   15.10
  -5  -2   5  139.19    6.20
  -5  -2   5  117.29   13.80
  -6  -2  -5   87.99    4.40
  -6   2   5  101.19   11.30
  -6   2   5   89.19    4.40
   6   2  -5   91.69    9.50
   6   2  -5   84.69    4.00
   6  -2   5   92.29    4.10
  -6  -2  -5   92.29    4.30
   6  -2   5   87.69    4.10
  -6   2   5   94.19    4.40
   6  -2   5   92.29    4.20
   6  -2   5   90.49    7.10
   6   2  -5   92.99    4.60
   6   2  -5   84.99    4.70
  -6  -2  -5   88.09    6.40
  -6  -2  -5   84.69    4.90
  -6  -2   5   87.29    4.70
   6  -2  -5   89.49    4.70
  -6   2  -5   45.60   16.70
   6   2   5   90.39    4.40
   6   2   5   88.69    4.50
  -6   2  -5   88.49    4.20
  -6  -2   5   58.69   15.50
  -6  -2   5   91.49    4.30
   6   2   5   92.49    4.90
   6   2   5   88.99    4.60
  -6   2  -5   93.99    4.40
   6   2   5   86.19    5.00
  -6  -2   5   84.39    7.00
  -6  -2   5   94.69    5.00
   6   2   5   84.09    7.70
   7   2  -5    9.90    1.30
   7   2  -5   11.60    1.20
  -7  -2  -5    9.10    1.40
  -7   2   5   12.90    1.10
   7  -2   5   10.70    1.00
   7  -2   5    9.90    1.70
   7  -2  -5   12.00    1.10
   7   2   5   12.10    1.10
   7  -2  -5   12.80    1.10
  -7  -2   5   10.10    1.20
   7   2   5   11.60    1.20
   7   2   5   10.90    1.00
   0  -3   5  229.98    9.80
   0  -3  -5  238.38   10.10
   0  -3   5  233.28   10.20
   0   3  -5  241.98   11.70
   0  -3   5  241.68    9.90
   0  -3   5  266.57   10.00
   0  -3  -5  247.78    9.80
   0  -3   5  243.08    9.10
   0  -3   5  243.98    9.50
   0   3  -5  234.98    9.60
   0  -3  -5  242.18    8.80
   0  -3  -5  231.38    8.70
  -1   3   5   35.90    3.60
   1   3  -5   40.80    4.10
   1   3  -5   38.20    3.30
  -1   3   5   35.10    3.20
  -1   3   5   37.20    2.40
   1  -3   5   30.10    3.90
   1  -3   5   35.30    4.10
   1  -3   5   28.50    3.30
   1  -3   5   34.80    2.70
   1  -3   5   34.50    4.50
  -1  -3  -5   34.80    2.50
   1  -3   5   34.50    4.70
  -1  -3  -5   31.40    2.20
  -1   3   5   33.40    2.80
  -1  -3  -5   32.20    2.60
   1  -3  -5   34.40    2.40
  -1  -3   5   39.60    4.00
  -1  -3   5   31.00    3.30
  -1   3  -5   32.60    4.30
   1   3   5   37.90    3.80
  -1   3  -5   28.70    3.40
  -1  -3   5   38.20    3.00
  -1  -3   5   40.30    2.90
   1   3   5   35.10    3.70
   1  -3  -5   23.30    3.30
  -1  -3   5   33.20    3.10
   1  -3  -5   35.70    5.70
   1  -3  -5   23.40    4.10
   1  -3  -5   36.50    4.10
   1  -3  -5   39.00    4.30
  -2  -3  -5 1260.87   43.40
   2  -3   5 1309.77   42.30
   2   3  -5 1266.87   41.90
   2  -3   5 1366.66   42.40
   2  -3   5 1354.36   47.30
  -2   3   5 1357.46   43.20
   2  -3   5 1364.86   48.40
  -2  -3  -5 1335.27   42.50
   2   3  -5 1322.37   43.50
  -2  -3  -5 1289.17   41.20
  -2  -3  -5 1311.37   42.80
   2  -3   5 1316.87   44.80
   2  -3   5 1317.77   46.10
   2  -3   5 1344.67   46.10
  -2  -3  -5 1274.97   42.90
  -2   3   5 1373.46   44.50
   2   3  -5 1355.66   41.70
   2   3  -5 1358.96   44.80
   2  -3  -5 1320.97   46.00
   2  -3  -5 1310.07   47.30
  -2  -3   5 1255.67   43.70
   2   3   5 1422.06   45.90
   2  -3  -5 1307.37   48.50
  -2  -3   5 1313.27   43.20
   2  -3  -5 1316.17   45.70
  -2  -3   5 1251.47   44.30
   2   3   5 1338.67   44.90
  -2  -3   5 1314.57   43.40
  -2  -3   5 1291.97   44.00
  -2  -3   5 1232.98   42.70
  -2  -3   5 1348.07   42.00
  -2   3  -5 1304.67   41.40
  -2   3  -5 1298.47   44.40
  -2   3  -5 1314.87   45.80
   2  -3  -5 1396.06   42.50
   2  -3  -5 1307.97   47.40
   3  -3   5  214.68    9.50
   3   3  -5  238.68   11.00
  -3   3   5  221.48    8.80
   3  -3   5  241.08   16.30
   3   3  -5  225.48   11.90
   3  -3   5  236.78   12.50
   3   3  -5  249.97   11.40
   3   3  -5  230.38   12.10
   3  -3   5  220.68    8.30
   3  -3   5  225.48   19.60
  -3   3   5  231.78   11.40
  -3   3   5  217.48    9.60
  -3  -3  -5  218.18   15.40
  -3   3   5  225.68    9.00
  -3  -3  -5  204.08    8.80
  -3  -3  -5  228.08    9.40
   3  -3   5  229.18   14.40
  -3   3   5  214.78   12.50
   3   3  -5  190.48   13.70
   3  -3   5  212.98    8.70
   3   3  -5  213.28    9.80
  -3   3   5  228.98    8.20
   3  -3   5  228.18   17.30
   3  -3  -5  248.98   17.60
   3  -3  -5  205.18   15.00
  -3   3  -5  224.08   12.50
  -3  -3   5  246.28   12.10
  -3  -3   5  240.98   12.60
   3  -3  -5  249.58   14.50
  -3  -3   5  216.28   11.20
   3  -3  -5  234.78    8.60
  -3  -3   5  245.08   13.80
   3  -3  -5  210.38    8.10
   3  -3  -5  232.38   15.90
   3  -3  -5  218.58    9.40
   3   3   5  210.68    9.60
  -3   3  -5  234.48    9.10
   3   3   5  210.88    9.40
   3   3   5  200.28    9.10
  -3   3  -5  234.18   15.40
   3   3   5  226.68   12.20
  -3   3  -5  226.18    8.30
   3  -3  -5  216.18   15.50
  -3  -3   5  232.78   10.20
  -3  -3   5  212.28   11.30
   3   3   5  243.08   11.90
   4   3  -5   23.10    2.60
  -4   3   5   28.30    5.60
   4   3  -5   24.10    4.70
  -4   3   5   23.60    2.30
   4  -3   5   28.00    7.00
  -4  -3  -5   20.20    3.30
   4   3  -5   21.40    3.20
  -4   3   5   24.00    3.30
   4  -3   5   27.20    2.20
   4  -3   5   22.40    2.10
  -4  -3  -5   22.50    3.00
   4  -3   5   23.40    3.70
   4   3  -5   32.20    3.60
  -4   3   5   23.20    2.40
   4  -3   5   28.00    2.40
  -4   3   5   19.50    5.70
   4  -3   5   21.00   13.70
   4   3  -5   23.10    2.90
   4  -3   5   12.40   12.10
   4   3  -5   26.40    5.00
   4   3   5   25.70    5.40
  -4   3  -5   22.40    2.20
   4   3   5   26.30    2.30
   4  -3  -5   25.20    9.70
  -4  -3   5   26.90    3.10
   4   3   5   25.50    3.20
  -4  -3   5   19.60    5.00
  -4  -3   5   20.60    5.70
  -4  -3   5   21.90    3.00
  -4   3  -5   30.20    8.10
   4   3   5   27.60    3.10
   4  -3  -5   23.70    2.60
  -4  -3   5   28.70    6.30
  -4   3  -5   21.80    2.70
   4  -3  -5   20.30   15.00
  -4   3  -5   24.30    2.50
  -4  -3   5   27.00    3.20
   4  -3  -5   16.90    8.00
   4  -3  -5   30.30    7.40
   4  -3  -5   24.10    2.00
  -4   3  -5   28.00    7.10
  -4  -3   5   22.50    3.90
   4   3   5   27.40    3.20
  -4  -3   5   29.20    8.80
   4  -3  -5   23.50    4.70
  -4  -3   5   22.30    6.70
   4  -3  -5   23.80    7.70
   4   3   5   23.50    4.50
  -5  -3  -5   24.40    9.90
  -5  -3  -5   23.80    3.10
   5   3  -5   25.60    2.90
   5   3  -5   23.00    2.70
  -5   3   5   22.30    2.20
   5  -3   5   22.40    2.10
   5  -3   5   20.60    2.20
   5  -3   5   22.10    2.10
  -5  -3  -5   31.90    3.20
   5   3  -5   21.10    2.50
   5  -3   5   20.90    2.30
  -5   3   5   25.40    2.60
  -5  -3  -5   23.80    8.70
  -5  -3  -5   25.20    7.90
   5   3  -5   22.60    2.70
  -5   3   5   24.00    7.70
  -5   3   5   29.70    7.40
  -5  -3  -5   26.90    2.70
   5  -3   5   20.40    4.00
   5   3  -5   18.30    4.80
  -5   3  -5   40.80   11.30
   5   3   5   35.20    6.20
   5  -3  -5   12.10   19.00
   5  -3  -5   37.70    9.70
   5   3   5   21.40    1.80
  -5  -3   5   -0.10    9.50
   5  -3  -5   13.40   11.40
   5   3   5   21.50    2.70
  -5  -3   5   18.60    8.40
  -5   3  -5   12.30   10.10
   5  -3  -5   48.10   20.80
  -5  -3   5   23.40    3.00
  -5  -3   5   27.10    2.50
  -5  -3   5   22.20    9.10
  -5  -3   5   18.80   12.10
   5  -3  -5   24.40    2.50
  -5   3  -5   25.10    2.30
   5   3   5   26.80    3.00
  -5   3  -5   24.60    2.20
   5   3   5   25.70    2.60
   5   3   5   26.20    2.80
   5   3   5   17.20    4.70
  -5  -3   5   22.00    8.80
  -5  -3   5   19.80    2.60
  -6   3   5   13.10    1.50
  -6  -3  -5   11.90    1.70
  -6  -3  -5   11.10    2.00
  -6  -3  -5   10.70    1.60
   6  -3   5   12.40    1.50
   6   3  -5   12.10    1.90
   6  -3   5   10.40    1.30
   6   3  -5   10.30    4.80
  -6   3   5   12.80    8.20
   6   3  -5    9.10    1.40
  -6  -3  -5   11.50    3.20
   6  -3   5    7.10    4.20
   6   3   5    9.90    1.50
   6  -3  -5    9.00    1.50
  -6  -3   5   17.20    4.00
  -6  -3   5   13.60    2.00
  -6   3  -5   11.50    1.50
   6   3   5   10.30    1.60
   6   3   5   10.90    1.50
  -6  -3   5   14.40    2.30
  -6  -3   5   11.40    1.50
   6   3   5   11.40    1.90
   6   3   5    9.30    1.30
  -6   3  -5   15.00    3.30
  -6   3  -5    9.60    1.30
   7   3  -5   34.00    1.90
  -7   3   5   34.10    1.60
   7   3  -5   30.20    1.60
  -7   3  -5   31.70    1.60
   7   3   5   32.30    1.80
   7  -3  -5   34.90    1.70
   7   3   5   30.50    1.60
  -7  -3   5   32.00    1.80
   0  -4  -5  316.67   13.00
   0  -4  -5  327.07   10.90
   0  -4  -5  305.47   11.90
   0  -4   5  322.77   12.60
   0  -4  -5  279.37   11.70
   0  -4   5  300.27   13.60
   0  -4   5  311.07   12.00
   0  -4   5  304.17   13.20
   0  -4   5  307.17   13.60
   0   4  -5  328.37   12.20
   0  -4  -5  306.67   13.50
   0   4  -5  321.57   12.10
   0   4   5  302.67   12.00
   0   4  -5  341.37   13.50
   1  -4   5  196.18   11.30
  -1  -4  -5  209.28    8.50
   1  -4   5  204.88    7.60
   1  -4   5  200.08    9.90
   1   4  -5  210.28    9.50
   1  -4   5  190.38   10.80
   1  -4   5  183.28   11.50
  -1  -4  -5  193.98    9.60
  -1  -4  -5  195.98    7.10
   1  -4   5  183.78   10.80
  -1  -4  -5  214.28    8.80
   1   4  -5  205.18    9.90
  -1   4   5  217.78    8.60
   1   4  -5  184.58    9.80
  -1  -4  -5  195.88    7.50
  -1  -4   5  207.08    8.50
  -1  -4   5  200.98    9.30
   1  -4  -5  214.98   13.60
  -1   4  -5  193.98    9.50
   1  -4  -5  189.08   10.10
  -1  -4   5  200.28    7.80
  -1   4  -5  207.38    7.40
   1  -4  -5  211.58    8.00
  -1  -4   5  196.78    8.60
   1  -4  -5  195.28   10.40
  -1  -4   5  193.48    9.50
   1  -4  -5  194.88   11.20
   1   4   5  220.78    9.70
   1  -4  -5  206.28   12.10
  -1   4  -5  209.98   10.80
  -1  -4   5  196.78    9.70
  -2  -4  -5  649.04   22.60
   2  -4   5  645.74   21.40
   2  -4   5  649.24   29.00
  -2  -4  -5  660.43   22.20
   2   4  -5  668.73   25.00
   2   4  -5  673.53   26.40
   2  -4   5  593.24   26.50
  -2  -4  -5  651.43   22.30
  -2  -4  -5  653.73   21.30
   2  -4   5  633.74   27.80
   2   4  -5  646.64   22.40
   2  -4   5  666.33   25.50
  -2   4   5  665.63   22.60
  -2   4   5  665.73   25.10
   2  -4   5  632.74   28.90
  -2  -4   5  648.74   23.10
  -2  -4   5  677.33   24.00
   2  -4  -5  673.33   26.90
   2  -4  -5  643.94   21.50
  -2   4  -5  632.34   24.50
  -2   4  -5  662.93   20.90
  -2  -4   5  643.74   22.70
   2  -4  -5  652.23   28.40
  -2  -4   5  634.74   24.30
  -2  -4   5  640.34   24.40
  -2  -4   5  669.03   23.10
  -2  -4   5  673.73   21.80
   2  -4  -5  646.14   27.90
   2  -4  -5  650.73   29.20
   2   4   5  644.84   24.50
   2   4   5  664.43   25.00
   2  -4  -5  637.84   22.30
   2  -4  -5  611.84   25.90
  -2   4  -5  654.93   26.10
   3  -4   5   96.49   13.90
   3  -4   5  102.59    4.90
   3   4  -5  109.59    6.00
   3  -4   5   91.89   12.70
   3  -4   5  102.69    4.20
   3  -4   5  106.89    4.60
   3  -4   5  121.19   10.80
  -3   4   5  100.39    4.60
  -3  -4  -5   93.69    5.50
  -3   4   5  102.49    5.70
   3  -4   5   81.49   10.50
  -3  -4  -5  101.69    7.40
   3  -4   5   97.39    5.10
   3  -4   5  115.59    5.80
   3  -4   5  110.89   12.10
   3   4  -5  115.29    8.50
  -3  -4  -5  107.09    7.50
   3   4  -5  109.59    8.20
   3   4  -5  101.99    5.80
  -3   4   5   98.29    8.90
   3   4  -5  117.59    7.00
  -3  -4  -5  106.79    5.90
  -3   4   5  116.39    7.90
   3  -4  -5  112.09   13.30
  -3  -4   5   98.49    4.90
  -3  -4   5  112.19    5.50
  -3  -4   5  123.69   10.80
   3  -4  -5  106.09   12.50
   3  -4  -5   86.99   10.10
   3   4   5  110.49    5.60
  -3   4  -5  108.29    4.60
   3  -4  -5  110.09   12.20
  -3  -4   5  116.69    9.10
  -3  -4   5   96.59    5.70
   3   4   5  105.39    5.50
   3   4   5  107.09    5.70
  -3  -4   5  108.59    8.40
   3  -4  -5   99.99    4.90
   3  -4  -5  102.59    4.50
   3  -4  -5   87.89   11.70
  -3  -4   5  102.19    8.60
   3   4   5  106.89    6.10
  -3  -4   5  110.99    6.70
  -3   4  -5  104.49    4.50
   3  -4  -5   95.99    5.40
  -3  -4   5  114.99    7.60
  -3   4  -5  105.99    9.60
   3   4   5  103.59    8.00
   3   4   5  118.69    9.80
   3   4   5  110.69    8.60
  -3   4  -5  110.19    5.30
  -3   4  -5  101.69   11.10
   3  -4  -5  104.69    6.00
   4   4  -5  292.97   15.50
  -4   4   5  272.87   14.80
   4   4  -5  279.67   11.60
   4  -4   5  289.57   18.50
   4  -4   5  281.27   27.50
  -4   4   5  252.47    9.60
  -4  -4  -5  257.77   12.20
  -4  -4  -5  297.57   14.90
   4  -4   5  251.47   16.00
   4   4  -5  294.97   15.40
   4   4  -5  270.67   10.90
  -4  -4  -5  290.97   14.70
  -4   4   5  280.47   10.20
   4  -4   5  253.37   11.30
  -4  -4  -5  293.57   15.20
   4  -4   5  302.57   29.90
   4   4  -5  280.87   11.40
   4  -4   5  245.08    9.70
  -4  -4  -5  267.77   11.00
  -4   4   5  290.07   16.10
   4  -4   5  279.77   10.50
   4   4  -5  282.97   11.70
  -4  -4   5  262.87   13.00
   4  -4  -5  260.47   12.30
  -4   4  -5  272.67   10.90
   4   4   5  268.87   11.20
   4  -4  -5  294.17   31.40
  -4   4  -5  278.87   17.30
   4   4   5  281.67   11.10
  -4  -4   5  256.57   20.20
  -4  -4   5  279.57   11.50
  -4  -4   5  270.67   16.20
   4  -4  -5  312.77   26.10
  -4   4  -5  277.87   10.00
   4  -4  -5  267.17   19.30
  -4  -4   5  258.77   16.20
  -4  -4   5  257.77   15.40
   4  -4  -5  270.67    9.60
   4   4   5  279.47   11.90
   4  -4  -5  268.17   10.90
   4   4   5  287.97   13.80
   4   4   5  268.97   15.40
  -4   4  -5  274.27   10.10
   4   4   5  265.97   14.80
  -4  -4   5  274.07   10.40
   4  -4  -5  275.47   21.20
  -4  -4   5  282.97   14.80
   4  -4  -5  263.07   23.30
   4   4   5  251.97    9.40
   4  -4  -5  266.57   10.20
  -5  -4  -5   25.50   15.70
  -5  -4  -5   27.10   11.80
  -5  -4  -5   25.90    7.70
  -5   4   5   15.20    7.00
   5   4  -5   26.90    3.80
   5   4  -5   27.30    5.60
  -5  -4  -5   20.90    3.90
   5  -4   5   22.00    2.00
  -5  -4  -5   27.40    3.30
   5   4  -5   23.30    2.60
   5   4  -5   19.80    2.40
  -5  -4  -5   22.70    2.60
   5   4   5   23.60    2.40
  -5   4  -5   19.90   10.10
   5  -4  -5   20.30    9.90
   5  -4  -5   36.80   17.50
  -5   4  -5   22.60    2.30
  -5  -4   5   24.50    3.80
  -5  -4   5   15.80    8.00
   5   4   5   13.10    3.60
   5   4   5   10.60    4.30
  -5  -4   5   22.60    8.20
  -5  -4   5   18.60   12.70
  -5   4  -5   26.30    3.40
   5   4   5   23.70    5.60
  -5   4  -5   23.40   14.00
   5   4   5   22.40    2.80
  -5  -4   5   21.90    4.20
  -5  -4   5   31.70    9.80
   5  -4  -5  -14.00   41.30
  -5  -4   5   23.60    3.20
   6   4  -5   33.30    2.00
  -6  -4  -5   31.00    2.30
   6  -4   5   34.90    2.20
  -6  -4  -5   39.80    4.80
  -6  -4  -5   36.40    3.10
   6  -4   5   30.30    2.00
  -6   4   5   35.30    2.20
   6  -4   5   36.30    4.20
   6   4  -5   37.70    3.00
   6   4  -5   17.80    5.00
   6   4   5   34.50    2.10
   6   4   5   34.30    2.40
  -6  -4   5   31.80    3.00
  -6  -4   5   34.50    2.60
   6   4   5   30.00    4.60
   6  -4  -5   33.60    2.40
  -6  -4   5   32.70    4.60
   6   4   5   33.30    2.30
  -6   4  -5   30.80    2.00
  -6   4  -5   32.70    2.70
  -6  -4   5   34.20    2.30
   6   4   5   36.70    2.30
   6   4   5   36.70    2.70
   7   4  -5   34.40    1.60
   7   4   5   32.70    1.70
   7  -4  -5   35.40    1.90
   0   5   5  111.59    7.70
   0  -5   5  115.19    7.50
   0   5  -5  120.89    7.80
   0  -5   5  135.19    5.40
   0  -5  -5  125.79    8.60
   0  -5  -5  128.09    5.50
   0   5  -5  127.99    6.60
   0  -5   5  121.59    8.40
   0  -5  -5  118.99    8.40
   0  -5   5  120.79    7.20
   0  -5   5  116.79    9.00
   0   5  -5  122.49    7.00
   0  -5  -5  122.49    9.10
   0  -5   5  112.39    8.50
   0  -5  -5  111.89    7.00
  -1  -5  -5  193.88    9.60
  -1  -5  -5  180.78    9.90
  -1  -5  -5  199.18    8.30
  -1  -5  -5  191.08   10.40
   1  -5   5  188.48   13.00
   1  -5   5  197.18   10.70
   1  -5   5  195.58    7.60
   1  -5   5  207.18   11.90
   1   5  -5  205.48    9.30
  -1  -5  -5  208.68    7.60
   1  -5   5  178.78   12.00
   1  -5   5  196.98   12.40
   1  -5   5  204.38    8.50
   1   5   5  190.88   10.80
  -1   5  -5  173.48   10.80
  -1  -5   5  203.98    7.70
   1  -5  -5  208.88   13.50
  -1   5  -5  183.78    7.90
  -1   5  -5  201.38    9.90
   1  -5  -5  194.38    8.10
   1  -5  -5  185.48   11.70
  -1  -5   5  186.28    9.90
   1  -5  -5  189.78   12.40
  -1  -5   5  190.68    9.10
  -1  -5   5  197.58   10.60
  -1  -5   5  188.78    8.40
  -1  -5   5  186.48   10.70
  -1  -5   5  183.88    9.10
   1   5   5  191.88    9.90
   1  -5  -5  184.08   10.90
   2   5  -5  158.58    7.00
   2   5  -5  168.48   10.00
   2   5  -5  146.39    7.10
  -2  -5  -5  155.58    6.70
  -2  -5  -5  142.69    8.10
  -2   5   5  163.58    9.00
   2   5  -5  155.18    7.70
  -2   5   5  156.78    6.60
   2  -5   5  151.28   11.20
  -2  -5  -5  152.78    8.60
   2  -5   5  163.78   13.70
   2  -5   5  156.18   14.80
  -2   5   5  155.38    6.70
   2  -5   5  162.48    7.60
   2  -5   5  149.59    5.80
   2  -5   5  146.09   12.50
  -2  -5  -5  154.68    7.00
   2  -5   5  137.69   13.50
   2  -5   5  158.58    6.60
  -2   5   5  149.99    7.00
   2  -5  -5  165.38   13.60
   2  -5  -5  155.18    7.30
  -2  -5   5  157.68    8.30
   2   5   5  164.48    8.00
   2  -5  -5  147.49   12.40
   2  -5  -5  135.89   15.10
  -2  -5   5  154.38    9.20
  -2  -5   5  150.68    6.70
   2   5   5  168.18   10.00
   2   5   5  150.88    7.00
   2  -5  -5  145.09    6.00
   2  -5  -5  157.58    6.90
  -2  -5   5  148.89   11.10
  -2  -5   5  155.88    8.90
  -2   5  -5  152.08    6.80
  -2   5  -5  143.79   11.10
   2   5   5  149.49    7.40
   2   5   5  147.79    6.90
  -2  -5   5  146.89    7.60
   2   5   5  155.58    9.40
  -2   5  -5  148.49    5.80
  -2   5  -5  150.88    5.70
  -2   5  -5  159.48   10.00
   2  -5  -5  174.18   14.70
   2  -5  -5  165.28   12.40
  -2  -5   5  153.98    9.60
  -2   5  -5  144.99    8.50
   3  -5   5  160.68   18.90
  -3   5   5  153.48   10.50
  -3  -5  -5  153.78    9.60
   3   5  -5  156.48    7.80
  -3  -5  -5  162.08    8.50
   3  -5   5  144.89    8.60
   3   5  -5  160.18    7.80
   3   5  -5  169.58   11.00
  -3   5   5  137.99    5.90
   3   5  -5  149.19    7.40
   3   5  -5  151.78   10.70
  -3  -5  -5  145.99   10.00
   3  -5   5  142.09    5.70
  -3   5   5  157.38    9.30
   3   5  -5  138.69    8.30
   3   5  -5  144.69    7.00
   3  -5   5  184.38   19.80
   3  -5   5  144.59   14.30
   3  -5   5  159.98   17.70
  -3   5   5  144.59    6.60
   3  -5   5  156.28    6.60
   3  -5   5  148.09    6.40
   3  -5   5  153.98   14.00
   3   5  -5  140.09    7.00
  -3  -5   5  157.78   15.20
   3  -5  -5  160.48    6.70
  -3   5  -5  148.69    6.70
   3   5   5  144.19    6.10
  -3  -5   5  149.88   10.90
  -3  -5   5  159.18    7.20
   3  -5  -5  174.18   17.30
   3   5   5  158.38    7.90
  -3   5  -5  149.99    6.00
  -3   5  -5  163.08   11.70
  -3  -5   5  144.89    9.10
  -3  -5   5  137.99    6.30
   3   5   5  151.08    7.30
  -3  -5   5  153.08    8.60
   3  -5  -5  156.18    7.90
   3   5   5  141.99    9.90
  -3   5  -5  154.38    5.90
  -3  -5   5  159.78   10.40
  -3   5  -5  174.18   13.50
   3  -5  -5  149.99    6.10
   3   5   5  152.78    8.00
  -3  -5   5  150.98    7.30
   3   5   5  139.59    7.10
   3  -5  -5  174.88   19.40
   3  -5  -5  131.49    6.70
   3  -5  -5  144.09   14.80
   3   5   5  147.79    7.00
   3  -5  -5  146.39   15.00
   3  -5  -5  158.08   17.40
  -4  -5  -5  136.59   14.30
   4   5  -5  142.99    7.10
   4  -5   5  152.08   15.20
   4   5  -5  148.69   11.00
  -4  -5  -5  127.59   13.60
   4   5  -5  129.59   10.90
   4   5  -5  141.39    7.30
  -4   5   5  150.58   11.60
   4   5  -5  152.08    7.50
   4   5  -5  141.79    6.90
  -4  -5  -5  137.59    8.50
   4  -5   5  136.69   13.00
   4   5  -5  144.99    8.80
   4  -5   5  139.59    6.30
  -4  -5  -5  145.79    7.20
  -4  -5  -5  149.69   10.30
  -4   5   5  139.29    5.90
   4   5  -5  135.79    7.00
  -4   5   5  150.18   12.20
   4  -5  -5  111.19   19.20
  -4  -5   5  145.49   11.00
   4   5   5  152.98    7.90
   4   5   5  139.99   10.50
  -4   5  -5  139.19    5.90
   4  -5  -5  143.29    5.70
  -4   5  -5  166.18   15.70
  -4   5  -5  140.89   13.90
   4   5   5  149.99   11.70
   4   5   5  145.79    7.30
   4   5   5  144.49    7.60
   4   5   5  147.59    7.80
  -4  -5   5  141.19    6.40
  -4  -5   5  147.59   12.80
   4  -5  -5  132.89   15.70
  -4  -5   5  150.78   13.90
  -4  -5   5  136.29    7.10
   4  -5  -5  136.89   19.60
   4   5   5  137.09    7.00
   4  -5  -5  149.99    6.80
  -4   5  -5  144.09    5.80
   4   5   5  138.39    6.00
   4  -5  -5  134.39    6.30
   4  -5  -5  132.59   17.30
  -4   5  -5  135.59    7.20
  -4  -5   5  136.09    7.20
  -4  -5   5  147.69    9.20
   4  -5  -5  134.19   24.20
   4   5   5  149.99    6.50
   4  -5  -5  136.99    8.90
  -5   5   5  154.78    6.20
  -5   5   5  151.38   13.20
   5  -5   5  159.48    6.60
   5   5  -5  159.58    7.50
  -5  -5  -5  155.58    7.70
   5   5  -5  157.58    6.80
   5   5  -5  150.78    6.90
  -5  -5  -5  156.28    9.20
   5  -5   5  155.58    6.10
   5   5  -5  151.18    6.70
  -5  -5  -5  154.28    6.70
   5   5  -5  136.79   11.20
   5   5  -5  165.88    7.50
   5   5   5  152.58    7.70
  -5  -5   5  165.48    9.60
  -5  -5   5  146.59    7.20
   5   5   5  167.08   11.10
  -5   5  -5  168.48    6.30
   5   5   5  151.58    7.20
   5  -5  -5  151.28    6.80
   5   5   5  153.58    6.70
   5   5   5  160.18    7.20
   5   5   5  171.18   11.90
   5  -5  -5  164.88   16.60
  -5   5  -5  160.08   17.20
  -5  -5   5  141.69    7.60
   5   5   5  157.58    7.30
  -5   5  -5  152.48    6.10
  -5  -5   5  158.88    6.70
   5   5   5  150.28    6.20
   6   5  -5   16.20    1.70
   6  -5   5   19.20    3.70
  -6  -5  -5   22.60    4.40
  -6   5   5   23.00    1.40
   6   5  -5   21.30    1.90
   6  -5   5   20.80    1.60
   6   5  -5   21.00    6.40
  -6  -5  -5   23.70    1.80
   6   5  -5   21.90    1.80
  -6  -5  -5   20.30    2.40
   6   5   5   24.20    1.80
  -6  -5   5   21.20    4.10
   6  -5  -5   21.20    1.70
   6  -5  -5   20.20    1.80
  -6  -5   5   20.80    2.00
   6   5   5   22.40    1.70
   6   5   5   21.70    1.90
   6   5   5   19.70    1.60
  -6   5  -5   21.00    1.50
   6   5   5   22.50    2.00
  -6  -5   5   24.10    1.80
   6   5   5   19.60    4.20
   0  -6  -5   16.80    6.80
   0   6   5   15.40    3.00
   0   6  -5   19.70    3.80
   0  -6  -5   16.50    5.60
   0   6   5   19.50    2.50
   0  -6   5   26.50    5.90
   0   6   5   17.50    2.00
   0   6   5   20.60    2.90
   0  -6  -5   22.10    5.20
   0  -6   5   13.60    5.40
   0  -6   5   21.90    6.10
   0   6  -5   20.40    2.30
   0  -6  -5   15.30    1.90
   0   6   5   17.30    2.30
   0  -6  -5   19.20    4.00
   0  -6   5   17.00    1.80
   0  -6  -5   14.90    2.20
   0   6  -5   19.90    2.40
   0   6   5   16.50    2.60
   0  -6   5   11.90    2.20
   0  -6   5   15.00    1.70
   0  -6   5   12.70    3.90
   0  -6   5   18.60    4.50
   0  -6   5   13.20    2.30
   0   6  -5   12.60    3.60
   0   6  -5   15.70    2.20
  -1   6   5   98.89    5.00
   1  -6   5  101.59    4.40
  -1  -6  -5  109.09    5.30
  -1   6   5   91.09    5.60
  -1  -6  -5   85.69    9.00
  -1  -6  -5  102.59    8.80
   1  -6   5   98.59    4.90
   1  -6   5   96.89   10.50
   1   6  -5   99.59    7.90
  -1  -6  -5   96.49    4.80
   1  -6   5   89.09   16.70
  -1  -6  -5  101.89    7.10
   1  -6   5  115.79   10.10
   1  -6   5   99.79    5.90
   1  -6   5  106.69   10.40
   1   6  -5   97.59    5.90
   1  -6   5   83.09   15.00
   1   6  -5  107.29    5.50
   1   6  -5   95.89    5.50
  -1   6   5  100.39    6.40
   1   6   5   98.59    7.70
   1  -6  -5   99.69   11.40
   1  -6  -5  102.99    5.60
   1   6   5  112.19    7.10
  -1  -6   5   97.69    7.90
  -1  -6   5  106.39    8.50
  -1  -6   5  143.79   15.20
  -1  -6   5   83.39   13.40
  -1   6  -5  103.59    6.60
   1   6   5  116.89    7.90
  -1  -6   5   88.79    4.80
  -1  -6   5  105.69   10.90
   1   6   5  102.59    5.60
   1  -6  -5   95.29   11.70
  -1   6  -5   97.89    4.10
  -1   6  -5   95.49    5.00
  -1   6  -5  113.89    8.80
  -1   6  -5  103.39    5.30
   1  -6  -5  100.69   10.40
   1   6   5   90.79    6.40
   1   6   5   93.49    4.80
   1   6   5   98.69    5.40
  -1  -6   5   99.19    5.00
  -1  -6   5  108.59    6.00
  -1  -6   5   92.79    4.40
   1  -6  -5   84.49   13.50
   2  -6   5  188.88   14.00
   2   6  -5  155.48    7.30
  -2  -6  -5  163.88    7.50
  -2  -6  -5  163.28   11.10
   2  -6   5  164.08    7.00
   2   6  -5  176.38   10.60
   2  -6   5  170.68    8.40
   2  -6   5  160.18    6.30
   2   6  -5  165.78    7.50
  -2  -6  -5  169.38    8.50
  -2   6   5  151.18    6.20
  -2   6   5  162.08    7.60
   2   6  -5  166.58    7.70
   2  -6   5  170.68   16.80
   2  -6   5  197.08   18.40
  -2   6   5  177.48    8.50
   2  -6   5  168.28   16.90
   2   6  -5  164.68    7.90
   2  -6   5  168.78    6.80
  -2  -6  -5  158.28   10.40
  -2   6   5  150.18    8.20
  -2   6   5  165.18    7.30
   2   6  -5  168.58    8.20
  -2  -6  -5  153.38    6.90
   2  -6   5  159.78   14.80
  -2  -6   5  163.18   11.50
   2  -6  -5  181.58   15.30
  -2  -6   5  165.08   16.00
  -2   6  -5  157.38    7.30
  -2   6  -5  167.08    7.40
  -2  -6   5  162.48    8.50
   2   6   5  169.68   10.90
  -2  -6   5  155.18    9.50
  -2  -6   5  168.98   11.10
  -2   6  -5  159.58    6.20
   2   6   5  178.88    7.70
   2  -6  -5  184.88   17.50
   2   6   5  157.28   10.30
  -2  -6   5  152.38    6.60
   2  -6  -5  163.08    8.10
   2  -6  -5  170.48   15.90
  -2  -6   5  154.28    7.30
   2  -6  -5  168.08    7.10
   2  -6  -5  170.08   17.40
  -2  -6   5  167.98    7.40
  -2   6  -5  163.38   11.90
  -2   6  -5  170.18   10.80
   2   6   5  154.08    7.50
   2   6   5  165.08    7.70
   2   6   5  163.88    8.20
   2  -6  -5  163.98   14.40
  -2  -6   5  159.68   10.70
   2   6   5  149.59    7.10
   2  -6  -5  159.38    6.40
   3  -6   5  120.99    5.00
   3  -6   5  118.69    5.80
   3  -6   5  127.79   13.50
   3   6  -5  122.89    8.00
   3   6  -5  122.79    6.90
   3   6  -5  123.39    6.90
   3   6  -5  125.79    6.50
   3  -6   5  115.89    8.50
  -3  -6  -5  108.59   12.10
   3  -6   5  107.39   21.80
  -3   6   5  125.39    9.50
  -3   6   5  121.09    6.10
   3  -6   5  117.59    5.60
   3   6  -5  132.89   10.30
   3  -6   5  114.89   16.80
  -3  -6  -5  117.09    6.10
  -3   6   5  112.49    5.20
   3  -6   5  114.49   16.10
   3   6  -5  122.79    6.20
   3  -6   5  128.59   15.00
   3   6  -5  117.79    9.90
  -3  -6  -5  108.89   11.40
   3   6  -5  118.99    6.70
  -3  -6  -5  123.89    7.10
  -3  -6  -5  120.59    8.10
  -3  -6   5  123.89   12.40
  -3   6  -5  113.09   12.50
  -3  -6   5  137.49   11.80
   3   6   5  128.69   10.50
   3  -6  -5  122.19    5.90
   3  -6  -5  119.29    7.10
  -3  -6   5  117.99    7.80
   3  -6  -5  121.99    5.20
   3  -6  -5  170.08   19.30
   3  -6  -5  114.59    5.90
   3  -6  -5  119.79   15.00
  -3  -6   5  128.59    5.70
   3   6   5  133.69    9.90
  -3  -6   5  119.69    6.40
  -3   6  -5  125.79   11.90
   3   6   5  120.39    6.10
  -3  -6   5  128.69    9.40
   3  -6  -5  127.49   19.20
  -3   6  -5  123.89    5.10
   3   6   5  131.69    7.20
   3   6   5  116.79    5.50
   3   6   5  129.89    7.20
  -3  -6   5  115.79    9.50
   3  -6  -5  131.49   15.40
  -3  -6   5  129.49   11.80
   3   6   5  128.69    6.70
  -3   6  -5  116.49    7.30
   4   6  -5   46.90    3.60
  -4   6   5   42.30    7.00
   4   6  -5   41.90    4.80
   4   6  -5   49.60    7.50
  -4   6   5   44.50    2.60
  -4  -6  -5   48.10    3.90
   4  -6   5   38.00   13.50
   4   6  -5   41.60    3.50
   4  -6   5   41.70    2.80
   4   6  -5   37.80    3.40
   4  -6   5   43.80   11.10
  -4  -6  -5   44.70    5.20
   4   6  -5   46.50    4.00
   4   6  -5   47.20    4.00
   4  -6   5   45.70    3.10
  -4  -6  -5   55.29    6.50
   4  -6   5   28.90   20.50
   4  -6   5   49.10   23.70
  -4  -6  -5   47.90    4.20
   4   6   5   53.59    4.40
  -4  -6   5   46.50    3.30
   4  -6  -5   45.80    3.20
  -4  -6   5   54.29    5.80
  -4  -6   5   49.80    4.10
   4  -6  -5   46.90    5.70
  -4  -6   5   38.60   12.10
   4  -6  -5   47.90    2.60
   4   6   5   43.40    3.70
  -4  -6   5   55.99    7.60
   4  -6  -5   44.30   19.00
   4   6   5   45.20    3.00
   4   6   5   47.70    2.90
   4  -6  -5   14.10   13.40
   4  -6  -5   45.10    3.50
  -4  -6   5   46.10    3.80
  -4   6  -5   49.00    2.70
   4   6   5   50.89    4.30
  -4  -6   5   49.40   10.60
   4   6   5   48.00    3.80
  -4  -6   5   52.19    9.60
   4  -6  -5   36.00   19.40
  -4   6  -5   41.50    9.70
   4  -6  -5   46.30   13.90
   4   6   5   48.40    4.20
   4   6   5   48.80    7.40
   5   6  -5   80.49    4.60
  -5  -6  -5   69.49    4.80
  -5  -6  -5   77.79    7.00
   5   6  -5   69.99    4.00
   5   6  -5   79.79    8.30
   5  -6   5   84.99    3.90
  -5   6   5   74.09    3.30
   5   6  -5   76.89    4.30
   5  -6   5   75.39    3.60
   5   6  -5   67.39    4.30
  -5   6   5   71.49    8.60
   5   6   5   77.39    7.80
   5   6   5   68.99    4.60
  -5  -6   5   76.29    4.00
  -5   6  -5   81.19    3.50
  -5  -6   5   74.59    4.40
   5  -6  -5   73.99    3.90
   5   6   5   78.89    3.80
   5   6   5   73.99    3.50
  -5   6  -5   57.59   11.70
   5   6   5   80.19    8.50
  -5  -6   5   66.29    8.80
  -5  -6   5   79.99    5.00
   5   6   5   72.09    4.40
   5   6   5   81.29    4.40
   5   6   5   75.09    4.40
   5  -6  -5   84.99   21.90
  -6  -6  -5    9.60    1.10
   6   6  -5   10.90    1.20
   6  -6   5   11.00    1.10
  -6  -6  -5   10.10    1.70
   6   6  -5    9.40    1.40
   6   6   5   11.20    1.20
  -6  -6   5    8.90    1.60
  -6  -6   5   13.70    1.20
   6   6   5    9.70    1.20
   6   6   5   11.90    1.50
  -6  -6   5   10.10    1.20
  -6   6  -5    9.30    0.90
   6   6   5   10.30    1.10
   0  -7   5    8.20    2.20
   0  -7   5    8.70    1.40
   0  -7   5   11.10    1.80
   0  -7  -5    0.40    9.00
   0  -7   5   17.90    6.50
   0   7   5   10.50    2.00
   0  -7  -5   12.10    7.50
   0  -7   5    5.80    5.20
   0   7  -5    9.80    2.10
   0   7  -5   11.50    3.70
   0  -7  -5   13.30    6.80
   0   7  -5    8.30    1.70
   0   7  -5   11.90    1.90
   0  -7   5    4.30    7.10
   0   7  -5    5.10    2.50
   0   7   5    9.10    1.80
   0   7   5    8.40    1.60
   0  -7  -5    7.60    1.60
   0   7   5   10.60    1.70
   0  -7   5    4.60    4.90
   0  -7  -5    9.30    2.10
   0   7   5    5.70    2.20
   0  -7  -5    8.60    1.90
   0  -7  -5   10.80    5.00
   0  -7   5   10.30    1.90
   0   7   5    6.10    2.90
   0   7   5    5.80    1.80
   0  -7  -5   10.60    1.70
   0  -7   5   13.80    7.00
   1  -7   5  292.17   11.40
  -1   7   5  297.87   11.50
   1  -7   5  288.87   10.60
   1   7  -5  299.17   12.90
   1  -7   5  258.67   11.00
   1  -7   5  292.67   11.70
   1  -7   5  309.37   12.90
  -1   7   5  284.87   12.60
  -1   7   5  320.07   12.30
   1  -7   5  291.37   21.20
   1  -7   5  292.07   17.60
  -1   7   5  290.47   11.60
   1   7  -5  270.37   11.90
   1   7  -5  297.57   12.50
   1  -7   5  286.27   19.60
  -1  -7  -5  306.67   14.80
   1  -7   5  310.77   19.40
  -1   7   5  280.67   11.60
   1  -7   5  316.57   20.40
  -1   7   5  300.47   13.70
  -1  -7  -5  312.67   17.40
  -1  -7  -5  309.97   12.10
   1   7  -5  307.17   12.00
   1   7  -5  294.07   11.30
  -1  -7  -5  318.57   11.20
   1   7  -5  313.77   15.30
  -1  -7  -5  293.97   18.20
  -1   7  -5  295.07   11.70
   1  -7  -5  308.97   12.60
  -1  -7   5  299.07   11.60
   1  -7  -5  302.17   21.30
   1   7   5  283.67   14.40
  -1   7  -5  287.87   11.60
   1  -7  -5  307.17   20.80
   1  -7  -5  308.97   18.20
  -1   7  -5  293.87   10.30
  -1  -7   5  308.67   13.00
   1   7   5  303.97   12.00
   1   7   5  304.17   14.10
  -1   7  -5  307.67   13.80
   1   7   5  292.57   15.20
   1  -7  -5  291.17   29.10
   1  -7  -5  292.87   10.70
   1   7   5  306.17   12.20
  -1  -7   5  300.47   17.30
  -1   7  -5  301.07   14.70
  -1   7  -5  274.07   11.60
  -1  -7   5  317.17   16.00
  -1  -7   5  294.07   11.30
  -1  -7   5  302.07   18.40
   1  -7  -5  304.57   11.30
  -1  -7   5  298.97   10.90
   1  -7  -5  302.87   20.00
  -1  -7   5  298.37   15.50
   1   7   5  287.67   11.20
   1   7   5  286.37   10.80
   1   7   5  307.47   11.70
   2  -7   5  719.33   38.30
   2  -7   5  722.83   23.70
  -2  -7  -5  729.33   27.20
  -2  -7  -5  705.73   24.30
   2  -7   5  701.33   36.90
   2   7  -5  725.33   25.90
   2  -7   5  729.63   24.20
   2   7  -5  699.93   24.90
   2   7  -5  752.52   25.20
  -2   7   5  731.23   24.90
   2   7  -5  736.83   29.50
   2  -7   5  730.83   24.70
   2  -7   5  743.83   33.10
  -2  -7  -5  706.73   25.50
  -2   7   5  723.63   24.90
  -2  -7  -5  712.73   30.60
   2   7  -5  688.93   29.10
   2  -7   5  721.53   35.30
   2  -7   5  728.13   26.30
   2   7  -5  721.73   25.30
  -2  -7  -5  735.63   29.70
  -2  -7   5  670.53   32.60
  -2  -7   5  745.73   30.60
   2   7   5  759.12   30.30
  -2   7  -5  726.23   25.00
   2  -7  -5  694.43   38.00
   2  -7  -5  724.13   34.60
  -2  -7   5  702.93   28.90
   2  -7  -5  731.03   36.40
  -2  -7   5  732.13   28.40
  -2   7  -5  707.43   26.60
   2  -7  -5  731.93   35.10
   2   7   5  730.23   25.20
   2   7   5  765.32   26.70
  -2  -7   5  767.92   26.50
   2   7   5  728.43   25.40
   2  -7  -5  726.03   24.60
   2   7   5  739.23   25.10
  -2   7  -5  744.53   29.40
  -2  -7   5  694.33   24.00
  -2  -7   5  711.53   26.70
   2  -7  -5  719.93   26.10
  -2   7  -5  707.73   23.40
  -2  -7   5  737.23   31.60
   2   7   5  724.83   25.20
   2  -7  -5  717.03   23.80
   2   7   5  704.33   28.60
   2   7   5  739.03   26.00
  -2   7  -5  714.53   26.40
   2  -7  -5  747.83   39.10
  -3  -7  -5   30.60    4.10
   3   7  -5   39.60    3.50
   3  -7   5   30.10   11.90
   3  -7   5    9.10   15.80
  -3  -7  -5   35.50    3.50
   3   7  -5   32.00    6.10
   3   7  -5   33.00    3.10
   3  -7   5   40.00    2.80
  -3   7   5   34.40    2.10
   3   7  -5   29.40    3.20
   3   7  -5   36.70    4.30
   3  -7   5   23.00   10.50
  -3  -7  -5   36.60    5.70
   3  -7   5   35.10    3.30
   3  -7   5   37.80    2.60
   3  -7   5   39.90   14.40
   3   7  -5   35.10    3.70
  -3   7   5   39.40    3.20
   3  -7   5   32.10    2.30
   3   7  -5   39.60    3.80
   3   7  -5   28.40    5.90
   3  -7   5   21.20    6.10
  -3   7  -5   44.30    7.80
   3  -7  -5   43.10    3.20
   3  -7  -5   27.40   15.80
   3  -7  -5   21.60   15.20
  -3  -7   5   35.20    3.50
   3  -7  -5   31.50    4.30
  -3  -7   5   36.10    2.80
   3  -7  -5   53.69   14.10
  -3  -7   5   23.70    4.10
   3  -7  -5   54.99   14.60
  -3   7  -5   31.40    8.50
   3   7   5   32.70    3.70
   3   7   5   32.50    3.70
  -3  -7   5   30.70    9.50
   3   7   5   33.20    3.40
   3   7   5   37.80    3.40
  -3  -7   5   40.50    9.40
   3   7   5   34.20    5.80
   3  -7  -5   38.40    2.50
  -3   7  -5   37.80    2.30
   3   7   5   26.90    5.70
   3  -7  -5   47.20   15.20
  -3  -7   5   19.60   10.20
  -3  -7   5   37.40    6.20
   3   7   5   29.90    3.20
   3  -7  -5   39.00    3.10
  -3  -7   5   35.90    3.50
   4  -7   5   35.40    2.50
  -4   7   5   36.70    2.00
   4   7  -5   34.00    3.10
   4   7  -5   36.60    4.20
   4   7  -5   38.40    3.30
   4  -7   5   39.70   12.70
   4   7  -5   27.40    2.90
   4   7  -5   35.20    3.00
   4   7  -5   41.80    6.50
   4   7  -5   38.60    6.40
   4   7  -5   34.30    3.30
  -4  -7  -5   34.30    3.30
   4  -7   5   34.00    2.50
   4   7  -5   33.30    2.80
  -4  -7  -5   35.20    5.10
   4   7   5   38.10    3.20
   4  -7  -5   37.40    2.70
   4   7   5   31.00    6.10
   4  -7  -5    6.20   15.00
  -4  -7   5   37.50    2.90
  -4   7  -5   36.50    2.20
  -4   7  -5   40.20    8.50
  -4  -7   5   38.50    3.30
   4   7   5   34.50    3.50
   4  -7  -5   35.60    2.20
   4   7   5   33.80    2.60
   4   7   5   35.10    3.50
  -4  -7   5   31.70    3.40
   4   7   5   39.20    3.30
   4   7   5   31.00    3.40
   4   7   5   41.10    6.10
   4  -7  -5   38.40    3.20
  -4  -7   5   35.30    5.30
   4   7   5   38.70    3.70
  -5  -7  -5   33.70    4.70
   5  -7   5   32.50    2.10
   5  -7   5   35.70    2.10
   5   7  -5   30.10    2.20
   5   7  -5   34.40    5.80
   5   7  -5   34.50    2.60
   5   7  -5   32.30    2.40
  -5  -7  -5   31.90    2.50
   5   7  -5   38.10    2.80
   5   7   5   32.60    2.60
  -5  -7   5   34.00    3.10
   5  -7  -5   30.50    2.10
   5   7   5   32.70    2.10
  -5  -7   5   29.20    2.60
   5   7   5   24.00    5.20
   5   7   5   26.90    5.10
  -5  -7   5   26.80    4.50
   5   7   5   33.30    2.70
   5   7   5   34.20    2.60
  -5   7  -5   33.00    1.90
  -5  -7   5   34.00    2.30
   5   7   5   28.40    2.70
   6  -7   5    6.30    0.80
   6   7   5    4.60    0.80
  -6  -7   5    5.10    0.60
   0   8   5  148.99   10.40
   0   8   5  138.69    6.30
   0  -8   5  128.19   14.00
   0   8  -5  148.99    7.20
   0  -8   5  160.18   18.30
   0   8   5  146.79    6.80
   0  -8  -5  135.69   15.70
   0  -8  -5  140.39    6.30
   0   8   5  154.88    8.10
   0  -8  -5  155.38   14.40
   0  -8   5  146.49   15.30
   0  -8  -5  147.69    6.10
   0  -8   5  150.68   16.20
   0  -8  -5  122.79   18.90
   0  -8  -5  141.69    7.90
   0  -8   5  154.68    6.70
   0  -8   5  155.58    7.20
   0   8   5  146.29    7.40
   0   8  -5  134.29    7.60
   0  -8  -5  182.08   19.70
   0  -8   5  167.58   16.50
   0  -8   5  151.28    8.50
   0   8   5  153.68    7.50
   0   8   5  144.49    7.20
   0   8  -5  137.19   10.50
   0   8  -5  135.79    7.40
   0  -8   5  153.48    6.20
   0   8  -5  146.29    7.10
   1   8  -5   45.60    6.20
   1  -8   5   48.30   14.50
  -1   8   5   45.10    3.50
   1   8  -5   42.70    3.60
  -1   8   5   39.60    3.60
   1  -8   5   43.20    3.50
  -1   8   5   47.70    3.60
  -1  -8  -5   57.49   12.90
  -1  -8  -5   42.10    3.30
   1  -8   5   45.70    3.10
  -1   8   5   39.60    5.60
   1   8  -5   45.30    7.10
  -1  -8  -5   38.20    4.40
   1  -8   5   60.19   13.40
  -1  -8  -5   43.90   11.60
   1  -8   5   47.40    3.70
  -1   8   5   45.60    3.60
   1  -8   5   37.40    4.60
   1  -8   5   45.60   12.20
  -1  -8  -5   49.40    4.20
   1   8  -5   42.60    3.60
  -1   8   5   37.70    4.30
   1   8  -5   44.40    4.20
  -1   8   5   46.60    3.40
   1   8  -5   49.70    4.40
   1  -8   5   44.60    2.80
   1  -8   5   32.90   10.40
  -1  -8  -5   49.00    3.20
  -1  -8  -5   42.70    7.80
  -1   8  -5   44.00    4.20
  -1   8  -5   36.70    5.60
  -1  -8   5   46.70    9.30
   1   8   5   45.90    3.90
   1   8   5   46.40    3.10
  -1  -8   5   50.99   11.10
   1  -8  -5   38.60    4.30
   1  -8  -5   34.60   15.40
  -1  -8   5   39.90    9.10
   1  -8  -5   48.40   12.20
  -1  -8   5   46.60    3.00
  -1  -8   5   29.70   12.50
   1  -8  -5   37.90    9.80
  -1  -8   5   46.20    4.90
  -1   8  -5   41.00    3.50
   1   8   5   41.40    3.80
   1  -8  -5   48.80    3.50
   1   8   5   45.10    3.50
   1  -8  -5   33.80   12.00
  -1  -8   5   29.60   12.50
  -1   8  -5   43.90    2.80
  -1  -8   5   47.80    3.60
   1   8   5   48.00    3.90
  -1   8  -5   42.90    3.60
   1   8   5   46.50    7.00
  -1  -8   5   44.70    3.40
   1  -8  -5   41.90    2.80
   1   8   5   32.70    5.90
   1   8   5   43.00    3.30
   1   8   5   50.49    4.50
  -2  -8  -5  267.37   13.10
  -2  -8  -5  287.97   23.60
   2  -8   5  284.97   11.20
  -2   8   5  275.87   11.10
   2  -8   5  268.87   26.30
   2   8  -5  281.47   15.90
   2  -8   5  311.77   27.00
   2  -8   5  289.67   10.30
   2   8  -5  283.37   11.50
   2  -8   5  276.57   13.20
   2  -8   5  288.57   10.80
  -2   8   5  290.57   11.40
   2  -8   5  267.27   23.70
  -2  -8  -5  277.17   11.20
   2  -8   5  284.47   10.90
  -2  -8  -5  321.27   16.90
   2   8  -5  294.67   11.50
   2   8  -5  289.07   12.20
   2  -8   5  303.37   24.80
   2   8  -5  280.27   11.80
  -2   8   5  264.47   13.60
   2  -8   5  306.07   28.50
  -2  -8  -5  267.37   10.50
  -2  -8  -5  272.47   25.40
   2   8  -5  271.67   15.80
   2   8  -5  283.07   11.70
   2   8   5  292.27   12.40
  -2  -8   5  285.17   11.70
   2   8   5  277.17   12.60
   2   8   5  280.27   10.60
  -2   8  -5  295.47   11.90
   2   8   5  280.37   11.50
   2   8   5  283.77   11.70
   2  -8  -5  323.37   29.10
   2  -8  -5  266.07   27.50
  -2  -8   5  279.97   10.60
  -2   8  -5  289.47   10.00
   2   8   5  244.88   15.60
   2  -8  -5  301.47   28.50
   2  -8  -5  291.07   11.30
   2  -8  -5  263.07   25.80
   2  -8  -5  304.97   15.20
  -2   8  -5  283.37   14.10
  -2  -8   5  287.87   17.80
  -2   8  -5  262.07   10.90
  -2  -8   5  271.57   21.90
  -2  -8   5  313.17   21.60
   2  -8  -5  299.67   28.30
  -2   8  -5  273.27   14.50
   2   8   5  292.27   15.50
   2  -8  -5  290.87   10.40
   2   8   5  284.77   11.50
   2   8   5  287.17   11.80
  -2  -8   5  322.77   22.90
  -2  -8   5  236.18   13.30
  -2  -8   5  300.57   11.50
   3   8  -5    8.60    2.30
   3   8  -5   12.50    2.20
   3   8  -5    6.70    4.70
  -3  -8  -5   11.90    2.30
  -3   8   5   11.40    1.90
   3  -8   5    9.80    1.60
   3  -8   5   10.80    1.60
   3   8  -5    9.00    2.20
   3  -8   5   16.60   21.10
   3  -8   5    1.60   19.90
   3  -8   5   24.20   12.80
   3   8  -5   11.00    5.00
  -3  -8  -5   16.70    2.10
   3  -8   5   10.10    1.40
   3  -8   5    0.30   15.50
   3   8  -5   11.80    2.20
  -3  -8  -5    8.80    3.20
   3   8  -5   11.80    1.80
  -3  -8  -5   15.30    7.80
   3   8  -5    7.30    1.90
   3   8  -5   11.80    2.00
  -3   8   5    9.90    3.10
   3   8   5   11.90    2.30
  -3   8  -5   16.10    4.90
   3   8   5   10.60    1.80
   3   8   5    7.30    4.80
   3  -8  -5   11.30    1.50
   3   8   5    8.50    2.00
   3   8   5   18.20    4.80
  -3  -8   5   -3.40   13.00
   3  -8  -5   12.40    1.80
   3  -8  -5    6.30   18.00
  -3  -8   5    6.90   12.40
   3  -8  -5   38.10   26.50
  -3  -8   5   10.90    1.90
  -3  -8   5   12.60    3.60
   3   8   5   10.70    2.10
  -3   8  -5    9.50    1.20
   3  -8  -5   19.10   18.50
   3  -8  -5   10.80    3.40
   3  -8  -5    4.20   18.10
  -3  -8   5   10.80    2.20
   3   8   5   10.50    2.00
  -3  -8   5   11.50    1.80
  -3  -8   5   10.70    8.70
  -4   8   5   17.20    4.30
  -4  -8  -5   20.30    4.10
   4   8  -5   14.20    5.30
   4  -8   5   18.30    1.80
  -4  -8  -5   19.60    2.10
   4  -8   5   36.30   14.60
   4   8  -5   14.10    2.10
   4  -8   5   17.90    1.70
  -4  -8  -5   16.10    2.50
   4   8  -5   20.30    2.30
   4   8  -5   19.70    5.70
   4   8  -5   20.00    2.30
   4   8   5   15.10    4.90
  -4   8  -5   19.50    1.60
  -4  -8   5   18.30    2.20
   4  -8  -5   15.60    1.90
  -4  -8   5   18.10    4.20
   4  -8  -5   15.00   17.50
   4   8   5   14.30    2.00
   4  -8  -5   17.20    3.10
   4   8   5   17.30    2.40
   4   8   5   21.70    2.20
  -4  -8   5   18.90    1.90
   4   8   5   17.00    2.20
  -4  -8   5   16.00    2.20
   4   8   5   13.60    4.70
   4   8   5   18.50    2.30
   4  -8  -5   19.00    1.40
   5  -8   5   42.60    2.30
   5   8  -5   38.60    2.30
  -5  -8  -5   44.00    2.40
   5  -8   5   40.00    2.10
   5   8   5   42.90    3.30
   5   8   5   45.40    2.80
  -5  -8   5   39.30    2.80
   5  -8  -5   45.70    2.20
  -5  -8   5   43.80    3.10
   5  -8  -5   43.40    2.30
  -5   8  -5   43.60    2.80
  -5   8  -5   45.30    1.90
  -5  -8   5   45.00    2.40
   5   8   5   43.20    2.70
   5   8   5   43.00    2.60
   0   9  -5   52.49    8.40
   0  -9   5   68.19   17.10
   0  -9  -5   59.99   17.40
   0  -9  -5   63.09    4.50
   0   9  -5   61.29    4.10
   0   9   5   54.89    4.40
   0  -9   5   57.49    3.30
   0   9  -5   67.29    8.20
   0  -9   5   39.90   14.70
   0   9   5   58.09    4.00
   0  -9  -5   56.69    3.90
[truncated: 1,438,804 more chars]
