# Supplementary material for: Ph2SCCO: A New Versatile CCO‐Fragment Transfer Reagent
Source: Angew Chem Int Ed Engl. 2025 Oct 10;64(47):e202518689. doi: 10.1002/anie.202518689 (PMC12624311; doi:10.1002/anie.202518689)
Supplement: Supplementary file 2 — Supporting Information [file ANIE-64-e202518689-s002.zip › 10b_finalcif_file007.cif]

data_10b_sq_465-p21c-3
_audit_contact_author_name       'Patrick W. Antoni'
_audit_contact_author_phone      ?
_audit_contact_author_email      patrick.antoni@tu-dortmund.de
_audit_contact_author_address    
;Faculty of Chemistry and Chemical Biology
TU Dortmund University
Otto-Hahn-Str. 6
44227 Dortmund
Germany
;
_audit_creation_method           
;FinalCif V152 by Daniel Kratzert, Freiburg 2025, 
https://dkratzert.de/finalcif.html
;
_publ_contact_author_id_orcid    ?
_publ_section_references         
;
Dolomanov, O.V., Bourhis, L.J., Gildea, R.J, Howard, J.A.K. & Puschmann, H.
 (2009), J. Appl. Cryst. 42, 339-341.

Sheldrick, G.M. (2008). Acta Cryst. A64, 112-122.

Sheldrick, G.M. (2015). Acta Cryst. A71, 3-8.
;
_shelx_SHELXL_version_number     2019/3
_chemical_name_systematic        
rac-methyl(1R,5S,6R)-2-oxo-3-tosyl-3-azabicyclo[3.1.0]hexane-6-carboxylate
_chemical_name_common            ?
_chemical_formula_sum            'C14 H15 N O5 S'
_chemical_formula_moiety         'C14 H15 N O5 S'
_chemical_formula_weight         309.33
_chemical_melting_point          ?
_space_group_crystal_system      monoclinic
_space_group_IT_number           14
_space_group_name_H-M_alt        'P 1 21/c 1'
_space_group_name_Hall           '-P 2ybc'
_shelx_space_group_comment       
;
The symmetry employed for this shelxl refinement is uniquely defined
by the following loop, which should always be used as a source of
symmetry information in preference to the above space-group names.
They are only intended as comments.
;

loop_
_space_group_symop_operation_xyz
'x, y, z'
'-x, y+1/2, -z+1/2'
'-x, -y, -z'
'x, -y-1/2, z-1/2'

_cell_length_a                   16.4652(2)
_cell_length_b                   14.0253(2)
_cell_length_c                   12.3666(2)
_cell_angle_alpha                90
_cell_angle_beta                 90.2870(10)
_cell_angle_gamma                90
_cell_volume                     2855.78(7)
_cell_formula_units_Z            8
_cell_measurement_temperature    100.00
_cell_measurement_reflns_used    8210
_cell_measurement_theta_min      2.683
_cell_measurement_theta_max      72.216
_exptl_crystal_description       plate
_exptl_crystal_colour            colourless
_exptl_crystal_recrystallization_method 'Re-crystallisation from solvent'
_exptl_crystal_density_meas      ?
_exptl_crystal_density_method    ?
_exptl_crystal_density_diffrn    1.439
_exptl_crystal_F_000             1296
_exptl_crystal_size_max          0.1
_exptl_crystal_size_mid          0.1
_exptl_crystal_size_min          0.01
_exptl_absorpt_coefficient_mu    2.222
_exptl_absorpt_correction_type   multi-scan
_exptl_absorpt_correction_T_min  0.4804
_exptl_absorpt_correction_T_max  0.5864
_exptl_absorpt_process_details   
;
SADABS-2016/2 (Bruker,2016/2) was used for absorption correction.
wR2(int) was 0.0898 before and 0.0681 after correction.
The Ratio of minimum to maximum transmission is 0.8192.
The \l/2 correction factor is Not present.
;
_exptl_absorpt_special_details   ?
_shelx_estimated_absorpt_T_min   0.808
_shelx_estimated_absorpt_T_max   0.978
_exptl_transmission_factor_min   ?
_exptl_transmission_factor_max   ?
_exptl_special_details           ?
_diffrn_ambient_temperature      100.00
_diffrn_radiation_type           CuK\a
_diffrn_radiation_wavelength     1.54178
_diffrn_radiation_monochromator  'mirror optics'
_diffrn_measurement_ambient_temperature_device_make 'Oxford Cryostream 800'
_diffrn_radiation_probe          x-ray
_diffrn_source                   'microfocus sealed X-ray tube'
_diffrn_source_type              'Incoatec I\ms 3.0'
_diffrn_source_voltage           50.0
_diffrn_source_current           1.1
_diffrn_detector                 HPAD
_diffrn_detector_type            'Bruker PHOTON II'
_diffrn_detector_area_resol_mean 7.41
_diffrn_measurement_device       'four-circle diffractometer'
_diffrn_measurement_device_type  'Bruker D8 VENTURE dual wavelength Mo/Cu'
_diffrn_measurement_method       '\w and \f scans'
_diffrn_measurement_specimen_support 'MiTeGen micromount'
_diffrn_reflns_number            28689
_diffrn_reflns_av_unetI/netI     0.0428
_diffrn_reflns_av_R_equivalents  0.0657
_diffrn_reflns_theta_min         2.684
_diffrn_reflns_theta_max         72.424
_diffrn_reflns_theta_full        67.679
_diffrn_reflns_limit_h_min       -20
_diffrn_reflns_limit_h_max       20
_diffrn_reflns_limit_k_min       -15
_diffrn_reflns_limit_k_max       17
_diffrn_reflns_limit_l_min       -13
_diffrn_reflns_limit_l_max       15
_diffrn_standards_number         0
_diffrn_measured_fraction_theta_max 0.994
_diffrn_measured_fraction_theta_full 0.999
_diffrn_reflns_Laue_measured_fraction_max 0.994
_diffrn_reflns_Laue_measured_fraction_full 0.999
_diffrn_reflns_point_group_measured_fraction_max 0.994
_diffrn_reflns_point_group_measured_fraction_full 0.999
_reflns_number_total             5628
_reflns_number_gt                4339
_reflns_threshold_expression     'I > 2\s(I)'
_reflns_Friedel_coverage         0.000
_reflns_Friedel_fraction_max     .
_reflns_Friedel_fraction_full    .
_reflns_special_details          
;
 Reflections were merged by SHELXL according to the crystal
 class for the calculation of statistics and refinement.
 
 _reflns_Friedel_fraction is defined as the number of unique
 Friedel pairs measured divided by the number that would be
 possible theoretically, ignoring centric projections and
 systematic absences.
;
_computing_data_collection       
'Bruker BIS V6.2.16/2021-10-22 and APEX5 2023.9-2'
_computing_cell_refinement       'SAINT V8.41 (Bruker AXS, 2016)'
_computing_data_reduction        'SAINT V8.41 (Bruker AXS, 2016)'
_computing_structure_solution    'SHELXT 2018/2 (Sheldrick, 2018)'
_computing_structure_refinement  'XL  (Sheldrick, 2008)'
_computing_molecular_graphics    'Olex2 1.5 (Dolomanov et al., 2009)'
_computing_publication_material  'Olex2 1.5 (Dolomanov et al., 2009)'
_refine_special_details          ?
_refine_ls_structure_factor_coef Fsqd
_refine_ls_matrix_type           full
_refine_ls_weighting_scheme      calc
_refine_ls_weighting_details     
'w=1/[\s^2^(Fo^2^)+(0.0334P)^2^+1.7943P] where P=(Fo^2^+2Fc^2^)/3'
_atom_sites_solution_primary     dual
_atom_sites_solution_secondary   difmap
_atom_sites_solution_hydrogens   geom
_refine_ls_hydrogen_treatment    constr
_refine_ls_number_reflns         5628
_refine_ls_number_parameters     383
_refine_ls_number_restraints     0
_refine_ls_R_factor_all          0.0572
_refine_ls_R_factor_gt           0.0376
_refine_ls_wR_factor_ref         0.0913
_refine_ls_wR_factor_gt          0.0819
_refine_ls_goodness_of_fit_ref   1.015
_refine_ls_restrained_S_all      1.015
_refine_ls_shift/su_max          0.001
_refine_ls_shift/su_mean         0.000
_refine_diff_density_max         0.399
_refine_diff_density_min         -0.456
_refine_diff_density_rms         0.054
_refine_ls_extinction_method     none
_refine_ls_extinction_coef       .

loop_
_atom_type_symbol
_atom_type_description
_atom_type_scat_dispersion_real
_atom_type_scat_dispersion_imag
_atom_type_scat_source
C C 0.0181 0.0091 'International Tables Vol C Tables 4.2.6.8 and 6.1.1.4'
H H 0.0000 0.0000 'International Tables Vol C Tables 4.2.6.8 and 6.1.1.4'
N N 0.0311 0.0180 'International Tables Vol C Tables 4.2.6.8 and 6.1.1.4'
O O 0.0492 0.0322 'International Tables Vol C Tables 4.2.6.8 and 6.1.1.4'
S S 0.3331 0.5567 'International Tables Vol C Tables 4.2.6.8 and 6.1.1.4'

_geom_special_details            
;
 All esds (except the esd in the dihedral angle between two l.s. planes)
 are estimated using the full covariance matrix.  The cell esds are taken
 into account individually in the estimation of esds in distances, angles
 and torsion angles; correlations between esds in cell parameters are only
 used when they are defined by crystal symmetry.  An approximate (isotropic)
 treatment of cell esds is used for estimating esds involving l.s. planes.
;
_audit_creation_date             2025-07-03
_exptl_crystal_colour_primary    colourless
_diffrn_source_power             0.055
_olex2_refinement_description    
;
1. Fixed Uiso
 At 1.2 times of:
  All C(H) groups, All C(H,H) groups
 At 1.5 times of:
  All C(H,H,H) groups
2.a Ternary CH refined with riding coordinates:
 C2(H2), C5(H5), C3(H3), C2(H2), C5(H5), C3(H3)
2.b Secondary CH2 refined with riding coordinates:
 C4(H4A,H4B), C4(H4A,H4B)
2.c Aromatic/amide H refined with riding coordinates:
 C12(H12), C13(H13), C9(H9), C10(H10), C9(H9), C10(H10), C13(H13), C12(H12)
2.d Idealised Me refined as rotating group:
 C7(H7A,H7B,H7C), C14(H14A,H14B,H14C), C14(H14A,H14B,H14C), C7(H7A,H7B,H7C)
;

loop_
_atom_site_label
_atom_site_type_symbol
_atom_site_fract_x
_atom_site_fract_y
_atom_site_fract_z
_atom_site_U_iso_or_equiv
_atom_site_adp_type
_atom_site_occupancy
_atom_site_site_symmetry_order
_atom_site_calc_flag
_atom_site_refinement_flags_posn
_atom_site_refinement_flags_adp
_atom_site_refinement_flags_occupancy
_atom_site_disorder_assembly
_atom_site_disorder_group
S1_1 S 0.62742(3) 0.75891(3) 0.35885(4) 0.01935(11) Uani 1 1 d . . . . .
O1_1 O 0.72036(9) 0.57175(11) 0.33127(12) 0.0241(3) Uani 1 1 d . . . . .
O3_1 O 0.73830(9) 0.51199(10) 0.76210(12) 0.0252(3) Uani 1 1 d . . . . .
O4_1 O 0.55928(9) 0.81332(11) 0.39491(13) 0.0256(3) Uani 1 1 d . . . . .
O5_1 O 0.64192(9) 0.74579(11) 0.24636(12) 0.0261(3) Uani 1 1 d . . . . .
O2_1 O 0.66864(11) 0.39360(11) 0.68252(13) 0.0327(4) Uani 1 1 d . . . . .
N1_1 N 0.61445(10) 0.65195(12) 0.41535(13) 0.0194(4) Uani 1 1 d . . . . .
C8_1 C 0.71580(12) 0.80160(14) 0.42216(16) 0.0185(4) Uani 1 1 d . . . . .
C11_1 C 0.85418(12) 0.86761(14) 0.52784(18) 0.0220(4) Uani 1 1 d . . . . .
C1_1 C 0.66905(12) 0.57614(14) 0.40067(16) 0.0192(4) Uani 1 1 d . . . . .
C12_1 C 0.77856(13) 0.87027(14) 0.57861(17) 0.0216(4) Uani 1 1 d . . . . .
H12_1 H 0.774621 0.894379 0.650187 0.026 Uiso 1 1 calc R U . . .
C13_1 C 0.70937(12) 0.83829(14) 0.52608(17) 0.0207(4) Uani 1 1 d . . . . .
H13_1 H 0.658056 0.841385 0.560682 0.025 Uiso 1 1 calc R U . . .
C9_1 C 0.79064(12) 0.79494(14) 0.37098(17) 0.0212(4) Uani 1 1 d . . . . .
H9_1 H 0.794765 0.767667 0.300901 0.025 Uiso 1 1 calc R U . . .
C2_1 C 0.65326(12) 0.50618(14) 0.48829(16) 0.0201(4) Uani 1 1 d . . . . .
H2_1 H 0.656544 0.436078 0.474195 0.024 Uiso 1 1 calc R U . . .
C6_1 C 0.69275(12) 0.47475(15) 0.68323(16) 0.0208(4) Uani 1 1 d . . . . .
C5_1 C 0.67417(12) 0.54687(14) 0.59950(16) 0.0197(4) Uani 1 1 d . . . . .
H5_1 H 0.703473 0.609261 0.602873 0.024 Uiso 1 1 calc R U . . .
C10_1 C 0.85926(12) 0.82896(15) 0.42433(18) 0.0235(4) Uani 1 1 d . . . . .
H10_1 H 0.910525 0.825796 0.389599 0.028 Uiso 1 1 calc R U . . .
C4_1 C 0.55961(12) 0.63961(15) 0.50921(17) 0.0225(4) Uani 1 1 d . . . . .
H4A_1 H 0.502148 0.635640 0.485696 0.027 Uiso 1 1 calc R U . . .
H4B_1 H 0.565717 0.692740 0.561324 0.027 Uiso 1 1 calc R U . . .
C3_1 C 0.58796(12) 0.54643(15) 0.55793(17) 0.0211(4) Uani 1 1 d . . . . .
H3_1 H 0.547365 0.502545 0.591435 0.025 Uiso 1 1 calc R U . . .
C7_1 C 0.75915(15) 0.44732(16) 0.84904(19) 0.0305(5) Uani 1 1 d . . . . .
H7A_1 H 0.791922 0.394773 0.820552 0.046 Uiso 1 1 calc R U . . .
H7B_1 H 0.709351 0.421767 0.881020 0.046 Uiso 1 1 calc R U . . .
H7C_1 H 0.790297 0.481618 0.904451 0.046 Uiso 1 1 calc R U . . .
C14_1 C 0.92778(13) 0.90669(17) 0.5853(2) 0.0303(5) Uani 1 1 d . . . . .
H14A_1 H 0.930227 0.975920 0.575034 0.045 Uiso 1 1 calc R U . . .
H14B_1 H 0.976853 0.877337 0.555541 0.045 Uiso 1 1 calc R U . . .
H14C_1 H 0.924202 0.892271 0.662640 0.045 Uiso 1 1 calc R U . . .
S1_2 S 0.87737(3) 0.22838(4) 0.56119(4) 0.02134(12) Uani 1 1 d . . . . .
O3_2 O 0.55425(9) -0.03003(11) 0.60986(13) 0.0256(3) Uani 1 1 d . . . . .
O1_2 O 0.70587(9) 0.26867(10) 0.47599(12) 0.0233(3) Uani 1 1 d . . . . .
O2_2 O 0.53970(9) 0.04910(12) 0.76678(13) 0.0294(4) Uani 1 1 d . . . . .
O4_2 O 0.93320(9) 0.17780(11) 0.62973(13) 0.0280(3) Uani 1 1 d . . . . .
O5_2 O 0.87571(9) 0.20991(11) 0.44772(13) 0.0288(3) Uani 1 1 d . . . . .
N1_2 N 0.78652(10) 0.20210(12) 0.61045(14) 0.0203(4) Uani 1 1 d . . . . .
C1_2 C 0.71230(12) 0.22660(13) 0.56013(16) 0.0176(4) Uani 1 1 d . . . . .
C2_2 C 0.64669(12) 0.18967(14) 0.63141(16) 0.0183(4) Uani 1 1 d . . . . .
H2_2 H 0.593142 0.223068 0.635554 0.022 Uiso 1 1 calc R U . . .
C5_2 C 0.65295(12) 0.08224(14) 0.65330(16) 0.0186(4) Uani 1 1 d . . . . .
H5_2 H 0.692360 0.045081 0.608733 0.022 Uiso 1 1 calc R U . . .
C6_2 C 0.57648(12) 0.03363(14) 0.68460(16) 0.0200(4) Uani 1 1 d . . . . .
C11_2 C 0.91917(12) 0.54503(15) 0.61026(17) 0.0216(4) Uani 1 1 d . . . . .
C3_2 C 0.68727(12) 0.15212(15) 0.73206(16) 0.0209(4) Uani 1 1 d . . . . .
H3_2 H 0.659775 0.160884 0.803288 0.025 Uiso 1 1 calc R U . . .
C9_2 C 0.86518(12) 0.41538(16) 0.50316(17) 0.0240(4) Uani 1 1 d . . . . .
H9_2 H 0.838146 0.393249 0.439925 0.029 Uiso 1 1 calc R U . . .
C8_2 C 0.89116(12) 0.35108(15) 0.58151(17) 0.0205(4) Uani 1 1 d . . . . .
C10_2 C 0.87892(13) 0.51180(16) 0.51787(18) 0.0248(4) Uani 1 1 d . . . . .
H10_2 H 0.860835 0.555894 0.464645 0.030 Uiso 1 1 calc R U . . .
C4_2 C 0.77711(13) 0.17097(16) 0.72417(17) 0.0236(4) Uani 1 1 d . . . . .
H4A_2 H 0.794266 0.221634 0.775134 0.028 Uiso 1 1 calc R U . . .
H4B_2 H 0.808952 0.112488 0.738976 0.028 Uiso 1 1 calc R U . . .
C13_2 C 0.93011(13) 0.38274(16) 0.67449(18) 0.0252(5) Uani 1 1 d . . . . .
H13_2 H 0.947433 0.338560 0.728077 0.030 Uiso 1 1 calc R U . . .
C12_2 C 0.94347(13) 0.47941(16) 0.68836(18) 0.0264(5) Uani 1 1 d . . . . .
H12_2 H 0.969688 0.501335 0.752288 0.032 Uiso 1 1 calc R U . . .
C14_2 C 0.93468(14) 0.64996(16) 0.6257(2) 0.0293(5) Uani 1 1 d . . . . .
H14A_2 H 0.950969 0.678309 0.556683 0.044 Uiso 1 1 calc R U . . .
H14B_2 H 0.978153 0.658890 0.679140 0.044 Uiso 1 1 calc R U . . .
H14C_2 H 0.885018 0.680964 0.651254 0.044 Uiso 1 1 calc R U . . .
C7_2 C 0.47891(14) -0.07942(18) 0.6307(2) 0.0343(5) Uani 1 1 d . . . . .
H7A_2 H 0.468522 -0.125608 0.572804 0.051 Uiso 1 1 calc R U . . .
H7B_2 H 0.434299 -0.033233 0.633356 0.051 Uiso 1 1 calc R U . . .
H7C_2 H 0.482808 -0.112906 0.700088 0.051 Uiso 1 1 calc R U . . .

loop_
_atom_site_aniso_label
_atom_site_aniso_U_11
_atom_site_aniso_U_22
_atom_site_aniso_U_33
_atom_site_aniso_U_23
_atom_site_aniso_U_13
_atom_site_aniso_U_12
S1_1 0.0214(2) 0.0216(2) 0.0150(2) 0.00109(18) -0.00270(17) 0.00066(18)
O1_1 0.0298(8) 0.0263(8) 0.0163(8) -0.0003(6) 0.0050(6) 0.0015(6)
O3_1 0.0364(8) 0.0197(7) 0.0193(8) 0.0018(6) -0.0074(6) -0.0007(6)
O4_1 0.0223(7) 0.0276(8) 0.0270(8) 0.0006(6) -0.0044(6) 0.0052(6)
O5_1 0.0348(8) 0.0296(8) 0.0138(7) 0.0018(6) -0.0037(6) -0.0023(6)
O2_1 0.0573(11) 0.0201(8) 0.0207(8) 0.0005(6) -0.0004(7) -0.0085(7)
N1_1 0.0218(8) 0.0213(9) 0.0151(9) -0.0003(6) 0.0016(6) -0.0015(7)
C8_1 0.0236(10) 0.0152(9) 0.0168(10) 0.0021(7) -0.0009(7) 0.0005(7)
C11_1 0.0244(10) 0.0151(10) 0.0265(11) 0.0008(8) -0.0042(8) 0.0011(8)
C1_1 0.0239(10) 0.0202(10) 0.0134(10) -0.0032(7) -0.0016(8) -0.0029(8)
C12_1 0.0285(10) 0.0184(10) 0.0178(11) -0.0012(8) -0.0020(8) 0.0016(8)
C13_1 0.0219(10) 0.0214(10) 0.0187(10) 0.0022(8) 0.0024(8) 0.0021(8)
C9_1 0.0275(10) 0.0204(10) 0.0156(10) -0.0003(8) 0.0024(8) 0.0002(8)
C2_1 0.0284(10) 0.0176(10) 0.0143(10) -0.0026(7) 0.0017(8) -0.0033(8)
C6_1 0.0283(10) 0.0202(10) 0.0139(10) -0.0034(8) 0.0044(8) 0.0015(8)
C5_1 0.0263(10) 0.0192(10) 0.0135(10) -0.0021(8) 0.0007(7) -0.0021(8)
C10_1 0.0199(10) 0.0247(11) 0.0261(12) 0.0006(8) 0.0045(8) 0.0008(8)
C4_1 0.0222(10) 0.0232(10) 0.0221(11) -0.0008(8) 0.0040(8) -0.0022(8)
C3_1 0.0246(10) 0.0227(11) 0.0159(10) -0.0018(8) 0.0033(8) -0.0049(8)
C7_1 0.0417(13) 0.0258(11) 0.0240(12) 0.0035(9) -0.0082(10) 0.0048(10)
C14_1 0.0277(11) 0.0283(12) 0.0349(14) -0.0044(10) -0.0073(9) -0.0005(9)
S1_2 0.0192(2) 0.0225(3) 0.0223(3) -0.00480(19) -0.00096(18) -0.00014(19)
O3_2 0.0253(7) 0.0264(8) 0.0251(8) -0.0032(6) 0.0041(6) -0.0055(6)
O1_2 0.0274(7) 0.0252(8) 0.0173(8) 0.0033(6) -0.0010(6) 0.0012(6)
O2_2 0.0313(8) 0.0363(9) 0.0207(8) 0.0005(6) 0.0073(6) -0.0024(7)
O4_2 0.0230(7) 0.0240(8) 0.0370(10) -0.0041(6) -0.0058(6) 0.0038(6)
O5_2 0.0285(8) 0.0328(9) 0.0252(8) -0.0103(7) 0.0044(6) -0.0041(6)
N1_2 0.0214(8) 0.0218(9) 0.0175(9) 0.0015(7) -0.0027(6) -0.0013(7)
C1_2 0.0222(9) 0.0143(9) 0.0165(10) -0.0027(7) -0.0012(7) 0.0003(7)
C2_2 0.0222(9) 0.0168(9) 0.0158(10) -0.0003(7) -0.0012(7) 0.0021(8)
C5_2 0.0215(10) 0.0185(10) 0.0159(10) 0.0013(8) 0.0013(7) 0.0023(8)
C6_2 0.0247(10) 0.0193(10) 0.0159(10) 0.0039(8) 0.0007(8) 0.0020(8)
C11_2 0.0211(10) 0.0228(11) 0.0210(11) 0.0003(8) 0.0023(8) -0.0002(8)
C3_2 0.0275(10) 0.0229(10) 0.0125(10) 0.0004(8) -0.0014(8) -0.0005(8)
C9_2 0.0229(10) 0.0319(12) 0.0174(11) -0.0004(8) -0.0013(8) -0.0027(9)
C8_2 0.0178(9) 0.0245(11) 0.0192(11) -0.0031(8) -0.0004(7) -0.0014(8)
C10_2 0.0244(10) 0.0300(12) 0.0201(11) 0.0069(9) -0.0001(8) -0.0001(9)
C4_2 0.0290(11) 0.0253(11) 0.0165(11) 0.0029(8) -0.0063(8) -0.0031(9)
C13_2 0.0282(11) 0.0253(11) 0.0221(11) 0.0010(8) -0.0070(8) 0.0009(9)
C12_2 0.0303(11) 0.0260(11) 0.0226(12) -0.0020(9) -0.0089(9) 0.0001(9)
C14_2 0.0334(12) 0.0240(11) 0.0304(13) 0.0013(9) 0.0006(9) 0.0015(9)
C7_2 0.0275(11) 0.0381(14) 0.0373(14) -0.0012(11) 0.0044(10) -0.0120(10)

loop_
_geom_bond_atom_site_label_1
_geom_bond_atom_site_label_2
_geom_bond_distance
_geom_bond_site_symmetry_2
_geom_bond_publ_flag
S1_1 O4_1 1.4300(15) . ?
S1_1 O5_1 1.4246(15) . ?
S1_1 N1_1 1.6689(17) . ?
S1_1 C8_1 1.754(2) . ?
O1_1 C1_1 1.209(3) . ?
O3_1 C6_1 1.334(3) . ?
O3_1 C7_1 1.447(3) . ?
O2_1 C6_1 1.205(3) . ?
N1_1 C1_1 1.405(3) . ?
N1_1 C4_1 1.484(3) . ?
C8_1 C13_1 1.389(3) . ?
C8_1 C9_1 1.391(3) . ?
C11_1 C12_1 1.398(3) . ?
C11_1 C10_1 1.393(3) . ?
C11_1 C14_1 1.505(3) . ?
C1_1 C2_1 1.486(3) . ?
C12_1 H12_1 0.9500 . ?
C12_1 C13_1 1.383(3) . ?
C13_1 H13_1 0.9500 . ?
C9_1 H9_1 0.9500 . ?
C9_1 C10_1 1.390(3) . ?
C2_1 H2_1 1.0000 . ?
C2_1 C5_1 1.527(3) . ?
C2_1 C3_1 1.492(3) . ?
C6_1 C5_1 1.478(3) . ?
C5_1 H5_1 1.0000 . ?
C5_1 C3_1 1.507(3) . ?
C10_1 H10_1 0.9500 . ?
C4_1 H4A_1 0.9900 . ?
C4_1 H4B_1 0.9900 . ?
C4_1 C3_1 1.512(3) . ?
C3_1 H3_1 1.0000 . ?
C7_1 H7A_1 0.9800 . ?
C7_1 H7B_1 0.9800 . ?
C7_1 H7C_1 0.9800 . ?
C14_1 H14A_1 0.9800 . ?
C14_1 H14B_1 0.9800 . ?
C14_1 H14C_1 0.9800 . ?
S1_2 O4_2 1.4348(16) . ?
S1_2 O5_2 1.4271(16) . ?
S1_2 N1_2 1.6594(17) . ?
S1_2 C8_2 1.754(2) . ?
O3_2 C6_2 1.335(3) . ?
O3_2 C7_2 1.445(3) . ?
O1_2 C1_2 1.200(2) . ?
O2_2 C6_2 1.205(3) . ?
N1_2 C1_2 1.411(2) . ?
N1_2 C4_2 1.482(3) . ?
C1_2 C2_2 1.491(3) . ?
C2_2 H2_2 1.0000 . ?
C2_2 C5_2 1.534(3) . ?
C2_2 C3_2 1.505(3) . ?
C5_2 H5_2 1.0000 . ?
C5_2 C6_2 1.485(3) . ?
C5_2 C3_2 1.491(3) . ?
C11_2 C10_2 1.398(3) . ?
C11_2 C12_2 1.391(3) . ?
C11_2 C14_2 1.506(3) . ?
C3_2 H3_2 1.0000 . ?
C3_2 C4_2 1.506(3) . ?
C9_2 H9_2 0.9500 . ?
C9_2 C8_2 1.390(3) . ?
C9_2 C10_2 1.383(3) . ?
C8_2 C13_2 1.387(3) . ?
C10_2 H10_2 0.9500 . ?
C4_2 H4A_2 0.9900 . ?
C4_2 H4B_2 0.9900 . ?
C13_2 H13_2 0.9500 . ?
C13_2 C12_2 1.384(3) . ?
C12_2 H12_2 0.9500 . ?
C14_2 H14A_2 0.9800 . ?
C14_2 H14B_2 0.9800 . ?
C14_2 H14C_2 0.9800 . ?
C7_2 H7A_2 0.9800 . ?
C7_2 H7B_2 0.9800 . ?
C7_2 H7C_2 0.9800 . ?

loop_
_geom_angle_atom_site_label_1
_geom_angle_atom_site_label_2
_geom_angle_atom_site_label_3
_geom_angle
_geom_angle_site_symmetry_1
_geom_angle_site_symmetry_3
_geom_angle_publ_flag
O4_1 S1_1 N1_1 104.29(9) . . ?
O4_1 S1_1 C8_1 109.21(9) . . ?
O5_1 S1_1 O4_1 120.60(9) . . ?
O5_1 S1_1 N1_1 108.37(9) . . ?
O5_1 S1_1 C8_1 109.70(10) . . ?
N1_1 S1_1 C8_1 103.15(9) . . ?
C6_1 O3_1 C7_1 115.37(17) . . ?
C1_1 N1_1 S1_1 122.88(14) . . ?
C1_1 N1_1 C4_1 113.89(16) . . ?
C4_1 N1_1 S1_1 120.79(14) . . ?
C13_1 C8_1 S1_1 118.20(15) . . ?
C13_1 C8_1 C9_1 121.17(19) . . ?
C9_1 C8_1 S1_1 120.57(16) . . ?
C12_1 C11_1 C14_1 119.7(2) . . ?
C10_1 C11_1 C12_1 118.75(19) . . ?
C10_1 C11_1 C14_1 121.6(2) . . ?
O1_1 C1_1 N1_1 125.47(19) . . ?
O1_1 C1_1 C2_1 127.56(19) . . ?
N1_1 C1_1 C2_1 106.93(17) . . ?
C11_1 C12_1 H12_1 119.5 . . ?
C13_1 C12_1 C11_1 120.9(2) . . ?
C13_1 C12_1 H12_1 119.5 . . ?
C8_1 C13_1 H13_1 120.4 . . ?
C12_1 C13_1 C8_1 119.23(19) . . ?
C12_1 C13_1 H13_1 120.4 . . ?
C8_1 C9_1 H9_1 120.6 . . ?
C10_1 C9_1 C8_1 118.73(19) . . ?
C10_1 C9_1 H9_1 120.6 . . ?
C1_1 C2_1 H2_1 120.8 . . ?
C1_1 C2_1 C5_1 111.75(16) . . ?
C1_1 C2_1 C3_1 107.48(17) . . ?
C5_1 C2_1 H2_1 120.8 . . ?
C3_1 C2_1 H2_1 120.8 . . ?
C3_1 C2_1 C5_1 59.90(13) . . ?
O3_1 C6_1 C5_1 110.97(17) . . ?
O2_1 C6_1 O3_1 124.0(2) . . ?
O2_1 C6_1 C5_1 125.02(19) . . ?
C2_1 C5_1 H5_1 118.1 . . ?
C6_1 C5_1 C2_1 114.84(17) . . ?
C6_1 C5_1 H5_1 118.1 . . ?
C6_1 C5_1 C3_1 115.30(17) . . ?
C3_1 C5_1 C2_1 58.90(13) . . ?
C3_1 C5_1 H5_1 118.1 . . ?
C11_1 C10_1 H10_1 119.4 . . ?
C9_1 C10_1 C11_1 121.15(19) . . ?
C9_1 C10_1 H10_1 119.4 . . ?
N1_1 C4_1 H4A_1 111.2 . . ?
N1_1 C4_1 H4B_1 111.2 . . ?
N1_1 C4_1 C3_1 102.98(16) . . ?
H4A_1 C4_1 H4B_1 109.1 . . ?
C3_1 C4_1 H4A_1 111.2 . . ?
C3_1 C4_1 H4B_1 111.2 . . ?
C2_1 C3_1 C5_1 61.20(13) . . ?
C2_1 C3_1 C4_1 108.60(17) . . ?
C2_1 C3_1 H3_1 119.4 . . ?
C5_1 C3_1 C4_1 114.87(17) . . ?
C5_1 C3_1 H3_1 119.4 . . ?
C4_1 C3_1 H3_1 119.4 . . ?
O3_1 C7_1 H7A_1 109.5 . . ?
O3_1 C7_1 H7B_1 109.5 . . ?
O3_1 C7_1 H7C_1 109.5 . . ?
H7A_1 C7_1 H7B_1 109.5 . . ?
H7A_1 C7_1 H7C_1 109.5 . . ?
H7B_1 C7_1 H7C_1 109.5 . . ?
C11_1 C14_1 H14A_1 109.5 . . ?
C11_1 C14_1 H14B_1 109.5 . . ?
C11_1 C14_1 H14C_1 109.5 . . ?
H14A_1 C14_1 H14B_1 109.5 . . ?
H14A_1 C14_1 H14C_1 109.5 . . ?
H14B_1 C14_1 H14C_1 109.5 . . ?
O4_2 S1_2 N1_2 104.44(9) . . ?
O4_2 S1_2 C8_2 108.56(9) . . ?
O5_2 S1_2 O4_2 120.01(10) . . ?
O5_2 S1_2 N1_2 107.93(9) . . ?
O5_2 S1_2 C8_2 108.71(10) . . ?
N1_2 S1_2 C8_2 106.36(9) . . ?
C6_2 O3_2 C7_2 115.45(17) . . ?
C1_2 N1_2 S1_2 124.35(14) . . ?
C1_2 N1_2 C4_2 113.33(16) . . ?
C4_2 N1_2 S1_2 120.84(13) . . ?
O1_2 C1_2 N1_2 125.06(18) . . ?
O1_2 C1_2 C2_2 128.49(18) . . ?
N1_2 C1_2 C2_2 106.45(16) . . ?
C1_2 C2_2 H2_2 120.6 . . ?
C1_2 C2_2 C5_2 113.42(16) . . ?
C1_2 C2_2 C3_2 106.90(16) . . ?
C5_2 C2_2 H2_2 120.6 . . ?
C3_2 C2_2 H2_2 120.6 . . ?
C3_2 C2_2 C5_2 58.75(13) . . ?
C2_2 C5_2 H5_2 117.2 . . ?
C6_2 C5_2 C2_2 116.15(16) . . ?
C6_2 C5_2 H5_2 117.2 . . ?
C6_2 C5_2 C3_2 116.78(17) . . ?
C3_2 C5_2 C2_2 59.64(13) . . ?
C3_2 C5_2 H5_2 117.2 . . ?
O3_2 C6_2 C5_2 110.88(17) . . ?
O2_2 C6_2 O3_2 124.54(19) . . ?
O2_2 C6_2 C5_2 124.57(19) . . ?
C10_2 C11_2 C14_2 120.59(19) . . ?
C12_2 C11_2 C10_2 118.7(2) . . ?
C12_2 C11_2 C14_2 120.7(2) . . ?
C2_2 C3_2 H3_2 119.0 . . ?
C2_2 C3_2 C4_2 108.49(17) . . ?
C5_2 C3_2 C2_2 61.61(13) . . ?
C5_2 C3_2 H3_2 119.0 . . ?
C5_2 C3_2 C4_2 116.24(18) . . ?
C4_2 C3_2 H3_2 119.0 . . ?
C8_2 C9_2 H9_2 120.2 . . ?
C10_2 C9_2 H9_2 120.2 . . ?
C10_2 C9_2 C8_2 119.6(2) . . ?
C9_2 C8_2 S1_2 119.85(16) . . ?
C13_2 C8_2 S1_2 119.47(16) . . ?
C13_2 C8_2 C9_2 120.7(2) . . ?
C11_2 C10_2 H10_2 119.7 . . ?
C9_2 C10_2 C11_2 120.7(2) . . ?
C9_2 C10_2 H10_2 119.7 . . ?
N1_2 C4_2 C3_2 102.74(16) . . ?
N1_2 C4_2 H4A_2 111.2 . . ?
N1_2 C4_2 H4B_2 111.2 . . ?
C3_2 C4_2 H4A_2 111.2 . . ?
C3_2 C4_2 H4B_2 111.2 . . ?
H4A_2 C4_2 H4B_2 109.1 . . ?
C8_2 C13_2 H13_2 120.4 . . ?
C12_2 C13_2 C8_2 119.3(2) . . ?
C12_2 C13_2 H13_2 120.4 . . ?
C11_2 C12_2 H12_2 119.4 . . ?
C13_2 C12_2 C11_2 121.1(2) . . ?
C13_2 C12_2 H12_2 119.4 . . ?
C11_2 C14_2 H14A_2 109.5 . . ?
C11_2 C14_2 H14B_2 109.5 . . ?
C11_2 C14_2 H14C_2 109.5 . . ?
H14A_2 C14_2 H14B_2 109.5 . . ?
H14A_2 C14_2 H14C_2 109.5 . . ?
H14B_2 C14_2 H14C_2 109.5 . . ?
O3_2 C7_2 H7A_2 109.5 . . ?
O3_2 C7_2 H7B_2 109.5 . . ?
O3_2 C7_2 H7C_2 109.5 . . ?
H7A_2 C7_2 H7B_2 109.5 . . ?
H7A_2 C7_2 H7C_2 109.5 . . ?
H7B_2 C7_2 H7C_2 109.5 . . ?

loop_
_geom_torsion_atom_site_label_1
_geom_torsion_atom_site_label_2
_geom_torsion_atom_site_label_3
_geom_torsion_atom_site_label_4
_geom_torsion
_geom_torsion_site_symmetry_1
_geom_torsion_site_symmetry_2
_geom_torsion_site_symmetry_3
_geom_torsion_site_symmetry_4
_geom_torsion_publ_flag
S1_1 N1_1 C1_1 O1_1 -15.9(3) . . . . ?
S1_1 N1_1 C1_1 C2_1 161.99(13) . . . . ?
S1_1 N1_1 C4_1 C3_1 -160.45(13) . . . . ?
S1_1 C8_1 C13_1 C12_1 178.47(15) . . . . ?
S1_1 C8_1 C9_1 C10_1 -179.50(16) . . . . ?
O1_1 C1_1 C2_1 C5_1 112.1(2) . . . . ?
O1_1 C1_1 C2_1 C3_1 176.0(2) . . . . ?
O3_1 C6_1 C5_1 C2_1 156.67(17) . . . . ?
O3_1 C6_1 C5_1 C3_1 -137.58(18) . . . . ?
O4_1 S1_1 N1_1 C1_1 -179.73(15) . . . . ?
O4_1 S1_1 N1_1 C4_1 -18.55(17) . . . . ?
O4_1 S1_1 C8_1 C13_1 32.07(18) . . . . ?
O4_1 S1_1 C8_1 C9_1 -150.60(16) . . . . ?
O5_1 S1_1 N1_1 C1_1 50.63(18) . . . . ?
O5_1 S1_1 N1_1 C4_1 -148.20(15) . . . . ?
O5_1 S1_1 C8_1 C13_1 166.28(15) . . . . ?
O5_1 S1_1 C8_1 C9_1 -16.39(19) . . . . ?
O2_1 C6_1 C5_1 C2_1 -25.0(3) . . . . ?
O2_1 C6_1 C5_1 C3_1 40.7(3) . . . . ?
N1_1 S1_1 C8_1 C13_1 -78.42(17) . . . . ?
N1_1 S1_1 C8_1 C9_1 98.91(17) . . . . ?
N1_1 C1_1 C2_1 C5_1 -65.7(2) . . . . ?
N1_1 C1_1 C2_1 C3_1 -1.8(2) . . . . ?
N1_1 C4_1 C3_1 C2_1 -3.3(2) . . . . ?
N1_1 C4_1 C3_1 C5_1 62.8(2) . . . . ?
C8_1 S1_1 N1_1 C1_1 -65.63(17) . . . . ?
C8_1 S1_1 N1_1 C4_1 95.55(16) . . . . ?
C8_1 C9_1 C10_1 C11_1 1.1(3) . . . . ?
C11_1 C12_1 C13_1 C8_1 1.1(3) . . . . ?
C1_1 N1_1 C4_1 C3_1 2.3(2) . . . . ?
C1_1 C2_1 C5_1 C6_1 -156.10(18) . . . . ?
C1_1 C2_1 C5_1 C3_1 98.19(19) . . . . ?
C1_1 C2_1 C3_1 C5_1 -105.46(18) . . . . ?
C1_1 C2_1 C3_1 C4_1 3.3(2) . . . . ?
C12_1 C11_1 C10_1 C9_1 1.1(3) . . . . ?
C13_1 C8_1 C9_1 C10_1 -2.3(3) . . . . ?
C9_1 C8_1 C13_1 C12_1 1.2(3) . . . . ?
C2_1 C5_1 C3_1 C4_1 -98.42(19) . . . . ?
C6_1 C5_1 C3_1 C2_1 -104.92(19) . . . . ?
C6_1 C5_1 C3_1 C4_1 156.66(17) . . . . ?
C5_1 C2_1 C3_1 C4_1 108.75(18) . . . . ?
C10_1 C11_1 C12_1 C13_1 -2.2(3) . . . . ?
C4_1 N1_1 C1_1 O1_1 -178.24(19) . . . . ?
C4_1 N1_1 C1_1 C2_1 -0.4(2) . . . . ?
C3_1 C2_1 C5_1 C6_1 105.7(2) . . . . ?
C7_1 O3_1 C6_1 O2_1 1.0(3) . . . . ?
C7_1 O3_1 C6_1 C5_1 179.30(17) . . . . ?
C14_1 C11_1 C12_1 C13_1 177.4(2) . . . . ?
C14_1 C11_1 C10_1 C9_1 -178.6(2) . . . . ?
S1_2 N1_2 C1_2 O1_2 0.4(3) . . . . ?
S1_2 N1_2 C1_2 C2_2 -179.91(13) . . . . ?
S1_2 N1_2 C4_2 C3_2 -178.16(14) . . . . ?
S1_2 C8_2 C13_2 C12_2 177.69(17) . . . . ?
O1_2 C1_2 C2_2 C5_2 123.3(2) . . . . ?
O1_2 C1_2 C2_2 C3_2 -174.1(2) . . . . ?
O4_2 S1_2 N1_2 C1_2 -171.66(16) . . . . ?
O4_2 S1_2 N1_2 C4_2 23.14(18) . . . . ?
O4_2 S1_2 C8_2 C9_2 159.15(16) . . . . ?
O4_2 S1_2 C8_2 C13_2 -19.0(2) . . . . ?
O5_2 S1_2 N1_2 C1_2 -42.90(19) . . . . ?
O5_2 S1_2 N1_2 C4_2 151.90(16) . . . . ?
O5_2 S1_2 C8_2 C9_2 27.02(19) . . . . ?
O5_2 S1_2 C8_2 C13_2 -151.13(17) . . . . ?
N1_2 S1_2 C8_2 C9_2 -88.96(18) . . . . ?
N1_2 S1_2 C8_2 C13_2 92.89(18) . . . . ?
N1_2 C1_2 C2_2 C5_2 -56.4(2) . . . . ?
N1_2 C1_2 C2_2 C3_2 6.2(2) . . . . ?
C1_2 N1_2 C4_2 C3_2 15.1(2) . . . . ?
C1_2 C2_2 C5_2 C6_2 -156.70(17) . . . . ?
C1_2 C2_2 C5_2 C3_2 96.19(18) . . . . ?
C1_2 C2_2 C3_2 C5_2 -107.54(17) . . . . ?
C1_2 C2_2 C3_2 C4_2 2.9(2) . . . . ?
C2_2 C5_2 C6_2 O3_2 115.39(19) . . . . ?
C2_2 C5_2 C6_2 O2_2 -65.1(3) . . . . ?
C2_2 C5_2 C3_2 C4_2 -97.78(19) . . . . ?
C2_2 C3_2 C4_2 N1_2 -10.3(2) . . . . ?
C5_2 C2_2 C3_2 C4_2 110.44(19) . . . . ?
C5_2 C3_2 C4_2 N1_2 56.5(2) . . . . ?
C6_2 C5_2 C3_2 C2_2 -106.05(19) . . . . ?
C6_2 C5_2 C3_2 C4_2 156.17(17) . . . . ?
C3_2 C2_2 C5_2 C6_2 107.1(2) . . . . ?
C3_2 C5_2 C6_2 O3_2 -177.12(17) . . . . ?
C3_2 C5_2 C6_2 O2_2 2.4(3) . . . . ?
C9_2 C8_2 C13_2 C12_2 -0.4(3) . . . . ?
C8_2 S1_2 N1_2 C1_2 73.61(18) . . . . ?
C8_2 S1_2 N1_2 C4_2 -91.59(17) . . . . ?
C8_2 C9_2 C10_2 C11_2 0.5(3) . . . . ?
C8_2 C13_2 C12_2 C11_2 -0.6(3) . . . . ?
C10_2 C11_2 C12_2 C13_2 1.5(3) . . . . ?
C10_2 C9_2 C8_2 S1_2 -177.63(16) . . . . ?
C10_2 C9_2 C8_2 C13_2 0.5(3) . . . . ?
C4_2 N1_2 C1_2 O1_2 166.57(19) . . . . ?
C4_2 N1_2 C1_2 C2_2 -13.7(2) . . . . ?
C12_2 C11_2 C10_2 C9_2 -1.5(3) . . . . ?
C14_2 C11_2 C10_2 C9_2 179.5(2) . . . . ?
C14_2 C11_2 C12_2 C13_2 -179.4(2) . . . . ?
C7_2 O3_2 C6_2 O2_2 2.4(3) . . . . ?
C7_2 O3_2 C6_2 C5_2 -178.08(18) . . . . ?

_olex2_submission_special_instructions 'No special instructions were received'
_diffrn_ambient_temperature_device 'Oxford Cryostream 800'
_shelx_res_file                  
;
TITL sq_465-p21c-3_a.res in P2(1)/c
    sq_465-p21c-3.res
    created by SHELXL-2019/3 at 18:12:55 on 03-Jul-2025
REM Old TITL SQ_465-P21c-3 in P2(1)/c
REM SHELXT solution in P2(1)/c: R1 0.103, Rweak 0.005, Alpha 0.023
REM <I/s> 0.314 for 244 systematic absences, Orientation as input
REM Formula found by SHELXT: C28 N2 O10 S2
CELL 1.54178 16.4652 14.0253 12.3666 90 90.287 90
ZERR 8 0.0002 0.0002 0.0002 0 0.001 0
LATT 1
SYMM -X,0.5+Y,0.5-Z
SFAC C H N O S
UNIT 112 120 8 40 8

L.S. 4
PLAN  5
SIZE 0.01 0.1 0.1
TEMP -173.15
CONF
BOND
list 4
fmap 2
MORE -1
BOND $H
acta
OMIT 2 2 13
REM <olex2.extras>
REM <HklSrc "%.\\SQ_465-P21c-3.hkl">
REM </olex2.extras>

WGHT    0.033400    1.794300
FVAR       0.36070
RESI MOA 1
S1    5    0.627420    0.758906    0.358852    11.00000    0.02139    0.02161 =
         0.01502    0.00109   -0.00270    0.00066
O1    4    0.720357    0.571751    0.331272    11.00000    0.02976    0.02632 =
         0.01633   -0.00032    0.00501    0.00153
O3    4    0.738303    0.511988    0.762101    11.00000    0.03640    0.01972 =
         0.01927    0.00185   -0.00744   -0.00071
O4    4    0.559279    0.813316    0.394906    11.00000    0.02227    0.02756 =
         0.02701    0.00063   -0.00444    0.00520
O5    4    0.641924    0.745791    0.246363    11.00000    0.03476    0.02957 =
         0.01382    0.00179   -0.00373   -0.00229
O2    4    0.668639    0.393599    0.682518    11.00000    0.05731    0.02015 =
         0.02070    0.00054   -0.00035   -0.00850
N1    3    0.614450    0.651955    0.415349    11.00000    0.02178    0.02132 =
         0.01506   -0.00028    0.00158   -0.00154
C8    1    0.715797    0.801595    0.422162    11.00000    0.02358    0.01515 =
         0.01683    0.00207   -0.00092    0.00047
C11   1    0.854182    0.867612    0.527835    11.00000    0.02440    0.01512 =
         0.02646    0.00083   -0.00416    0.00107
C1    1    0.669049    0.576141    0.400666    11.00000    0.02390    0.02025 =
         0.01338   -0.00316   -0.00157   -0.00293
C12   1    0.778557    0.870273    0.578615    11.00000    0.02850    0.01836 =
         0.01784   -0.00119   -0.00197    0.00159
AFIX  43
H12   2    0.774621    0.894379    0.650187    11.00000   -1.20000
AFIX   0
C13   1    0.709371    0.838288    0.526080    11.00000    0.02190    0.02139 =
         0.01873    0.00223    0.00236    0.00212
AFIX  43
H13   2    0.658056    0.841385    0.560682    11.00000   -1.20000
AFIX   0
C9    1    0.790640    0.794940    0.370976    11.00000    0.02751    0.02043 =
         0.01555   -0.00030    0.00242    0.00018
AFIX  43
H9    2    0.794765    0.767667    0.300901    11.00000   -1.20000
AFIX   0
C2    1    0.653259    0.506177    0.488288    11.00000    0.02839    0.01759 =
         0.01428   -0.00258    0.00170   -0.00332
AFIX  13
H2    2    0.656544    0.436078    0.474195    11.00000   -1.20000
AFIX   0
C6    1    0.692751    0.474754    0.683234    11.00000    0.02831    0.02024 =
         0.01392   -0.00337    0.00439    0.00153
C5    1    0.674166    0.546874    0.599499    11.00000    0.02631    0.01921 =
         0.01349   -0.00207    0.00072   -0.00211
AFIX  13
H5    2    0.703473    0.609261    0.602873    11.00000   -1.20000
AFIX   0
C10   1    0.859263    0.828961    0.424332    11.00000    0.01988    0.02465 =
         0.02613    0.00058    0.00451    0.00082
AFIX  43
H10   2    0.910525    0.825796    0.389599    11.00000   -1.20000
AFIX   0
C4    1    0.559612    0.639609    0.509209    11.00000    0.02218    0.02324 =
         0.02208   -0.00083    0.00398   -0.00225
AFIX  23
H4A   2    0.502148    0.635640    0.485696    11.00000   -1.20000
H4B   2    0.565717    0.692740    0.561324    11.00000   -1.20000
AFIX   0
C3    1    0.587958    0.546426    0.557926    11.00000    0.02462    0.02266 =
         0.01593   -0.00178    0.00330   -0.00489
AFIX  13
H3    2    0.547365    0.502545    0.591435    11.00000   -1.20000
AFIX   0
C7    1    0.759149    0.447322    0.849042    11.00000    0.04174    0.02579 =
         0.02400    0.00348   -0.00820    0.00481
AFIX 137
H7A   2    0.791922    0.394773    0.820552    11.00000   -1.50000
H7B   2    0.709351    0.421767    0.881020    11.00000   -1.50000
H7C   2    0.790297    0.481618    0.904451    11.00000   -1.50000
AFIX   0
C14   1    0.927785    0.906693    0.585272    11.00000    0.02774    0.02829 =
         0.03486   -0.00439   -0.00726   -0.00047
AFIX 137
H14A  2    0.930227    0.975920    0.575034    11.00000   -1.50000
H14B  2    0.976853    0.877337    0.555541    11.00000   -1.50000
H14C  2    0.924202    0.892271    0.662640    11.00000   -1.50000
AFIX   0

RESI MOB 2
S1    5    0.877368    0.228378    0.561191    11.00000    0.01915    0.02251 =
         0.02234   -0.00480   -0.00096   -0.00014
O3    4    0.554250   -0.030031    0.609862    11.00000    0.02530    0.02642 =
         0.02513   -0.00317    0.00413   -0.00551
O1    4    0.705868    0.268673    0.475988    11.00000    0.02736    0.02519 =
         0.01726    0.00330   -0.00102    0.00117
O2    4    0.539698    0.049098    0.766778    11.00000    0.03133    0.03628 =
         0.02070    0.00052    0.00725   -0.00240
O4    4    0.933195    0.177800    0.629725    11.00000    0.02297    0.02404 =
         0.03697   -0.00408   -0.00581    0.00385
O5    4    0.875708    0.209914    0.447717    11.00000    0.02851    0.03282 =
         0.02520   -0.01033    0.00435   -0.00414
N1    3    0.786520    0.202099    0.610446    11.00000    0.02143    0.02178 =
         0.01754    0.00155   -0.00272   -0.00128
C1    1    0.712302    0.226597    0.560125    11.00000    0.02220    0.01428 =
         0.01645   -0.00266   -0.00120    0.00033
C2    1    0.646695    0.189669    0.631405    11.00000    0.02224    0.01676 =
         0.01583   -0.00031   -0.00116    0.00210
AFIX  13
H2    2    0.593142    0.223068    0.635554    11.00000   -1.20000
AFIX   0
C5    1    0.652951    0.082242    0.653298    11.00000    0.02150    0.01847 =
         0.01592    0.00131    0.00131    0.00232
AFIX  13
H5    2    0.692360    0.045081    0.608733    11.00000   -1.20000
AFIX   0
C6    1    0.576478    0.033628    0.684604    11.00000    0.02470    0.01930 =
         0.01590    0.00391    0.00072    0.00204
C11   1    0.919165    0.545034    0.610258    11.00000    0.02108    0.02283 =
         0.02101    0.00032    0.00225   -0.00024
C3    1    0.687270    0.152118    0.732058    11.00000    0.02746    0.02290 =
         0.01246    0.00035   -0.00144   -0.00047
AFIX  13
H3    2    0.659775    0.160884    0.803288    11.00000   -1.20000
AFIX   0
C9    1    0.865175    0.415375    0.503165    11.00000    0.02288    0.03186 =
         0.01739   -0.00040   -0.00125   -0.00271
AFIX  43
H9    2    0.838146    0.393249    0.439925    11.00000   -1.20000
AFIX   0
C8    1    0.891163    0.351081    0.581511    11.00000    0.01780    0.02445 =
         0.01920   -0.00313   -0.00040   -0.00144
C10   1    0.878924    0.511799    0.517872    11.00000    0.02444    0.02998 =
         0.02011    0.00691   -0.00014   -0.00006
AFIX  43
H10   2    0.860835    0.555894    0.464645    11.00000   -1.20000
AFIX   0
C4    1    0.777112    0.170968    0.724174    11.00000    0.02898    0.02528 =
         0.01650    0.00292   -0.00625   -0.00314
AFIX  23
H4A   2    0.794266    0.221634    0.775134    11.00000   -1.20000
H4B   2    0.808952    0.112488    0.738976    11.00000   -1.20000
AFIX   0
C13   1    0.930113    0.382738    0.674490    11.00000    0.02824    0.02528 =
         0.02214    0.00100   -0.00703    0.00087
AFIX  43
H13   2    0.947433    0.338560    0.728077    11.00000   -1.20000
AFIX   0
C12   1    0.943473    0.479410    0.688357    11.00000    0.03034    0.02605 =
         0.02263   -0.00204   -0.00893    0.00011
AFIX  43
H12   2    0.969688    0.501335    0.752288    11.00000   -1.20000
AFIX   0
C14   1    0.934680    0.649955    0.625680    11.00000    0.03340    0.02401 =
         0.03043    0.00130    0.00062    0.00152
AFIX 137
H14A  2    0.950969    0.678309    0.556683    11.00000   -1.50000
H14B  2    0.978153    0.658890    0.679140    11.00000   -1.50000
H14C  2    0.885018    0.680964    0.651254    11.00000   -1.50000
AFIX   0
C7    1    0.478907   -0.079418    0.630705    11.00000    0.02747    0.03805 =
         0.03731   -0.00118    0.00442   -0.01201
AFIX 137
H7A   2    0.468522   -0.125608    0.572804    11.00000   -1.50000
H7B   2    0.434299   -0.033233    0.633356    11.00000   -1.50000
H7C   2    0.482808   -0.112906    0.700088    11.00000   -1.50000
AFIX   0
HKLF 4


REM  sq_465-p21c-3_a.res in P2(1)/c
REM wR2 = 0.0913, GooF = S = 1.015, Restrained GooF = 1.015 for all data
REM R1 = 0.0376 for 4339 Fo > 4sig(Fo) and 0.0572 for all 5628 data
REM 383 parameters refined using 0 restraints

END

WGHT      0.0332      1.8060

REM Highest difference peak  0.399,  deepest hole -0.456,  1-sigma level  0.054
Q1    1   0.8812  0.2952  0.5736  11.00000  0.05    0.40
Q2    1   0.6188  0.6984  0.3859  11.00000  0.05    0.32
Q3    1   0.6793  0.7801  0.3936  11.00000  0.05    0.29
Q4    1   0.6771  0.1016  0.7047  11.00000  0.05    0.26
Q5    1   0.9793  0.8416  0.6000  11.00000  0.05    0.24
;
_shelx_res_checksum              28179
_shelx_hkl_file                  
;
   0   0   1   -0.50    2.50
   0   0   2 1364.96   44.40
   0   0   3    2.10    5.90
   0   0   4 1786.02   61.89
   0   0   5   -8.30    8.30
   0   0   6  491.05   31.20
   0   0   7    0.70   14.90
   0   0   8  156.98   11.20
   0   0   9   -4.70    4.00
   0   0   9    0.40    5.50
   0   0  10   66.19    7.90
   0   0  11   -4.70    3.90
   0   0  11   -0.20    5.40
   0   0  12   84.69    9.30
   0   0  12   79.99    9.10
   0   0  13   10.70    6.30
   0   0  13   -0.70    3.80
   0   0  14    9.10    4.30
   0   1   0    0.30    1.70
   0  -1   0   -0.30    1.50
   0   1  -1  123.89    5.90
   0   1   1  121.99    6.20
   0  -1  -1  120.49    6.10
   0  -1   1  121.69    5.90
   0   1  -2 6588.84  187.08
   0   1   2 6674.73  187.68
   0   1   2 6485.65  187.38
   0  -1   2 6392.66  186.98
   0   1   3  338.07   12.30
   0   1   3  329.67   12.10
   0   1  -3  337.97   11.50
   0   1   4  108.29    8.70
   0   1   4  100.89    7.60
   0   1   4  114.69   14.00
   0   1   4   92.09    8.10
   0   1   4   94.89    7.30
   0  -1   4  105.89   13.20
   0  -1   5 1202.38   47.60
   0   1   6  671.53   36.10
   0  -1   6  618.44   34.30
   0   1   7  -12.30   13.40
   0  -1   7   10.10   13.80
   0   1   8  144.79   11.60
   0   1   8  128.59   10.50
   0   1   9    5.80    4.70
   0   1   9    2.20    4.20
   0  -1   9    4.80    5.80
   0  -1   9   -2.10    4.60
   0   1  10  118.49   11.30
   0   1  10  120.19   10.60
   0  -1  10   98.29   11.20
   0   1  11  433.06   20.50
   0   1  11  404.46   19.30
   0  -1  11  420.86   20.40
   0  -1  11  408.66   19.30
   0   1  12  324.37   17.20
   0   1  12  350.56   16.60
   0  -1  12  287.27   17.00
   0  -1  12  322.87   16.00
   0   1  13    9.30    4.00
   0   1  13   11.50    5.10
   0  -1  13    4.10    4.90
   0   1  14   38.80    5.00
   0  -1  14   42.80    5.90
   0   2   0  453.05   17.50
   0  -2   0  444.86   17.30
   0   2  -1  106.49    7.90
   0   2   1  120.59    8.30
   0  -2  -1  119.29    8.40
   0   2   2 1442.86   45.20
   0   2  -2 1424.16   44.90
   0  -2   2 1397.36   44.80
   0   2   3   51.39    6.60
   0   2   3   56.89    6.20
   0  -2   3   50.69    6.00
   0   2   4  245.58    8.90
   0   2   4  251.47   11.70
   0   2   4  271.07   12.50
   0   2  -4  252.77   11.20
   0   2  -4  243.48   11.70
   0   2   5   14.50    3.50
   0   2   5   16.20    1.80
   0   2   5   17.00    4.20
   0   2   6  632.54   35.80
   0  -2   6  586.14   33.90
   0   2   7  865.31   46.80
   0  -2   7  860.61   45.80
   0   2   8    0.40    5.90
   0   2   8   -3.80    5.30
   0   2   9  226.58   14.70
   0   2   9  223.58   13.80
   0  -2   9  211.28   13.90
   0  -2   9  217.18   15.00
   0   2  10  582.64   24.60
   0   2  10  593.04   25.50
   0  -2  10  562.14   24.80
   0   2  11    7.40    4.40
   0   2  11   17.20    6.00
   0  -2  11    9.80    5.80
   0  -2  11    4.70    6.90
   0   2  12  143.89   11.90
   0   2  12  148.69   10.60
   0  -2  12  120.09   11.40
   0   2  13  184.38   11.40
   0   2  13  190.78   12.30
   0   2  14  257.37   12.40
   0   2  14  261.47   12.80
   0   2  15    2.80    4.40
   0   3   0   -0.60    4.80
   0  -3   0   -3.40    4.70
   0   3   1 4074.39  122.59
   0   3  -1 4194.98  122.69
   0  -3   1 4084.29  122.59
   0  -3  -1 3949.70  122.49
   0   3   2 3055.39   92.79
   0   3  -2 2921.01   92.29
   0  -3   2 3076.89   92.59
   0   3   3   17.10    3.20
   0   3   3   16.90    5.60
   0   3   3   15.00    6.20
   0   3  -3   10.80    5.00
   0  -3   3   14.90    5.20
   0   3  -4 2028.10   64.79
   0   3  -4 1980.20   63.39
   0   3   4 2020.80   64.29
   0   3   4 2082.99   65.49
   0   3   4 1956.40   59.19
   0   3   5   76.19    9.20
   0   3  -5   88.19    9.30
   0   3  -5   92.39    9.50
   0   3   6  816.62   24.20
   0   3   6  836.22   26.10
   0   3   6  786.82   27.80
   0   3   6  794.02   28.60
   0   3   7   49.30   17.20
   0   3   8   69.09    8.70
   0   3   8   64.19    7.50
   0   3   9    7.10    5.10
   0   3   9   11.60    4.90
   0  -3   9   -5.70    8.90
   0  -3   9   11.40    8.20
   0   3  12  417.16   19.10
   0   3  12  397.36   19.30
   0   3  13   -0.40    3.50
   0   3  13   -0.50    4.10
   0   3  14  114.49    8.60
   0   3  14  103.19    7.60
   0   3  15    3.50    2.50
   0   4   0 1194.18   43.10
   0  -4   0 1186.38   43.40
   0   4   1 2990.60   95.39
   0   4  -1 3060.49   95.49
   0  -4   1 3035.60   95.59
   0  -4  -1 3028.90   95.99
   0   4  -2    5.60    5.50
   0   4   2   11.40    5.70
   0  -4   2   11.00    5.30
   0   4  -3 1575.44   54.39
   0   4   3 1583.64   56.09
   0   4  -4   70.19    9.50
   0   4  -4   78.99   11.10
   0   4   5  977.60   38.90
   0   4   5 1036.70   39.80
   0   4   5  986.90   31.40
   0   4  -5 1008.00   38.80
   0   4  -5 1041.90   38.20
   0   4   6   75.49   10.90
   0   4  -6   66.59   10.40
   0   4   6   87.19   13.20
   0   4  -6   62.39    9.60
   0   4   6   73.69    4.70
   0   4   6   61.49    5.50
   0   4   7   78.29    8.60
   0   4   7   54.59    7.10
   0   4   8  109.69   10.80
   0   4   8   86.29    9.40
   0   4   9   -0.60    5.10
   0   4   9   -2.50    4.30
   0   4  10  315.47   18.00
   0   4  10  303.37   16.40
   0   4  11    5.90    5.30
   0   4  11   13.10    4.90
   0   4  12   56.09    7.40
   0   4  12   59.39    8.00
   0   4  13   17.20    4.30
   0   4  13   27.50    5.40
   0   4  14    3.30    3.40
   0   4  14    5.40    3.00
   0   5   0   -1.30    5.80
   0  -5   0   -9.80    5.80
   0   5  -1 1789.32   68.09
   0   5   1 1823.92   63.79
   0   5   2   14.70    8.70
   0   5  -2   14.20    7.60
   0   5   2    4.50    3.50
   0   5   2   -0.30    6.40
   0  -5   2    6.50    7.10
   0   5   3  663.83   22.80
   0   5  -3  653.23   30.60
   0   5   3  663.23   30.70
   0   5   4  162.08    8.70
   0   5  -4  193.38   19.40
   0   5   4  152.08   15.70
   0   5  -4  185.58   23.70
   0   5   4  176.18   17.40
   0   5  -5  521.85   29.10
   0   5  -5  516.45   27.80
   0   5   5  534.55   29.70
   0   5   5  527.65   27.90
   0   5   5  525.35   18.60
   0   5  -6   24.40    8.20
   0   5  -6   50.79   14.10
   0   5   6   46.80    4.80
   0  -5  -6   42.90    6.30
   0   5   7   74.79    4.70
   0   5   7   87.39   22.70
   0   5   7   74.69    8.40
   0   5   7   72.29    5.30
   0   5  -7   65.89    8.30
   0   5   7   72.79    8.80
   0  -5  -7   76.59    7.40
   0   5  -8  629.04   25.70
   0   5   8  658.93   27.10
   0   5   8  689.53   28.00
   0  -5  -8  751.72   27.60
   0   5   9    5.00    5.30
   0   5  -9   20.40    8.50
   0   5   9    6.10    4.50
   0  -5  -9   13.90    6.20
   0   5  10   56.69    8.20
   0   5  10   69.49    9.00
   0  -5 -10   49.99    7.30
   0  -5 -11   18.80    7.60
   0   5  12   11.30    4.40
   0   5  12   10.90    4.10
   0  -5 -12   28.40    7.80
   0   5  13    2.90    3.40
   0   5  14   94.29    7.30
   0   5  14   96.19    6.90
   0   6   0    0.70    8.10
   0   6   1 1807.52   65.39
   0   6   1 1706.83   67.19
   0   6  -1 1767.92   65.19
   0   6   1 1724.73   54.79
   0   6   2    4.10   11.70
   0   6  -2   16.20    9.70
   0   6   2   34.00   10.30
   0   6   2   18.50    4.20
   0   6  -3 1492.05   57.89
   0   6   3 1525.15   60.69
   0   6  -3 1481.35   60.69
   0   6   3 1489.15   46.80
   0   6   3 1460.45   57.69
   0  -6  -3 1422.76   45.80
   0   6   4   86.79   23.40
   0   6   4  121.79    8.30
   0   6  -4  122.29   16.10
   0   6   4  125.99   17.80
   0   6  -4  120.89    9.20
   0   6  -4  119.79   18.90
   0   6  -5  250.77   12.60
   0   6   5  267.97   11.90
   0   6  -5  259.87   26.70
   0  -6  -5  241.98   12.30
   0   6   6  234.08   13.60
   0   6  -6  222.38   12.40
   0   6  -6  208.78   25.00
   0   6   6  220.18   10.40
   0  -6  -6  220.28   11.80
   0   6   7   34.40    6.20
   0   6   7   43.40    4.50
   0   6   7   52.49    7.90
   0   6  -7   39.20    6.60
   0   6   8   38.30    6.50
   0   6   8   53.59    7.90
   0   6  -8   51.79    7.40
   0  -6  -8   53.19    6.90
   0   6   9   16.70    5.70
   0   6   9   15.20    4.90
   0   6  -9    3.60    6.80
   0  -6  -9   12.90    5.30
   0   6  10  410.46   19.10
   0   6  10  353.46   19.30
   0   6 -10  375.56   18.60
   0  -6 -10  377.66   17.30
   0   6 -11   10.60   10.40
   0   6  11   12.40    4.40
   0   6  11   11.40    5.20
   0  -6 -11    0.40    6.90
   0   6  12    3.10    3.50
   0   6 -12    5.00   10.70
   0   6  12   -0.10    4.10
   0  -6 -12   -1.50    6.20
   0   6  13    5.60    3.50
   0   6  13    4.80    3.20
   0   6  14   24.20    3.50
   0   6  14   18.00    3.90
   0   7   0   22.90   15.00
   0   7   0    2.70    3.80
   0   7   0   -5.90   10.10
   0   7   0    0.40    4.20
   0  -7   0    4.70    3.40
   0   7  -1 1035.00   47.80
   0   7   1 1014.70   35.30
   0   7   1 1074.69   50.69
   0   7   1 1051.49   48.20
   0   7  -1 1021.10   50.99
   0   7  -1  993.40   36.70
   0   7  -2   11.30   15.70
   0   7   2   34.30   15.80
   0   7  -2   27.30   13.50
   0   7   2   30.40    5.20
   0   7  -2   30.10    4.90
   0   7   2   51.29   13.00
   0  -7  -2   33.30    4.90
   0   7  -3  100.39   18.10
   0   7  -3  105.29    8.10
   0   7  -3  106.49   21.90
   0   7   3   71.49   26.20
   0  -7  -3   99.49    7.60
   0   7  -4    3.30    3.80
   0   7  -4  -13.70   15.40
   0   7   4    0.10    3.20
   0  -7  -4    1.30    3.30
   0   7   5  362.86   17.70
   0   7   5  361.96   15.50
   0   7  -5  339.57   15.50
   0   7  -5  339.67   34.30
   0  -7  -5  380.46   15.60
   0   7   6    1.90    5.10
   0   7   6    6.40    3.20
   0   7   6   -2.60    5.10
   0   7  -6    9.00    5.30
   0  -7  -6   12.40    4.00
   0   7   7   27.00    5.60
   0   7   7   17.20    3.60
   0   7   7   19.80    6.00
   0   7  -7   17.80    5.40
   0   7   7   14.70    6.10
   0  -7  -7   22.20    5.10
   0   7   8  244.18    8.80
   0   7   8  247.38   15.70
   0   7   8  237.68   14.20
   0   7   8  235.88    9.20
   0   7  -8  225.88   13.90
   0  -7  -8  232.68   13.20
   0   7   9  100.09   10.10
   0   7   9  119.69   11.60
   0   7  -9  105.09   11.00
   0  -7  -9   99.49    9.60
   0   7 -10   -6.20    6.10
   0   7  10    0.90    4.40
   0   7  10    3.50    4.40
   0  -7 -10   -5.90    5.00
   0   7  11   12.10    3.80
   0   7 -11   16.40    7.20
   0   7  11    8.50    4.70
   0  -7 -11   10.20    5.50
   0   7  12   70.59    8.00
   0   7 -12   58.29    8.90
   0   7  12   83.89    8.00
   0  -7 -12   69.19    7.30
   0   7  13   10.60    3.40
   0   7  13    1.20    3.30
   0  -7 -13   -9.30    6.30
   0   8   0    0.10   17.10
   0   8   0   19.80    4.70
   0   8   0   34.40   19.50
   0   8   0   12.10    5.00
   0  -8   0   12.50    4.00
   0   8   1   39.90    5.90
   0   8  -1   31.80   22.60
   0   8   1   31.20   17.60
   0   8   1   41.80   23.10
   0   8  -1   42.20   16.60
   0   8  -1   38.50    5.50
   0  -8  -1   38.20    5.20
   0   8  -2   16.30   19.40
   0   8  -2   -3.30   22.90
   0   8   2   16.40   23.00
   0   8  -2    7.20    3.80
   0  -8  -2   -1.70    3.10
   0   8   3  716.33   29.60
   0   8   3  765.32   28.00
   0   8  -3  736.63   26.90
   0   8  -3  726.83   50.09
   0  -8  -3  744.43   26.20
   0   8  -4  725.73   30.00
   0   8   4  790.22   28.50
   0  -8  -4  783.72   27.70
   0   8   5   -4.30    5.00
   0   8  -5   -1.20    6.10
   0   8   5   -4.70    5.60
   0   8  -5    4.80    4.30
   0   8   5   -1.20    3.20
   0  -8  -5   -7.50    3.30
   0   8   6  100.89   10.40
   0   8  -6  107.59    9.50
   0   8   6   95.49    8.10
   0   8  -6   88.99   10.00
   0   8   6   90.39    9.70
   0  -8  -6   99.79    9.00
   0   8  -7   74.09    8.30
   0   8   7   55.69    8.50
   0   8  -7   46.60    8.90
   0   8   7   58.19    6.20
   0  -8  -7   44.40    6.30
   0   8   8   12.90    2.70
   0   8   8    7.30    3.20
   0   8  -8    0.00    5.50
   0   8   8    8.90    4.70
   0   8   8    8.50    5.10
   0  -8  -8    7.60    4.90
   0   8  -9   -2.00    5.20
   0   8   9   -0.90    4.30
   0   8   9    2.10    4.20
   0  -8  -9    4.50    4.60
   0   8  10   75.19    9.00
   0   8  10   74.59    8.70
   0   8 -10   88.79    9.30
   0  -8 -10   70.19    7.70
   0   8  11    9.20    4.20
   0   8  11   12.30    4.60
   0   8 -11   11.30    6.10
   0  -8 -11   15.20    5.20
   0   8  12   18.50    4.10
   0   8  12   20.50    5.20
   0  -8 -12   22.40    5.20
   0   8  13   42.40    4.80
   0   8  13   39.40    4.70
   0   9   0    1.80    4.50
   0   9   0   19.80   27.60
   0   9   0  -47.00   34.40
   0   9   0    2.70    4.20
   0   9   0   -0.20    4.20
   0   9   0  -12.90    7.80
   0  -9   0    0.90    3.90
   0   9  -1  142.19   33.30
   0   9   1  209.98   12.80
   0   9   1  221.38   42.80
   0   9   1  212.78   12.20
   0   9  -1  172.98   11.50
   0   9  -1  208.18   45.80
   0   9   1  211.08   15.70
   0   9   1  176.28   34.90
   0   9  -1  157.18   12.40
   0   9   1  206.28   13.20
   0  -9  -1  200.58   10.60
   0   9   2  199.48   18.90
   0   9  -2  195.48   11.20
   0   9   2  172.58   11.80
   0   9  -2  162.48   15.60
   0   9   2  173.48   11.80
   0  -9  -2  181.38   10.40
   0   9  -3    2.50    4.90
   0   9   3   -3.10    4.70
   0   9  -3    2.50    3.60
   0   9   3   -0.30    3.80
   0   9   3   -2.00    5.00
   0  -9  -3   -0.60    3.20
   0   9   4  147.49   10.70
   0   9  -4  158.18   10.70
   0   9   4  141.79   12.60
   0   9  -4  146.99   12.10
   0   9   4  109.09   12.30
   0  -9  -4  145.29    9.80
   0   9   5  581.04   23.70
   0   9   5  612.44   26.20
   0   9  -5  591.64   23.60
   0   9  -5  581.04   25.10
   0   9   5  553.24   24.10
   0  -9  -5  604.44   23.10
   0   9  -6  155.98   11.70
   0   9   6  152.08   10.50
   0   9  -6  140.49   13.00
   0   9   6  162.38   12.30
   0   9   6  172.68   13.50
   0  -9  -6  168.48   11.00
   0   9   7  327.87   17.00
   0   9   7  324.37   18.30
   0   9   7  323.27   17.10
   0   9  -7  318.47   16.30
   0   9   7  325.37   14.80
   0   9  -7  307.97   17.60
   0  -9  -7  342.87   16.40
   0   9   8   27.60    6.60
   0   9   8   26.20    3.60
   0   9   8   26.70    6.00
   0   9  -8   23.70    5.90
   0   9  -8   37.40    7.30
   0  -9  -8   19.30    5.50
   0   9   9   55.49    7.30
   0   9   9   63.39    7.60
   0   9  -9   72.79    8.00
   0  -9  -9   64.49    7.30
   0   9  10   99.19    8.90
   0   9 -10  103.29   10.10
   0   9  10   88.49    9.70
   0  -9 -10   81.29    9.00
   0   9  11   65.79    6.70
   0   9  11   55.89    7.00
   0   9 -11   57.69    7.30
   0  -9 -11   72.99    7.60
   0   9  12  123.89    8.30
   0   9  12  121.89    8.70
   0   9 -12  133.69   11.20
   0  -9 -12  126.69    9.00
   0   9  13   22.00    3.10
   0   9  13   21.60    3.20
   0  10   0  203.58   17.60
   0  10   0  214.18   12.70
   0  10   0  209.38   13.40
   0  10   0  199.88   14.60
   0  10   1    6.00    6.20
   0  10   1   -1.70    3.60
   0  10  -1    4.00    4.10
   0  10   1    1.60    6.10
   0  10  -1   14.60    8.20
   0  10  -1    7.20    4.10
   0  10   1    0.30    4.00
   0 -10  -1    2.00    4.00
   0  10   2    2.90    4.60
   0  10  -2   13.70   10.20
   0  10  -2    6.80    4.20
   0  10   2    3.80    4.50
   0  10  -2   11.80    4.90
   0  10   2   12.80    6.30
   0 -10  -2    4.40    4.20
   0  10  -3   75.39    8.70
   0  10  -3   35.60   17.90
   0  10   3   55.59    8.60
   0  10  -3   55.19    8.00
   0  10   3   61.89    7.30
   0 -10  -3   58.09    6.80
   0  10   4   -3.00    5.80
   0  10  -4   -0.30    4.80
   0  10  -4   -6.70    3.60
   0  10   4    5.90    4.30
   0 -10  -4    0.20    3.50
   0  10   5   60.59    9.10
   0  10  -5   81.19   10.10
   0  10  -5   85.19    9.10
   0  10   5   75.79    8.80
   0  10   5   80.19    9.80
   0 -10  -5   77.29    8.10
   0  10  -6   32.50    6.40
   0  10   6   30.30    7.30
   0  10   6   27.70    6.60
   0  10   6   35.80    6.00
   0  10   6   35.50    7.20
   0  10  -6   48.90    7.50
   0 -10  -6   36.80    6.30
   0  10   7   26.50    5.00
   0  10  -7   24.20    6.40
   0  10  -7   29.50    6.30
   0  10   7   17.40    5.90
   0  10   7   28.80    6.60
   0  10   7   22.50    5.90
   0 -10  -7   29.30    5.90
   0  10   8   21.50    5.90
   0  10  -8   14.70    5.50
   0  10   8   14.70    3.20
   0  10   8   13.90    6.10
   0  10  -8    3.40    5.70
   0  10   8   19.40    5.40
   0 -10  -8   21.10    5.40
   0  10   9   44.90    6.60
   0  10   9   44.50    7.30
   0  10  -9   39.10    7.90
   0 -10  -9   46.60    7.90
   0  10  10   94.79    8.20
   0  10 -10   98.99    9.40
   0  10  10  104.49    9.50
   0 -10 -10  105.49    8.60
   0  10  11   27.50    4.20
   0  10 -11   24.40    5.40
   0  10  11   19.20    4.70
   0  10  12    0.90    2.80
   0  10  12    3.60    2.60
   0  10 -12    4.50    6.50
   0 -10 -12   -1.10    7.60
   0  11   0   -1.90    5.80
   0  11   0   -3.70    5.50
   0  11   0   -5.90    6.20
   0 -11   0   -3.40    6.20
   0  11  -1   14.60    8.50
   0  11   1    7.60    6.30
   0  11  -1    6.70    4.80
   0 -11  -1   13.80    4.70
   0  11  -2    4.80    4.60
   0  11  -2    8.80    4.80
   0  11   2   17.60    6.60
   0  11   2   12.50    6.50
   0  11   2    6.30    5.30
   0  11  -2   -8.70    8.00
   0 -11  -2   15.90    4.50
   0  11  -3   38.00   12.20
   0  11  -3   45.90    7.20
   0  11   3   34.70    6.30
   0  11   3   27.50    6.10
   0  11   3   31.60    7.30
   0  11  -3   40.40    7.00
   0 -11  -3   36.50    6.10
   0  11   4  102.19   11.30
   0  11  -4   96.79   10.20
   0  11   4  118.29   10.70
   0  11  -4  105.09   10.10
   0  11   4  104.69   12.10
   0 -11  -4  104.79    9.50
   0  11  -5   66.59    8.50
   0  11   5   56.29    8.00
   0  11   5   62.09    8.90
   0  11  -5   74.59    8.90
   0  11   5   67.49    9.30
   0 -11  -5   67.19    7.80
   0  11   6   27.80    6.90
   0  11   6   12.50    5.90
   0  11  -6   15.80    5.70
   0  11   6   14.30    4.50
   0  11   6   12.30    5.80
   0  11  -6   17.90    5.70
   0 -11  -6   19.40    5.30
   0  11   7    7.90    5.20
   0  11   7    6.30    4.70
   0  11  -7    3.90    4.60
   0  11   7   10.40    5.80
   0  11  -7   -6.40    4.30
   0  11   8    1.10    4.90
   0  11  -8   -1.40    4.70
   0  11   8   -1.00    2.10
   0  11   8   -3.50    3.10
   0  11   8    0.10    4.40
   0  11  -8   -0.40    5.10
   0 -11  -8    1.80    4.10
   0  11   9  198.88   12.50
   0  11  -9  198.78   12.40
   0  11  -9  197.48   12.90
   0 -11  -9  178.88   11.20
   0  11 -10    4.10    4.40
   0  11  10   -0.70    3.60
   0  11  10    2.30    3.80
   0 -11 -10   -6.40    3.40
   0  11 -11   10.20    4.80
   0  11  11    0.10    3.30
   0 -11 -11    9.00    3.90
   0  12   0   23.00    7.80
   0  12   0   33.90    8.20
   0  12   0   25.90    6.00
   0  12   0    4.20    7.20
   0  12   1   13.10    5.90
   0  12  -1   28.50    5.60
   0  12  -1   23.10    6.30
   0  12   1   24.70    8.10
   0  12  -1   23.60    8.10
   0  12   1   18.90    5.80
   0  12  -2   31.90    9.60
   0  12  -2   36.00    6.40
   0  12  -2   34.10    6.90
   0  12   2   32.70    6.40
   0  12   2   26.70    8.40
   0  12   2   37.80    7.60
   0 -12  -2   36.10    6.10
   0  12  -3   -4.80    4.50
   0  12  -3    2.50    4.50
   0  12   3   -3.60    4.40
   0  12   3    2.30    4.70
   0  12   3   -1.70    5.70
   0  12  -3  -21.20   10.80
   0 -12  -3   -3.50    4.00
   0  12   4   17.00    5.40
   0  12   4   26.70    6.70
   0  12   4   13.10    6.10
   0  12  -4   17.50    5.80
   0  12  -4   24.70    6.20
   0 -12  -4   18.10    5.30
   0  12   5    9.30    5.50
   0  12  -5   10.50    5.60
   0  12  -5   -0.10    4.30
   0  12   5    7.50    4.60
   0  12   5    5.40    9.40
   0 -12  -5    9.10    4.50
   0  12   6   39.60    7.30
   0  12  -6   42.10    6.90
   0  12  -6   55.89    7.70
   0  12   6   45.50    6.40
   0  12   6   55.69    7.70
   0 -12  -6   45.10    6.50
   0  12   7  151.28   11.50
   0  12   7  134.79    9.00
   0  12   7  143.19   11.60
   0  12  -7  147.99   11.40
   0  12   8  169.98   11.40
   0  12   8  149.09   15.80
   0  12  -8  164.38   11.50
   0 -12  -8  159.58   10.50
   0  12  -9   -7.90    4.80
   0  12   9    5.50    3.50
   0  12  -9   -0.50    4.30
   0  12   9  -11.80    6.20
   0 -12  -9    5.70    3.70
   0  12  10   32.40    4.50
   0  12 -10   33.00    5.30
   0 -12 -10   27.90    4.40
   0  12  11    1.70    2.70
   0  13   0   -0.50    5.90
   0  13   0   -3.00    3.30
   0  13  -1    1.40    3.90
   0  13  -1    5.00    7.50
   0  13   1    6.90    4.30
   0  13  -1   10.60    7.00
   0  13   1   -9.70    5.50
   0  13  -2  134.89   11.90
   0  13  -2  152.58   15.40
   0  13  -2  129.99   11.30
   0  13   2  137.19   13.90
   0  13   2  146.99   10.80
   0 -13  -2  120.69   11.50
   0  13   3   18.10    6.10
   0  13  -3   17.60   10.30
   0  13   3   12.30    4.90
   0  13   3   13.80    6.70
   0  13  -3   16.70    5.70
   0 -13  -3   10.40    5.30
   0  13   4   56.69    8.70
   0  13  -4   88.59    9.70
   0  13   4   78.89    9.70
   0  13  -4   80.49    9.20
   0  13   4   61.89    7.70
   0 -13  -4   66.29    7.80
   0  13  -5   19.80    5.10
   0  13   5   14.90    4.80
   0  13   5   15.70    5.90
   0  13   5   18.00    6.10
   0  13  -5   12.70    5.40
   0 -13  -5   11.80    5.00
   0  13  -6    3.30    3.60
   0  13  -6    7.40    4.60
   0  13   6    3.30    4.60
   0  13   6    4.50    3.50
   0  13   6    4.20    5.10
   0 -13  -6    3.50    4.00
   0  13   7   74.69   12.30
   0  13  -7   66.29    8.00
   0  13   7   89.09   10.00
   0  13  -7   62.09    7.60
   0  13   7   82.39    9.30
   0 -13  -7   60.89    6.90
   0  13  -8   25.10    5.20
   0  13   8   24.80    4.90
   0  13  -8   18.30    4.70
   0 -13  -8   20.40    4.80
   0  13  -9  163.68    9.80
   0  13  -9  132.69   10.50
   0  13   9  160.28    8.90
   0 -13  -9  167.78    9.20
   0  13  10    9.90    3.30
   0  13 -10    8.10    4.30
   0 -13 -10   22.80    4.20
   0  14   0    5.60    4.30
   0  14   0   -1.60    6.00
   0  14   1    8.50    4.20
   0  14  -1   15.30    7.50
   0  14  -1    3.70    3.90
   0  14   1   -1.90    5.40
   0  14  -2  159.18   18.10
   0  14   2  159.48   14.40
   0  14   2  179.68   15.30
   0  14   2  191.58   11.60
   0  14  -2  170.88   14.80
   0  14  -2  173.78   12.20
   0  14  -3   -1.50    5.60
   0  14   3    1.30    4.80
   0  14   3   -4.00    4.90
   0  14  -3   -1.80    3.50
   0  14  -3   10.40   10.50
   0  14   3   -2.10    4.40
   0 -14  -3   -5.10    6.10
   0  14   4   55.19    7.80
   0  14  -4   60.99    7.90
   0  14   4   61.99    7.70
   0  14  -4   67.99    8.20
   0 -14  -4   75.09    7.40
   0  14   5   15.00    4.80
   0  14  -5   19.20    4.90
   0  14  -5   15.80    5.30
   0 -14  -5    8.50    4.80
   0  14   6   -1.90    5.00
   0  14  -6    9.00    4.60
   0  14   6    4.40    3.20
   0  14  -6    5.50    4.70
   0 -14  -6    4.50    4.40
   0  14   7  121.99    9.40
   0  14  -7  133.49    8.70
   0 -14  -7  123.49    8.70
   0  14  -8    2.00    4.20
   0  14  -8   -3.80    3.30
   0  14   8  -10.70    4.00
   0 -14  -8   -1.00    3.80
   0  15   0    3.70    3.30
   0  15   0   -1.30    5.20
   0  15  -1   52.19    9.70
   0  15   1   48.30    5.80
   0  15   1   30.50    7.30
   0  15  -1   48.10    6.50
   0  15   1   42.90    9.30
   0  15   2    2.80    3.80
   0  15   2    3.80    5.10
   0  15  -2    5.10    3.40
   0  15  -2    7.60    8.00
   0  15  -3   -0.70    3.10
   0  15   3    0.20    4.50
   0  15   3   -5.60    4.30
   0  15  -3    6.90   10.20
   0  15  -4    8.20    6.90
   0  15   4   19.90    6.50
   0  15   4   11.80    4.60
   0  15  -5   -5.60    2.80
   0  15   5    0.70    3.70
   0  15   5    5.40    4.00
   0  15  -5   -5.30    5.60
   0  15   6   71.89    5.60
   0  15   6   64.19    7.70
   0  15  -6   59.49    7.00
   0  15  -6   78.29    7.00
   0  15  -7    9.80    6.60
   0  15  -7    0.80    2.90
   0  16   0    5.20    3.30
   0  16   0    9.20    5.40
   0  16   1   62.59    8.00
   0  16  -1   53.89    6.30
   0  16  -1   62.29    8.90
   0  16   1   56.19    6.40
   0  16  -2   27.20   11.40
   0  16   2   20.80    5.50
   0  16  -2   15.80    3.90
   0  16   3  182.08   12.20
   0  16  -3  193.38   17.60
   0  16  -3  194.48   10.40
   0  16   4    3.40    3.50
   0  16  -4    7.80    2.90
   0  16  -5   39.10    4.60
   0  16   5   42.10    5.00
   0  17   0   -0.50    4.60
   0  17  -1   26.70    3.60
   0  17  -1   15.80    6.50
   0  17   1   34.60    5.10
   0  17  -2   82.59    5.70
   0  17   2   80.39    8.00
  -1   0  14   64.89    7.50
  -1   0  13   -0.60    4.00
  -1   0  13    4.60    5.80
  -1   0  12   68.49    8.40
  -1   0  12   70.19    9.10
  -1   0  11    1.00    5.90
  -1   0  11   -2.60    4.30
  -1   0  10   24.90    7.50
  -1   0  10   28.80    6.00
  -1   0   9   -6.50    4.10
  -1   0   9    8.20    5.50
  -1   0   8  157.88   11.40
  -1   0   7   -4.30   12.50
  -1   0   6  369.86   27.00
  -1   0   5    4.50    9.20
  -1   0   4   18.30    2.80
   1   0  -3   -2.70    2.80
  -1   0   3   -1.20    2.30
   1   0  -2   33.20    4.00
  -1   0   2   38.60    4.00
   1   0  -1   -2.20    2.10
  -1   0   1   -2.00    1.90
  -1   0   0  772.82   23.70
   1   0   0  752.32   23.70
  -1   0  -1   -1.40    1.60
   1   0   1    2.10    2.00
   1   0   2 3538.05  101.29
  -1   0  -2 3526.45  101.09
   1   0   3   -4.60    5.90
   1   0   4  174.58   15.80
   1   0   5   11.00    9.20
   1   0   6  190.08   21.50
   1   0   7    3.70   15.10
   1   0   8 1025.90   36.50
   1   0   8 1007.00   35.50
   1   0   9  -13.40    4.50
   1   0   9   -6.10    4.20
   1   0  10   33.00    6.60
   1   0  10   50.59    8.60
   1   0  11    2.70    5.60
   1   0  11    2.10    4.20
   1   0  12    3.70    4.40
   1   0  12    6.50    5.40
   1   0  13    2.70    3.80
   1   0  13   -3.80    5.00
   1   0  14    9.20    4.20
   1   0  14    4.70    6.50
  -1   1  14    4.90    6.70
  -1   1  14   10.40    3.50
  -1  -1  14   -8.10    5.10
  -1   1  13   41.10    6.00
  -1   1  13   23.80    6.30
  -1  -1  13   36.70    6.10
  -1   1  12   39.80    6.50
  -1   1  12   36.90    7.40
  -1  -1  12   47.30    6.40
  -1   1  11    3.10    4.10
  -1   1  11   12.60    5.60
  -1  -1  11    8.50    7.20
  -1  -1  11    4.20    4.40
  -1   1  10   30.80    7.50
  -1   1  10   28.00    6.10
  -1  -1  10   31.80    7.80
  -1   1   9   56.69    7.20
  -1   1   9   52.29    7.30
  -1  -1   9   58.99    7.80
  -1  -1   9   42.90    7.90
  -1   1   8  280.27   14.80
  -1   1   8  278.27   16.10
  -1   1   7  248.48   26.90
  -1  -1   7  237.88   26.60
  -1   1   6  411.76   28.20
  -1  -1   6  375.66   27.60
  -1   1   5   -0.70    4.90
  -1   1   5    2.90    4.60
  -1   1   5   -3.10    9.00
  -1   1   5    6.90    4.80
  -1   1   5   -1.60    4.40
  -1  -1   5   -3.10    9.70
  -1   1   4  798.22   25.70
  -1   1   4  768.12   25.40
   1   1  -4  795.32   25.00
  -1   1   4  732.03   22.90
  -1  -1   4  754.32   24.50
   1   1  -3  375.56   15.30
  -1  -1   3  380.76   14.30
  -1   1   2  293.97   12.20
   1   1  -2  298.17   12.00
   1  -1  -2  307.17   12.80
  -1  -1   2  272.87   11.60
   1   1  -1   30.20    3.90
   1  -1  -1   33.80    4.50
   1   1   0   38.20    4.40
  -1   1   0   36.20    4.00
   1  -1   0   31.60    3.80
  -1  -1   0   35.60    3.80
   1   1   1   49.30    4.60
  -1   1  -1   57.29    4.80
  -1  -1  -1   54.39    4.90
   1  -1   1   57.39    5.10
  -1   1  -2  210.78    9.00
  -1   1  -2  210.58    8.90
   1   1   2  206.98    9.10
  -1  -1  -2  218.88    9.20
  -1   1  -3 1154.58   34.90
   1   1   3 1165.98   35.40
  -1   1  -3 1173.98   34.80
   1   1   4  179.08   16.70
   1  -1   4  171.58   15.50
   1  -1   5   52.29   11.50
   1   1   6  182.68   23.30
   1  -1   6  186.68   22.10
   1   1   7  185.88   25.70
   1  -1   7  170.98   23.20
   1   1   8  124.89    9.90
   1   1   8  135.09   11.40
   1   1   9    3.60    4.70
   1   1   9    6.70    4.40
   1  -1   9   10.30    5.60
   1  -1   9    2.10    5.10
   1   1  10    7.70    5.40
   1   1  10    5.40    4.60
   1  -1  10    7.50    6.50
   1   1  11   -3.20    4.10
   1   1  11   -7.20    4.70
   1  -1  11  -10.80    5.30
   1  -1  11    2.30    4.80
   1   1  12   26.30    5.60
   1   1  12   19.00    5.80
   1  -1  12    9.10    5.20
   1  -1  12   24.80    6.90
   1   1  13   54.39    6.60
   1   1  13   59.99    7.50
   1  -1  13   51.49    7.50
   1   1  14   -0.90    3.30
   1   1  14   -7.00    4.70
  -1   2  15   37.80    5.70
  -1   2  14    8.50    8.20
  -1   2  14   11.60    3.80
  -1   2  13    4.30    4.70
  -1   2  13   -0.40    3.60
  -1  -2  13   -1.80    5.80
  -1   2  12   69.79    8.80
  -1   2  12   56.79    7.00
  -1  -2  12   59.99    7.90
  -1   2  11   21.40    5.70
  -1   2  11   23.40    5.20
  -1  -2  11    1.00    8.20
  -1  -2  11   18.40    6.70
  -1   2  10    3.90    5.00
  -1   2  10    0.40    4.70
  -1  -2  10  -10.40    8.10
  -1   2   9    8.10    5.90
  -1   2   9    3.30    4.60
  -1  -2   9   -3.30    5.60
  -1   2   8   60.79    8.70
  -1   2   8   53.49    7.50
  -1   2   7   10.50   14.50
  -1  -2   7   29.50   17.40
  -1   2   6  512.75   33.40
  -1  -2   6  544.05   32.40
   1  -2  -6  543.65   26.90
  -1   2   5  665.83   24.50
  -1   2   5  681.93   21.20
   1   2  -5  708.33   23.90
  -1   2   5  731.73   25.50
   1   2  -4   28.60    5.30
  -1   2   4   36.50    3.60
  -1   2   4   44.90    6.30
  -1   2   4   35.20    5.60
  -1  -2   4   37.60    5.30
   1   2  -3  209.58   11.50
  -1   2   3  232.38   12.10
  -1   2   3  230.28   12.50
  -1  -2   3  203.28   11.30
  -1   2   2  502.55   20.20
  -1   2   2  533.15   21.00
   1   2  -2  512.75   20.00
  -1  -2   2  526.15   20.10
  -1   2   1   27.80    5.70
   1   2  -1   25.20    4.90
  -1   2   1   20.10    4.70
  -1  -2   1   21.40    4.70
   1   2   0  530.85   19.70
  -1   2   0  513.25   20.50
  -1   2   0  500.65   19.70
  -1  -2   0  534.85   19.90
  -1   2  -1    2.20    4.10
  -1   2  -1    1.60    4.10
   1   2   1    4.60    4.10
  -1  -2  -1   -1.60    3.60
  -1   2  -2   53.49    6.20
  -1   2  -2   51.19    6.40
   1   2   2   59.79    6.50
  -1  -2  -2   58.49    6.50
  -1   2  -3 1136.59   38.40
  -1   2  -3 1176.18   37.90
   1   2   3 1178.68   37.80
  -1  -2  -3 1157.98   38.10
   1   2   4    2.60    3.50
   1   2   4    9.10    1.90
  -1   2  -4    9.10    3.70
  -1   2  -4    6.90    3.50
   1   2   4    7.30    4.10
   1   2   5   14.10    3.10
   1   2   5   12.10    1.40
   1   2   5   14.90    3.50
   1   2   5   11.30    1.50
   1   2   6   30.70   13.10
   1  -2   6   15.30   13.60
   1   2   7  130.79   20.00
   1  -2   7  135.79   20.90
   1   2   8  538.45   22.70
   1   2   9   12.10    5.00
   1   2   9   18.40    5.10
   1  -2   9    3.10    6.00
   1  -2   9    0.30    6.00
   1   2  10    0.80    4.60
   1   2  10    4.40    5.10
   1   2  11  132.29   10.70
   1   2  11  137.39   11.70
   1  -2  11  141.09   11.40
   1  -2  11  117.29   12.80
   1   2  12  110.89    9.70
   1   2  12  122.79   10.90
   1  -2  12  107.59   11.00
   1   2  13   27.60    5.80
   1   2  13   32.00    5.50
   1   2  14   -0.30    4.10
   1   2  14   -6.50    2.90
  -1   3  15   10.90    2.70
  -1   3  14   21.30    4.00
  -1   3  14   16.20    4.50
  -1   3  13   25.90    5.40
  -1   3  13   24.20    5.30
  -1   3  12    5.50    5.00
  -1   3  12    3.10    4.00
  -1   3  11    4.20    4.40
  -1   3  11   15.50    4.90
  -1  -3  11    0.30    6.80
  -1   3  10   36.40    7.30
  -1   3  10   29.30    6.30
  -1   3   9  105.29   10.10
  -1   3   9   96.99   10.60
  -1   3   8  279.57   15.80
  -1   3   8  294.37   15.40
  -1   3   7   19.90   16.20
   1  -3  -7   15.80   15.00
  -1   3   6  136.09    6.20
  -1   3   6  134.39   12.90
  -1   3   6  116.89   13.10
   1   3  -5  311.27   16.70
  -1   3   5  338.67   13.40
  -1   3   5  310.57   17.60
   1   3  -4  138.69   11.30
  -1   3   4  137.49   11.70
  -1   3   4  143.89   10.60
  -1   3   4  132.89    6.50
  -1  -3   4  131.89   11.10
  -1   3   3  166.98    7.90
   1   3  -3  190.48   12.10
  -1   3   3  171.88   12.20
  -1   3   3  168.38   12.90
  -1  -3   3  165.78   11.70
  -1   3   2 2329.37   73.69
   1   3  -2 2313.37   73.19
  -1   3   1   70.09    8.70
   1   3  -1   80.49    9.10
  -1   3   1   80.09    9.70
  -1  -3   1   71.19    8.50
   1   3   0  208.38   14.40
  -1   3   0  218.68   13.60
  -1  -3   0  213.38   12.90
  -1   3  -1 2354.66   77.99
   1   3   1 2603.64   77.79
  -1   3  -1 2489.05   77.59
  -1  -3  -1 2464.95   77.79
  -1   3  -2 3306.37  100.39
   1   3   2 3309.67  100.49
  -1   3  -2 3246.58  101.29
  -1  -3  -2 3289.87  100.79
  -1   3  -3    5.60    4.80
  -1   3  -3    2.80    5.10
   1   3   3    1.10    2.30
   1   3   3   -2.60    4.10
  -1  -3  -3    7.20    5.20
   1   3   4   33.30    3.60
   1   3   4   35.80    7.50
   1   3   4   37.80    5.90
  -1   3  -4   32.10    6.20
  -1   3  -4   34.30    6.70
  -1   3  -5  468.35   18.90
  -1   3  -5  472.35   18.90
   1   3   5  472.55   21.00
   1   3   6 1159.78   33.80
   1   3   7   21.70   16.50
   1  -3   7   14.90   18.40
   1   3   8  115.99    9.70
   1   3   8  116.09   11.00
   1   3   9   35.00    7.00
   1   3   9   32.30    6.30
   1  -3   9   23.10    7.90
   1   3  10  227.88   13.90
   1   3  10  220.38   14.80
   1  -3  10  181.38   16.30
   1   3  11   29.30    6.30
   1  -3  11   -1.10    7.20
   1   3  12   66.19    8.20
   1   3  12   59.49    7.80
   1   3  13    8.40    4.50
   1   3  13    0.30    3.40
   1   3  14   48.80    5.70
   1   3  14   45.20    5.10
   1   3  15    9.00    2.60
  -1   4  14   82.79    7.70
  -1   4  14   82.59    6.90
  -1   4  13   20.70    4.80
  -1   4  13   15.70    5.50
  -1   4  12   14.20    5.20
  -1   4  12   20.80    5.50
  -1   4  11  227.58   14.40
  -1   4  11  219.98   14.00
   1  -4 -11  197.48   17.20
  -1   4  10  347.47   17.50
  -1   4  10  378.86   19.40
   1  -4 -10  295.67   18.20
  -1   4   9    2.80    4.90
   1  -4  -9    3.90    7.80
  -1   4   8   12.50    5.30
  -1   4   8   20.40    5.00
   1  -4  -8   17.50    7.60
  -1   4   7   43.50    2.90
  -1   4   7   30.70    5.70
  -1   4   7   49.40   15.30
  -1   4   7   39.50    3.40
   1  -4  -7   36.80    7.30
  -1   4   6   -7.20    9.00
   1   4  -6   13.90    9.80
  -1   4   6    3.30    2.20
   1   4  -6    6.40    9.90
  -1   4   5  352.76   12.90
  -1   4   5  326.87   20.90
  -1   4   5  347.07   21.10
   1   4  -5  347.67   20.30
  -1   4   4    3.60    7.40
  -1   4   4    3.80    6.10
   1   4  -4    9.40    6.30
  -1   4   4    3.00    3.20
  -1  -4   4   -6.00    5.80
   1   4  -3   -3.60    5.40
  -1   4   3   -4.30    6.10
  -1  -4   3    6.30    5.80
   1   4  -2  735.63   30.90
  -1   4   2  789.52   32.90
  -1   4   2  799.32   32.10
  -1  -4   2  774.12   31.60
  -1   4   1   23.70    8.10
  -1   4   1   27.90    7.90
   1   4  -1   21.80    6.60
  -1  -4   1   22.20    7.00
  -1   4   0  553.44   26.30
  -1   4   0  583.84   25.60
   1   4   0  529.05   24.30
  -1  -4   0  520.05   24.40
  -1   4  -1  656.83   27.30
  -1   4  -1  578.84   27.70
   1   4   1  605.34   26.80
  -1  -4  -1  629.04   27.70
   1   4   2   11.70    6.20
  -1   4  -2    9.50    6.30
  -1   4  -2    4.60    6.60
  -1  -4  -2    2.00    6.50
  -1   4  -3  269.37   16.20
  -1   4  -3  258.17   18.30
   1   4   3  229.48   21.10
   1   4   3  249.68   11.20
   1   4   4  653.53   31.50
  -1   4  -4  594.54   27.60
  -1   4  -4  640.04   27.30
  -1   4  -5   17.90    7.40
   1   4   5   11.80    7.10
  -1   4  -5    3.20    7.00
   1   4   5   -8.20    8.00
   1   4   5   -1.70    2.00
  -1   4  -6   17.00    7.60
   1   4   6    1.80    9.70
   1   4   6    4.10    8.50
   1   4   6    0.70    2.50
  -1   4  -6    9.00    7.50
   1   4   6    3.90    2.00
   1   4   7  245.88   14.10
   1   4   7  275.47   14.90
   1   4   8  656.13   25.80
   1   4   8  639.94   26.90
   1  -4   9   54.79   11.70
   1   4  10  148.29   11.60
   1   4  10  150.78   12.60
   1   4  11   -3.30    4.20
   1   4  11   11.40    5.00
   1   4  12    4.20    4.60
   1   4  12   10.90    4.50
   1   4  13    5.00    3.70
   1   4  13    2.10    3.50
   1   4  14   89.29    7.40
   1   4  14   80.39    6.90
  -1   5  14    0.30    2.40
  -1   5  14    5.40    5.30
  -1   5  13   37.20    5.90
  -1   5  13   30.30    5.10
  -1   5  12   -2.50    4.20
  -1   5  12   -1.20    3.40
   1  -5 -12   -3.00    6.90
  -1   5  11  171.18   17.50
   1   5 -11  121.09   12.00
  -1   5  11  176.68   15.70
   1  -5 -11  143.29   12.60
   1   5 -10   22.70    8.00
  -1   5  10    9.10    4.40
  -1   5  10   12.00    5.90
   1  -5 -10   25.60    6.40
  -1   5   9   58.39    7.90
  -1   5   9   71.29    9.00
   1   5  -9   62.59    8.90
   1  -5  -9   52.99    7.30
  -1   5   8  851.01   33.10
  -1   5   8  848.72   32.10
   1   5  -8  819.62   30.10
  -1   5   7   24.00    5.90
   1   5  -7   17.90    7.10
  -1   5   7   39.90    3.80
   1  -5  -7   36.10    6.00
  -1   5   6  253.17   27.40
   1   5  -6  223.98   21.40
   1   5  -6  248.78   13.40
  -1   5   6  258.07   10.60
   1  -5  -6  203.28   17.40
  -1   5   5   -1.30    9.90
  -1   5   5    9.60    3.00
   1   5  -5   17.00   10.30
  -1   5   5    4.00   11.00
   1  -5  -5    7.20    4.40
  -1   5   4  562.04   29.50
   1   5  -4  611.94   29.60
  -1   5   4  599.64   31.20
  -1   5   4  603.74   21.00
  -1  -5   4  591.94   29.30
  -1   5   3  193.78   16.40
   1   5  -3  191.98   16.10
  -1   5   3  211.58   10.30
  -1   5   3  229.28   18.40
  -1   5   2 1768.02   54.69
  -1   5   2 1731.43   62.89
   1   5  -2 1808.92   63.19
  -1   5   2 1774.42   64.59
  -1  -5   2 1811.12   63.69
   1   5  -1  141.59   13.80
  -1   5   1  136.99   13.50
  -1   5   1  125.39   15.60
  -1  -5   1  142.89   14.60
  -1   5   0    2.10    6.40
   1   5   0   13.80    6.90
  -1   5   0   15.10    8.60
  -1  -5   0    9.80    7.70
   1   5   1   77.39   11.30
  -1   5  -1   91.69   13.60
  -1  -5  -1   63.79   10.80
  -1   5  -2 1638.34   57.79
   1   5   2 1510.25   49.10
  -1   5  -2 1608.74   62.39
   1   5   2 1585.54   57.39
  -1  -5  -2 1644.54   58.69
  -1   5  -3   57.69   10.00
   1   5   3   46.20    9.40
  -1   5  -3   49.60   11.20
   1   5   3   39.50    4.90
   1   5   4   26.90    9.40
   1   5   4   32.80    4.20
  -1   5  -4   42.00   10.70
  -1   5  -4   36.30   11.20
   1   5   4   23.40   10.00
   1   5   5   10.50   11.70
  -1   5  -5    7.00   10.00
   1   5   5   -1.70    9.70
  -1   5  -5    9.10   10.70
  -1   5  -6   52.69   13.50
   1   5   6   20.40    3.30
   1   5   6   35.70   16.80
   1   5   6   12.90    5.30
  -1  -5  -6   22.60    5.50
  -1   5  -7   14.20    7.30
   1   5   7   16.90    5.10
   1   5   7   26.90    5.40
   1   5   7   21.00    2.80
   1   5   7   21.40    2.70
  -1  -5  -7   38.60    6.10
   1   5   8   64.99    8.30
  -1   5  -8   39.40   10.60
   1   5   8   67.19    8.10
  -1  -5  -8   64.89    8.50
   1   5   9   49.20    7.00
   1   5   9   50.39    7.80
  -1  -5  -9   51.69    7.50
   1   5  10   -1.20    3.80
   1   5  10    0.40    4.60
  -1  -5 -10   -5.10    6.40
   1   5  11    1.60    5.30
   1   5  11    6.20    6.00
  -1  -5 -11   -2.60    7.70
   1   5  12   -0.90    3.80
   1   5  12    4.10    3.80
  -1  -5 -12   11.10    8.60
   1   5  13    5.00    3.40
   1   5  14   12.30    3.70
   1   5  14   15.00    3.10
  -1   6  14    2.80    2.90
  -1   6  14    1.60    2.30
  -1   6  13   -0.10    3.40
  -1   6  13    0.30    3.00
   1  -6 -13    3.30    8.50
  -1   6  12   53.29    6.60
  -1   6  12   44.30    6.90
   1   6 -12   65.59    9.50
   1  -6 -12   60.49    7.50
  -1   6  11   20.20    5.00
  -1   6  11   22.40    5.50
   1  -6 -11    7.70    6.30
  -1   6  10  547.25   23.50
   1   6 -10  493.45   22.10
  -1   6  10  561.64   24.60
   1  -6 -10  513.65   21.30
  -1   6   9  177.38   13.50
   1   6  -9  183.28   13.00
  -1   6   9  174.18   12.40
   1  -6  -9  166.08   11.60
   1   6  -8    6.40    6.00
  -1   6   8    2.40    4.50
  -1   6   8   -1.40    4.90
   1  -6  -8    2.70    5.00
  -1   6   7   81.89    8.50
   1   6  -7   99.99    9.70
  -1   6   7   91.89    9.80
  -1   6   7  101.39    6.40
   1  -6  -7   91.59    8.90
  -1   6   6  247.68   14.10
  -1   6   6  247.38   15.00
   1   6  -6  255.67   13.10
   1   6  -6  315.27   35.60
  -1   6   6  269.47   11.60
   1  -6  -6  248.98   12.70
   1   6  -5   76.69   17.40
  -1   6   5   98.39    7.40
   1   6  -5   94.69    8.80
   1  -6  -5   84.09    8.00
  -1   6   4    9.30   12.60
   1   6  -4    7.00    6.40
   1   6  -4    1.80   11.10
  -1   6   4   11.70   15.10
  -1   6   4    4.70    3.40
   1  -6  -4    4.40    3.50
   1   6  -3   91.59   15.40
  -1   6   3   92.09    7.00
  -1   6   3   76.89   15.70
  -1   6   3   81.79   14.30
   1   6  -3   82.49    7.70
  -1  -6   3   90.39   14.80
   1  -6  -3   81.29    7.20
   1   6  -2 1200.18   49.80
   1   6  -2 1209.38   39.90
  -1   6   2 1248.08   50.29
  -1   6   2 1200.18   39.50
  -1   6   2 1221.68   51.19
  -1  -6   2 1193.08   49.90
  -1   6   1  431.06   28.00
  -1   6   1  448.16   25.80
   1   6  -1  439.76   26.50
  -1   6   1  427.56   17.60
  -1  -6   1  465.55   27.20
  -1   6   0  310.47   22.00
  -1   6   0  317.27   24.60
   1   6   0  285.57   21.00
  -1  -6   0  265.37   21.90
  -1   6  -1 1324.57   51.39
   1   6   1 1212.98   49.40
  -1   6  -1 1236.38   52.59
   1   6   1 1178.08   40.30
  -1  -6  -1 1285.47   51.79
  -1   6  -2   53.79   11.20
  -1   6  -2   54.59   13.80
   1   6   2   41.60   10.40
   1   6   2   51.29    5.90
  -1  -6  -2   50.49   12.70
  -1  -6  -2   52.69    5.90
  -1   6  -3   73.69   15.20
  -1   6  -3   81.69    7.50
  -1   6  -3  105.69   16.30
   1   6   3   96.29   13.70
   1   6   3   82.39    7.20
   1   6   3   74.39   15.60
  -1  -6  -3   93.19    7.40
   1   6   4  736.33   38.90
  -1   6  -4  782.42   39.90
  -1   6  -4  708.13   25.30
   1   6   4  750.72   25.60
   1   6   4  692.93   39.30
  -1   6  -4  729.53   37.40
   1   6   5   52.09    5.90
  -1   6  -5   45.00   15.50
  -1   6  -5   44.90    5.90
  -1  -6  -5   47.20    5.80
   1   6   6   -1.00    2.10
   1   6   6   -5.50    5.20
  -1   6  -6   -0.20    5.00
   1   6   6    7.60    4.50
  -1  -6  -6   -0.60    3.80
   1   6   7   20.30    4.20
   1   6   7   25.10    6.20
   1   6   7   21.10    5.30
  -1   6  -7   12.30    5.80
   1   6   7   29.30    3.50
   1   6   8  454.75   21.80
   1   6   8  467.45   21.00
  -1   6  -8  426.96   19.50
  -1  -6  -8  457.15   19.00
  -1   6  -9  138.39   12.30
   1   6   9  164.38   12.10
   1   6   9  162.28   12.70
  -1  -6  -9  123.99   10.80
   1   6  10   13.80    4.90
   1   6  10   14.80    5.70
  -1   6 -10   -0.30    7.50
  -1  -6 -10   16.30    6.00
  -1   6 -11   -0.40    8.20
   1   6  11    3.50    4.00
   1   6  11   -1.00    3.80
   1   6  12    3.40    3.40
   1   6  12    1.10    2.90
  -1  -6 -12    2.00    6.60
   1   6  13   29.40    4.70
   1   6  13   26.80    4.80
   1   6  14   12.00    6.10
   1   6  14   21.10    3.20
  -1   7  13   30.60    4.40
  -1   7  13   26.20    4.50
   1  -7 -13   30.70    6.20
  -1   7  12   74.99    8.10
  -1   7  12   75.09    8.70
   1   7 -12   72.09    9.40
   1  -7 -12   66.99    6.90
  -1   7  11    8.40    4.50
   1   7 -11   11.80    6.70
  -1   7  11    0.50    3.40
   1  -7 -11    6.90    5.20
  -1   7  10    3.40    4.50
   1   7 -10   -6.90    6.30
  -1   7  10    6.70    4.90
   1  -7 -10    3.10    4.80
   1   7  -9   25.30    6.60
  -1   7   9   10.60    5.30
  -1   7   9   20.30    5.50
   1  -7  -9   26.20    5.80
  -1   7   8  131.09   10.90
   1   7  -8  149.19   11.50
  -1   7   8  128.99   12.10
  -1   7   8  135.29    6.50
  -1   7   8  128.89    7.40
   1  -7  -8  127.59   10.10
  -1   7   7  380.66   18.80
  -1   7   7  369.46   18.10
   1   7  -7  371.96   17.50
  -1   7   7  380.96   15.30
   1  -7  -7  403.06   17.10
  -1   7   6    7.50    5.50
  -1   7   6   11.80    5.40
  -1   7   6    8.70    3.30
   1   7  -6    4.10    4.70
   1  -7  -6    9.80    4.00
   1   7  -5   15.40    4.80
  -1   7   5   10.40    5.50
  -1   7   5   12.30    4.10
   1   7  -5    9.20   28.00
   1  -7  -5   16.30    4.00
   1   7  -4   74.19   18.90
   1   7  -4  108.39    8.60
  -1   7   4  103.59    8.50
   1  -7  -4  110.79    8.00
  -1   7   3  -12.40   16.10
   1   7  -3   30.50   14.00
   1   7  -3    9.90    3.90
   1  -7  -3    1.90    3.40
  -1   7   2  211.38   11.80
   1   7  -2  267.07   25.70
   1   7  -2  217.88   11.40
  -1   7   2  225.98   25.10
  -1   7   2  250.27   27.90
  -1  -7   2  253.17   25.20
   1  -7  -2  226.18   11.00
  -1   7   1   18.20   12.30
   1   7  -1   56.79   13.80
   1   7  -1   20.60    4.60
  -1   7   1   17.20   12.60
  -1   7   1   29.60    5.40
  -1  -7   1   30.00   14.10
   1   7   0   41.30    5.40
  -1   7   0   36.40   16.00
   1   7   0   32.90   11.50
  -1   7   0   46.80    5.20
   1   7   0   30.60    5.20
  -1   7   0   21.10   11.70
  -1  -7   0   43.40    5.20
  -1  -7   0   38.00   14.50
   1  -7   0   31.90    4.80
  -1   7  -1  256.97   27.50
   1   7   1  203.48   22.70
   1   7   1  222.48   12.10
  -1   7  -1  178.28   19.90
  -1   7  -1  209.68   10.90
  -1  -7  -1  201.78   12.20
   1   7   2 1351.36   57.89
  -1   7  -2 1406.56   59.19
   1   7   2 1313.77   44.40
  -1   7  -2 1376.66   43.40
  -1   7  -2 1360.16   61.29
  -1  -7  -2 1376.46   43.00
  -1   7  -3    5.80   16.20
  -1   7  -3   17.90   14.70
   1   7   3    3.20    3.20
  -1   7  -3    8.90    3.70
   1   7   3  -19.00   16.90
  -1  -7  -3   10.70    3.80
  -1   7  -4   14.00    4.20
  -1   7  -4   22.90   17.70
   1   7   4   19.80    4.50
  -1  -7  -4   13.60    4.00
  -1   7  -5   -6.30   24.20
   1   7   5   -0.30    5.20
  -1   7  -5   -0.80    4.00
   1   7   5    2.00    2.90
  -1  -7  -5    3.50    3.70
   1   7   6  172.58    9.40
  -1   7  -6  173.48   11.50
   1   7   6  162.88   13.20
   1   7   6  164.18   12.80
   1   7   6  170.48   12.00
  -1  -7  -6  155.68   10.10
   1   7   7  189.18   12.60
  -1   7  -7  195.48   12.40
   1   7   7  193.58   13.10
   1   7   7  209.68   10.00
  -1  -7  -7  198.08   11.80
   1   7   8  150.48   12.70
   1   7   8  157.08   11.40
  -1   7  -8  142.59   11.20
  -1  -7  -8  127.99   10.60
   1   7   9  115.89   10.50
  -1   7  -9   91.79    9.90
   1   7   9  120.39   11.10
  -1  -7  -9  100.09   10.10
   1   7  10   88.99   11.60
  -1   7 -10  106.99   12.10
   1   7  10   92.99   11.90
  -1  -7 -10   89.59    9.90
   1   7  11   37.90    6.00
  -1   7 -11   25.60    7.50
   1   7  11   41.50    6.20
  -1  -7 -11   35.30    6.30
   1   7  12    5.70    3.80
  -1   7 -12    6.30    8.10
   1   7  12    5.90    3.70
  -1  -7 -12    9.30    6.30
   1   7  13    5.50    2.70
   1   7  13    0.90    3.20
  -1   8  13    5.70    3.30
  -1   8  13    9.80    3.30
  -1   8  12    1.20    3.10
  -1   8  12    7.00    3.80
   1   8 -12   -8.70    6.10
   1  -8 -12    4.20    4.60
  -1   8  11   18.50    4.60
   1   8 -11    9.10    6.00
  -1   8  11   17.40    5.00
   1  -8 -11   17.40    5.10
  -1   8  10  313.97   17.00
   1   8 -10  308.67   16.10
  -1   8  10  303.57   16.10
   1  -8 -10  295.97   15.10
  -1   8   9  344.17   18.30
   1   8  -9  319.17   17.00
  -1   8   9  344.57   17.50
   1  -8  -9  337.17   16.30
   1   8  -8   74.99    8.70
  -1   8   8   84.39    5.90
  -1   8   8   72.79    8.20
  -1   8   8   81.99    9.80
   1  -8  -8   88.99    9.20
   1   8  -7   54.69    7.20
  -1   8   7   39.50    5.20
   1   8  -7   37.30    8.00
   1  -8  -7   34.50    6.10
  -1   8   6  366.96   18.20
   1   8  -6  332.07   18.40
   1   8  -6  346.27   16.40
  -1   8   6  338.87   17.30
  -1   8   6  354.36   15.90
   1  -8  -6  350.96   16.20
  -1   8   5   19.60    6.80
  -1   8   5   17.60    4.80
  -1   8   5   16.00    6.00
   1   8  -5   15.60    4.70
   1  -8  -5   18.50    4.50
   1   8  -4   39.60    6.90
  -1   8   4   48.80    9.80
   1   8  -4   39.80    6.30
  -1   8   4   51.99    6.70
   1  -8  -4   51.89    6.40
  -1   8   3  101.59   12.00
  -1   8   3   95.49    8.80
   1   8  -3   95.89   46.30
   1   8  -3   93.19    8.50
   1  -8  -3   90.99    7.80
   1   8  -2   30.30    4.90
   1   8  -2   49.40   20.40
  -1   8   2   -8.90   23.50
   1  -8  -2   31.50    4.60
  -1   8   1   21.50    5.00
   1   8  -1    9.40   16.40
  -1   8   1  -11.70   15.80
   1   8  -1   -9.90    9.20
  -1   8   1    8.60    4.10
   1   8  -1    7.80    4.00
  -1  -8   1    3.80    4.80
   1  -8  -1    9.40    3.60
  -1   8   0    6.40    4.90
  -1   8   0   10.30   19.20
   1   8   0   -3.90    4.40
  -1   8   0   44.00   18.20
  -1   8   0    5.40    4.00
   1   8   0    8.20   17.50
   1   8   0    7.80    4.40
  -1  -8   0    9.70    4.10
   1  -8   0   13.20    4.10
  -1   8  -1    3.20    3.70
  -1   8  -1  -12.50   16.30
   1   8   1  -27.30   21.50
   1   8   1    2.40    3.40
  -1   8  -1    4.40   18.40
   1   8   1    5.30    5.20
   1   8   1   11.10   15.20
  -1  -8  -1   10.40    3.50
   1   8   2   55.69    7.30
  -1   8  -2   85.09   24.10
  -1   8  -2   72.19   21.60
   1   8   2   83.79   28.10
  -1   8  -2   64.09    7.30
  -1  -8  -2   60.39    6.70
  -1   8  -3  408.36   16.70
   1   8   3  368.06   19.70
  -1   8  -3  420.66   44.30
   1   8   3  383.16   17.40
  -1  -8  -3  368.66   15.90
  -1   8  -4   40.80    6.90
  -1   8  -4   32.20    6.80
   1   8   4   38.00    6.10
  -1  -8  -4   45.80    5.90
  -1   8  -5  303.57   18.00
   1   8   5  288.27   16.80
   1   8   5  283.97   14.10
  -1   8  -5  271.07   14.20
   1   8   5  301.27   17.10
  -1  -8  -5  294.07   14.20
  -1   8  -6   15.50    7.10
   1   8   6   21.60    4.40
   1   8   6   18.80    6.40
  -1   8  -6   27.00    5.70
   1   8   6   28.50    6.60
   1   8   6   32.40    6.30
  -1  -8  -6   26.20    5.50
  -1   8  -7  333.17   19.00
   1   8   7  311.77   17.90
   1   8   7  333.87   14.10
  -1   8  -7  307.47   15.90
  -1  -8  -7  335.97   16.00
   1   8   8  121.19    7.00
   1   8   8  111.69   11.90
   1   8   8  131.99    6.30
  -1   8  -8  107.39   11.00
   1   8   8  143.89   11.10
  -1  -8  -8  143.89   10.50
  -1   8  -9   14.90    6.20
   1   8   9   26.30    5.60
   1   8   9   24.80    6.30
  -1  -8  -9   31.70    6.00
  -1   8 -10  175.88   12.60
   1   8  10  157.38   12.20
   1   8  10  162.58   11.70
  -1  -8 -10  167.48   11.50
   1   8  11   12.30    4.90
  -1   8 -11    3.90    6.10
   1   8  11   17.10    4.30
  -1  -8 -11    8.60    5.10
  -1   8 -12   13.50    6.90
   1   8  12    5.50    3.60
   1   8  12    4.50    3.20
  -1  -8 -12   -0.10    4.70
   1   8  13    4.20    2.80
   1   8  13    6.20    2.80
  -1   9  13    4.00    2.60
  -1   9  13    1.40    2.60
  -1   9  12   21.30    4.60
   1   9 -12   24.10    6.20
  -1   9  12   21.80    4.30
   1  -9 -12   31.40    4.60
  -1   9  11   13.20    3.90
   1   9 -11   16.70    5.60
  -1   9  11   14.20    4.60
   1  -9 -11   13.50    4.40
   1   9 -10    9.00    5.20
  -1   9  10    7.20    4.20
  -1   9  10   -4.20    4.00
   1  -9 -10    4.90    4.30
   1   9  -9   15.20    5.30
  -1   9   9   12.60    5.20
   1   9  -9    3.50    7.30
  -1   9   9   13.40    5.00
   1  -9  -9   15.70    4.70
   1   9  -8  607.14   24.80
   1   9  -8  534.35   24.70
  -1   9   8  609.34   26.50
  -1   9   8  572.64   23.50
  -1   9   8  566.04   20.20
  -1   9   8  604.14   24.70
   1  -9  -8  623.74   24.30
   1   9  -7   27.40    6.20
  -1   9   7   12.70    6.40
  -1   9   7   18.30    4.30
   1   9  -7   23.70    6.20
  -1   9   7   13.20    5.60
  -1   9   7   17.80    6.40
   1  -9  -7   14.10    5.40
   1   9  -6   41.30    6.90
   1   9  -6   15.70    5.50
  -1   9   6   24.30    4.90
  -1   9   6   35.60    6.30
  -1   9   6   25.40    6.60
   1  -9  -6   19.00    4.90
  -1   9   5  161.38   13.50
  -1   9   5  183.88   11.90
  -1   9   5  186.88   13.70
   1   9  -5  176.98   11.90
   1   9  -5  174.58   13.40
   1  -9  -5  188.58   11.50
  -1   9   4   75.59    8.40
  -1   9   4   65.59    8.90
   1   9  -4   75.89    8.50
   1   9  -4   73.99    9.00
   1  -9  -4   77.29    8.00
   1   9  -3  110.19   11.40
   1   9  -3  149.79   10.10
  -1   9   3  151.98   11.30
  -1   9   3  141.09   13.50
   1  -9  -3  156.18    9.80
  -1   9   2    0.80    5.50
  -1   9   2    0.00    4.10
   1   9  -2    1.50    3.70
   1   9  -2   -2.60    4.60
  -1   9   2    1.60    4.80
   1  -9  -2    5.10    3.50
   1   9  -1  357.86   45.60
  -1   9   1  331.87   15.30
   1   9  -1  303.77   38.10
  -1   9   1  266.77   45.10
  -1   9   1  328.87   16.50
  -1   9   1  354.96   19.50
  -1   9   1  347.57   40.50
   1   9  -1  331.47   16.10
   1   9  -1  314.97   19.30
  -1   9   1  328.57   16.80
   1  -9  -1  333.87   14.70
   1   9   0  292.77   46.20
   1   9   0  191.88   13.30
  -1   9   0  223.58   12.10
   1   9   0  208.68   13.00
  -1   9   0  211.48   36.60
  -1   9   0  204.98   13.10
  -1   9   0  130.79   37.40
  -1   9   0  201.58   17.10
   1   9   0  206.28   11.70
  -1   9   0  215.28   14.30
   1   9   0  225.78   17.30
   1   9   0  197.58   35.90
   1  -9   0  227.48   11.40
  -1  -9   0  215.78   11.20
   1   9   1   26.90    5.50
  -1   9  -1   18.80    6.20
   1   9   1   26.10    5.70
   1   9   1   32.00    7.60
   1   9   1   -3.10   25.20
   1   9   1  -17.10   37.90
  -1   9  -1    3.30   29.00
   1   9   1   28.50    5.40
  -1   9  -1   21.50    6.20
  -1  -9  -1   33.20    4.90
   1  -9   1   24.90    7.70
   1   9   2   18.50    5.50
  -1   9  -2   11.10    6.60
   1   9   2   18.30    6.60
   1   9   2   19.90    5.30
  -1   9  -2   28.80    5.60
  -1  -9  -2   20.20    4.40
  -1   9  -3  781.42   30.40
   1   9   3  787.02   30.20
   1   9   3  826.42   32.30
  -1   9  -3  806.22   29.30
   1   9   3  799.12   30.30
  -1  -9  -3  790.52   28.40
  -1   9  -4   75.19    8.20
   1   9   4   65.59    8.90
   1   9   4   48.40   10.10
   1   9   4   69.59    8.00
   1   9   4   77.09    8.40
  -1   9  -4   72.79    8.80
  -1  -9  -4   63.59    7.40
   1   9   5   59.19    8.90
  -1   9  -5   71.29    8.20
   1   9   5   56.39    8.60
  -1   9  -5   66.39    8.30
   1   9   5   64.59    9.40
   1   9   5   71.49    8.10
  -1  -9  -5   75.79    7.90
   1   9   6   80.19    9.00
   1   9   6   80.29    8.90
   1   9   6   71.29    9.60
   1   9   6   88.59    8.20
  -1   9  -6   73.99    8.60
  -1  -9  -6   83.89    8.50
   1   9   7   22.20    4.50
   1   9   7   19.90    6.00
  -1   9  -7   25.70    6.00
   1   9   7   24.60    5.70
   1   9   7   24.30    6.40
  -1   9  -7   16.20    6.60
  -1  -9  -7   24.10    5.50
  -1   9  -8  103.09   10.70
   1   9   8  107.29    6.20
   1   9   8  105.99   11.00
   1   9   8  102.09   10.10
   1   9   8  104.29    7.50
  -1   9  -8  113.19   12.50
  -1  -9  -8  111.89    9.70
   1   9   9   52.79    7.80
   1   9   9   50.09    6.90
  -1   9  -9   59.49    7.60
  -1  -9  -9   58.39    7.20
   1   9  10  111.69    9.30
   1   9  10  136.59   10.70
  -1   9 -10  136.89   11.10
  -1  -9 -10  115.39    9.90
   1   9  11    0.30    3.10
  -1   9 -11    3.60    5.60
   1   9  11    3.00    3.70
  -1  -9 -11   -0.10    4.30
   1   9  12   -2.10    3.10
  -1   9 -12    2.00    5.70
   1   9  12   -2.10    2.90
  -1  -9 -12   -2.40    4.60
   1   9  13   40.50    4.60
   1   9  13   33.90    4.00
   1  10 -12   10.70    5.30
  -1  10  12   12.40    3.20
  -1  10  12   13.10    3.40
  -1  10  11    4.20    3.10
  -1  10  11    2.10    3.60
   1  10 -11    1.30    4.40
  -1  10  10    7.40    4.20
  -1  10  10    2.80    3.60
   1  10 -10    1.90    4.70
   1 -10 -10    5.10    4.20
  -1  10   9   54.89    7.80
   1  10  -9   56.59    8.40
  -1  10   9   56.69    7.30
  -1  10   8   40.40    7.10
   1  10  -8   47.10    6.80
  -1  10   8   37.30    6.10
  -1  10   8   36.40    5.80
  -1  10   8   34.50    4.20
   1  10  -8   49.60    7.50
   1 -10  -8   41.20    6.70
  -1  10   7  203.88   14.80
  -1  10   7  186.68   13.00
   1  10  -7  220.48   13.90
  -1  10   7  217.58   13.80
  -1  10   7  191.28   11.40
   1  10  -7  204.68   13.50
   1 -10  -7  219.78   12.80
  -1  10   6  112.99   11.50
  -1  10   6   99.09    9.30
   1  10  -6   86.09    9.80
   1  10  -6   89.09    9.80
  -1  10   6  103.79   11.80
   1 -10  -6   96.49    9.40
  -1  10   5    5.70    4.40
  -1  10   5    5.40    7.30
  -1  10   5    5.20    5.50
   1  10  -5   12.30    5.50
   1  10  -5    2.10    4.40
   1 -10  -5    6.00    4.00
   1  10  -4  389.36   19.20
  -1  10   4  367.06   18.60
  -1  10   4  368.36   17.90
   1  10  -4  395.56   18.10
   1 -10  -4  372.26   16.90
   1  10  -3  595.24   24.40
  -1  10   3  602.14   27.30
  -1  10   3  610.04   24.30
   1  10  -3  625.24   25.70
   1  10  -3  619.54   33.70
   1 -10  -3  618.14   23.80
   1  10  -2   28.30    9.80
   1  10  -2   48.60    7.00
  -1  10   2   33.80    6.20
   1  10  -2   34.80    6.10
  -1  10   2   28.00    7.40
  -1  10   2   29.20    5.50
   1 -10  -2   37.50    5.70
   1  10  -1   49.90    6.80
  -1  10   1   54.39    7.30
   1  10  -1   32.70    9.10
  -1  10   1   48.40    8.10
  -1  10   1   53.29    8.00
   1  10  -1   39.10    6.20
  -1  10   1   42.00    6.50
   1 -10  -1   47.00    6.10
  -1  10   0  250.77   16.00
  -1  10   0  231.58   13.80
   1  10   0  239.98   13.90
  -1  10   0  254.97   17.70
   1  10   0  222.88   18.10
   1  10   0  201.98   15.10
   1  10   0  239.18   13.20
  -1  10   0  222.68   13.20
   1 -10   0  231.88   13.30
  -1 -10   0  233.48   13.00
   1  10   1   17.30    7.40
  -1  10  -1   20.10    8.10
   1  10   1   31.90    7.10
  -1  10  -1   19.90    5.40
  -1  10  -1   31.60    5.60
   1  10   1   19.70    5.00
   1  10   1   12.90    4.90
  -1 -10  -1   24.90    5.00
   1  10   2    2.90    4.00
  -1  10  -2    5.70    3.90
   1  10   2   -3.30    4.10
  -1  10  -2  -21.30    8.90
   1  10   2   -2.40    5.70
  -1  10  -2    2.00    4.50
  -1 -10  -2    2.90    4.00
  -1  10  -3  378.56   38.80
   1  10   3  431.66   22.00
   1  10   3  379.66   18.20
  -1  10  -3  414.36   18.40
  -1  10  -3  404.06   19.60
  -1 -10  -3  420.86   17.80
   1  10   4   47.00    7.50
  -1  10  -4   47.20    7.30
  -1  10  -4   44.50    6.60
   1  10   4   38.70    6.50
  -1 -10  -4   58.59    6.90
   1  10   5  211.88   14.60
   1  10   5  193.88   15.20
  -1  10  -5  206.68   13.10
   1  10   5  215.38   13.10
   1  10   5  217.58   15.00
  -1  10  -5  206.18   14.10
  -1 -10  -5  232.08   12.70
  -1  10  -6   99.99   11.30
   1  10   6  117.99   11.50
   1  10   6  112.19   12.00
   1  10   6  107.39    9.60
  -1  10  -6  113.89   10.30
   1  10   6  108.59    9.40
  -1 -10  -6  110.79    9.50
   1  10   7   31.40    6.20
   1  10   7   31.00    5.70
  -1  10  -7   35.00    7.00
  -1  10  -7   39.40    7.10
   1  10   7   36.30    5.30
   1  10   7   24.90    6.60
  -1 -10  -7   36.80    6.30
   1  10   8  147.29    8.60
   1  10   8  152.68   11.10
   1  10   8  157.98    7.50
   1  10   8  156.28   12.40
  -1  10  -8  145.09   12.10
  -1  10  -8  150.68   11.30
  -1 -10  -8  153.18   11.30
   1  10   9    7.70    5.00
   1  10   9    7.40    4.30
  -1  10  -9   -0.20    4.70
  -1  10  -9   -1.70    6.90
   1  10  10   53.59    6.00
   1  10  10   35.60    6.20
  -1  10 -10   51.79    6.90
  -1 -10 -10   49.40    5.90
  -1  10 -11    3.50    4.80
   1  10  11   15.10    3.90
   1  10  11    6.40    3.40
   1  10  12   10.00    3.00
   1  10  12    5.70    2.80
  -1 -10 -12    5.40    4.10
  -1  11  11    5.20    3.40
  -1  11  11    0.80    2.70
   1  11 -11   10.80    4.80
   1 -11 -11    6.70    3.60
  -1  11  10   -4.90    3.60
   1  11 -10   -3.10    4.30
  -1  11  10    3.10    3.60
   1 -11 -10   -2.30    3.50
  -1  11   9    3.50    4.40
   1  11  -9    3.90    4.70
   1  11  -9    2.50    6.00
   1 -11  -9    0.90    3.60
  -1  11   8   26.20    3.20
   1  11  -8   32.70    6.40
  -1  11   8    9.40    5.30
  -1  11   8   17.30    4.50
  -1  11   8   25.40    5.70
   1  11  -8   30.80    6.50
  -1  11   8   27.20    6.30
   1 -11  -8   28.90    5.60
  -1  11   7  144.69   12.50
  -1  11   7  139.69    9.70
   1  11  -7  117.49   11.10
   1  11  -7  130.69   11.30
  -1  11   7  150.48   12.30
  -1  11   7  146.19   11.10
   1 -11  -7  134.89   10.50
   1  11  -6    5.30    5.10
  -1  11   6   11.10    5.30
   1  11  -6    7.30    4.50
  -1  11   6    9.40    6.00
  -1  11   6    6.20    5.20
  -1  11   6   20.20    6.40
   1 -11  -6    5.20    4.30
  -1  11   5  273.37   17.70
   1  11  -5  294.37   15.90
  -1  11   5  280.47   16.10
   1  11  -5  288.37   16.10
   1 -11  -5  289.97   15.20
  -1  11   4  243.38   14.60
   1  11  -4  235.88   14.80
  -1  11   4  266.57   15.50
  -1  11   4  247.68   16.70
   1  11  -4  247.78   14.50
   1 -11  -4  260.47   14.10
   1  11  -3  200.58   19.10
  -1  11   3  161.18   14.70
  -1  11   3  168.98   11.40
   1  11  -3  180.68   12.90
   1  11  -3  157.68   11.60
  -1  11   3  189.48   13.50
   1 -11  -3  148.99   11.10
  -1  11   2   -0.10    4.30
   1  11  -2    0.70    4.20
  -1  11   2    4.40    6.00
  -1  11   2    1.90    4.90
   1  11  -2   18.60    9.20
   1  11  -2    4.80    4.60
   1 -11  -2   -0.30    3.90
   1  11  -1   58.99    8.60
  -1  11   1   38.50   13.70
   1  11  -1   56.99   10.10
   1  11  -1   75.29    8.30
   1 -11  -1   61.79    7.00
   1  11   0  109.79   12.00
  -1  11   0  120.19   13.70
  -1  11   0  108.39   10.80
   1  11   0   98.39   11.90
   1  11   0  107.59   10.60
  -1 -11   0   98.59   11.10
  -1  11  -1   36.10    6.40
  -1  11  -1   63.19   10.60
  -1  11  -1   50.19    6.80
  -1 -11  -1   43.80    6.20
   1  11   2   65.39    9.60
  -1  11  -2   70.99   12.10
  -1  11  -2   85.99    9.50
   1  11   2   68.49    9.20
  -1  11  -2   78.09    8.60
   1  11   2   56.69    8.40
  -1 -11  -2   70.89    7.60
  -1  11  -3  204.38   23.70
  -1  11  -3  214.38   13.00
   1  11   3  169.78   15.70
  -1  11  -3  209.28   13.60
   1  11   3  201.48   14.00
   1  11   3  190.08   13.00
   1  11   3  211.18   15.90
  -1 -11  -3  190.08   11.90
  -1  11  -4   19.50    5.30
  -1  11  -4   13.40    5.20
   1  11   4   14.80    5.50
   1  11   4   20.00    6.60
   1  11   4    2.70    6.40
   1  11   4   11.90    6.10
  -1 -11  -4   14.80    4.50
   1  11   5  686.13   29.00
  -1  11  -5  670.33   28.00
  -1  11  -5  671.43   27.00
   1  11   5  651.23   27.70
   1  11   5  681.53   27.30
  -1 -11  -5  676.83   26.20
   1  11   6  308.87   17.10
  -1  11  -6  324.57   16.80
   1  11   6  263.27   16.30
   1  11   6  335.27   17.60
   1  11   6  315.47   17.80
  -1  11  -6  314.97   17.30
  -1 -11  -6  312.77   15.80
  -1  11  -7    1.40    4.70
   1  11   7    2.70    4.60
   1  11   7    4.90    4.70
   1  11   7    5.90    5.40
  -1  11  -7   -5.10    4.50
   1  11   7   -1.20    3.30
  -1 -11  -7    3.40    4.30
   1  11   8   22.20    5.30
  -1  11  -8   14.70    5.90
  -1  11  -8   23.40    6.70
   1  11   8   19.70    5.30
  -1 -11  -8   17.90    4.70
  -1  11  -9   59.29    7.80
  -1  11  -9   69.99    8.20
   1  11   9   79.09    8.30
  -1 -11  -9   87.39    8.40
  -1  11 -10    0.60    4.40
   1  11  10    4.50    3.50
   1  11  10   -2.30    3.50
  -1 -11 -10    5.40    4.00
  -1  11 -11   30.40    5.40
   1  11  11   30.70    4.10
   1  11  11   24.80    4.20
  -1 -11 -11   30.80    4.70
  -1  12  11    4.30    2.70
  -1  12  10    3.50    3.10
   1  12 -10    6.70    4.30
   1 -12 -10    2.80    3.50
  -1  12   9  212.88   13.30
   1  12  -9  226.08   12.40
   1  12  -9  266.17   13.00
  -1  12   9  225.58   12.60
   1 -12  -9  231.68   11.60
   1  12  -8   39.10    6.30
  -1  12   8   19.20    5.00
   1 -12  -8   29.40    4.80
   1  12  -7  183.18   12.50
  -1  12   7  196.68   13.00
  -1  12   7  214.68   11.10
  -1  12   7  180.38   12.80
  -1  12   6   54.79    7.10
   1  12  -6   76.09    9.00
  -1  12   6   56.19    7.70
  -1  12   6   55.09    8.20
   1  12  -6   69.79    8.10
   1 -12  -6   56.39    7.20
   1  12  -5   -4.20    4.30
  -1  12   5   -0.50    9.00
   1  12  -5    7.60    4.60
  -1  12   5   -0.60    4.80
  -1  12   5    0.80    4.10
   1 -12  -5    3.90    4.40
  -1  12   4   56.49    8.10
  -1  12   4   48.40    8.30
   1  12  -4   56.19    7.50
   1  12  -4   45.70    7.20
   1 -12  -4   52.89    7.00
  -1  12   3   -8.60    4.30
   1  12  -3   -1.00    3.90
  -1  12   3   -0.80    5.40
   1  12  -3    4.00    5.00
  -1  12   3    1.40    4.90
   1  12  -3    2.00   10.40
   1 -12  -3   -2.60    3.90
  -1  12   2  134.29   14.20
   1  12  -2  162.38   18.70
  -1  12   2  121.19   10.40
   1  12  -2  137.59   11.50
  -1  12   2  138.09   13.00
   1  12  -2  138.79   11.30
   1 -12  -2  132.59   10.40
  -1  12   1   47.20    7.10
  -1  12   1   52.39    8.20
   1  12  -1   59.29   10.20
   1  12  -1   59.89    7.50
   1  12  -1   46.10    7.30
  -1  12   1   49.99    9.50
  -1  12   0   -5.10    6.70
  -1  12   0   13.60    7.00
   1  12   0    4.40    7.40
   1  12   0   15.40    7.60
   1  12   0    0.40    6.50
  -1  12   0   16.20    7.00
  -1  12   0    9.90    4.70
   1  12   0   11.20    4.60
   1  12   1   31.50    8.20
   1  12   1   40.80    7.00
  -1  12  -1   24.20    5.60
   1  12   1   43.60    8.30
  -1  12  -1   29.70    6.60
  -1  12  -1   28.00    8.90
  -1  12  -2  105.79   10.10
   1  12   2   68.69    8.90
  -1  12  -2   97.99   10.20
   1  12   2   89.39    9.70
  -1  12  -2   94.19   12.70
   1  12   2  101.29   12.10
  -1 -12  -2   82.09    9.10
  -1  12  -3  100.49   10.00
   1  12   3   86.79    9.70
   1  12   3  113.09   11.20
  -1  12  -3  101.19   10.30
  -1  12  -3   97.69   14.60
   1  12   3   90.09    9.50
   1  12   3  114.49   13.30
  -1 -12  -3  117.29    9.80
   1  12   4    2.10    5.90
  -1  12  -4    8.40    4.70
   1  12   4    8.30    4.60
   1  12   4   12.50    5.70
   1  12   4    0.20    6.20
  -1  12  -4   11.30    4.80
  -1 -12  -4   11.70    4.90
   1  12   5   28.60    7.30
  -1  12  -5   35.20    8.40
  -1  12  -5   29.40    6.50
   1  12   5   34.40    6.40
  -1 -12  -5   31.40    5.70
   1  12   6    9.40    5.40
  -1  12  -6   -2.40    4.00
   1  12   6    4.10    4.20
  -1  12  -6    5.00    4.40
   1  12   6    2.80    4.70
  -1 -12  -6   -0.80    4.30
   1  12   7  207.48   13.00
   1  12   7  198.98   10.60
  -1  12  -7  184.98   12.90
   1  12   7  189.18   12.70
   1  12   8  -14.10    6.40
   1  12   8    2.80    3.70
  -1  12  -8    7.10    6.60
  -1  12  -8   -5.60    3.90
  -1 -12  -8    4.00    4.00
  -1  12  -9    4.30    4.40
   1  12   9  -12.60    5.30
  -1  12  -9    7.40    5.30
   1  12   9    3.30    4.00
  -1 -12  -9   -1.00    3.50
   1  12  10   90.09    7.20
  -1  12 -10  105.59    8.40
  -1 -12 -10   88.89    7.00
   1  12  11   43.30    5.30
  -1  13  10   53.49    5.50
   1  13 -10   62.29    7.30
   1 -13 -10   56.99    6.40
  -1  13   9   11.20    3.60
   1  13  -9   11.90    4.90
   1  13  -9   18.50    4.60
   1 -13  -9   11.60    3.70
  -1  13   8   53.09    5.90
   1  13  -8   52.79    6.40
   1  13  -8   53.19    6.20
   1 -13  -8   51.59    6.10
   1  13  -7  249.97   13.60
   1  13  -7  274.77   14.10
  -1  13   7  261.97   14.20
  -1  13   7  251.47   13.70
  -1  13   7  227.18   18.60
   1 -13  -7  248.18   13.20
  -1  13   6   24.80    5.10
  -1  13   6   19.00    5.70
   1  13  -6   30.60    5.70
   1  13  -6   33.80    6.30
  -1  13   6   28.30    5.80
   1 -13  -6   26.80    5.50
  -1  13   5  174.08   12.20
   1  13  -5  162.48   12.00
   1  13  -5  177.78   12.30
  -1  13   5  151.58   11.80
  -1  13   5  171.58   13.40
   1 -13  -5  150.48   16.90
  -1  13   4   -0.70    4.00
   1  13  -4    2.30    4.00
  -1  13   4   -2.00    4.90
  -1  13   4    4.90    5.90
  -1  13   4    0.50    8.20
   1  13  -4    4.40    4.90
   1 -13  -4    3.50    4.50
  -1  13   3   17.40    5.80
  -1  13   3   16.10    5.20
   1  13  -3   40.60   11.00
   1  13  -3   26.10    6.00
  -1  13   3   39.60    7.30
   1  13  -3   21.50    7.50
   1 -13  -3   21.60    5.60
  -1  13   2    3.50    5.90
  -1  13   2   19.20    5.00
   1  13  -2    9.40    6.10
   1  13  -2   18.10    5.40
  -1  13   2    7.20    6.40
   1  13  -2    1.30    7.50
   1 -13  -2   13.90    6.30
   1  13  -1    4.50    7.30
   1  13  -1   18.00    5.50
  -1  13   1    5.90    4.00
   1  13  -1    9.10    7.40
  -1  13   1   10.60    6.80
   1  13   0    2.60    6.60
  -1  13   0  -12.70   10.00
  -1  13   0   19.50    7.20
  -1  13   0   16.40    5.00
   1  13   1  130.99   10.70
  -1  13  -1  136.19   15.70
   1  13   1  139.89   14.40
  -1  13  -1  141.49   11.60
  -1  13  -1  144.29   12.60
  -1  13  -2    2.90    4.10
  -1  13  -2    6.30    5.80
   1  13   2   14.10    5.60
   1  13   2    3.40    5.70
  -1  13  -2   -2.20    8.30
   1  13   2    8.90    4.30
  -1 -13  -2    8.80    5.60
  -1  13  -3  167.78   16.80
  -1  13  -3  163.98   16.90
   1  13   3  166.58   11.30
  -1  13  -3  156.18   11.80
   1  13   3  169.18   13.20
  -1 -13  -3  149.99   11.20
   1  13   4    9.60    5.90
   1  13   4    5.60    5.00
  -1  13  -4    8.60    5.00
  -1  13  -4   11.80    5.30
   1  13   4    8.40    6.90
  -1 -13  -4    7.00    4.50
   1  13   5   57.99    8.30
   1  13   5   53.59    7.60
  -1  13  -5   61.49    8.00
   1  13   5   54.99    7.40
  -1  13  -5   56.69    8.10
  -1 -13  -5   60.79    8.10
   1  13   6    9.10    6.00
  -1  13  -6   15.20    5.00
   1  13   6   10.40    5.10
  -1  13  -6    9.70    4.30
   1  13   6    6.90    3.70
  -1 -13  -6   14.10    4.30
  -1  13  -7    2.90    5.00
  -1  13  -7    0.40    4.40
   1  13   7    6.70    3.40
   1  13   7    7.70    4.80
   1  13   7    2.00    4.40
  -1 -13  -7    1.00    3.80
  -1  13  -8    7.30    4.20
   1  13   8    6.70    4.30
  -1  13  -8   14.80    4.80
  -1 -13  -8   15.90    4.10
  -1  13  -9   49.40    5.80
  -1  13  -9   45.80    5.60
  -1 -13  -9   45.40    5.00
   1  13  10   28.60    4.60
  -1  13 -10   32.00    5.40
  -1  14   8   13.60    4.00
   1  14  -8   10.40    3.90
   1  14  -8   11.90    4.20
   1 -14  -8    9.30    4.10
  -1  14   7   67.79    8.00
  -1  14   7   61.99    7.50
   1  14  -7   73.29    7.30
   1  14  -7   79.09    9.90
   1 -14  -7   69.29    7.40
  -1  14   6   -8.20    4.50
  -1  14   6    6.00    3.00
   1  14  -6    3.70    3.60
   1  14  -6    3.30    4.60
   1 -14  -6   -2.10    4.20
  -1  14   5   50.19    6.80
   1  14  -5   62.09    7.20
  -1  14   5   47.50    7.20
  -1  14   5   41.20   10.10
   1  14  -5   54.49    7.30
   1 -14  -5   40.40    6.00
  -1  14   4   55.19    7.20
  -1  14   4   75.59    9.90
   1  14  -4   60.59    7.70
   1  14  -4   60.89    7.60
  -1  14   4   63.59    8.30
   1 -14  -4   61.29    7.60
  -1  14   3  138.59    9.90
  -1  14   3  148.89   13.10
  -1  14   3  134.79   12.00
   1  14  -3  144.89   11.20
   1  14  -3  191.58   21.80
   1  14  -3  146.39   13.00
   1  14  -2    0.70    7.90
   1  14  -2    3.60    3.70
   1  14  -2    0.90    7.70
  -1  14   2    0.50    5.40
  -1  14   2   -1.60    3.80
  -1  14   2    0.60    5.50
  -1  14   1    7.50    6.50
   1  14  -1   14.60    5.10
  -1  14   1   11.50    4.50
  -1  14   1   14.70    6.20
   1  14  -1   22.50    7.50
  -1  14   0   71.39   10.20
   1  14   0   59.09    9.50
  -1  14   0   59.89    7.60
   1  14   0   53.09    7.30
   1  14   1   14.60    4.00
   1  14   1   10.60    6.80
  -1  14  -1    6.20    7.60
  -1  14  -1    3.80    4.00
   1  14   1    8.80    6.10
   1  14   2   22.20    5.10
  -1  14  -2   18.90    5.00
  -1  14  -2   25.20    8.80
   1  14   2   27.40    6.80
  -1  14  -2   12.40    7.40
   1  14   2   17.80    6.10
   1  14   3    1.80    4.70
  -1  14  -3    2.60    3.60
   1  14   3   -6.40    4.50
  -1  14  -3    4.60   10.70
  -1  14  -3   -0.20    5.20
   1  14   3   -1.30    4.90
   1  14   4    6.40    5.00
   1  14   4    7.10    4.40
  -1  14  -4    9.50    4.50
  -1  14  -4    6.80    5.60
  -1 -14  -4    7.40    5.30
  -1  14  -5  134.89   10.40
   1  14   5  135.49   14.60
  -1  14  -5  126.79   10.40
   1  14   5  129.29   11.00
  -1 -14  -5  121.99   10.00
  -1  14  -6   24.50    5.40
   1  14   6   29.60    9.60
   1  14   6   16.60    3.90
  -1  14  -6   13.90    4.20
  -1 -14  -6   19.70    4.70
   1  14   7  135.09    9.40
  -1  14  -7  122.29    8.30
   1  14   7  106.89   10.10
  -1 -14  -7  117.29    8.60
  -1  14  -8    4.30    4.20
  -1  14  -8   -0.50    3.50
  -1 -14  -8    1.30    3.80
   1  15  -7   76.39    6.20
  -1  15   6   56.09    5.80
  -1  15   6   69.59    7.50
   1  15  -6   52.79    6.80
   1  15  -6   67.69    6.50
   1  15  -5  235.68   13.60
   1  15  -5  236.38   12.20
  -1  15   5  227.38   12.00
  -1  15   5  232.38   13.30
   1  15  -4   10.00    7.60
  -1  15   4    7.40    4.50
  -1  15   4    5.30    6.50
   1  15  -3    7.90    3.70
   1  15  -3   14.70   10.10
  -1  15   3    2.60    5.10
  -1  15   3    3.80    4.80
   1  15  -2   38.60    9.30
  -1  15   2   20.00    4.50
   1  15  -2   23.10    4.70
  -1  15   2   11.70    5.90
  -1  15   2   26.20    6.40
  -1  15   1    5.00    3.50
   1  15  -1   -1.90    6.60
   1  15  -1    0.60    3.20
  -1  15   1   -3.40    5.30
  -1  15   1  -14.50    7.40
  -1  15   0   22.60    5.20
   1  15   0   19.80    6.90
   1  15   0   27.90    4.90
  -1  15   0   21.40    6.30
   1  15   1    3.30    3.90
  -1  15  -1    4.90    6.40
  -1  15  -1    2.50    3.40
   1  15   1    6.00    5.40
   1  15   1    9.80    7.60
  -1  15  -2    2.80    3.40
  -1  15  -2   -2.50    8.30
   1  15   2    1.10    3.90
   1  15   2   -8.00    5.40
   1  15   2    1.40    5.50
   1  15   3    6.40    5.20
  -1  15  -3    7.00   11.00
  -1  15  -3    7.40    4.00
   1  15   3   13.40    5.00
   1  15   4    4.40    6.00
  -1  15  -4  -16.00    6.60
   1  15   4    6.00    4.00
   1  15   5   81.19    7.70
  -1  15  -5   85.79    7.60
   1  15   5   74.79    8.70
  -1  15  -5   82.79    7.90
   1  15   6    2.70    3.90
  -1  15  -6   -0.80    2.90
  -1  15  -6   -1.00    5.40
   1  15   6   -0.50    4.40
  -1  15  -7   41.40    4.60
   1  16  -5    6.90    2.80
  -1  16   5    5.80    3.30
   1  16  -4   -4.10    2.40
  -1  16   4    0.00    3.50
   1  16  -3   42.30   12.40
  -1  16   3    9.30    4.70
   1  16  -3   21.60    4.10
   1  16  -2   30.60    4.70
   1  16  -2   47.80   10.40
  -1  16   2   35.60    6.20
   1  16  -1    2.30    3.00
  -1  16   1    2.90    4.60
  -1  16   1   -0.10    3.20
   1  16  -1    2.80    6.00
   1  16   0   29.20    4.70
  -1  16   0   21.60    4.20
   1  16   0   21.10    5.90
  -1  16   0   27.90    6.40
   1  16   1    3.20    4.40
  -1  16  -1    0.00    2.90
   1  16   1    0.60    3.50
  -1  16  -1   -6.10    6.00
  -1  16  -2   89.89    7.40
   1  16   2   93.09   10.20
   1  16   3    2.10    4.30
  -1  16  -3    0.00    2.60
   1  16   4   16.40    4.60
  -1  16  -4   12.70    3.20
   1  16   5   73.09    8.70
  -1  16  -5   89.69    6.40
  -1  17   2   17.10    4.30
   1  17  -2    9.50    2.80
   1  17  -1   43.40    6.90
   1  17  -1   24.40    3.40
  -1  17   1   28.70    5.10
   1  17   0  137.69   10.70
  -1  17   0  148.29   11.40
  -1  17  -1   -0.50    2.40
   1  17   1    3.30    4.20
   1  17   2   30.40    4.90
  -1  17  -2   22.70    3.30
  -2   0  14   37.10    5.20
  -2   0  13   14.40   10.70
  -2   0  12   -4.50    6.40
  -2   0  12    8.00    4.70
  -2   0  11    4.00    4.20
  -2   0  11    3.60    6.30
  -2   0  10   10.00    7.00
  -2   0  10    1.70    4.50
  -2   0   9   -2.70    4.40
  -2   0   9   -2.40    5.90
  -2   0   8   28.30    6.10
  -2   0   7   -1.40   15.20
  -2   0   6   82.59   15.90
  -2   0   5   -1.90    3.40
   2   0  -5   -3.20    3.90
   2   0  -4 1873.61   58.19
  -2   0   4 1865.91   57.69
  -2   0   3    0.20    3.60
   2   0  -3   -3.00    4.00
   2   0  -2 1904.61   60.19
  -2   0   2 1996.40   60.09
   2   0  -1   -1.10    3.80
  -2   0   1    1.70    2.90
  -2   0   0 1968.60   58.69
   2   0   0 1880.91   58.69
   2   0   1   -2.40    3.10
   2   0   2 2518.75   75.39
  -2   0  -2 2557.64   75.29
   2   0   3   -2.70    2.70
  -2   0  -3    0.20    2.40
   2   0   4   19.10    8.60
   2   0   5    3.40    9.50
   2   0   6  189.38   22.40
   2   0   7   12.90   14.40
   2   0   8    8.50    5.20
   2   0   8    5.20    4.50
   2   0   9    2.00    4.20
   2   0   9   -7.50    4.60
   2   0  10  187.48   13.40
   2   0  10  176.68   12.20
   2   0  11    3.90    4.30
   2   0  11   -7.90    4.80
   2   0  12  113.89   11.00
   2   0  12  100.39    9.60
   2   0  13   13.30    5.50
   2   0  13    0.20    4.20
   2   0  14   19.80    4.40
   2   0  14   17.90    5.90
  -2   1  14  112.49    8.10
  -2  -1  14   92.59    7.50
  -2   1  13    8.20    4.30
  -2   1  13    7.20    6.80
  -2   1  12  102.49    9.60
  -2   1  12  119.49   12.00
  -2  -1  12  122.79   10.30
  -2   1  11  253.87   14.30
  -2   1  11  250.17   15.80
  -2  -1  11  259.97   14.50
  -2   1  10  154.98   12.90
  -2   1  10  134.39   11.50
  -2  -1  10  170.78   14.00
  -2  -1  10  141.89   12.10
  -2   1   9   -0.40    5.10
  -2   1   9   -3.80    4.00
  -2  -1   9   -1.10    8.00
  -2  -1   9    1.80    4.90
  -2   1   8   80.99   10.90
  -2   1   8   87.99    9.30
  -2  -1   8   86.69   10.20
  -2   1   7   82.59   20.20
  -2  -1   7   56.59   16.30
  -2   1   6  269.07   24.80
  -2  -1   6  255.37   24.20
   2  -1  -6  270.87   21.60
  -2   1   5  188.98    7.20
   2   1  -5  205.78   10.80
  -2   1   5  186.58   10.40
  -2   1   5  185.58   10.80
  -2  -1   5  189.88   10.10
   2   1  -4   -3.80    4.30
  -2   1   4    7.80    4.30
   2  -1  -4    3.70    4.80
  -2  -1   4    4.40    4.00
   2   1  -3   29.80    5.60
  -2   1   3   32.90    5.70
   2  -1  -3   25.90    5.90
  -2  -1   3   34.70    5.30
   2   1  -2    6.00    4.30
  -2   1   2    3.40    4.40
  -2  -1   2    9.90    4.20
   2  -1  -2    5.90    4.70
   2   1  -1  465.55   17.80
  -2   1   1  443.66   17.60
   2  -1  -1  449.16   18.20
  -2  -1   1  434.16   17.50
   2   1   0 3640.44  109.59
  -2   1   0 3852.11  110.19
  -2  -1   0 3656.73  109.59
  -2   1  -1  679.83   23.80
   2   1   1  692.43   23.70
  -2  -1  -1  679.23   23.60
   2  -1   1  666.53   23.90
  -2   1  -2 1648.34   49.80
   2   1   2 1575.74   49.50
  -2  -1  -2 1633.94   49.60
   2  -1   2 1553.04   49.60
  -2   1  -3  124.09    7.80
   2   1   3  116.79    7.60
  -2  -1  -3  118.29    7.70
   2   1   4  237.88    7.90
   2   1   4  246.28   10.00
  -2  -1  -4  247.18    9.90
   2   1   5   21.70   11.00
   2  -1   5   25.30   10.30
   2   1   6  510.45   32.40
   2  -1   6  515.15   31.50
   2   1   7  139.09   22.90
   2  -1   7  105.99   21.40
   2   1   8   75.79    9.50
   2  -1   8  101.69    9.50
   2  -1   8   91.99   10.60
   2   1   9   60.99    7.90
   2   1   9   61.49    7.70
   2  -1   9   48.40    7.00
   2  -1   9   57.99    7.40
   2   1  10  154.78   11.80
   2   1  10  140.69   12.00
   2  -1  10  128.39   11.60
   2  -1  10  157.78   12.70
   2   1  11   70.89    8.60
   2   1  11   65.69    8.40
   2  -1  11   65.29    8.60
   2  -1  11   69.89    7.90
   2   1  12   10.50    5.70
   2   1  12   12.30    4.00
   2  -1  12   15.70    5.90
   2  -1  12   20.10    5.20
   2   1  13  231.68   13.70
   2   1  13  236.78   12.80
   2   1  14   21.00    4.80
   2   1  14   23.10    4.20
   2  -1  14   35.30    8.80
  -2   2  15    8.80    4.90
  -2   2  14   35.60    6.50
  -2   2  14   41.90    5.20
  -2   2  12  262.27   14.40
  -2   2  12  261.77   15.20
  -2  -2  12  231.48   14.10
  -2   2  11   87.19    9.40
  -2   2  11  107.19   11.40
  -2  -2  11   87.09    9.30
  -2   2  10   41.20    6.90
  -2   2  10   24.90    6.60
  -2  -2  10   17.30    6.20
  -2   2   9   -0.80    5.50
  -2   2   9    0.50    4.40
  -2  -2   9    5.70    5.70
  -2   2   8   26.90    7.00
  -2   2   8   24.20    5.90
  -2   2   7  208.98   26.50
  -2   2   6  612.94   18.90
  -2   2   6  597.14   22.70
  -2   2   6  615.04   19.00
  -2   2   6  624.24   23.50
  -2   2   5   26.20    6.40
  -2   2   5    2.40    5.30
   2   2  -5   28.50    6.50
  -2  -2   5   15.60    5.00
   2   2  -4   79.69    9.10
  -2   2   4   97.19   10.00
  -2  -2   4   93.89    8.70
  -2   2   3   16.50    5.90
   2   2  -3    6.40    5.00
   2  -2  -3    8.60    5.70
  -2  -2   3    7.50    4.80
   2   2  -2 2444.06   75.89
   2  -2  -2 2456.15   76.99
   2   2  -1  834.12   29.20
  -2   2   1  775.82   29.40
   2  -2  -1  828.52   30.10
  -2  -2   1  776.82   28.80
   2   2   0  921.11   31.80
  -2   2   0  909.81   32.20
  -2  -2   0  860.11   31.20
   2  -2   0  913.61   32.40
  -2   2  -1  897.01   31.80
   2   2   1  917.11   31.40
   2  -2   1  854.81   31.80
  -2  -2  -1  908.91   31.50
  -2   2  -2  736.43   26.90
   2   2   2  742.13   26.70
  -2  -2  -2  717.73   26.50
   2   2   3  157.28    9.90
  -2   2  -3  150.98   10.20
  -2  -2  -3  160.28   10.20
  -2   2  -4    8.00    4.00
  -2   2  -4    0.40    3.50
   2   2   5  154.48    5.70
   2   2   5  159.58    9.00
   2   2   5  157.48    8.70
   2   2   5  152.28    5.90
   2   2   6   14.20   13.60
   2  -2   6   15.40   13.20
   2   2   7   57.29   18.20
   2  -2   7   78.59   20.10
   2   2   8   12.10    5.00
   2   2   8   12.80    4.60
   2  -2   8   10.50    5.60
   2   2   9   10.70    5.30
   2   2   9    3.50    4.60
   2  -2   9   -2.40    5.60
   2  -2   9    2.00    5.20
   2   2  10   63.79    7.90
   2   2  10   66.19    9.00
   2  -2  10   65.39    7.90
   2  -2  10   63.49    7.60
   2   2  11  111.19   10.80
   2   2  11  105.79   10.00
   2  -2  11  101.99   11.90
   2  -2  11  104.79   10.90
   2   2  12   13.70    5.60
   2   2  12   13.00    4.20
   2  -2  12    0.30    6.10
   2  -2  12   17.60    5.60
   2  -2  13   66.89    7.90
   2   2  14   49.00    5.90
   2   2  14   48.00    5.50
   2   2  15   -1.10    3.10
  -2   3  14   94.29    7.10
  -2   3  14   80.59    8.40
  -2   3  13   12.10    4.00
  -2   3  12    2.00    3.80
  -2   3  12   -1.50    4.50
  -2   3  11  153.88   12.70
  -2   3  11  173.88   11.80
  -2   3  10  223.18   14.60
  -2   3  10  229.58   15.10
  -2   3   9   35.40    5.90
  -2   3   9   47.40    8.00
  -2  -3   9   31.80    8.60
  -2   3   8   -0.90    4.50
  -2   3   8    7.50    4.90
  -2   3   7   -1.20    4.90
  -2   3   6   20.20    2.70
   2   3  -6   31.50    9.10
  -2   3   6   25.60    8.20
  -2   3   5  107.19   11.70
  -2   3   5  105.09    8.10
   2   3  -5  114.89   12.70
  -2  -3   5  103.29   11.60
  -2   3   4  305.97   17.00
   2   3  -4  315.37   17.50
  -2   3   4  285.27   25.10
  -2  -3   4  310.27   16.90
   2   3  -3   -3.00    5.20
  -2   3   3    9.20    5.90
  -2   3   3    5.70    5.10
  -2   3   3    4.50    2.80
  -2  -3   3    0.90    5.40
   2   3  -2   41.40    7.10
  -2   3   2   35.00    7.20
  -2  -3   2   22.60    5.30
   2   3  -1 1111.09   38.60
  -2   3   1 1030.10   39.00
  -2  -3   1 1062.49   38.40
   2   3   0 2699.23   82.69
  -2   3   0 2551.74   82.99
  -2  -3   0 2619.84   82.59
   2   3   1  824.72   30.20
  -2   3  -1  763.52   30.10
  -2   3  -1  786.02   30.60
  -2  -3  -1  728.03   29.40
   2   3   2  751.82   28.90
  -2   3  -2  735.23   29.00
  -2   3  -2  737.33   29.40
  -2  -3  -2  753.32   29.40
  -2   3  -3   55.39    8.30
  -2   3  -3   63.69    8.20
   2   3   3   50.59    7.50
   2   3   3   51.69    4.50
  -2  -3  -3   57.29    8.10
   2   3   4    4.70    3.50
  -2   3  -4    0.20    4.90
  -2   3  -4   -0.60    4.80
   2   3   4    3.90    4.70
  -2  -3  -4   -1.20    5.40
  -2   3  -5   34.50    6.60
   2   3   5   38.50    3.70
  -2   3  -5   44.20    6.60
   2   3   5   34.50    7.80
   2   3   5   38.50    8.40
   2   3   6  133.29   15.60
   2   3   6  154.28   23.40
   2   3   6  136.49   15.10
   2  -3   6  135.39   19.90
  -2  -3  -6  143.49   16.00
   2   3   7   19.40    4.90
   2   3   7   18.90    5.60
   2   3   8   14.80    5.60
   2   3   8   -0.10    4.40
   2  -3   8    6.40    6.30
   2   3   9   10.90    5.50
   2   3   9    7.00    4.50
   2  -3   9   16.40    8.20
   2  -3   9   -5.20    6.10
   2   3  10  787.42   31.00
   2   3  10  838.72   32.60
   2  -3  10  776.62   31.10
   2   3  11   14.20    4.50
   2   3  11   22.10    5.90
   2  -3  11    0.60    7.40
   2  -3  11   20.10    7.40
   2   3  12   46.00    7.30
   2   3  12   47.10    6.80
   2   3  13    9.50    4.50
   2   3  13    4.30    3.40
   2   3  14    4.50    3.60
   2   3  14    1.70    2.50
  -2   4  14    2.40    4.40
  -2   4  14    0.70    2.70
  -2   4  13    1.00    4.90
  -2   4  13   -0.50    3.40
  -2   4  12   64.29    8.00
  -2   4  12   77.99    8.40
   2  -4 -12   76.79    9.10
  -2   4  11   27.90    5.70
  -2   4  11   25.10    5.60
   2  -4 -11   15.10    7.50
  -2   4  10   31.20    6.50
  -2   4  10   32.90    6.10
   2  -4 -10   16.20    6.70
  -2   4   9   29.30    6.30
   2  -4  -9   28.50    7.00
  -2   4   8  639.24   26.70
  -2   4   8  629.44   25.50
   2  -4  -8  596.94   23.40
  -2   4   7   14.40    5.30
   2   4  -7   21.20    9.80
  -2   4   7   12.00    2.30
   2   4  -6   16.80   12.40
  -2   4   6   32.20    3.70
  -2   4   6   22.30    4.70
  -2   4   6   19.40   11.60
   2   4  -5   88.49   12.30
  -2   4   5   81.59   12.30
  -2   4   5   86.19    6.10
  -2   4   5   89.09   12.00
  -2  -4   5   77.69   11.70
   2   4  -4  -12.40    6.30
  -2   4   4    8.10    7.70
  -2   4   4   -4.10    6.50
  -2   4   4    5.80    3.00
  -2  -4   4   -6.10   11.30
   2   4  -3  115.09   12.40
  -2   4   3  119.99   12.80
  -2   4   3  115.09    7.30
  -2  -4   3  100.39   11.90
  -2   4   2  105.09   12.80
  -2   4   2  107.39   12.20
   2   4  -2  100.59   11.30
  -2  -4   2  101.79   11.70
  -2   4   1   97.79   14.00
  -2   4   1  121.39   12.90
   2   4  -1  117.29   12.10
  -2  -4   1  115.19   11.30
   2   4   0  193.78   14.30
  -2   4   0  225.38   16.50
  -2   4   0  206.08   15.00
  -2  -4   0  237.68   15.90
  -2   4  -1 3091.69   98.29
  -2   4  -1 2989.10   97.29
   2   4   1 3049.79   96.79
  -2  -4  -1 3090.29   97.59
  -2   4  -2   84.19   10.70
   2   4   2   67.89    9.80
   2   4   2   74.09    6.40
  -2   4  -2  101.79   12.20
  -2  -4  -2   79.19   11.00
   2   4   3  125.19   12.30
  -2   4  -3  164.48   14.00
  -2   4  -3  149.09   14.10
   2   4   3  156.48    7.90
  -2  -4  -3  159.78   14.60
  -2   4  -4  112.49   12.50
  -2   4  -4  129.29   12.10
  -2  -4  -4  105.49   12.30
   2   4   5    0.20    2.20
   2   4   5   -0.60    7.40
  -2   4  -5   -5.20    7.40
  -2   4  -5    9.20    7.90
   2   4   5    4.80    8.90
   2   4   6    3.20   10.30
   2   4   6   23.80   15.90
   2   4   6    1.10    2.70
  -2   4  -6   25.10    8.20
   2   4   6    8.90    2.20
  -2   4  -6   21.70    8.30
   2   4   7   57.09    7.80
   2   4   7   42.40    6.60
   2   4   8   59.89    7.80
   2   4   8   57.69    7.60
   2  -4   8   40.60    9.40
   2   4   9  106.29   13.90
   2   4   9   96.49    9.50
   2  -4   9   78.59   10.60
   2   4  10  117.49   11.60
   2   4  10  117.29   10.20
   2  -4  10   83.49   10.10
   2   4  11   47.50    7.70
   2   4  11   67.29    8.30
   2   4  12  110.79    9.40
   2   4  12   99.29   10.20
   2   4  13    2.00    3.70
   2   4  13    1.30    2.90
   2   4  14    4.60    2.80
   2   4  14    8.10    3.50
  -2   5  14   57.39    6.70
  -2   5  14   66.39    5.90
  -2   5  13    0.00    3.30
  -2   5  13    3.00    3.70
   2  -5 -13    5.30    7.50
  -2   5  12   13.50    4.80
  -2   5  12   11.70    4.50
   2   5 -12    3.70    8.70
   2  -5 -12    9.30    6.60
  -2   5  11  124.59   11.70
  -2   5  11  128.89   10.90
   2   5 -11  136.19   14.80
   2  -5 -11  145.89   12.30
  -2   5  10  191.68   13.90
   2   5 -10  192.18   14.40
  -2   5  10  179.28   12.60
   2  -5 -10  192.48   12.40
  -2   5   9   13.20    5.60
  -2   5   9    6.70    4.80
   2   5  -9   13.70    7.00
   2  -5  -9    0.70    5.40
  -2   5   8   29.30    7.20
  -2   5   8   31.80    6.50
   2  -5  -8   43.70    6.20
  -2   5   7  328.57   12.30
   2   5  -7  337.87   16.00
  -2   5   7  290.27   16.20
   2  -5  -7  320.67   14.70
   2   5  -6   12.90   19.30
  -2   5   6   14.20   16.70
  -2   5   6   13.80    3.10
   2   5  -6   13.40    6.20
   2  -5  -6   19.00    5.00
   2   5  -5  197.58   11.60
  -2   5   5  209.18   10.30
   2   5  -5  211.88   21.40
  -2   5   5  227.28   22.70
  -2   5   5  209.68   20.40
  -2  -5   5  211.38   20.10
   2  -5  -5  212.38   11.00
  -2   5   4  174.38   18.40
  -2   5   4  215.78   19.70
   2   5  -4  176.08   18.90
  -2   5   4  219.48   10.40
  -2  -5   4  216.28   19.20
  -2   5   3  127.69   15.00
  -2   5   3  107.09   14.20
  -2   5   3  122.79    8.10
   2   5  -3  121.59   14.30
   2   5  -2  400.66   23.80
  -2   5   2  394.36   23.90
  -2   5   2  427.86   16.60
  -2   5   2  432.56   25.50
  -2  -5   2  406.96   23.60
  -2   5   1   64.99   11.60
  -2   5   1   70.29   11.30
   2   5  -1   71.09   10.80
  -2  -5   1   73.69   11.90
  -2   5   0  675.33   33.10
   2   5   0  664.33   31.30
  -2   5   0  710.53   32.60
  -2  -5   0  700.23   31.90
  -2   5  -1  124.89   15.30
   2   5   1  134.39   13.20
  -2   5  -1  124.19   16.40
  -2  -5  -1  147.59   15.10
  -2   5  -2  309.77   20.40
  -2   5  -2  315.57   21.60
   2   5   3  127.79   14.40
  -2   5  -3  125.29   14.40
   2   5   3  110.89    7.40
  -2   5  -3  125.09   15.10
  -2  -5  -3  107.59   13.70
  -2   5  -4   -2.80    9.10
   2   5   4   10.50    9.20
   2   5   4    3.70    2.80
  -2   5  -4    7.40    8.10
  -2   5  -5   41.60   12.80
   2   5   5   60.99   11.70
  -2   5  -5   50.19   11.90
   2   5   5   55.49    4.90
   2   5   5   61.69   14.10
  -2  -5  -5   46.70    6.20
  -2   5  -6  135.09   16.20
   2   5   6  136.59    6.90
   2   5   6  102.99    9.20
  -2   5  -6  101.09   11.00
   2   5   6  133.09   13.90
   2   5   6  138.19   19.50
   2   5   7   -0.80    1.90
  -2   5  -7    6.10    6.90
   2   5   7   -2.60    4.00
   2   5   7    4.90    5.00
   2   5   7   -1.00    1.60
  -2  -5  -7   -1.90    5.20
   2   5   8    2.10    4.80
   2   5   8   -0.50    4.00
  -2   5  -8   -5.30    8.00
   2   5   9   19.00    5.60
   2   5   9   17.50    5.80
   2  -5   9   10.90   12.90
  -2  -5  -9   -3.80    6.60
   2   5  10  372.26   18.40
   2   5  10  386.66   19.80
  -2  -5 -10  387.76   18.20
   2   5  11   29.10    6.20
   2   5  11   23.80    5.30
  -2  -5 -11   22.40    8.00
   2   5  12   10.20    4.60
   2   5  12    9.70    4.10
   2   5  13   44.80   10.90
   2   5  13   55.49    9.00
   2   5  14   27.50    3.90
   2   5  14   29.20    4.10
  -2   6  14   57.69    5.40
  -2   6  14   44.40    4.70
  -2   6  13   33.30    5.00
  -2   6  13   34.10    4.90
   2  -6 -13   46.90    6.90
  -2   6  12   49.70    6.70
  -2   6  12   53.19    7.10
   2   6 -12   61.29    8.90
   2  -6 -12   72.09    7.30
  -2   6  11   96.79   10.20
  -2   6  11   87.19    9.10
   2   6 -11  122.89   15.80
   2  -6 -11  102.99   11.20
  -2   6  10   19.20    5.70
  -2   6  10   16.70    5.00
   2   6 -10    9.90    6.40
   2  -6 -10   17.00    5.60
   2   6  -9  -16.60    5.40
  -2   6   9    4.90    4.60
  -2   6   9    5.50    4.80
   2  -6  -9   -0.30    5.80
  -2   6   8   15.10    2.30
  -2   6   8   14.10    5.80
   2   6  -8    9.90    5.70
   2  -6  -8   19.80    5.20
  -2   6   7    2.70    4.50
  -2   6   7    1.20    5.60
   2   6  -7    5.30    5.10
   2  -6  -7    1.00    4.10
  -2   6   6   81.99    8.40
   2   6  -6   80.69    8.90
  -2   6   6   87.59    6.70
  -2   6   6   93.79   10.80
   2   6  -6   62.79   30.30
   2  -6  -6   80.99    8.10
  -2   6   5  182.48    9.90
   2   6  -5  169.28   22.30
   2   6  -5  169.68   10.80
   2  -6  -5  175.28   10.20
   2   6  -4  171.08   19.90
  -2   6   4  141.09   19.30
   2   6  -4  160.88    9.90
  -2   6   4  172.58    9.90
   2  -6  -4  170.68    9.70
   2   6  -3   22.10    4.60
  -2   6   3   31.90   12.90
  -2   6   3   42.50   12.50
  -2   6   3   22.20    4.50
   2   6  -3   15.10   11.80
  -2  -6   3   20.40   11.40
  -2   6   2  293.67   13.40
   2   6  -2  259.97   12.20
  -2   6   2  219.78   21.20
   2   6  -2  299.07   27.10
  -2   6   2  295.47   22.20
  -2   6   1 1095.59   48.90
  -2   6   1 1126.09   47.30
  -2   6   1 1104.59   36.80
   2   6  -1 1107.79   46.50
  -2  -6   1 1081.79   47.30
  -2   6   0  162.98   18.00
  -2   6   0  170.08   19.70
   2   6   0  138.49   15.70
  -2  -6   0  149.79   17.60
   2   6   1 1082.79   36.30
  -2   6  -1 1051.59   63.49
   2   6   1 1124.99   46.40
  -2   6  -1 1110.99   47.20
  -2  -6  -1 1074.19   46.90
  -2   6  -2    0.10    9.20
  -2   6  -2    5.30   10.40
  -2   6  -2    1.90    3.50
   2   6   2    5.70    8.60
   2   6   2    2.70    3.30
  -2  -6  -2    5.20   10.30
  -2  -6  -2    0.20    3.20
  -2   6  -3  832.12   28.60
  -2   6  -3  891.31   48.40
  -2   6  -3  854.11   42.60
   2   6   3  872.81   29.30
   2   6   3  860.81   39.70
  -2  -6  -3  884.81   42.30
  -2  -6  -3  841.82   28.60
   2   6   4  490.25   18.30
   2   6   4  454.55   28.80
  -2   6  -4  478.15   31.60
  -2   6  -4  445.26   29.70
  -2  -6  -4  485.95   18.30
   2   6   5   16.20    3.60
   2   6   5   14.90   17.90
  -2   6  -5   13.50   15.90
  -2   6  -5   22.70    5.10
  -2  -6  -5   17.70    4.50
   2   6   6  204.38   12.90
   2   6   6  203.98   13.70
  -2   6  -6  209.98   26.30
  -2   6  -6  225.58   12.50
   2   6   6  232.88   10.50
  -2  -6  -6  237.58   12.00
   2   6   7  112.79    9.80
   2   6   7  131.69   11.50
   2   6   7  121.59    8.10
  -2   6  -7  122.29   10.60
   2   6   7  136.99    8.40
  -2  -6  -7  124.89    9.70
   2   6   8  105.69   11.40
  -2   6  -8   94.89    9.30
  -2  -6  -8  119.49   10.10
  -2   6  -9   -6.80    6.30
   2   6   9    1.50    4.50
   2   6   9   -1.00    4.00
  -2  -6  -9    4.60    5.40
  -2   6 -10   13.00    7.40
   2   6  10    4.20    4.30
   2   6  10   -2.90    4.00
  -2  -6 -10   10.20    5.50
  -2   6 -11   26.30    8.90
   2   6  11    5.20    3.50
   2   6  11    2.90    4.40
  -2  -6 -11   -1.90    7.20
   2   6  12  119.29    9.30
   2   6  12   95.59    9.30
  -2  -6 -12  106.89    9.40
   2   6  13   16.10    3.80
   2   6  13   16.20    4.10
   2   6  14    3.20    3.30
   2   6  14    7.90    2.70
  -2   7  13   21.10    4.10
  -2   7  13   29.30    4.40
   2  -7 -13   37.60    6.40
   2   7 -12    6.00    7.90
  -2   7  12   12.40    4.90
  -2   7  12   15.00    4.50
   2  -7 -12    4.50    4.90
  -2   7  11   41.50    7.30
  -2   7  11   46.00    6.70
   2   7 -11   49.70    7.90
   2  -7 -11   61.99    6.70
   2   7 -10   58.99    8.00
   2  -7 -10   53.49    7.10
   2   7  -9  118.39   10.80
  -2   7   9  107.59   11.00
  -2   7   9  126.89   10.60
   2  -7  -9  116.39   10.20
  -2   7   8   -0.80    2.00
  -2   7   8   -4.30    4.60
  -2   7   8   -4.50    3.00
   2   7  -8    5.00    5.00
  -2   7   8    5.60    4.70
   2  -7  -8   -2.80    4.40
  -2   7   7   11.50    5.50
   2   7  -7   16.30    5.30
  -2   7   7   16.80    5.40
  -2   7   7   19.80    3.90
   2   7  -7   19.30    8.20
   2  -7  -7   17.20    4.90
  -2   7   6   69.99    7.10
   2   7  -6   68.39    7.50
  -2   7   6   84.09    9.80
  -2   7   6   74.09    8.70
   2   7  -6   75.79    9.20
   2  -7  -6   68.39    7.20
  -2   7   5   10.90    4.10
  -2   7   5   10.40    5.60
   2   7  -5   10.20    4.40
   2  -7  -5   10.40    3.90
   2   7  -4   61.69   19.00
  -2   7   4   35.50    5.30
  -2   7   4   30.30   21.50
   2   7  -4   32.60    5.50
  -2  -7   4   25.00   19.30
   2  -7  -4   35.10    5.50
   2   7  -3  195.68   24.20
  -2   7   3  207.98   12.20
   2   7  -3  184.28   10.70
  -2   7   3  181.08   34.60
   2  -7  -3  206.48   10.50
  -2   7   2  106.29    8.90
  -2   7   2  153.68   23.10
   2   7  -2  126.99    8.40
  -2   7   2  111.99   18.10
   2   7  -2  146.49   21.20
  -2  -7   2  117.89   18.80
   2  -7  -2  123.79    8.10
   2   7  -1   17.60   12.50
  -2   7   1    8.80    4.90
  -2   7   1    9.30   12.30
  -2   7   1    5.10    4.40
  -2   7   1   10.60   12.90
   2   7  -1   12.90    4.20
   2  -7  -1    1.80    3.80
  -2  -7   1    0.90   12.90
  -2   7   0   74.29   19.20
  -2   7   0   67.09    8.50
   2   7   0   78.79    7.70
  -2   7   0   83.49   15.20
   2   7   0   86.99   15.50
   2   7   0   73.29    7.40
  -2  -7   0   66.79   16.90
  -2  -7   0   92.09    7.30
   2  -7   0   81.59    7.30
   2   7   1  340.77   15.70
  -2   7  -1  342.37   14.40
  -2   7  -1  300.67   29.20
   2   7   1  387.76   28.10
  -2   7  -1  341.17   29.00
  -2  -7  -1  364.36   29.70
  -2  -7  -1  320.67   13.90
  -2   7  -2  192.58   21.80
   2   7   2  187.08   22.30
   2   7   2  193.58   11.00
  -2   7  -2  136.89   21.30
  -2   7  -2  184.38   10.30
  -2  -7  -2  191.28    9.90
  -2  -7  -2  198.28   23.60
  -2   7  -3  345.27   14.90
   2   7   3  371.36   29.10
  -2   7  -3  351.86   32.20
   2   7   3  347.27   15.40
  -2   7  -3  358.56   31.70
  -2  -7  -3  324.87   14.40
  -2   7  -4   19.60   17.30
  -2   7  -4    7.60    4.20
   2   7   4    0.70    3.00
   2   7   4   31.40   28.90
  -2  -7  -4    7.00    3.60
   2   7   5  234.58   14.60
   2   7   5  224.78   14.80
  -2   7  -5  235.78   12.30
   2   7   5  240.38   11.80
  -2  -7  -5  226.58   12.20
   2   7   6    2.50    5.20
   2   7   6    1.00    5.20
   2   7   6   -0.40    2.60
   2   7   6   -3.10    4.00
  -2   7  -6   -0.60    4.60
  -2  -7  -6    4.70    4.00
   2   7   7   24.00    5.20
  -2   7  -7   18.00    5.60
   2   7   7   21.20    5.60
   2   7   7   17.20    5.60
   2   7   7   17.40    3.70
  -2  -7  -7   28.40    5.60
   2   7   8  154.58   11.70
  -2   7  -8  166.38   11.90
   2   7   8  162.38   13.00
  -2  -7  -8  162.38   11.30
   2   7   9    9.80    4.60
  -2   7  -9   23.70    6.30
   2   7   9   18.90    5.90
  -2  -7  -9   20.20    5.60
  -2   7 -10  352.46   18.00
  -2  -7 -10  332.87   16.30
   2   7  11    0.60    3.80
  -2   7 -11   16.10    7.20
   2   7  11    4.40    3.90
  -2  -7 -11   -4.20    5.00
   2   7  12   16.50    4.70
   2   7  12   11.50    3.90
  -2   7 -12   27.30    8.70
   2   7  13    7.80    3.30
   2   7  13    7.10    2.70
  -2   8  13   37.60    4.70
  -2   8  13   40.10    4.70
   2   8 -12  107.59   10.30
  -2   8  12  129.29    8.80
  -2   8  12  103.99    9.10
   2  -8 -12  120.39    8.80
   2   8 -11    7.00    5.50
  -2   8  11    7.60    4.40
  -2   8  11   18.20    4.80
   2  -8 -11   20.60    5.40
  -2   8  10    2.90    4.50
   2   8 -10    1.00    5.40
  -2   8  10   -1.60    3.70
   2  -8 -10    7.30    4.70
   2   8  -9  377.76   18.20
  -2   8   9  356.86   18.20
  -2   8   9  367.96   19.40
   2  -8  -9  361.86   17.10
  -2   8   8  375.66   18.60
  -2   8   8  399.26   20.90
   2   8  -8  385.96   18.50
  -2   8   8  391.46   14.70
   2   8  -8  390.06   20.10
  -2   8   8  363.96   18.20
   2  -8  -8  398.16   17.90
  -2   8   7  509.55   19.80
   2   8  -7  491.45   21.20
   2   8  -7  467.35   22.40
  -2   8   7  517.65   22.80
  -2   8   7  538.75   22.30
   2  -8  -7  516.15   21.10
  -2   8   6   23.60    5.10
   2   8  -6   33.70    6.10
   2   8  -6   27.50    6.40
  -2   8   6   27.70    6.80
  -2   8   6   21.50    6.00
   2  -8  -6   28.50    5.50
   2   8  -5    4.20    4.00
   2   8  -5    0.20    5.50
  -2   8   5    1.20    3.50
  -2   8   5    4.00    5.30
   2  -8  -5    2.00    4.00
  -2   8   4  407.46   20.30
  -2   8   4  411.36   18.00
   2   8  -4  373.26   18.90
   2   8  -4  378.96   16.90
   2  -8  -4  408.56   17.00
  -2   8   3   69.89    7.90
   2   8  -3  105.79   28.20
   2   8  -3   82.79   11.70
   2   8  -3   75.89    7.80
  -2   8   3   64.29    8.30
  -2   8   3  -15.80   28.40
   2  -8  -3   75.29    7.20
  -2   8   2  240.08   40.50
   2   8  -2  177.58   10.60
  -2   8   2  184.98   12.50
   2   8  -2  165.58   25.40
   2  -8  -2  204.48   10.90
   2   8  -1  132.49    9.40
  -2   8   1  138.99   10.70
  -2   8   1  155.38   26.20
  -2   8   1  112.49    9.50
   2   8  -1  121.59   12.10
  -2   8   1  162.78   27.20
   2   8  -1  141.59   25.20
   2  -8  -1  128.39    8.70
  -2  -8   1  121.49    9.70
  -2  -8   1  158.58   26.80
   2   8   0    4.50   17.10
  -2   8   0  -10.10   16.40
  -2   8   0    9.20   21.10
  -2   8   0   -2.20    4.70
   2   8   0   13.90    4.40
   2   8   0    4.10    4.30
  -2   8   0   15.40    4.20
  -2  -8   0    8.50    3.90
   2  -8   0   14.10    4.30
  -2  -8   0   -9.10   20.40
  -2   8  -1  448.96   41.30
   2   8   1  407.46   18.40
   2   8   1  425.56   37.60
   2   8   1  411.86   17.90
  -2   8  -1  369.16   37.10
  -2   8  -1  391.06   16.80
  -2  -8  -1  393.56   16.20
  -2  -8  -1  439.46   42.10
  -2   8  -2  283.67   33.50
  -2   8  -2  316.37   14.10
   2   8   2  291.77   14.80
  -2   8  -2  317.87   35.00
   2   8   2  286.37   33.60
  -2  -8  -2  304.77   13.50
  -2   8  -3  526.85   20.80
  -2   8  -3  565.24   46.60
   2   8   3  526.95   21.50
   2   8   3  554.14   24.50
  -2  -8  -3  542.15   20.60
   2   8   4    2.00    5.30
  -2   8  -4    1.70    5.10
   2   8   4   -1.70    3.20
   2   8   4   -3.00    6.40
  -2   8  -4   -2.00    3.90
  -2  -8  -4   -1.00    3.40
   2   8   5    6.60    5.30
   2   8   5    6.30    5.90
  -2   8  -5    5.90    4.30
   2   8   5   11.00    4.00
  -2  -8  -5    3.00    4.10
   2   8   6  179.58   10.40
   2   8   6  156.38   13.20
   2   8   6  167.18   12.80
   2   8   6  170.68   12.20
  -2   8  -6  159.48   14.10
  -2   8  -6  167.38   11.30
  -2  -8  -6  157.08   10.50
   2   8   7  126.69    8.20
  -2   8  -7  105.19   10.70
   2   8   7  111.09   11.30
  -2   8  -7  126.89   10.30
   2   8   7  132.29   10.90
   2   8   7   96.09   10.90
  -2  -8  -7  125.79    9.90
   2   8   8  161.18   12.70
   2   8   8  152.88    7.10
   2   8   8  167.08   12.10
  -2   8  -8  156.58   12.00
  -2  -8  -8  165.88   11.20
  -2   8  -9   74.29    8.50
   2   8   9   53.39    8.20
   2   8   9   49.10    7.00
  -2  -8  -9   60.99    7.30
  -2   8 -10   36.70    8.10
   2   8  10   28.30    6.30
   2   8  10   18.20    5.30
  -2  -8 -10   20.40    5.90
  -2   8 -11    3.90    6.30
   2   8  11   -1.20    3.60
   2   8  11    2.30    3.50
  -2  -8 -11   -2.60    4.60
   2   8  12   39.90    5.70
  -2   8 -12   34.50    7.50
   2   8  12   54.89    6.00
  -2  -8 -12   49.30    6.40
   2   8  13    7.30    3.10
   2   8  13    2.50    2.60
  -2   9  12   13.10    3.70
  -2   9  12    5.70    3.40
   2   9 -12   18.00    5.70
   2  -9 -12    4.50    4.10
  -2   9  11   17.60    5.30
  -2   9  11   19.20    4.30
   2   9 -11   13.30    5.50
   2  -9 -11    9.70    4.60
  -2   9  10  325.07   17.30
  -2   9  10  327.77   16.00
   2   9 -10  323.17   16.00
   2  -9 -10  327.37   15.50
   2   9  -9   55.79    8.40
  -2   9   9   55.29    7.80
  -2   9   9   51.89    7.40
   2   9  -9   67.29    7.80
   2  -9  -9   61.39    7.30
   2   9  -8   50.79    7.30
  -2   9   8   51.29    6.90
   2   9  -8   41.90    7.30
  -2   9   8   39.80    4.70
  -2   9   8   45.20    7.90
  -2   9   8   43.50    7.20
   2  -9  -8   48.50    6.90
  -2   9   7    5.80    4.90
   2   9  -7   -2.40    5.50
   2   9  -7    6.20    4.90
  -2   9   7    5.80    3.60
  -2   9   7   -3.60    5.00
   2  -9  -7    6.20    4.30
  -2   9   6   -1.50    4.90
   2   9  -6   -2.90    4.40
  -2   9   6   -0.80    5.20
  -2   9   6    0.80    3.50
   2  -9  -6    1.10    4.00
   2   9  -5   61.89    7.70
   2   9  -5   85.19   10.10
  -2   9   5   67.99    8.50
  -2   9   5   58.29    8.30
  -2   9   5   64.59    9.10
   2  -9  -5   57.09    7.50
   2   9  -4  106.29   10.50
   2   9  -4  103.49    9.50
  -2   9   4   88.19    9.90
  -2   9   4   82.69    8.50
  -2   9   4   59.89   11.70
  -2   9   4  100.29    9.30
   2  -9  -4   97.79    8.50
   2   9  -3    2.50    4.90
  -2   9   3   10.10    4.90
   2   9  -3   11.70    4.10
  -2   9   3   15.30    5.30
  -2   9   3   10.90    6.70
   2  -9  -3   13.70    4.60
   2   9  -2   24.60    5.20
  -2   9   2   10.90    6.50
   2   9  -2   18.50    5.70
  -2   9   2   27.50    6.80
  -2   9   2   12.30    4.70
   2  -9  -2   16.90    4.70
   2   9  -1  230.28   39.00
   2   9  -1  216.28   14.10
  -2   9   1  175.38   12.80
  -2   9   1  199.38   11.70
   2   9  -1  210.38   19.80
  -2   9   1  211.48   16.30
  -2   9   1  227.58   43.70
  -2   9   1  218.38   36.80
   2  -9  -1  187.38   10.70
  -2   9   0  149.59   10.00
   2   9   0  137.69   10.00
  -2   9   0  144.39   15.60
   2   9   0  148.29   11.20
  -2   9   0  115.99   33.00
   2   9   0  127.59   34.30
  -2   9   0  126.79   12.10
  -2   9   0   76.59   40.00
   2   9   0  152.28   15.70
   2  -9   0  140.99    9.50
  -2  -9   0  151.68    9.40
   2   9   1  254.57   19.50
  -2   9  -1  268.17   14.40
   2   9   1  239.58   14.00
  -2   9  -1  266.57   17.90
   2   9   1  258.97   39.90
   2   9   1  268.47   14.90
  -2   9  -1  245.38   40.30
  -2  -9  -1  266.47   15.00
   2   9   2  253.37   14.50
  -2   9  -2  231.58   14.30
  -2   9  -2  270.67   13.70
   2   9   2  264.57   17.30
  -2  -9  -2  249.78   12.50
   2   9   3  328.87   18.40
   2   9   3  311.87   15.80
  -2   9  -3  272.67   16.10
  -2   9  -3  289.57   14.80
  -2  -9  -3  309.77   14.20
   2   9   4  177.38   13.80
   2   9   4  136.59   14.20
   2   9   4  144.69   13.90
   2   9   4  185.98   14.90
  -2   9  -4  188.58   12.90
  -2   9  -4  174.28   11.30
   2   9   4  157.48   14.00
  -2  -9  -4  183.38   11.10
  -2   9  -5  110.69   11.30
  -2   9  -5  122.49   10.10
   2   9   5  122.69    9.80
   2   9   5  120.49   12.40
   2   9   5  153.38   12.80
   2   9   5  124.19   11.40
  -2  -9  -5  123.89    9.40
   2   9   6   -2.30    7.80
  -2   9  -6   14.30    5.00
   2   9   6    8.30    5.20
  -2   9  -6    4.50    6.70
   2   9   6    4.80    4.90
   2   9   6    2.30    3.70
  -2  -9  -6    6.70    4.40
   2   9   7   10.40    5.20
   2   9   7   -3.50    5.30
  -2   9  -7   13.20    5.40
   2   9   7    7.40    3.60
   2   9   7   -2.30    4.50
  -2   9  -7   15.30    6.70
  -2  -9  -7    0.70    4.30
  -2   9  -8   13.50    7.00
   2   9   8   -2.40    2.10
  -2   9  -8    1.30    4.90
   2   9   8    1.50    4.00
   2   9   8    0.10    4.90
   2   9   8   -0.40    3.60
  -2  -9  -8    1.40    4.00
   2   9   9   -0.30    4.40
   2   9   9   -1.50    3.90
  -2   9  -9   14.00    5.20
  -2  -9  -9    4.10    3.90
  -2   9 -10   31.40    6.20
   2   9  10   40.10    6.00
   2   9  10   23.30    5.30
  -2  -9 -10   23.80    5.30
   2   9  11  165.68   12.40
  -2   9 -11  117.49   10.80
   2   9  11  133.09    9.90
  -2  -9 -11  133.49    9.70
  -2   9 -12    7.00   10.40
   2   9  12    1.20    3.00
   2   9  12    0.80    2.90
  -2  -9 -12    4.00    4.50
  -2  10  12   82.79    6.50
   2  10 -12   70.69    7.40
  -2  10  12   68.19    5.80
   2 -10 -12   83.79    9.20
   2  10 -11   37.40    5.70
  -2  10  11   41.70    5.50
  -2  10  11   37.10    4.40
  -2  10  10    3.30    3.70
   2  10 -10   -2.20    4.30
  -2  10  10    5.30    4.10
   2 -10 -10   -2.10    3.70
  -2  10   9   85.79    9.60
  -2  10   9   80.69    8.30
   2  10  -9   79.29    8.90
   2  10  -9   83.09    9.20
   2 -10  -9   79.09   11.20
  -2  10   8   14.00    3.50
  -2  10   8    5.40    4.50
   2  10  -8   13.10    5.30
  -2  10   8   11.70    5.70
   2  10  -8    1.30    5.40
  -2  10   8   11.10    5.10
   2 -10  -8   15.50    5.20
  -2  10   7    0.30    4.70
   2  10  -7    4.70    5.00
   2  10  -7   -2.20    5.00
  -2  10   7    2.50    5.20
  -2  10   7    2.40    3.40
   2 -10  -7    1.10    3.90
   2  10  -6   10.10    5.80
  -2  10   6   13.70    4.90
  -2  10   6   10.70    5.70
   2  10  -6   13.60    5.00
  -2  10   6    4.70    5.90
   2 -10  -6   11.70    4.30
   2  10  -5   52.89    7.50
   2  10  -5   53.39    7.80
  -2  10   5   44.60    7.20
  -2  10   5   36.60    8.00
  -2  10   5   40.30    6.90
   2 -10  -5   46.20    6.80
  -2  10   4   11.10    5.40
  -2  10   4    7.60    5.40
  -2  10   4   -0.90    5.30
   2  10  -4    2.80    4.30
   2 -10  -4    8.80    3.90
   2  10  -3   80.89    8.70
  -2  10   3   71.49    7.60
   2  10  -3   63.09    8.50
   2  10  -3   75.19   13.60
  -2  10   3   54.89    8.20
  -2  10   3   76.29   11.10
   2 -10  -3   80.09    8.00
   2  10  -2  233.18   13.40
   2  10  -2  257.57   15.10
  -2  10   2  224.88   13.90
   2  10  -2  269.47   21.10
  -2  10   2  261.77   15.60
  -2  10   2  250.17   17.30
   2 -10  -2  264.87   13.20
   2  10  -1   67.69   10.20
   2  10  -1   75.39    8.70
  -2  10   1   79.39    8.80
  -2  10   1   81.89   10.80
  -2  10   1   95.39    9.60
   2  10  -1   81.49    8.90
  -2  10   1  102.09   11.80
   2 -10  -1   82.09    8.10
   2  10   0   50.09    6.70
  -2  10   0   55.99   10.00
  -2  10   0   51.99    6.80
   2  10   0   44.30    6.70
   2  10   0   55.89    8.40
  -2  10   0   64.69    9.30
  -2  10   0   56.89    7.00
   2  10   0   51.99    9.00
   2 -10   0   64.69    8.30
  -2 -10   0   52.29    6.30
   2  10   1  491.25   21.30
  -2  10  -1  515.95   20.60
   2  10   1  516.45   23.20
   2  10   1  489.95   24.90
  -2  10  -1  480.15   26.10
  -2  10  -1  501.55   22.20
  -2 -10  -1  476.15   19.70
   2  10   2  102.29    9.40
  -2  10  -2  101.29   13.20
   2  10   2   99.99   12.10
  -2  10  -2   99.29   10.30
  -2  10  -2  100.09    9.30
   2  10   2  106.99    9.90
  -2 -10  -2   90.09    8.50
   2  10   3   21.40    5.80
   2  10   3   13.40    6.30
   2  10   3   17.40    5.20
  -2  10  -3   21.10    5.50
  -2  10  -3   -0.30   13.60
  -2  10  -3   18.30    5.40
   2  10   3   10.80    8.40
  -2 -10  -3   24.00    5.00
   2  10   4   16.70    6.90
   2  10   4   26.20    7.00
  -2  10  -4   23.50    5.50
   2  10   4   20.60    5.40
   2  10   4   27.70    6.70
  -2  10  -4   20.10    5.80
  -2 -10  -4   22.60    5.10
   2  10   5   86.39    8.70
  -2  10  -5   75.59    9.10
   2  10   5   87.89    9.00
  -2  10  -5   68.79    9.20
   2  10   5   76.89    8.90
   2  10   5   73.89    9.00
  -2 -10  -5   75.19    8.50
   2  10   6  104.79   11.00
   2  10   6   96.49    9.70
  -2  10  -6  118.69   11.30
   2  10   6   97.49    9.30
  -2  10  -6  112.59   10.60
   2  10   6  100.29   11.50
  -2 -10  -6  101.89    9.10
   2  10   7    5.80    5.20
  -2  10  -7    5.80    5.10
   2  10   7    3.10    3.40
   2  10   7    6.40    4.80
   2  10   7   11.40    5.20
  -2  10  -7   -1.10    5.30
  -2 -10  -7    5.70    4.40
   2  10   8  125.09    6.10
   2  10   8  125.59   11.20
  -2  10  -8  134.09   10.90
   2  10   8  117.99    6.90
   2  10   8  126.69   10.30
  -2  10  -8  116.79   11.90
  -2 -10  -8  119.89   10.00
  -2  10  -9    4.40    7.40
   2  10   9    2.60    4.70
  -2  10  -9    3.30    4.40
   2  10   9    4.50    3.90
  -2 -10  -9    5.60    4.80
  -2  10 -10    2.70    4.90
   2  10  10   15.20    4.70
   2  10  10   10.80    4.30
  -2 -10 -10    4.90    3.90
   2  10  11    9.70    3.20
  -2  10 -11    1.60    4.90
  -2 -10 -11   13.70    4.20
   2  10  12   82.29    6.20
   2  10  12  101.99    7.00
  -2 -10 -12  104.09    8.10
  -2  11  11   19.10    3.80
   2  11 -11   21.20    4.60
  -2  11  11   21.50    4.00
   2 -11 -11   18.50    4.20
  -2  11  10   -4.90    3.80
  -2  11  10   -2.10    3.50
   2  11 -10    0.30    4.20
   2 -11 -10    3.40    3.60
  -2  11   9   35.70    5.90
   2  11  -9   29.70    6.00
   2  11  -9   35.80    6.50
  -2  11   9   34.60    6.20
   2 -11  -9   37.80    5.60
  -2  11   8   13.10    3.00
  -2  11   8   12.40    4.90
   2  11  -8    3.00    4.70
  -2  11   8    7.50    5.20
  -2  11   8   11.90    5.10
   2 -11  -8   17.10    7.60
   2  11  -7  123.79   10.70
  -2  11   7  126.49   12.30
  -2  11   7  111.69   11.00
  -2  11   7  124.19    9.20
  -2  11   7   98.89   10.40
   2  11  -7  110.89   10.30
   2 -11  -7  118.69    9.70
   2  11  -6   19.50    5.70
  -2  11   6   -0.50    6.70
  -2  11   6   18.20    6.40
   2  11  -6   15.90    5.90
   2 -11  -6    8.20    4.40
  -2  11   5    3.10    4.30
   2  11  -5    6.50    5.30
   2  11  -5    2.80    4.90
  -2  11   5    6.70    5.30
   2 -11  -5    3.30    4.10
   2  11  -4    7.10    4.90
  -2  11   4    6.70    4.70
  -2  11   4   -8.70    5.70
   2  11  -4    7.40    4.50
  -2  11   4    5.30    5.00
   2 -11  -4   10.20    4.40
   2  11  -3   56.49    8.20
  -2  11   3   56.79    7.40
  -2  11   3   62.09    8.40
  -2  11   3   54.19    8.90
   2  11  -3   46.60    7.00
   2  11  -3   89.19   20.80
   2 -11  -3   60.39    7.30
  -2  11   2   -3.80    3.90
   2  11  -2  -10.50    8.70
   2  11  -2    2.90    4.00
  -2  11   2    0.10    5.10
  -2  11   2    1.20    5.40
   2  11  -2    1.30    4.60
   2 -11  -2   -1.20    3.90
  -2  11   1   62.79    7.90
   2  11  -1   64.69   10.70
   2  11  -1   82.49    8.90
   2  11  -1   59.49    7.30
   2 -11  -1   67.49    7.50
   2  11   0  183.38   12.60
  -2  11   0  177.28   12.70
   2  11   0  180.98   17.50
  -2  11   0  175.88   12.60
  -2  11   0  196.68   16.40
  -2  11   0  181.48   15.10
   2  11   0  176.18   12.80
   2  11   0  160.88   14.30
   2  11   1   85.39   11.00
  -2  11  -1   85.39    9.50
   2  11   1  104.49   15.30
  -2  11  -1   83.49   11.70
  -2  11  -1   88.19    9.30
   2  11   1   89.39    9.90
  -2 -11  -1   85.29    9.20
   2  11   2   29.70    6.00
  -2  11  -2   32.90    6.40
   2  11   2   16.40    5.40
   2  11   2   23.10    7.20
  -2  11  -2   45.50   10.50
  -2  11  -2   39.10    6.40
  -2 -11  -2   31.60    5.50
   2  11   3  176.98   12.90
  -2  11  -3  177.68   12.90
  -2  11  -3  186.58   18.60
   2  11   3  186.48   15.40
  -2  11  -3  185.08   13.60
   2  11   3  187.48   15.40
   2  11   3  171.68   11.70
  -2 -11  -3  187.88   11.90
   2  11   4  118.69   12.80
  -2  11  -4  132.19   10.80
  -2  11  -4  115.79   10.90
   2  11   4  117.89   10.90
   2  11   4  109.19   12.40
  -2 -11  -4  117.79    9.80
  -2  11  -5   59.89    8.10
   2  11   5   83.79    9.50
   2  11   5   59.49    8.70
  -2  11  -5   53.39    7.70
   2  11   5   71.89    8.90
  -2 -11  -5   68.39    7.90
  -2  11  -6   41.30    7.20
   2  11   6   51.69    7.10
   2  11   6   59.39    7.40
   2  11   6   49.90    7.60
  -2  11  -6   52.39    7.90
  -2 -11  -6   45.90    6.70
   2  11   7   65.39    7.20
  -2  11  -7   67.49    8.60
  -2  11  -7   84.79   10.10
   2  11   7   60.89    7.90
   2  11   7   51.29    7.50
   2  11   7   74.09    7.20
  -2 -11  -7   74.19    8.40
   2  11   8   17.90    5.40
   2  11   8   19.70    5.40
  -2  11  -8   22.90    5.80
   2  11   9   29.50    5.20
  -2  11  -9   41.90    7.40
   2  11   9   41.80    5.90
  -2  11  -9   36.40    6.70
  -2 -11  -9   35.40    5.90
   2  11  10   30.00    4.60
   2  11  10   31.30    5.00
  -2  11 -10   26.20    5.40
  -2 -11 -10   34.00    5.20
  -2  11 -11   17.70    5.20
   2  11  11   14.60    3.60
   2  11  11   21.00    3.80
  -2 -11 -11   19.80    4.30
   2  12 -10   -1.20    3.80
  -2  12  10    9.20    3.50
   2 -12 -10    4.10    3.20
  -2  12   9   22.10    4.70
   2  12  -9   39.40    6.00
   2  12  -9   32.30    5.60
   2 -12  -9   26.90    4.80
   2  12  -8   23.40    5.60
  -2  12   8   24.60    5.50
   2 -12  -8   23.60    5.10
  -2  12   7    2.70    4.30
   2  12  -7    4.50    4.80
   2  12  -7    5.30    4.70
  -2  12   7    4.20    3.60
  -2  12   7   -0.20    4.40
   2 -12  -7   -3.00    4.10
  -2  12   6    8.30    5.10
  -2  12   6   10.50    4.50
  -2  12   6    7.60    4.70
   2  12  -6    0.80    4.00
   2  12  -6    2.90    4.70
   2 -12  -6    3.60    4.00
  -2  12   5   -2.10    4.10
   2  12  -5   -6.70    4.00
   2 -12  -5    3.60    4.40
  -2  12   4  148.09   13.90
  -2  12   4  161.08   13.90
   2  12  -4  161.58   12.30
   2  12  -4  135.59   11.50
   2 -12  -4  147.89   10.60
   2  12  -3    2.00    4.70
   2  12  -3    5.40    4.20
  -2  12   3    2.60    4.50
   2  12  -3   18.60   10.50
  -2  12   3    1.60    5.20
  -2  12   3    9.50    5.60
   2 -12  -3   -5.50    4.20
  -2  12   2   30.00    8.10
   2  12  -2   42.80    6.90
  -2  12   2   40.40    7.70
   2  12  -2   43.40    7.00
   2  12  -2   30.30    9.60
  -2  12   2   33.40    6.40
   2 -12  -2   32.90    6.40
   2  12  -1   73.39    8.80
  -2  12   1   81.29   11.00
   2  12  -1   65.29    8.30
  -2  12   1   68.59   10.60
   2  12  -1   84.89   12.70
  -2  12   1   84.99    9.70
   2  12   0    0.00    6.40
   2  12   0   -0.40    8.60
   2  12   0   14.00    6.40
  -2  12   0   -1.00    6.10
   2  12   0    6.10    4.30
  -2  12   0   12.10    4.70
  -2  12   0    8.60    7.20
  -2  12  -1    3.40    7.40
  -2  12  -1   -3.10    3.80
   2  12   1    4.30    6.20
  -2  12  -1    4.40    5.60
   2  12   1   16.90    6.00
   2  12   1    5.60    4.10
  -2 -12  -1    8.40    5.30
   2  12   2  332.47   18.80
   2  12   2  333.17   20.40
  -2  12  -2  332.97   18.00
  -2  12  -2  337.77   16.90
   2  12   2  316.37   16.20
  -2  12  -2  310.57   23.00
  -2 -12  -2  339.47   16.00
  -2  12  -3    4.00    5.00
  -2  12  -3    0.50    4.50
   2  12   3   -4.00    4.40
   2  12   3    0.50    4.70
   2  12   3    6.60    6.20
  -2  12  -3  -16.50   10.50
  -2 -12  -3    1.50    4.10
   2  12   4  171.68   13.70
  -2  12  -4  168.08   13.00
   2  12   4  161.98   13.30
  -2  12  -4  170.58   12.40
   2  12   4  155.58   14.20
  -2 -12  -4  160.28   10.90
   2  12   5    1.90    6.00
   2  12   5    6.50    4.60
  -2  12  -5   -1.40    4.40
  -2 -12  -5    0.70    4.20
   2  12   6   51.59    6.80
  -2  12  -6   48.60    7.20
   2  12   6   58.79    7.40
  -2  12  -6   49.30    7.20
   2  12   6   33.00    6.50
  -2 -12  -6   41.00    6.20
  -2  12  -7   47.50    7.00
   2  12   7   55.09    7.60
   2  12   7   44.50    6.50
  -2  12  -7   54.59    7.60
   2  12   7   59.89    6.40
  -2 -12  -7   55.29    7.00
   2  12   8    0.30    6.80
  -2  12  -8    3.90    4.70
  -2  12  -8   15.90    5.00
   2  12   8    5.50    4.40
  -2 -12  -8   11.30    4.50
   2  12   9   67.29    7.30
  -2  12  -9   53.19    6.90
   2  12   9   76.19    7.00
  -2 -12  -9   65.29    7.00
  -2  12 -10   25.40    5.40
   2  12  10   23.30    3.90
  -2 -12 -10   23.20    4.10
  -2  13  10   -1.20    2.70
   2  13 -10    7.00    6.00
  -2  13   9   32.00    4.50
   2  13  -9   37.70    5.30
   2  13  -9   38.00    5.10
   2 -13  -9   24.00    4.40
  -2  13   8  262.27   13.10
   2  13  -8  254.17   13.00
   2  13  -8  269.47   13.30
   2 -13  -8  257.37   12.60
  -2  13   7    0.30    4.20
  -2  13   7   -5.10    4.10
  -2  13   7    6.20    3.10
   2  13  -7    0.30    3.50
   2  13  -7    3.50    4.40
   2 -13  -7    2.00    4.00
   2  13  -6    5.10    4.60
  -2  13   6    3.60    3.70
  -2  13   6    4.80    5.00
   2  13  -6    0.40    3.50
  -2  13   6   -3.10    4.50
   2 -13  -6    7.30    4.30
  -2  13   5   13.00    5.10
  -2  13   5   14.90    4.80
   2  13  -5   18.90    9.00
   2  13  -5   12.20    5.00
  -2  13   5   14.20    5.40
   2 -13  -5   15.40    8.40
   2  13  -4   21.80   16.20
  -2  13   4    0.60    4.10
  -2  13   4    4.10    5.20
   2  13  -4    7.20    5.10
   2  13  -4    7.80    4.20
   2 -13  -4   -4.90    4.50
   2  13  -3   25.50   10.00
  -2  13   3    9.80    5.70
  -2  13   3   -2.10    4.50
   2  13  -3    0.00    5.10
   2  13  -3   -6.30    3.70
  -2  13   3   -1.10    4.30
   2 -13  -3    1.10    5.20
  -2  13   2   17.90    6.90
   2  13  -2   36.90    6.80
  -2  13   2   34.10    8.10
   2  13  -2   24.90    6.80
   2 -13  -2    7.10    6.30
  -2  13   1    6.50    3.90
   2  13  -1    0.50    6.60
  -2  13   1    6.40    6.70
   2  13  -1    8.00    4.40
   2  13  -1  -19.00    7.40
  -2  13   1    1.40    5.70
   2  13   0   14.40    6.80
  -2  13   0    6.40    4.20
   2  13   0   -0.70    8.50
   2  13   0    5.50    4.00
  -2  13   0    6.90    7.10
   2  13   1    5.90    6.60
  -2  13  -1   13.60    6.80
   2  13   1    4.90    4.00
   2  13   1    2.10    5.40
  -2  13  -1  -16.20    6.70
  -2  13  -1   -0.80    3.90
  -2  13  -2   47.90    7.60
   2  13   2   35.20    7.00
   2  13   2   40.30    8.30
  -2  13  -2   41.00    6.70
  -2 -13  -2   36.80    6.70
  -2  13  -3   -6.90    4.50
   2  13   3    0.10    4.90
  -2  13  -3    1.00    3.60
   2  13   3   -0.40    4.90
  -2  13  -3  -10.20   10.50
   2  13   3    5.30    4.90
  -2 -13  -3   -3.30    4.60
   2  13   4    3.80    4.40
  -2  13  -4   -0.50    4.50
  -2  13  -4    7.20    4.40
   2  13   4    7.10    5.10
  -2 -13  -4    4.50    4.40
   2  13   5   33.70    6.20
   2  13   5   45.30    7.70
   2  13   5   30.00    6.40
  -2  13  -5   37.30    7.80
  -2  13  -5   32.60    6.30
   2  13   6   33.60    5.20
  -2  13  -6   27.30    5.80
  -2  13  -6   39.80    6.20
   2  13   6   46.20    7.00
  -2 -13  -6   33.90    6.00
   2  13   7   30.30    3.90
   2  13   7   25.30    8.30
  -2  13  -7   31.40    5.60
  -2  13  -7   40.40    9.30
   2  13   7   27.90    5.70
  -2 -13  -7   31.60    5.10
  -2  13  -8  139.69    9.90
  -2  13  -8  126.99    9.80
   2  13   8  145.79    9.30
  -2 -13  -8  155.98    9.20
   2  13   9   -0.30    3.60
  -2  13  -9    3.50    4.10
  -2 -13  -9    4.00    3.50
   2  14  -8   18.60    4.00
   2  14  -8   21.10    4.60
  -2  14   8   18.00    3.80
   2 -14  -8   14.80    4.60
  -2  14   7   21.00    4.40
   2  14  -7   30.20    5.30
  -2  14   7   27.50    4.80
   2  14  -7   25.30    4.40
   2 -14  -7   19.80    4.60
  -2  14   6   13.60    3.50
   2  14  -6   11.10    5.10
   2  14  -6   14.40    4.20
  -2  14   6    7.30    4.50
   2 -14  -6   17.80    5.10
  -2  14   5   22.80    5.70
   2  14  -5   32.90    5.50
  -2  14   5   26.00    5.40
  -2  14   5   43.50    6.40
   2  14  -5   21.10    5.70
   2 -14  -5   31.60    5.60
  -2  14   4    3.50    5.00
   2  14  -4    4.00    5.60
  -2  14   4    0.90    4.00
   2  14  -4    3.50    3.70
   2 -14  -4    4.20    5.80
   2  14  -3    3.60    4.00
   2  14  -3    0.70   10.20
  -2  14   3    0.10    4.60
  -2  14   3   11.40    5.20
  -2  14   3   -1.30    6.80
   2  14  -3    4.30    6.50
  -2  14   3    1.20    4.80
   2 -14  -3  -16.60    9.60
   2  14  -2   18.70    8.20
  -2  14   2    8.90    4.60
  -2  14   2    9.10    5.40
   2  14  -2   10.80    8.90
   2  14  -2    9.20    4.30
  -2  14   2    3.00    6.20
  -2  14   1    6.30    6.20
  -2  14   1   -5.90    7.10
   2  14  -1   12.40    7.30
  -2  14   1   13.50    4.50
   2  14  -1    5.50    4.20
   2  14   0   73.09    8.30
  -2  14   0   58.79    9.00
  -2  14   0   72.09    8.40
   2  14   0   49.50   10.60
   2  14   0   85.19   10.60
  -2  14  -1  198.28   17.20
   2  14   1  156.88   14.70
  -2  14  -1  211.18   12.70
   2  14   1  188.58   15.70
   2  14   1  203.98   12.10
  -2  14  -2    6.00    4.10
   2  14   2    0.50    5.20
   2  14   2    9.40    4.20
  -2  14  -2    2.90    9.00
   2  14   2   18.00    6.20
  -2  14  -2   21.60    7.30
   2  14   3    5.80    5.00
  -2  14  -3   14.30    6.20
   2  14   3   18.30    5.70
   2  14   3    6.50    5.20
  -2  14  -3   -5.60   10.50
  -2  14  -3    8.50    3.90
  -2  14  -4  105.19    9.40
   2  14   4  111.39   11.50
   2  14   4   95.89    9.60
  -2  14  -4   90.09   10.20
  -2 -14  -4   86.79    9.70
  -2  14  -5   41.50    6.30
   2  14   5   43.10    6.90
   2  14   5   46.40    7.20
  -2  14  -5   44.70    6.80
  -2 -14  -5   40.50    5.50
  -2  14  -6   79.79    7.90
  -2  14  -6   87.89    9.00
   2  14   6   73.39    6.60
   2  14   6   67.09    7.80
  -2 -14  -6   86.39    8.20
  -2  14  -7    5.70    4.60
  -2  14  -7   11.00    3.70
  -2 -14  -7   11.00    4.10
  -2  14  -8   29.60    4.40
  -2  14  -8   23.90    4.90
  -2 -14  -8   26.50    4.20
   2  15  -7    8.30    3.10
  -2  15   6   -1.30    3.40
   2  15  -6   -1.00    2.70
  -2  15   5   -0.70    3.60
   2  15  -5    1.30    3.20
  -2  15   5   -3.70    3.50
   2  15  -5   16.00    6.90
   2  15  -4   21.40    4.90
  -2  15   4   23.10    5.50
  -2  15   4   28.00    7.80
   2  15  -4   23.40    9.70
  -2  15   3   47.70    7.40
   2  15  -3   49.10    6.40
  -2  15   3   31.00    6.30
   2  15  -3   34.40   12.00
  -2  15   2    5.50    3.90
   2  15  -2   -1.80    3.10
  -2  15   2   -1.90    4.80
  -2  15   2   -8.80    5.30
   2  15  -2   -0.20    7.10
   2  15  -1   -0.90    3.50
  -2  15   1   -2.00    4.70
   2  15  -1  -16.10    6.20
  -2  15   1  -10.10    6.80
  -2  15   1    1.20    3.70
   2  15   0    3.50    3.50
  -2  15   0    3.50    3.70
  -2  15   0   -2.20    5.10
   2  15   0    6.40    5.60
   2  15   1  128.89   13.90
   2  15   1  113.29   12.50
   2  15   1  116.99    8.90
  -2  15  -1  128.09    9.60
  -2  15  -2  259.27   20.50
   2  15   2  235.08   15.20
  -2  15  -2  261.17   13.80
   2  15   2  255.47   16.00
   2  15   2  240.38   12.10
   2  15   3   21.50    5.70
  -2  15  -3   12.50    4.10
  -2  15  -3   -4.50   11.30
   2  15   3   10.50    5.10
   2  15   4   16.70    7.50
  -2  15  -4   17.90    7.00
  -2  15  -4   20.20    4.40
   2  15   4    9.90    4.30
  -2  15  -5   55.09    7.00
  -2  15  -5   41.30    5.80
   2  15   5   55.59    6.40
   2  15   5   38.40    6.20
   2  15   6  105.29    8.40
  -2  15  -6   91.39    7.20
  -2  15  -6   77.29    7.50
  -2  15  -7    9.10    3.20
   2  16  -5   -5.90    2.60
   2  16  -4   95.09    6.90
  -2  16   4   91.29    8.30
   2  16  -3   47.80   13.70
  -2  16   3   25.60    5.20
   2  16  -3   26.20    4.30
   2  16  -2   13.30    3.90
  -2  16   2    8.80    4.60
   2  16  -1  268.27   12.50
   2  16  -1  278.07   17.70
  -2  16   1  253.17   14.80
  -2  16   1  254.27   11.50
   2  16   0    7.80    5.20
   2  16   0    6.60    3.40
  -2  16   0    2.80    3.00
  -2  16   0    7.90    5.20
   2  16   1   31.10    6.20
   2  16   1   43.90    4.90
  -2  16  -1   50.59    7.90
  -2  16  -1   42.00    5.20
  -2  16  -2   18.60    8.00
   2  16   2   22.30    5.50
  -2  16  -2   12.90    3.70
  -2  16  -3   17.60    4.00
   2  16   3   18.40    4.90
  -2  16  -4    8.20    2.90
   2  16   4    9.30    3.80
   2  16   5    4.80    5.20
  -2  16  -5    9.50    5.00
  -2  17   2   65.99    7.70
   2  17  -2   63.99    5.20
  -2  17   1   31.40    5.10
   2  17  -1   38.60    6.70
   2  17  -1   29.20    3.70
   2  17   0   -2.60    4.50
  -2  17   0    0.60    6.10
  -2  17   0    2.30    4.70
  -2  17  -1  104.59    6.30
   2  17   1  115.79    9.20
   2  17   2   36.60    5.10
  -2  17  -2   32.00    3.60
  -3   0  14   11.80    4.20
  -3   0  13    3.40    3.80
  -3   0  12    7.20    7.20
  -3   0  11  -13.20    6.40
  -3   0  11   -4.20    4.10
  -3   0  10   16.20    5.60
  -3   0   9    2.40    6.20
  -3   0   9    2.00    4.90
  -3   0   8   30.30    7.70
   3   0  -7   -9.90   14.50
  -3   0   7    0.80   14.50
  -3   0   6  265.77   14.00
  -3   0   6  250.37    9.10
   3   0  -6  258.07   15.50
   3   0  -5   -0.60    6.00
  -3   0   5    4.60    5.20
   3   0  -4  109.19   10.10
  -3   0   4  100.69    9.90
   3   0  -3    4.00    5.20
  -3   0   3    5.10    4.90
   3   0  -2 7304.07  214.08
   3   0  -1   -1.40    4.50
  -3   0   1   -8.60    4.30
   3   0   0 1101.69   38.20
  -3   0   0 1149.19   38.10
  -3   0  -1    0.50    4.70
   3   0   1    7.60    4.60
   3   0   2   60.49    7.00
  -3   0  -2   60.09    6.80
  -3   0  -3   -2.80    3.70
   3   0   3   -0.30    3.70
   3   0   4  303.87   13.00
   3   0   4  306.57   10.10
  -3   0  -4  299.17   12.70
   3   0   6  639.94   36.70
   3   0   7   -4.70   16.80
   3   0   8  325.97   17.50
   3   0   8  300.37   16.80
   3   0   9    3.40    4.30
   3   0   9   -0.20    4.50
   3   0  10   87.49    9.90
   3   0  10   93.79   10.80
   3   0  11   -3.70    4.00
   3   0  11    1.60    4.90
   3   0  12  122.59   10.60
   3   0  12  126.89   11.00
   3   0  13    1.90    3.90
   3   0  13   -6.00    4.50
   3   0  14   53.09    6.10
  -3   1  14    3.30    3.50
  -3  -1  14    4.40    6.70
  -3   1  13   72.99    8.20
  -3  -1  13   84.99    9.00
  -3   1  12   27.30    6.50
  -3   1  12   27.50    5.30
  -3  -1  12   26.70    5.50
  -3   1  11   82.29    9.40
  -3   1  11   76.09    9.00
  -3  -1  11   89.49    9.40
  -3   1  10   14.50    5.90
  -3   1  10   17.80    5.20
  -3  -1  10    3.80    8.70
  -3  -1  10   16.50    6.00
  -3   1   9    0.20    4.50
  -3   1   9    5.80    6.10
  -3  -1   9    5.50    5.10
  -3   1   8  121.69   10.70
  -3   1   8  148.59   12.20
  -3  -1   8  137.69   11.50
  -3   1   7  285.67   29.90
   3  -1  -7  334.37   28.50
  -3   1   6   48.00    7.50
  -3   1   6   53.89   10.80
   3   1  -6   56.39    8.50
  -3   1   6   62.09    4.00
  -3   1   6   59.09    6.70
  -3  -1   6   60.09    7.80
  -3  -1   6   50.79    3.90
  -3   1   5   75.09    8.50
   3   1  -5   61.19    8.70
  -3  -1   5   56.19    8.20
   3  -1  -5   80.09    9.90
   3   1  -4  441.16   20.80
  -3   1   4  435.66   20.30
  -3  -1   4  428.36   19.30
   3  -1  -4  454.95   22.70
   3   1  -3 1723.03   57.29
  -3   1   3 1798.62   57.39
  -3  -1   3 1711.83   56.49
   3  -1  -3 1728.63   57.49
   3   1  -2  678.73   26.40
   3  -1  -2  667.13   26.70
   3   1  -1 1180.98   40.40
  -3   1   1 1196.08   40.80
   3  -1  -1 1180.48   40.70
  -3  -1   1 1199.68   40.60
  -3   1   0  211.88   12.70
   3   1   0  211.58   14.30
  -3  -1   0  213.38   12.60
  -3   1  -1  602.44   23.30
   3   1   1  613.54   23.30
   3  -1   1  578.34   23.20
  -3  -1  -1  572.34   22.60
   3   1   2  249.97   13.20
  -3   1  -2  252.37   13.20
   3  -1   2  241.58   13.10
  -3  -1  -2  260.87   12.90
   3   1   3   98.49    8.50
  -3   1  -3   93.79    8.80
  -3  -1  -3   91.79    8.30
   3  -1   3   96.09    8.30
  -3   1  -4  633.34   24.40
   3   1   5   90.99    9.80
   3   1   5   84.19   15.50
   3   1   5   80.19    8.70
   3  -1   5   91.59   15.80
   3   1   6  129.89   19.50
   3  -1   6  158.58   20.00
   3   1   7   71.89   19.40
   3  -1   7   71.29   20.20
   3   1   8  889.31   32.50
   3   1   8  921.91   33.50
   3  -1   8  884.51   32.10
   3   1   9   37.80    6.50
   3   1   9   30.50    6.40
   3  -1   9   20.00    5.80
   3  -1   9   30.50    5.90
   3   1  10   34.90    6.80
   3   1  10   35.30    7.20
   3  -1  10   34.60    7.00
   3  -1  10   42.60    7.10
   3   1  11  246.08   13.90
   3   1  11  255.27   15.40
   3  -1  11  246.98   15.20
   3  -1  11  233.48   14.10
   3   1  12   58.79    7.60
   3   1  12   52.89    7.00
   3  -1  12   66.59    7.50
   3  -1  12   53.89    7.90
   3   1  13   82.69    9.30
   3   1  13   80.19    8.30
   3  -1  13   77.59    8.40
   3  -1  13   78.69   11.30
   3   1  14   -2.20    3.30
   3   1  14    3.00    4.00
   3  -1  14    0.80    5.20
  -3   2  14   54.69    6.20
  -3   2  13   76.99    8.30
  -3   2  13   92.29   10.10
  -3   2  12    5.80    3.80
  -3   2  12   -2.90    5.20
  -3  -2  12    3.10    5.20
  -3   2  11    7.00    5.90
  -3   2  11   20.90    5.50
  -3  -2  11   22.50    6.40
  -3   2  10   66.09    8.10
  -3   2  10   60.59    8.40
  -3  -2  10   60.79    8.40
  -3   2   9   89.49   10.70
  -3   2   9   82.19    9.30
  -3  -2   9  100.69   10.80
  -3   2   8  565.94   22.90
  -3  -2   8  501.95   22.50
  -3   2   7    3.70   11.70
  -3   2   7   -9.10   14.40
  -3   2   7    8.00   10.50
  -3   2   7    5.90   10.90
  -3   2   7    8.10    9.60
   3  -2  -7  -24.60   15.80
  -3   2   6    8.60    7.90
  -3   2   6   11.40    2.40
   3   2  -6   13.90    9.10
  -3  -2   6    7.90    2.40
  -3  -2   6    9.00    7.50
  -3   2   5  117.89   12.60
   3   2  -5   94.79   11.20
  -3  -2   5  111.39   11.50
  -3   2   4    0.80    6.20
  -3  -2   4    4.10    5.80
   3  -2  -4    9.90    7.30
  -3   2   3  743.13   29.60
   3   2  -3  706.33   28.80
   3  -2  -3  765.82   30.40
  -3  -2   3  707.83   28.70
   3   2  -2  670.43   26.20
  -3   2   2  691.83   26.90
   3  -2  -2  606.14   26.40
  -3  -2   2  575.14   25.00
   3   2  -1   66.59    8.20
  -3   2   1   68.59    9.00
  -3  -2   1   78.79    9.40
   3  -2  -1   77.89   10.10
   3   2   0    0.30    4.50
  -3   2   0    9.30    5.50
  -3  -2   0    4.60    5.50
   3  -2   0   -3.30    5.40
   3   2   1  354.26   17.00
  -3   2  -1  300.07   16.30
   3  -2   1  346.97   17.40
  -3  -2  -1  322.17   16.10
   3   2   2 2510.35   76.79
  -3   2  -2 2460.95   76.99
   3  -2   2 2345.17   76.99
  -3  -2  -2 2481.05   76.79
  -3   2  -3   65.89    7.90
   3   2   3   63.09    7.50
   3   2   3   63.19    4.50
   3  -2   3   57.59    7.80
   3  -2   3   63.39    4.90
  -3  -2  -3   65.49    8.10
  -3   2  -4  273.37   14.20
   3   2   4  275.97   14.40
   3   2   4  266.77   10.00
  -3   2  -4  268.37   14.30
  -3  -2  -4  287.27   14.80
  -3   2  -5   20.40    6.90
  -3   2  -5    9.50    4.30
   3   2   6  167.78   23.50
   3  -2   6  175.58   21.30
   3   2   7   69.89   19.30
   3  -2   7   37.20   20.00
   3   2   8  576.64   23.60
   3   2   8  624.34   25.00
   3  -2   8  549.35   23.40
   3   2   9  228.78   14.60
   3   2   9  208.08   13.50
   3  -2   9  209.48   13.30
   3  -2   9  208.38   13.30
   3   2  10  115.99   10.90
   3   2  10  139.39   11.80
   3  -2  10  106.29   11.20
   3  -2  10  129.79   11.50
   3   2  11   18.10    5.20
   3   2  11   19.00    5.00
   3  -2  11   19.30    6.90
   3  -2  11   12.50    5.70
   3   2  12   19.10    5.70
   3   2  12   23.20    5.40
   3  -2  12   31.70    6.70
   3  -2  12   11.80    5.80
   3   2  13    3.70    3.90
   3   2  13    9.30    4.90
   3  -2  13   10.50   10.50
   3  -2  13   12.00    5.60
   3   2  14    6.80    3.60
   3   2  14   13.60    3.50
  -3   3  14    3.20    3.30
  -3   3  13   37.00    5.70
  -3   3  13   38.70    6.30
  -3   3  12  121.79   10.10
  -3   3  12  104.59   10.90
   3  -3 -12  111.79   12.80
  -3   3  11   14.20    5.90
  -3   3  11   25.60    5.70
   3  -3 -11   22.00    7.50
  -3  -3  11   10.60    6.80
  -3   3  10   24.10    6.30
  -3   3  10   24.10    6.80
   3  -3 -10   25.20    7.10
  -3  -3  10   11.50    7.30
  -3   3   9   37.50    6.90
  -3   3   9   48.00    7.00
   3  -3  -9   51.59    7.90
  -3  -3   9   39.80    8.60
  -3   3   8   85.59    9.30
  -3   3   8   71.69    8.90
   3  -3  -8   94.39    8.90
  -3   3   7   19.20    2.40
  -3   3   7   12.80    5.20
   3  -3  -7   18.70    6.40
  -3   3   6  843.02   36.10
  -3   3   6  916.61   38.00
  -3   3   6  893.41   27.80
  -3   3   6  846.02   28.70
  -3   3   5  221.78   18.60
  -3   3   5  256.57   10.70
   3   3  -5  230.98   18.70
  -3  -3   5  267.57   17.40
  -3   3   4    5.40    6.30
   3   3  -4   10.30    7.10
  -3  -3   4    7.30    7.20
   3   3  -3  160.88   13.10
   3  -3  -3  148.09   14.90
  -3  -3   3  132.89   12.30
   3   3  -2   19.30    7.00
  -3   3   2   33.50    7.30
   3  -3  -2   26.20    7.90
  -3  -3   2   34.20    8.10
   3   3  -1  819.72   32.20
  -3   3   1  780.22   32.40
  -3  -3   1  831.12   32.20
   3  -3  -1  744.93   35.90
  -3   3   0  106.29   11.80
   3   3   0  103.49   10.40
  -3  -3   0  106.09   11.70
   3  -3   0  106.79   12.60
   3   3   1 1276.67   43.80
  -3   3  -1 1155.18   43.70
   3  -3   1 1159.08   44.10
  -3  -3  -1 1257.87   43.90
  -3   3  -2 3060.89   96.99
   3   3   2 3059.19   96.79
  -3  -3  -2 3164.48   97.29
  -3   3  -3    4.40    5.70
  -3   3  -4  211.48   14.40
  -3   3  -4  202.98   14.50
  -3  -3  -4  213.28   14.90
   3   3   5   62.89    4.60
  -3   3  -5   67.09    8.60
  -3   3  -5   63.49    9.30
   3   3   5   67.79    9.00
  -3  -3  -5   48.60    9.20
   3   3   6   17.40    6.70
   3   3   6   13.40    1.90
   3   3   7  390.56   17.70
   3   3   7  388.26   18.70
   3   3   8  140.29   10.80
   3   3   8  145.09   11.60
   3  -3   8  144.99   12.80
   3   3   9    3.00    4.00
   3   3   9    1.20    4.70
   3  -3   9   -8.00    7.30
   3  -3   9  -12.30    5.60
   3   3  10    8.20    5.00
   3   3  10    0.10    4.60
   3  -3  10   -1.30    6.90
   3  -3  10    7.90    6.40
   3   3  11    1.40    3.60
   3   3  11    1.50    4.20
   3  -3  11   -1.00   10.30
   3  -3  11   -1.20    5.90
   3   3  12    3.50    4.30
   3   3  12    7.30    3.90
   3  -3  12   12.90    5.90
   3   3  13   41.30    5.60
   3   3  13   40.10    6.10
   3   3  14   43.50    5.10
   3   3  14   31.30    4.10
  -3   4  14    6.90    3.00
  -3   4  14   16.40    4.60
  -3   4  13   31.00    5.30
   3  -4 -13   35.10    9.10
  -3   4  12   -0.80    3.30
  -3   4  12   -3.10    4.30
   3   4 -12    3.50    9.50
   3  -4 -12   -2.70    7.30
  -3   4  11    8.20    4.50
   3   4 -11   16.90    8.40
   3  -4 -11   15.80    6.80
  -3   4  10   -2.10    4.70
  -3   4  10    1.60    4.00
   3  -4 -10    7.10    5.80
   3   4  -9   23.30    7.60
  -3   4   9   25.80    5.70
  -3   4   9   27.20    6.00
   3  -4  -9   33.50    6.70
   3   4  -8  686.33   25.80
  -3   4   8  684.43   27.30
   3  -4  -8  669.23   25.30
   3   4  -7  284.57   14.70
  -3   4   7  286.27   29.90
   3   4  -7  259.57   26.50
  -3   4   7  281.27   10.80
  -3   4   7  305.57   17.90
  -3   4   7  285.67   15.00
   3  -4  -7  260.17   13.90
  -3   4   6   60.99   15.30
   3   4  -6   58.49    7.20
  -3   4   6   62.19    5.20
   3  -4  -6   79.69    8.30
  -3   4   5    0.50   10.30
  -3   4   5    7.10    3.00
   3   4  -5   -3.00    9.80
  -3   4   5   10.50   16.30
  -3  -4   5   -4.70    9.30
  -3   4   4    4.70    3.30
   3   4  -4    6.00    8.80
  -3   4   4    9.90    9.00
  -3   4   4   -1.50    8.20
  -3  -4   4   -2.40    7.80
  -3   4   3  325.57   20.40
  -3   4   3  321.57   13.50
  -3   4   3  331.17   21.10
   3   4  -3  302.27   19.90
  -3   4   2   -2.50    7.00
   3   4  -2   -3.10    5.10
  -3   4   2    0.50    6.20
  -3   4   2    4.80    3.50
  -3  -4   2    5.10    6.60
   3   4  -1  878.61   35.90
  -3   4   1  874.31   36.90
  -3  -4   1  903.91   36.60
   3   4   0  173.28   14.70
  -3   4   0  161.08   15.20
  -3   4   0  176.98   14.60
  -3  -4   0  156.78   14.80
  -3   4  -1  339.97   19.80
   3   4   1  313.87   19.10
  -3   4  -1  314.97   19.90
  -3  -4  -1  291.87   19.40
  -3   4  -2   68.39   10.50
  -3   4  -2   66.49   10.70
   3   4   2   67.39    9.80
   3   4   2   57.39    5.80
  -3  -4  -2   69.99   10.80
   3   4   3  212.28    9.80
  -3   4  -3  224.38   16.60
  -3   4  -3  210.38   16.60
   3   4   3  225.48   15.90
  -3  -4  -3  221.98   17.40
  -3   4  -4  661.33   30.20
  -3   4  -4  658.13   30.10
  -3  -4  -4  716.13   31.60
  -3   4  -5    5.10    9.40
  -3   4  -5   -6.40    8.30
   3   4   5   11.50    9.50
   3   4   5    1.40    2.00
   3   4   6  658.93   20.70
  -3   4  -6  621.14   27.40
   3   4   6  606.34   32.10
   3   4   7   13.30    4.70
   3   4   7    6.90    4.60
  -3  -4  -7   -1.70    8.80
   3   4   8   13.10    4.40
   3   4   8    4.90    4.90
   3  -4   8   15.90    7.10
   3   4   9   43.00    6.70
   3   4   9   44.70    7.60
   3  -4   9   58.19    8.40
   3   4  10   28.20    6.20
   3   4  10   24.80    6.20
   3  -4  10   11.00    7.00
   3   4  11    6.00    7.40
   3   4  11    2.50    4.00
   3  -4  11   -2.90    6.80
   3   4  12   17.80    5.40
   3   4  12   19.90    5.30
   3   4  13    7.20    3.40
   3   4  13   -0.40    3.60
   3   4  14   27.50    4.50
   3   4  14   27.90    4.10
  -3   5  14    3.10    3.70
  -3   5  14    1.90    2.90
  -3   5  13    0.20    3.80
  -3   5  13    5.60    3.80
   3  -5 -13  -13.20    6.80
   3   5 -12  -11.30    7.90
  -3   5  12    2.30    3.80
  -3   5  12    1.10    3.90
   3  -5 -12    8.00    6.40
   3   5 -11   27.40    8.10
  -3   5  11   25.30    6.10
  -3   5  11   41.90    6.80
   3  -5 -11   31.00    6.60
   3   5 -10   47.40    8.10
  -3   5  10   54.69    8.20
  -3   5  10   56.99    7.90
   3  -5 -10   65.89    7.50
   3   5  -9   -8.60    5.80
  -3   5   9   -4.10    4.30
  -3   5   9   -4.50    4.80
   3  -5  -9   -3.20    5.00
   3   5  -8   33.10    6.50
  -3   5   8   23.70    5.80
  -3   5   8   20.60    2.20
   3  -5  -8   29.60    5.80
   3   5  -7   13.90    5.70
  -3   5   7   23.20    3.60
  -3   5   7    5.30    5.90
  -3   5   7   25.70    6.00
   3  -5  -7   26.50    5.20
  -3   5   6  279.17   12.20
   3   5  -6  273.47   13.50
  -3   5   6  293.17   15.30
   3  -5  -6  272.07   13.20
  -3   5   5   46.80    5.40
   3   5  -5   59.59   14.10
  -3   5   5   63.79   21.00
   3  -5  -5   47.70    6.00
  -3  -5   5   29.00   14.10
  -3   5   4   -6.80   10.60
   3   5  -4   11.90   10.90
  -3   5   4    8.20    3.50
  -3   5   4    3.30   10.30
   3   5  -4    7.40    4.00
   3  -5  -4    9.40    3.90
  -3  -5   4   -0.10   10.00
  -3   5   3   55.19    6.00
   3   5  -3   55.59   12.10
  -3   5   3   45.00   10.90
  -3   5   3   47.60   11.90
  -3  -5   3   56.29   11.40
   3   5  -2   34.10   10.20
  -3   5   2   28.40    9.80
  -3  -5   2    8.40    7.70
  -3   5   1  457.75   26.20
  -3   5   1  408.16   25.10
   3   5  -1  419.16   24.20
  -3  -5   1  436.76   25.50
   3   5   0   11.40    6.90
  -3   5   0   13.40    8.00
  -3   5   0    5.00    8.90
  -3  -5   0    1.20    7.00
  -3   5  -1    7.30    8.60
   3   5   1   -6.80    6.90
   3   5   1    2.50    3.60
  -3   5  -1   -0.90    7.50
  -3  -5  -1   11.80    8.10
  -3   5  -2  753.72   36.90
  -3   5  -2  873.51   37.40
   3   5   2  827.12   27.80
   3   5   2  839.72   36.30
  -3  -5  -2  790.02   37.00
  -3   5  -3  611.34   30.90
   3   5   3  586.44   29.60
  -3   5  -3  590.84   31.30
   3   5   3  596.64   21.20
  -3  -5  -3  602.94   31.30
  -3   5  -4 1211.38   47.70
   3   5   4 1201.08   37.60
  -3   5  -4 1163.18   53.59
   3   5   4 1195.18   47.40
  -3  -5  -4 1010.00   41.30
  -3  -5  -4 1154.98   48.60
  -3   5  -5   32.30    5.80
   3   5   5   29.30    3.90
  -3   5  -5   20.70   13.00
  -3  -5  -5   31.10    5.30
   3   5   6   75.39    8.80
   3   5   6   68.99    8.60
   3   5   6   59.79    7.40
   3   5   6   68.39    5.40
   3   5   6   96.49   20.20
  -3   5  -6  106.19   17.20
  -3  -5  -6   57.39    6.60
  -3   5  -7  -10.30    6.50
   3   5   7    4.10    5.00
   3   5   7    3.10    2.20
   3   5   7    0.00    1.70
   3   5   7    3.90    4.80
  -3  -5  -7    5.40    5.50
   3  -5   7   10.00    8.80
   3   5   8  193.48   13.40
   3   5   8  175.08   12.10
  -3  -5  -8  170.08   12.00
   3  -5   8  156.28   15.00
   3   5   9    7.60    4.50
  -3   5  -9    2.60    7.70
   3   5   9   -0.50    4.40
  -3  -5  -9   -9.60    6.50
   3   5  10    2.70    4.70
   3   5  10   11.70    4.60
  -3  -5 -10   22.60    6.90
   3  -5  10    7.50    7.80
   3   5  11   99.79   10.40
   3   5  11  100.29    9.50
  -3  -5 -11   79.69   10.40
   3   5  12   52.29    6.50
   3   5  12   42.80    6.30
  -3  -5 -12    6.30   15.60
   3   5  13    6.00    3.40
   3   5  13    4.10    4.10
   3   5  14   -1.60    3.00
   3   5  14    4.60    2.90
  -3   6  14   40.90    5.90
  -3   6  14   42.50    4.40
   3   6 -13   -1.90    9.30
  -3   6  13    4.90    3.80
  -3   6  13   10.80    3.60
   3  -6 -13    3.50    6.10
   3   6 -12   -4.90    6.60
  -3   6  12    1.60    3.70
  -3   6  12   -3.40    3.80
   3  -6 -12   -8.50    5.40
  -3   6  11    1.80    3.60
  -3   6  11   -0.90    4.10
   3   6 -11   -4.60    6.20
   3   6 -10   53.69    8.50
  -3   6  10   40.90    7.70
  -3   6  10   39.80    6.60
   3  -6 -10   47.40    7.00
  -3   6   9   83.49    9.60
   3   6  -9   90.89   11.00
  -3   6   9   94.39   10.60
   3  -6  -9  113.59    9.30
  -3   6   8   55.59    9.40
  -3   6   8   44.10    4.50
   3   6  -8   60.59    7.80
   3  -6  -8   56.89    6.90
  -3   6   7   61.59    7.50
  -3   6   7   57.19    5.80
  -3   6   7   58.69    7.60
   3   6  -7   59.19    7.40
   3  -6  -7   62.39    7.30
   3   6  -6  186.98   11.30
  -3   6   6  194.98   14.90
  -3   6   6  189.58   10.20
   3  -6  -6  183.48   11.20
   3   6  -5   10.10    4.30
   3   6  -5   16.50   19.90
  -3   6   5    1.00    3.40
  -3   6   5  -57.59   24.90
   3  -6  -5    4.90    4.00
  -3  -6   5   -5.00   18.10
  -3   6   4  578.24   36.70
   3   6  -4  520.45   35.10
  -3   6   4  604.14   22.20
   3   6  -4  574.54   21.50
   3  -6  -4  613.94   21.60
  -3   6   3  312.47   27.60
  -3   6   3  358.06   27.90
   3   6  -3  350.16   14.90
   3   6  -3  379.56   28.10
  -3   6   3  370.36   15.90
   3  -6  -3  363.66   14.80
  -3  -6   3  330.27   26.90
   3   6  -2   28.70    4.60
  -3   6   2    9.50   11.20
  -3   6   2   25.40    5.20
   3   6  -2   16.60   10.00
  -3   6   2   13.90   11.90
  -3  -6   2   11.90   11.20
   3  -6  -2   14.40    3.70
   3   6  -1   49.30   11.40
  -3   6   1   30.80   11.60
   3   6  -1   43.90    5.10
  -3   6   1   44.10    6.20
  -3   6   1   31.30   12.60
  -3  -6   1   27.70   12.00
   3  -6  -1   40.00    5.10
   3   6   0  157.38   17.30
  -3   6   0  167.98   19.60
  -3   6   0  169.28   19.20
  -3  -6   0  164.58   18.70
  -3   6  -1  182.48   19.30
  -3   6  -1  181.78   20.10
   3   6   1  181.98   10.80
   3   6   1  187.78   19.90
  -3  -6  -1  177.48   20.50
  -3  -6  -1  182.28   11.40
   3   6   2   52.19    6.60
  -3   6  -2   62.39   13.30
  -3   6  -2   72.49   15.30
  -3   6  -2   56.99    6.70
   3   6   2   70.99   13.40
  -3  -6  -2   41.40   13.00
  -3  -6  -2   51.39    5.50
  -3   6  -3    9.20   12.20
  -3   6  -3   -0.40   11.90
   3   6   3    2.50    3.00
   3   6   3    1.70   11.30
  -3  -6  -3   10.00   12.50
  -3  -6  -3   -0.60    3.40
  -3   6  -4   48.60   16.10
  -3   6  -4   -6.80   17.10
   3   6   4   15.30    3.50
   3   6   4   14.60   13.70
  -3   6  -4   14.60    4.70
  -3  -6  -4   39.00   16.70
  -3  -6  -4   22.20    4.20
  -3   6  -5  199.98   25.30
  -3   6  -5  220.78   11.70
   3   6   5  211.88   10.70
  -3  -6  -5  212.48   11.30
  -3   6  -6  287.47   14.30
   3   6   6  267.67   15.50
   3   6   6  308.27   18.70
   3   6   6  285.57   16.10
   3   6   6  301.27   12.50
  -3  -6  -6  286.57   13.70
   3   6   7  112.39   11.10
   3   6   7  126.39    7.20
   3   6   7  107.69   10.10
   3   6   7   97.69    8.00
  -3   6  -7   93.79   10.50
   3  -6   7  120.19   12.30
  -3  -6  -7  116.29    9.40
  -3   6  -8    0.90    5.90
   3   6   8   -5.40    4.80
   3   6   8    4.40    4.40
  -3  -6  -8   -2.80    5.00
   3  -6   8   -7.10    8.90
   3   6   9  172.88   13.40
   3   6   9  173.28   12.50
  -3   6 -10  162.68   14.30
   3   6  10  159.38   12.70
   3   6  10  145.19   11.30
  -3  -6 -10  167.18   11.90
  -3   6 -11   25.50    9.30
   3   6  11    9.90    4.20
   3   6  11   16.00    5.40
  -3  -6 -11   -0.70    6.40
   3   6  12   43.90    5.90
   3   6  12   35.70    5.80
  -3  -6 -12   34.30    9.90
   3   6  13    2.50    3.10
   3   6  13   -0.30    2.70
   3   6  14    9.60    2.90
   3   6  14    6.00    2.90
  -3   7  13   55.89    6.20
  -3   7  13   55.69    6.50
   3  -7 -13   44.90    6.60
   3   7 -12    3.30    6.70
  -3   7  12    3.90    3.90
  -3   7  12    1.40    3.90
   3  -7 -12   -2.50    4.60
   3   7 -11   15.60    6.30
  -3   7  11    8.20    4.70
  -3   7  11   13.50    4.60
   3  -7 -11   22.50    5.40
  -3   7  10   26.20    5.60
   3   7 -10   32.30    6.90
  -3   7  10   32.10    6.60
   3  -7 -10   26.50    5.70
  -3   7   9   17.90    5.60
   3   7  -9   18.50    6.00
  -3   7   9   11.00    5.90
   3  -7  -9   17.90    5.70
   3   7  -8    3.90    9.30
   3   7  -8   28.30    6.40
  -3   7   8   19.30    3.40
  -3   7   8   19.60    5.70
   3  -7  -8   31.80    5.80
   3   7  -7   51.89    8.30
  -3   7   7   23.50    5.70
  -3   7   7   23.20    6.20
   3   7  -7   36.40    6.80
  -3   7   7   27.10    4.70
   3  -7  -7   27.90    5.80
  -3   7   6  326.37   17.20
  -3   7   6  318.87   17.60
   3   7  -6  337.67   15.90
   3   7  -6  349.37   25.30
   3  -7  -6  352.76   15.70
  -3   7   5    0.10    5.40
  -3   7   5    5.90    5.60
  -3   7   5    2.00    3.50
   3  -7  -5    5.20    3.80
   3   7  -4  160.98   26.20
   3   7  -4  179.18   10.80
  -3   7   4  166.98   13.80
  -3   7   4  186.28   11.20
   3  -7  -4  181.48   10.60
  -3   7   3   73.69   19.20
  -3   7   3   16.90   18.10
   3   7  -3   57.79   19.40
   3   7  -3   47.00    6.00
  -3   7   3   54.49    6.80
  -3  -7   3    5.40   17.90
   3  -7  -3   56.49    6.60
   3   7  -2  560.04   38.50
  -3   7   2  641.14   39.70
  -3   7   2  611.34   23.90
  -3   7   2  577.94   40.10
   3   7  -2  641.84   22.70
  -3  -7   2  639.14   39.70
   3  -7  -2  606.04   22.30
   3   7  -1   57.49   15.70
  -3   7   1   54.99   13.90
   3   7  -1   55.99    6.40
  -3   7   1   60.09    7.10
  -3   7   1   37.20   17.90
  -3   7   1   56.69    6.20
  -3  -7   1   54.69   16.60
   3  -7  -1   64.59    6.50
   3   7   0    6.40    7.60
  -3   7   0  -19.00   12.10
   3   7   0   -3.50   24.00
  -3   7   0   11.90   14.00
  -3   7   0    2.60    3.70
  -3  -7   0    2.70    3.90
  -3  -7   0   26.00   25.30
   3  -7   0    3.40    3.60
  -3   7  -1   11.00   15.30
  -3   7  -1   43.40   16.60
   3   7   1   31.50   13.90
   3   7   1   31.40    5.30
  -3   7  -1   43.20    5.40
  -3  -7  -1   42.40    5.10
  -3  -7  -1   54.69   16.60
   3   7   2    8.60   14.90
  -3   7  -2  -17.60   14.50
  -3   7  -2    5.00    3.70
   3   7   2    5.10    3.60
  -3   7  -2    4.70   16.30
  -3  -7  -2   22.50   16.20
  -3  -7  -2    7.50    3.50
   3   7   3    0.90    3.20
  -3   7  -3    5.20    3.80
  -3   7  -3   35.90   17.90
   3   7   3    7.70   16.20
  -3  -7  -3  -34.30   16.70
  -3  -7  -3    1.60    3.30
   3   7   4   23.40    6.50
  -3   7  -4   46.10   21.50
   3   7   4   16.30    4.10
  -3   7  -4   20.00    4.40
  -3  -7  -4   14.60    4.20
   3   7   5   79.29    9.10
   3   7   5   98.19   11.00
   3   7   5   96.19    7.50
  -3   7  -5   89.19    8.50
   3   7   6    3.20    5.00
   3   7   6   -5.80    4.50
  -3   7  -6  -13.60    7.50
  -3   7  -6    4.60    4.60
   3   7   6    5.50    5.30
  -3  -7  -6    1.10    3.70
   3   7   7   39.80    6.50
   3   7   7   36.60    6.60
   3   7   7   47.40    7.00
  -3   7  -7   53.69    6.80
   3   7   7   44.60    5.50
  -3  -7  -7   46.20    6.10
  -3   7  -8  120.09   10.80
   3   7   8  106.29   11.50
   3   7   8  132.09   11.00
  -3  -7  -8  129.29    9.90
   3   7   9   14.60    4.90
   3   7   9   22.60    5.60
  -3   7  -9   26.90    6.70
  -3  -7  -9   15.60    5.40
   3   7  10   63.99    7.40
   3   7  10   72.89    9.00
  -3   7 -10   67.49    8.70
  -3  -7 -10   78.29    7.90
   3   7  11    0.30    4.50
  -3   7 -11    7.30    7.10
   3   7  11    1.30    3.70
  -3  -7 -11   -1.90    5.20
  -3   7 -12   -8.90    8.40
   3   7  12    3.80    3.50
   3   7  12   -0.30    3.40
  -3  -7 -12    4.80    6.20
   3   7  13    4.20    2.80
   3   7  13    8.30    3.40
  -3   8  13    6.60    2.70
  -3   8  13   -0.60    3.50
  -3   8  12   49.60    5.90
   3   8 -12   51.29    6.80
  -3   8  12   65.79    7.50
   3  -8 -12   47.90    6.00
  -3   8  11   24.60    5.00
  -3   8  11   21.60    5.60
   3   8 -11   27.10    5.90
   3  -8 -11   26.40    5.20
  -3   8  10   71.79    8.90
   3   8 -10   66.79    9.40
  -3   8  10   77.59    9.10
   3  -8 -10   73.49    8.60
  -3   8   9   13.00    5.60
  -3   8   9   11.30    4.90
   3   8  -9   12.60    5.80
   3  -8  -9   13.70    5.10
  -3   8   8  299.07   12.40
  -3   8   8  286.37   15.50
  -3   8   8  298.27   16.50
   3   8  -8  296.37   15.80
   3   8  -8  253.67   16.50
   3  -8  -8  289.47   14.90
  -3   8   7    4.40    5.20
   3   8  -7  -13.40    9.20
   3   8  -7   -1.90    4.60
  -3   8   7   -0.60    2.90
  -3   8   7   -2.30    5.10
   3  -8  -7   -1.10    3.80
  -3   8   6  172.08   13.30
  -3   8   6  164.38   12.40
  -3   8   6  156.18   10.40
   3   8  -6  148.39   10.90
   3   8  -6  114.89   12.50
   3  -8  -6  146.19   10.20
   3   8  -5    6.50    5.60
   3   8  -5   13.30    4.80
  -3   8   5   12.10    5.70
  -3   8   5    6.80    5.10
  -3   8   5    9.50    5.70
   3  -8  -5    9.90    4.00
  -3   8   4    3.60    3.80
   3   8  -4    6.20    3.90
  -3   8   4    0.50    5.00
   3  -8  -4    3.00    3.30
  -3   8   3   15.20    6.40
  -3   8   3    9.60    4.30
   3   8  -3   -8.20   43.40
   3   8  -3   18.20    5.40
  -3   8   3   35.60   40.20
  -3   8   2   42.20   24.30
  -3   8   2   24.80    6.70
  -3   8   2   32.50    5.50
   3   8  -2   33.20   23.80
   3   8  -2   30.80    5.20
   3   8  -2   34.80    6.50
  -3   8   2  -34.30   25.40
  -3  -8   2   22.30   23.80
   3  -8  -2   37.20    5.60
  -3   8   1   11.00   22.70
  -3   8   1   46.80    7.80
  -3   8   1   45.80    6.20
   3   8  -1   57.29    6.70
  -3   8   1   65.39   23.20
   3  -8  -1   50.99    5.80
   3   8   0  132.99   11.00
   3   8   0  125.39    9.20
  -3   8   0  152.48   25.50
   3   8   0  139.99   25.70
  -3   8   0  127.59   24.30
  -3   8   0  139.29    9.60
  -3   8   0  122.79   11.30
  -3  -8   0  149.09    8.80
   3  -8   0  125.39    9.30
  -3  -8   0  102.89   25.90
   3   8   1   -4.00    3.20
  -3   8  -1   -1.60    3.70
  -3   8  -1    4.30   20.80
   3   8   1   -7.00   18.60
  -3  -8  -1   -0.30    3.40
  -3  -8  -1  -21.50   23.30
  -3   8  -2  633.64   47.20
   3   8   2  563.14   22.80
   3   8   2  560.34   25.10
  -3   8  -2  574.94   21.50
   3   8   2  475.15   43.40
  -3  -8  -2  610.64   50.09
  -3  -8  -2  522.05   20.70
  -3   8  -3   45.30    7.10
   3   8   3   55.69    8.10
   3   8   3   49.60    6.50
   3   8   4  118.09    9.00
  -3   8  -4  114.69    9.20
   3   8   4  104.79   12.60
   3   8   4   98.99   11.70
  -3   8  -4  122.19   11.30
  -3  -8  -4  113.09    8.60
   3   8   5    4.90    5.30
  -3   8  -5    2.00    3.90
  -3   8  -5    2.60    6.30
   3   8   5    2.80    5.50
   3   8   5   14.20    5.40
  -3  -8  -5    4.70    3.60
   3   8   6  313.77   16.90
   3   8   6  338.47   14.80
  -3   8  -6  315.17   15.70
   3   8   6  332.57   17.30
  -3   8  -6  321.87   18.50
   3   8   6  311.27   16.50
  -3  -8  -6  347.97   15.80
   3   8   7  373.66   18.80
   3   8   7  405.56   20.00
   3   8   7  421.46   19.10
   3   8   7  403.76   16.10
  -3   8  -7  360.96   20.90
  -3   8  -7  421.36   18.60
  -3  -8  -7  396.36   18.00
   3   8   8   -0.10    4.20
   3   8   8   10.20    5.80
  -3   8  -8   -1.10    5.10
  -3  -8  -8    5.10    4.90
   3   8   9   89.09    9.20
  -3   8  -9   94.19   10.10
   3   8   9   99.49   10.50
  -3  -8  -9   96.09    9.20
   3   8  10   -2.90    3.90
   3   8  10   -2.70    4.10
  -3   8 -10   -8.50    6.00
   3   8  11   40.30    5.90
   3   8  11   28.20    5.90
  -3   8 -11   35.70    6.80
  -3  -8 -11   50.39    6.50
   3   8  12   46.60    5.40
   3   8  12   59.49    6.90
  -3   8 -12   52.49    8.00
  -3  -8 -12   46.20    6.40
   3   8  13    5.70    2.90
   3   8  13    4.10    2.70
  -3   9  12   18.40    3.90
   3   9 -12   21.80    5.60
  -3   9  12   20.80    3.80
   3  -9 -12   18.50    4.50
  -3   9  11   10.00    4.20
   3   9 -11    5.50    5.10
  -3   9  11   14.00    4.70
   3  -9 -11   12.60    4.30
  -3   9  10  128.19   10.80
   3   9 -10  105.99   10.10
  -3   9  10  114.59    9.60
   3  -9 -10  117.39    9.60
   3   9  -9   67.69    8.10
  -3   9   9   56.29    7.60
  -3   9   9   64.69    8.40
   3   9  -9   56.49    8.40
   3  -9  -9   62.39    7.40
   3   9  -8  188.28   13.00
  -3   9   8  211.38   14.60
  -3   9   8  199.48   13.30
  -3   9   8  179.38   13.40
   3   9  -8  210.88   13.60
   3  -9  -8  194.08   12.60
  -3   9   7   45.30    6.90
  -3   9   7   44.60    6.00
  -3   9   7   42.40    7.10
   3   9  -7   58.09    7.90
   3   9  -7   42.30    7.60
   3  -9  -7   39.80    6.50
  -3   9   6  167.28   13.90
   3   9  -6  182.08   12.70
  -3   9   6  168.48   11.30
  -3   9   6  162.48   12.70
   3   9  -6  157.28   11.70
   3  -9  -6  160.48   11.20
   3   9  -5  525.25   23.70
  -3   9   5  547.85   23.20
   3   9  -5  553.94   22.70
  -3   9   5  537.85   23.40
  -3   9   5  552.14   27.10
   3  -9  -5  548.05   22.20
   3   9  -4   11.10    4.70
  -3   9   4    3.70    8.60
  -3   9   4   16.40    6.10
   3   9  -4   14.30    5.40
  -3   9   4   22.20    5.70
   3  -9  -4   20.10    4.90
  -3   9   3   77.59    9.90
   3   9  -3  100.49    9.70
   3   9  -3   89.09    8.40
  -3   9   3   76.89    8.30
  -3   9   3   93.29    9.00
   3  -9  -3   80.59    8.20
   3   9  -2   33.20    5.50
   3   9  -2   44.10   11.10
  -3   9   2   32.20    7.00
  -3   9   2   43.90    7.30
   3   9  -2   35.90    6.50
  -3   9   2   26.60    5.70
   3  -9  -2   35.00    5.50
   3   9  -1   82.09    8.60
  -3   9   1   91.29    9.30
   3   9  -1  130.89   12.90
   3   9  -1  107.09    8.90
  -3   9   1   33.20   48.80
  -3   9   1   89.49    9.30
  -3   9   1   82.49   34.40
  -3   9   1   94.39    9.50
   3   9  -1   85.09   10.00
   3   9   0  290.37   18.80
  -3   9   0  281.47   15.40
  -3   9   0  259.07   47.00
   3   9   0  278.17   13.90
  -3   9   0  380.26   46.40
  -3   9   0  291.47   15.00
   3   9   0  273.77   14.90
  -3   9   0  322.67   20.50
  -3   9   0  318.57   17.80
  -3  -9   0  291.47   13.40
   3  -9   0  307.67   13.80
   3   9   1   30.80    5.90
  -3   9  -1   36.40    6.20
  -3   9  -1   36.30    6.00
   3   9   1   41.70    6.70
  -3   9  -1   42.40    9.90
   3   9   1   34.00    7.30
   3   9   1   24.60    7.60
  -3  -9  -1   43.80    5.70
   3   9   2   81.79   10.10
  -3   9  -2   74.19    8.90
  -3   9  -2   83.79    8.40
   3   9   2   73.19    8.00
   3   9   2   72.69    8.70
  -3  -9  -2   67.59    7.50
   3   9   3   24.50    8.70
  -3   9  -3   22.40    5.30
   3   9   3   28.20    5.80
   3   9   3   19.00    6.10
  -3   9  -3   19.20    6.10
   3   9   3   20.40    4.10
  -3  -9  -3   15.40    4.10
  -3   9  -4  111.49    8.90
  -3   9  -4  106.89   11.10
   3   9   4  112.29   12.30
   3   9   4   98.29   11.60
  -3  -9  -4  119.19    9.10
   3   9   5    0.90    5.50
   3   9   5   -7.10    5.50
   3   9   5   -1.00    3.80
   3   9   5    4.70    5.60
  -3   9  -5    2.30    5.50
  -3   9  -5    2.60    4.00
  -3  -9  -5    2.60    3.80
   3   9   6   97.39   10.80
   3   9   6  101.29    8.50
   3   9   6   94.69   11.30
   3   9   6   92.09    9.40
  -3   9  -6  105.99    9.80
  -3   9  -6   84.89   10.30
  -3  -9  -6   92.49    8.80
   3   9   7    0.50    5.20
   3   9   7    7.90    5.30
   3   9   7    2.40    3.20
  -3   9  -7    3.90    6.20
   3   9   7    4.00    4.80
  -3   9  -7    2.80    4.50
  -3  -9  -7    7.40    4.50
  -3   9  -8  146.19   11.40
   3   9   8  161.28   11.60
  -3   9  -8  160.88   13.80
   3   9   8  143.29   12.30
  -3  -9  -8  134.19   10.70
   3   9   9    4.00    4.10
  -3   9  -9   -3.20    5.10
   3   9   9   -1.80    4.10
  -3  -9  -9   -5.10    3.80
  -3   9 -10   -1.60    5.40
   3   9  10    0.50    3.80
   3   9  10   -2.10    3.80
  -3  -9 -10   -0.10    4.50
   3   9  11   -0.30    3.90
  -3   9 -11   -1.30    5.70
   3   9  11    0.10    3.30
  -3  -9 -11   10.20    4.70
   3   9  12    4.50    3.00
  -3   9 -12   -5.60    6.40
   3   9  12    4.80    3.20
  -3  -9 -12    6.40    5.10
  -3  10  12   76.59    6.20
  -3  10  12   76.69    7.00
   3 -10 -12   85.89    7.00
   3  10 -11   51.59    6.50
  -3  10  11   61.79    7.00
  -3  10  11   53.39    5.60
   3 -10 -11   46.80    5.50
   3  10 -10    2.20    4.70
  -3  10  10   10.20    4.50
   3 -10 -10    2.60    4.00
   3  10  -9    1.70    4.70
  -3  10   9    1.90    4.30
  -3  10   9    3.50    4.00
   3  10  -9   -8.90    5.80
   3 -10  -9    5.00    4.30
  -3  10   8   49.20    7.00
  -3  10   8   52.19    7.30
  -3  10   8   50.29    7.70
  -3  10   8   63.59    6.10
   3  10  -8   60.39    7.80
   3  10  -8   50.69    7.70
   3 -10  -8   63.59    7.50
   3  10  -7  296.97   16.20
   3  10  -7  265.77   15.60
  -3  10   7  289.67   16.50
  -3  10   7  262.07   15.40
  -3  10   7  271.17   18.60
   3 -10  -7  301.67   15.60
  -3  10   6   12.10    4.60
   3  10  -6   14.80    5.20
   3  10  -6    7.00    5.40
  -3  10   6   27.90    6.60
  -3  10   6   13.30    5.10
   3 -10  -6   10.40    4.40
  -3  10   5   81.79    9.50
   3  10  -5   71.69    8.00
   3  10  -5   71.09   10.60
  -3  10   5   83.19   10.20
   3 -10  -5   79.79    9.30
  -3  10   4  115.99   10.90
  -3  10   4  142.39   13.30
   3  10  -4  121.39   10.30
   3  10  -4  115.79   11.10
  -3  10   4  109.89   11.20
   3 -10  -4  133.89   10.20
  -3  10   3  272.97   16.20
   3  10  -3  224.78   24.10
   3  10  -3  243.18   14.30
  -3  10   3  281.37   15.10
   3  10  -3  269.67   15.80
  -3  10   3  284.37   18.70
   3 -10  -3  266.57   13.80
   3  10  -2    1.50    3.90
  -3  10   2   -1.40    4.20
  -3  10   2    7.40    5.10
   3  10  -2    5.10    8.80
   3  10  -2    0.70    4.10
  -3  10   2  -10.40    5.50
   3 -10  -2   -0.50    3.80
   3  10  -1   70.99    8.30
  -3  10   1   92.09    9.40
   3  10  -1   73.39   11.80
   3  10  -1   79.49    9.20
  -3  10   1   94.49   11.90
  -3  10   1   74.29    8.20
  -3  10   1   68.89    8.10
   3 -10  -1   88.99    8.20
  -3  10   0   57.69   10.00
   3  10   0   74.99    7.90
  -3  10   0   77.99   11.30
   3  10   0   67.99    8.10
   3  10   0   52.49    7.90
  -3  10   0   75.09    8.80
   3  10   0   63.89   10.10
  -3  10   0   65.09    7.90
  -3 -10   0   83.59    8.40
   3  10   1  102.49   10.50
   3  10   1  114.79   10.30
  -3  10  -1  117.69   10.80
  -3  10  -1  104.99   12.90
   3  10   1  113.39   13.10
  -3  10  -1  106.19    9.70
  -3 -10  -1  105.29    9.10
  -3  10  -2    4.10    4.20
  -3  10  -2   -8.60    9.00
  -3  10  -2    5.40    4.70
   3  10   2    6.60    4.40
   3  10   2    2.20    4.40
   3  10   2   -5.70    5.20
  -3 -10  -2    4.20    3.80
  -3  10  -3  -27.90   14.50
   3  10   3   -3.00    8.70
   3  10   3    5.30    4.20
   3  10   3    0.30    5.10
  -3  10  -3   -5.70    3.70
   3  10   3    2.10    4.80
  -3  10  -3    0.70    4.20
  -3 -10  -3   -2.30    3.60
  -3  10  -4   -4.30    3.90
   3  10   4   -2.90    5.30
   3  10   4    1.30    6.30
  -3  10  -4    4.50    5.50
   3  10   4   -2.90    3.90
  -3 -10  -4   -5.00    3.40
   3  10   5    7.70    5.30
  -3  10  -5   11.60    6.00
   3  10   5   -1.50    5.50
  -3  10  -5   -0.20    4.60
   3  10   5  -13.70    8.10
   3  10   5    4.20    4.20
  -3 -10  -5    5.50    4.30
   3  10   6    3.70    5.40
  -3  10  -6   17.50    5.90
   3  10   6    7.30    5.60
  -3  10  -6    6.60    5.10
   3  10   6    6.10    5.30
   3  10   6   10.30    4.10
  -3 -10  -6   12.90    4.80
  -3  10  -7   41.90    7.60
   3  10   7   50.59    8.00
   3  10   7   35.30    6.70
   3  10   7   49.10    7.00
  -3  10  -7   41.40    7.20
  -3 -10  -7   48.90    7.30
  -3  10  -8  123.69   11.80
   3  10   8  116.99   10.90
  -3  10  -8  120.89   10.70
   3  10   8  112.99   10.20
  -3 -10  -8  109.89    9.70
   3  10   9   22.80    5.10
   3  10   9   20.50    5.00
  -3  10  -9    9.80    5.30
  -3 -10  -9   17.70    5.20
   3  10  10   24.60    5.10
  -3  10 -10   18.80    5.30
  -3 -10 -10   15.10    4.90
   3  10  11   -0.30    3.30
   3  10  11    3.90    3.10
  -3  10 -11    0.20    4.80
  -3 -10 -11   -1.80    3.80
   3  10  12    9.90    3.30
   3  10  12   15.00    3.10
  -3  11  11   -1.20    2.60
  -3  11  11   -2.90    3.80
   3  11 -11   -0.80    4.40
   3 -11 -11    4.10    3.60
   3  11 -10  118.89    9.10
  -3  11  10  113.49    8.40
  -3  11  10  124.59    9.40
   3 -11 -10  111.49    8.40
  -3  11   9   96.49    9.50
  -3  11   9   98.29    9.50
   3  11  -9  100.79   10.50
   3  11  -9   92.69    9.20
   3 -11  -9   94.59    8.70
  -3  11   8    3.00    4.70
  -3  11   8   -1.30    4.70
   3  11  -8   -1.30    4.40
  -3  11   8   -0.10    2.40
  -3  11   8    3.30    4.90
  -3  11   8   -1.70    4.90
   3  11  -8   -1.00    4.30
   3 -11  -8    1.70    3.90
  -3  11   7   -5.90    5.40
  -3  11   7   -5.20    4.70
  -3  11   7    5.00    4.80
  -3  11   7    3.00    3.60
   3  11  -7    4.80    4.20
   3  11  -7    5.70    4.60
   3 -11  -7    1.50    3.90
   3  11  -6  157.08   12.00
   3  11  -6  154.88   12.00
  -3  11   6  183.28   17.10
  -3  11   6  168.88   13.60
   3 -11  -6  173.98   11.60
   3  11  -5   -0.60    4.30
   3  11  -5    3.30    4.60
  -3  11   5    5.00    5.30
  -3  11   5    5.20    4.70
   3 -11  -5    1.40    4.00
  -3  11   4   10.20    4.90
   3  11  -4   13.30    4.90
   3  11  -4    8.80    5.40
  -3  11   4    7.40    5.10
  -3  11   4    1.70    5.40
   3 -11  -4   16.10    5.00
  -3  11   3    3.40    4.80
   3  11  -3   28.40   10.40
  -3  11   3    3.70    5.00
   3  11  -3    8.50    4.20
  -3  11   3   19.90    6.70
   3  11  -3   12.60    6.20
  -3  11   2   90.49    9.30
   3  11  -2   84.49    9.90
  -3  11   2   88.89   10.60
   3  11  -2   93.79    9.30
  -3  11   2   85.79   11.10
   3 -11  -2   82.19    8.80
   3  11  -1   65.39    8.10
  -3  11   1   10.70   14.90
  -3  11   1   47.10    7.20
  -3  11   1   55.99    9.40
   3  11  -1   54.99    7.60
  -3  11   1   41.90    7.80
   3 -11  -1   54.89    6.90
   3  11   0  113.49   16.20
   3  11   0  129.19   10.70
   3  11   0  120.19   10.40
  -3  11   0  126.49   13.20
  -3  11   0  123.09   11.10
  -3  11   0  130.79   11.40
   3  11   1  114.39   11.30
  -3  11  -1   95.49    9.90
   3  11   1   86.99    9.60
   3  11   1  105.99   12.10
  -3  11  -1   96.19   10.00
  -3  11  -1   59.79   16.00
  -3 -11  -1   84.59    9.20
  -3  11  -2   34.50    6.60
  -3  11  -2   41.00    6.80
   3  11   2   32.00    6.50
   3  11   2   29.40    6.00
  -3  11  -2   29.80   15.10
   3  11   2   33.30    8.90
  -3 -11  -2   33.70    5.30
   3  11   3  136.79   10.80
  -3  11  -3  169.68   14.20
   3  11   3  157.18   14.70
  -3  11  -3  159.18   12.70
   3  11   3  158.28   12.70
  -3 -11  -3  161.48   12.90
  -3  11  -4   24.90    5.90
  -3  11  -4   26.50    6.20
   3  11   4   14.30    7.60
   3  11   4   20.10    6.10
   3  11   4   21.80    5.60
  -3 -11  -4   28.20    5.50
  -3  11  -5   42.70    7.00
   3  11   5   35.10    7.60
  -3  11  -5   32.50    6.50
   3  11   5   22.10    6.50
   3  11   5   37.40    6.60
  -3 -11  -5   36.80    6.10
  -3  11  -6  277.27   16.20
  -3  11  -6  275.37   15.40
   3  11   6  306.17   17.20
   3  11   6  281.97   16.80
   3  11   6  278.07   16.20
  -3 -11  -6  285.17   14.90
   3  11   7   27.60    6.30
   3  11   7   32.10    5.00
  -3  11  -7   35.40    6.80
  -3  11  -7   27.20    6.10
   3  11   7   28.00    6.40
  -3 -11  -7   22.10    5.50
  -3  11  -8    1.30    4.50
   3  11   8    3.50    4.70
   3  11   8   -2.10    4.30
  -3  11  -8   -0.70    5.30
  -3 -11  -8    0.80    4.00
  -3  11  -9   -2.70    4.50
   3  11   9    5.10    4.00
   3  11   9    1.20    3.80
  -3  11  -9   10.00    6.40
  -3 -11  -9    0.10    4.00
   3  11  10    7.60    3.60
   3  11  10   -0.90    3.30
  -3 -11 -10   15.60    4.30
   3  11  11    0.00    3.30
  -3  11 -11    1.90    4.70
  -3 -11 -11    1.10    3.60
  -3  12  10   32.00    4.50
   3  12 -10   25.30    4.80
   3 -12 -10   21.90    4.00
   3  12  -9   11.60    4.90
   3  12  -9    9.90    4.30
  -3  12   9    9.70    4.10
   3 -12  -9   13.00    4.00
   3  12  -8  114.99    9.60
   3  12  -8  100.09    9.40
  -3  12   8  110.49    9.80
   3 -12  -8   93.59    8.40
  -3  12   7    2.50    3.40
   3  12  -7    0.40    4.10
  -3  12   7    2.10    4.50
  -3  12   7    0.80    4.60
   3  12  -7    3.90    4.60
   3 -12  -7    2.20    4.00
   3  12  -6   -1.60    4.30
  -3  12   6    2.10    3.90
   3  12  -6   -4.60    3.70
  -3  12   6    6.40    5.20
   3 -12  -6    0.60    4.00
   3  12  -5  131.09   11.40
   3  12  -5  145.69   11.50
  -3  12   5  133.39   11.30
  -3  12   5  148.69   15.90
   3 -12  -5  131.89   10.50
  -3  12   4    7.80    5.60
   3  12  -4   12.30    5.20
   3  12  -4    4.60   14.00
  -3  12   4   10.50    6.00
   3  12  -4    9.30    5.00
   3 -12  -4    9.10    4.90
   3  12  -3   49.50    7.40
  -3  12   3   55.59    8.90
  -3  12   3   50.39    6.70
   3  12  -3   74.29   11.30
  -3  12   3   38.30    7.50
   3  12  -3   50.49    7.60
   3 -12  -3   50.89    6.50
   3  12  -2   29.00    9.20
  -3  12   2   23.30    5.60
  -3  12   2   29.50    6.70
   3  12  -2   27.40    6.50
  -3  12   2   16.70    6.90
   3  12  -2   30.40    5.90
   3 -12  -2   34.80    6.20
   3  12  -1  165.98   13.20
  -3  12   1  140.19   14.80
   3  12  -1  168.28   16.80
  -3  12   1  167.88   12.20
   3  12  -1  168.78   12.70
  -3  12   1  138.29   14.70
  -3  12   0  259.97   19.50
   3  12   0  313.87   20.00
  -3  12   0  301.67   16.80
   3  12   0  308.27   16.40
   3  12   0  308.87   20.40
  -3  12   0  328.97   20.30
  -3  12  -1   -8.90    7.30
  -3  12  -1    5.20    5.60
   3  12   1   12.50    6.70
   3  12   1    5.50    4.30
  -3  12  -1   -2.00    3.80
   3  12   1    3.00    6.00
   3  12   2   65.19    9.00
   3  12   2   80.69    9.10
  -3  12  -2   83.09   12.00
   3  12   2   79.49   10.50
  -3  12  -2   81.79    9.90
  -3  12  -2   87.69   10.00
  -3 -12  -2   79.99    9.40
   3  12   3   92.39   10.60
  -3  12  -3  111.29   10.80
  -3  12  -3  100.59   10.20
   3  12   3   97.19   10.80
  -3  12  -3   71.49   14.00
   3  12   3  121.89   10.40
  -3 -12  -3   93.19    9.40
  -3  12  -4   -0.10    4.50
   3  12   4    6.00    5.10
  -3  12  -4    5.90    4.00
  -3 -12  -4   -2.00    3.90
   3  12   5    0.50    4.70
  -3  12  -5    1.60    4.50
   3  12   5   -1.80    4.20
  -3  12  -5    1.10    4.30
   3  12   5    1.40    6.10
  -3 -12  -5    1.10    3.60
   3  12   6    3.40    5.30
  -3  12  -6   16.50    5.60
   3  12   6   19.10    5.30
  -3  12  -6   15.70    5.30
   3  12   6   16.40    4.60
  -3 -12  -6   12.40    5.00
   3  12   7  130.79   11.70
   3  12   7  134.09    8.40
  -3  12  -7  140.79   11.00
   3  12   7  142.19   11.10
  -3  12  -7  133.49   11.00
  -3 -12  -7  140.99   10.20
  -3  12  -8   18.70    5.20
   3  12   8   20.80    5.30
  -3  12  -8    6.10    5.00
   3  12   8   32.80    8.60
  -3 -12  -8   19.20    4.40
  -3  12  -9   -3.10    5.30
  -3  12  -9    1.30    4.10
   3  12   9    5.30    3.80
  -3 -12  -9   -0.80    3.30
  -3  12 -10   86.09    8.60
   3  12  10   79.99    6.90
  -3 -12 -10   81.59    6.80
   3  13  -9   67.59    8.10
  -3  13   9   75.59    6.50
   3  13  -9   62.89    6.50
   3 -13  -9   70.79    6.80
  -3  13   8   23.10    4.90
   3  13  -8   31.40    5.30
   3  13  -8   36.00    5.00
   3 -13  -8   31.10    6.30
  -3  13   7   30.50    6.80
  -3  13   7   43.60    5.40
   3  13  -7   32.60    7.50
   3  13  -7   45.30    6.20
   3 -13  -7   35.90    5.60
  -3  13   6    2.90    3.70
  -3  13   6    1.50    4.60
   3  13  -6    3.20    3.60
   3  13  -6   12.00    4.90
  -3  13   6   -3.30    4.30
   3 -13  -6    3.10    4.20
  -3  13   5   37.10    6.10
   3  13  -5   33.00    5.70
   3  13  -5   36.30    6.40
  -3  13   5   34.60    6.90
   3 -13  -5   43.70    6.20
  -3  13   4   -2.40    4.70
   3  13  -4   -0.10   14.50
  -3  13   4    3.90    4.50
   3  13  -4    8.60    5.70
  -3  13   4    3.10    6.20
   3  13  -4    7.10    4.80
   3 -13  -4    8.80    4.70
  -3  13   3   77.19   10.20
   3  13  -3   95.29   12.80
  -3  13   3   83.09    9.00
   3  13  -3   93.89   10.60
  -3  13   3   81.39   10.40
   3  13  -3   90.69    9.60
   3 -13  -3   86.39    9.90
  -3  13   2   50.69    7.20
   3  13  -2   53.49   10.30
   3  13  -2   46.80    7.40
  -3  13   2   32.90    7.40
  -3  13   1   20.20    8.00
   3  13  -1    1.20    9.90
   3  13  -1   18.50    9.30
  -3  13   1   29.50    7.00
   3  13  -1   13.70    5.20
  -3  13   1   19.60    7.30
   3  13   0   34.80    7.90
  -3  13   0   33.30    6.10
   3  13   0   36.80    6.30
  -3  13   0   35.40    9.50
   3  13   1   29.80    8.80
  -3  13  -1   11.40    7.30
  -3  13  -1   27.70    5.70
   3  13   1   15.50    7.30
   3  13   1   30.60    6.70
  -3  13  -2   73.09   11.70
   3  13   2   76.09    8.90
  -3  13  -2   70.99    8.50
   3  13   2   72.79   10.10
   3  13   3   22.90    6.20
  -3  13  -3   26.30   11.10
  -3  13  -3   32.40    6.50
  -3  13  -3   27.10    5.90
   3  13   3   29.80    7.40
   3  13   3   25.50    5.90
  -3 -13  -3   26.40    5.80
   3  13   4  137.09   11.60
   3  13   4  142.09   13.20
  -3  13  -4  151.38   11.50
  -3  13  -4  132.79   11.20
  -3 -13  -4  141.29   10.90
   3  13   5  164.38   13.00
  -3  13  -5  164.28   12.10
   3  13   5  153.58   11.40
  -3  13  -5  174.18   12.40
  -3 -13  -5  147.09   10.40
   3  13   6  216.38   14.20
  -3  13  -6  210.98   13.20
  -3  13  -6  234.68   13.10
   3  13   6  215.98   11.50
   3  13   6  211.68   13.90
  -3 -13  -6  197.58   12.20
  -3  13  -7   14.00    4.10
   3  13   7   11.70    3.00
   3  13   7   10.50    5.50
   3  13   7    5.40    5.60
  -3  13  -7   11.90    4.80
  -3 -13  -7    6.60    4.00
   3  13   8  -16.50    8.30
  -3  13  -8   -1.70    4.20
  -3  13  -8   -0.50    3.80
  -3 -13  -8    0.30    3.70
  -3  13  -9   17.60    7.10
  -3  13  -9   21.00    4.50
  -3 -13  -9   16.50    3.80
   3  14  -8   -1.00    4.30
  -3  14   8   11.20    3.40
   3  14  -8   -3.10    3.20
   3 -14  -8    3.80    4.20
  -3  14   7   15.60    4.00
   3  14  -7   21.40    4.40
  -3  14   7   12.70    3.90
   3  14  -7   13.40    4.50
   3 -14  -7   14.80    4.50
   3  14  -6   17.40    4.70
  -3  14   6   12.30    4.60
   3  14  -6   10.80    4.00
  -3  14   6    9.60    3.50
  -3  14   6   12.00    4.50
   3 -14  -6   21.10    5.10
  -3  14   5   15.70    5.20
   3  14  -5   27.00    5.70
  -3  14   5   13.20    4.40
  -3  14   5   11.20    5.30
   3  14  -5   25.90    5.10
   3 -14  -5   21.00    5.40
  -3  14   4   12.30    5.60
   3  14  -4   26.40    6.30
   3  14  -4   18.70   18.40
  -3  14   4   27.30    9.50
  -3  14   4   15.80    7.40
   3  14  -4   26.60    5.50
   3 -14  -4   19.10    6.20
   3  14  -3    1.90    6.80
   3  14  -3    6.00    4.10
  -3  14   3    7.90    4.50
   3  14  -3   23.40   10.30
  -3  14   3    2.20    4.80
  -3  14   3   11.10    5.50
   3  14  -2    3.50    7.60
  -3  14   2   -1.00    4.00
  -3  14   2  -10.70    5.50
  -3  14   2   -7.20    4.70
   3  14  -2   -0.60    3.30
  -3  14   1   -2.40    5.50
  -3  14   1   -1.90    7.70
   3  14  -1    3.00    7.00
  -3  14   1    0.60    3.50
   3  14  -1    2.90    4.00
   3  14   0   69.99    8.20
  -3  14   0   51.59    9.30
   3  14   0   72.99   10.20
   3  14   0   97.09   15.20
  -3  14   0   49.40    6.90
   3  14   1    6.30    5.80
   3  14   1   -1.10    3.70
   3  14   1   10.40    6.40
  -3  14  -1   -3.60    3.50
  -3  14  -1    3.80    6.20
  -3  14  -2   -2.50    8.20
   3  14   2    2.90    5.30
  -3  14  -2   -2.50    7.20
   3  14   2   -2.30    4.20
  -3  14  -2    3.00    3.80
   3  14   2    8.80    5.20
  -3  14  -3   81.09    8.70
  -3  14  -3   77.39    8.40
   3  14   3   75.79    9.10
   3  14   3   73.09    9.00
  -3 -14  -3   64.69    8.60
  -3  14  -4   -0.20    5.00
   3  14   4   -2.90    4.50
  -3  14  -4    4.20    4.00
   3  14   4    1.40    4.90
   3  14   5  217.18   12.10
  -3  14  -5  207.58   12.50
  -3  14  -5  209.78   12.90
   3  14   5  214.18   14.00
  -3  14  -6   14.10    4.20
  -3  14  -6   15.10    5.20
   3  14   6   19.20    3.70
   3  14   6   19.40    5.20
  -3 -14  -6   18.70    4.80
  -3  14  -7   26.60    5.20
  -3  14  -7   29.60    4.80
  -3  14  -8   10.30    3.80
  -3  14  -8    7.10    4.20
   3  15  -7   40.40    4.50
   3  15  -6   -0.40    2.80
  -3  15   6   -1.90    3.30
  -3  15   6   -0.30    7.40
   3  15  -5    6.20    3.20
  -3  15   5    3.60    4.00
  -3  15   5    7.00    5.20
   3  15  -5    5.00   10.20
  -3  15   4   15.30    6.30
  -3  15   4   -3.60    3.80
   3  15  -4   -3.20    2.90
  -3  15   4    1.70    4.20
  -3  15   3   11.90    5.40
   3  15  -3   28.60    4.40
  -3  15   3   24.30    5.70
   3  15  -3   13.20   10.30
   3  15  -2    0.20    7.60
   3  15  -2   -0.70    3.20
  -3  15   2   -3.00    6.00
  -3  15   2    4.30    4.00
  -3  15   2    5.10    4.80
  -3  15   1   -3.80   11.30
  -3  15   1    2.10    4.70
  -3  15   1   -4.00    3.50
   3  15  -1    2.30    3.40
   3  15   0   42.90    8.10
   3  15   0   47.80    6.30
  -3  15   0   43.40    7.90
  -3  15   0   54.09    6.50
  -3  15  -1   -7.10    7.20
   3  15   1    9.00    5.40
  -3  15  -1    6.40    3.60
   3  15   1  -13.10    6.50
  -3  15  -2    2.70    3.50
  -3  15  -2   -6.50    8.00
   3  15   2   -4.40    4.90
   3  15   2    7.90    4.50
   3  15   2    3.00    5.00
  -3  15  -3   11.00    3.80
   3  15   3   10.30    5.00
   3  15   3    3.90    5.20
  -3  15  -3   23.00   12.10
  -3  15  -4   10.90    7.30
   3  15   4    6.20    4.10
  -3  15  -4   12.20    3.70
   3  15   4    8.40    4.80
  -3  15  -5   -0.50    3.00
   3  15   5   -6.50    3.90
   3  15   5   -4.30    4.40
  -3  15  -5   -1.00    5.90
  -3  15  -6   18.40    9.10
  -3  15  -6   17.80    3.90
   3  15   6   20.50    4.20
  -3  15  -7   73.69    5.90
   3  16  -5   80.89    6.40
  -3  16   5   76.79    6.90
   3  16  -4    0.80    2.70
  -3  16   4    3.10    3.70
   3  16  -3   46.30    5.40
  -3  16   3   50.49    6.20
   3  16  -2   35.60    4.80
   3  16  -2   18.40    8.90
  -3  16   2   38.40    5.70
  -3  16   1    5.00    4.40
   3  16  -1    6.70    5.90
  -3  16   1    7.20    3.40
   3  16   0   18.90    3.70
  -3  16   0    8.30    5.20
  -3  16   0   12.40    3.50
   3  16   0    8.00    4.90
  -3  16  -1    7.00    6.10
  -3  16  -1    3.90    3.10
   3  16   1   -5.10    5.10
   3  16   1   -2.90    4.20
  -3  16  -2   24.00    4.20
  -3  16  -2    2.70    8.20
   3  16   2   23.30    5.60
   3  16   3    7.00    4.40
  -3  16  -3    1.20    2.80
   3  16   4   39.70    5.50
  -3  16  -4   32.50    4.50
   3  16   5   40.60    4.80
  -3  16  -5   49.40    5.00
  -3  17   1   -3.20    4.00
   3  17   0    2.50    4.50
  -3  17   0   -6.00    4.70
   3  17   1   13.00    4.50
  -3  17  -1   22.00    7.00
  -3  17  -1   19.70    3.10
  -4   0  14   38.00    6.20
  -4   0  13   -5.30    4.80
  -4   0  12   15.90    5.00
  -4   0  11   -6.00    4.20
  -4   0  11   -1.90    7.90
  -4   0  10   78.29    8.60
  -4   0  10   63.19    9.90
  -4   0   9    7.10    8.60
  -4   0   9   -0.50    4.50
  -4   0   8  169.98   12.60
  -4   0   7  -16.30   16.60
  -4   0   7    4.10   14.10
  -4   0   7    6.20   16.20
   4   0  -7    0.30   16.10
   4   0  -6  134.99   15.50
  -4   0   6  128.99    8.30
  -4   0   6  122.79   15.10
  -4   0   5    0.10    6.80
   4   0  -5   10.90    8.10
  -4   0   4  762.72   31.80
   4   0  -4  836.42   33.40
   4   0  -3    1.70    6.10
  -4   0   3   -1.70    5.30
  -4   0   2 9999.00  290.17
   4   0  -2 9855.41  290.67
   4   0  -1    3.70    5.70
  -4   0   1   -3.40    4.90
  -4   0   0 3299.37  103.49
   4   0   0 3438.46  104.29
   4   0   1    0.80    5.00
  -4   0  -1   -0.90    5.50
  -4   0  -2    2.20    5.10
   4   0   2    1.40    5.00
   4   0   3    1.70    2.40
   4   0   3   -2.10    4.30
  -4   0  -3    0.30    4.80
   4   0   4  105.89    5.50
   4   0   4  107.19    9.80
  -4   0  -4  101.19    9.50
  -4   0  -5   -0.30    4.30
   4   0   6  122.89   20.70
   4   0   7    4.70   17.10
   4   0   8    0.80    4.80
   4   0   8   -5.80    4.40
   4   0   9    3.70    4.50
   4   0   9   -2.90    4.20
   4   0  10   81.99    9.70
   4   0  10   77.79    9.10
   4   0  11    2.60    4.50
   4   0  11    4.90    4.70
   4   0  12   25.50    5.40
   4   0  12   18.70    5.90
   4   0  13   -2.70    4.30
   4   0  13    6.20    5.50
   4   0  14  233.28   11.30
   4   0  14  244.38   12.00
  -4   1  14    5.10    3.50
  -4   1  13   64.99    7.00
  -4  -1  13   57.99    6.40
  -4   1  12   78.79    8.60
  -4  -1  12  101.59    9.70
  -4   1  11   67.49    8.90
  -4   1  11   81.79    9.90
  -4  -1  11   79.09    8.60
   4  -1 -11   77.59    9.40
  -4   1  10   20.20    6.50
  -4   1  10   11.20    5.00
   4  -1 -10   15.80    8.00
  -4  -1  10    6.10    5.20
  -4   1   9   -7.30    6.10
  -4   1   9   -2.60    4.30
  -4  -1   9    6.20    5.00
  -4   1   8   77.19    9.30
  -4   1   8  108.89   10.30
  -4  -1   8  125.99   14.10
  -4   1   7   12.40   15.70
  -4   1   7   12.70    2.10
  -4   1   6  390.16   22.50
  -4   1   6  362.36   14.20
   4   1  -6  383.06   26.10
  -4  -1   6  386.16   16.10
  -4  -1   6  360.16   26.80
   4  -1  -6  394.66   24.90
  -4   1   5   54.19    9.20
   4   1  -5   54.79   10.90
  -4  -1   5   49.90    9.00
   4  -1  -5   49.70   10.40
   4   1  -4   95.89   11.90
  -4   1   4   91.39   11.30
   4  -1  -4   93.79   12.10
  -4  -1   4  110.19   11.90
   4   1  -3   69.79    9.90
  -4   1   3   63.29    9.30
  -4  -1   3   65.29    8.80
   4  -1  -3   53.99    8.90
   4   1  -2  576.74   26.10
  -4   1   2  600.84   26.00
   4  -1  -2  631.84   26.80
  -4  -1   2  578.44   25.50
  -4   1   1 3597.74  109.79
   4   1  -1 3524.05  109.59
  -4  -1   1 3508.75  109.29
   4  -1  -1 3558.24  110.09
  -4   1   0  721.83   29.10
   4   1   0  740.23   29.20
  -4  -1   0  720.63   28.90
   4  -1   0  757.12   29.90
  -4   1  -1   30.60    7.10
   4   1   1   30.50    7.10
  -4  -1  -1   25.00    6.80
   4  -1   1   33.60    7.90
  -4   1  -2 2692.53   83.39
   4   1   2 2596.54   82.99
   4  -1   2 2690.53   83.39
  -4  -1  -2 2592.04   82.89
   4   1   3  655.03   21.30
  -4   1  -3  665.73   26.30
   4   1   3  664.23   26.30
   4  -1   3  634.44   21.40
  -4  -1  -3  673.93   26.30
   4  -1   3  673.03   26.50
   4   1   4   19.80    2.90
   4   1   4   22.90    6.10
  -4   1  -4   20.10    5.90
  -4  -1  -4   25.20    6.20
   4  -1   4   16.20    5.80
   4  -1   4   22.50    3.00
  -4   1  -5    8.00    4.70
  -4  -1  -5   12.90    5.30
   4   1   6    0.10   13.20
   4  -1   6   -7.00   15.40
   4   1   7    8.70    5.40
   4   1   8   30.80    5.90
   4   1   8   16.00    5.20
   4  -1   8   15.00    5.20
   4   1   9  532.05   22.90
   4   1   9  569.34   24.30
   4  -1   9  559.44   24.00
   4  -1   9  531.05   22.60
   4   1  10   20.30    5.30
   4   1  10   18.50    6.10
   4  -1  10   24.50    5.90
   4  -1  10   21.60    5.60
   4   1  11    9.00    4.50
   4   1  11   -2.60    3.80
   4  -1  11   -0.70    4.50
   4  -1  11   -3.00    4.60
   4   1  12  174.48   12.50
   4   1  12  165.18   11.50
   4  -1  12  181.78   12.90
   4  -1  12  174.48   11.50
   4   1  13    6.90    4.50
   4   1  13   -3.70    3.50
   4  -1  13   -4.80    4.30
   4   1  14   -4.60    3.40
   4   1  14    0.60    3.30
  -4   2  14   20.40    3.80
  -4   2  13   24.70    6.70
  -4   2  12   31.70    6.90
  -4   2  12   26.80    5.10
   4  -2 -12   18.70    8.10
  -4   2  11   11.90    6.40
   4   2 -11   15.20    8.10
  -4   2  11   14.30    5.30
   4  -2 -11   14.50    7.30
  -4  -2  11   20.40    5.70
  -4   2  10  619.64   26.00
  -4   2  10  624.34   26.60
   4   2 -10  604.64   24.50
  -4  -2  10  639.44   25.40
   4  -2 -10  599.34   24.20
  -4   2   9   31.40    6.90
  -4   2   9   33.50    6.40
   4   2  -9   28.50    8.20
  -4  -2   9   25.40    7.10
   4  -2  -9   37.10    7.10
  -4   2   8    5.30    4.50
  -4   2   8    0.50    5.50
   4   2  -8  -18.60    7.20
   4  -2  -8    7.20    6.70
  -4  -2   8   -4.60    7.30
  -4   2   7    4.30   13.20
   4   2  -7   11.50    7.40
   4  -2  -7   17.20    6.30
  -4   2   6  469.55   19.90
  -4   2   6  554.74   28.30
   4   2  -6  537.65   32.40
  -4  -2   6  606.64   32.70
  -4  -2   6  583.64   22.00
  -4   2   5   31.60    9.80
   4   2  -5   49.80   10.40
  -4  -2   5   31.70    9.40
   4  -2  -5   24.20   11.00
  -4   2   4   20.40    7.00
   4   2  -4   16.00    7.90
   4  -2  -4   14.80    8.00
  -4  -2   4   15.30    7.10
   4   2  -3  415.46   21.50
  -4  -2   3  371.36   23.20
   4  -2  -3  398.06   22.30
   4   2  -2  428.16   21.70
  -4   2   2  430.56   21.70
  -4  -2   2  453.35   21.80
   4  -2  -2  427.26   22.60
  -4   2   1    3.50    5.80
   4   2  -1    3.10    5.90
  -4  -2   1    5.90    5.90
  -4   2   0 1676.43   59.09
   4   2   0 1727.03   58.79
   4  -2   0 1880.41   60.79
  -4  -2   0 1744.03   58.89
   4   2   1   56.79    8.40
  -4   2  -1   63.99    9.20
  -4  -2  -1   60.39    8.60
   4  -2   1   77.59   10.40
  -4   2  -2 1276.57   44.70
   4   2   2 1236.68   44.10
  -4  -2  -2 1233.78   44.30
   4  -2   2 1230.98   44.90
   4   2   3   37.30    6.40
   4  -2   3   42.40    8.90
   4  -2   3   44.00    5.40
  -4   2  -4  471.25   22.20
  -4  -2  -4  497.25   22.50
   4   2   5 2123.99   67.89
   4   2   5 2175.88   62.09
  -4   2  -5 2181.28   66.79
  -4   2  -5 1958.80   66.09
  -4  -2  -5 2112.79   67.79
   4   2   6   77.59   19.50
   4   2   6   83.49    9.30
  -4  -2  -6   65.39   15.50
   4  -2   6   98.59   19.10
   4   2   7   83.79   10.20
   4   2   7  117.69    9.50
   4   2   8   -2.90    4.00
   4   2   8   -5.60    4.10
   4  -2   8   -0.30    4.50
   4  -2   8   -1.00    6.00
   4   2   9  288.87   19.40
   4   2   9  266.07   15.40
   4  -2   9  285.17   15.70
   4  -2   9  250.87   14.60
   4   2  10  849.81   33.50
   4   2  10  848.22   32.10
   4  -2  10  861.31   33.10
   4  -2  10  834.12   31.20
   4   2  11  209.38   13.00
   4   2  11  206.58   14.20
   4  -2  11  196.78   13.00
   4  -2  11  194.68   14.50
   4   2  12   19.20    5.10
   4   2  12    8.40    5.20
   4  -2  12   21.80    5.60
   4  -2  12   -3.60    5.30
   4   2  13   23.40    4.40
   4   2  13   21.80    4.70
   4  -2  13   24.50    5.90
   4   2  14  140.49    8.20
   4   2  14  150.38    9.40
  -4   3  14   16.80    4.00
  -4   3  13    6.50    5.10
  -4   3  13   11.20    4.10
   4  -3 -13   11.10    7.90
  -4   3  12   26.40    6.30
  -4   3  12   22.10    4.70
   4   3 -12   10.10    8.60
   4  -3 -12   19.70    7.70
   4   3 -11    5.80    8.00
  -4   3  11   -1.40    3.50
  -4   3  11   -1.20    6.20
  -4  -3  11   -2.50    7.60
   4  -3 -11    0.80    6.70
  -4   3  10   -4.60    5.50
  -4   3  10   -2.50    4.20
  -4  -3  10   -2.80    6.80
  -4   3   9   19.20    6.40
  -4   3   9   16.10    5.40
   4   3  -9    6.10    7.00
  -4  -3   9   17.50    7.20
   4  -3  -9   18.50    6.20
  -4   3   8   17.00    5.70
   4   3  -8   25.20    7.00
  -4  -3   8   29.80    7.80
   4  -3  -8   15.90    6.00
  -4   3   7   10.50    3.10
   4   3  -7   15.10    6.40
  -4   3   7   14.90    2.60
  -4   3   7   -9.90   17.70
   4  -3  -7   16.80    5.70
  -4   3   6   60.89    5.30
   4   3  -6   43.90    8.60
   4   3  -6   60.89   16.10
  -4   3   6   50.89   14.50
   4  -3  -6   53.59    6.60
  -4  -3   6   48.30   15.50
  -4  -3   6   48.20    6.00
   4   3  -5   31.50   11.10
  -4   3   5   15.20   10.20
  -4  -3   5   27.00    9.90
  -4   3   4  122.79   14.30
   4   3  -4  126.89   14.90
   4  -3  -4  120.19   16.10
  -4  -3   4  150.78   14.90
  -4   3   3  310.77   20.00
   4   3  -3  311.87   19.90
   4  -3  -3  309.57   21.20
   4   3  -2   84.99   10.90
  -4   3   2   76.69   10.40
  -4  -3   2   84.19   10.90
   4  -3  -2  101.99   13.40
  -4   3   1 1785.42   62.99
   4   3  -1 1834.12   62.59
  -4  -3   1 1857.51   62.69
   4  -3  -1 1775.42   63.69
  -4   3   0  299.37   18.20
   4   3   0  280.27   17.50
  -4  -3   0  311.67   18.10
   4  -3   0  283.57   18.70
  -4   3  -1   59.89   10.20
   4   3   1   62.59   10.00
   4  -3   1   73.09   10.80
  -4  -3  -1   61.89   10.30
   4   3   2  198.38   14.90
   4   3   2  193.08    9.30
  -4   3  -2  187.08   15.00
   4  -3   2  203.98   15.70
   4  -3   2  190.48    9.80
  -4  -3  -2  199.38   15.40
   4   3   3  281.37   17.60
  -4   3  -3  286.97   18.50
   4   3   3  266.27   11.20
  -4  -3  -3  290.57   18.30
  -4   3  -4    2.10    7.10
  -4   3  -4    9.70    7.50
  -4  -3  -4    0.00    6.80
  -4   3  -5   73.49   10.70
  -4   3  -5   64.89   10.30
   4   3   5   79.69   12.00
  -4  -3  -5   72.99   18.10
   4   3   6   56.69    4.10
   4  -3   7  267.07   15.50
   4   3   8  360.16   18.10
   4   3   8  355.26   17.30
   4  -3   8  344.87   18.30
   4  -3   8  348.57   19.10
   4   3   9   39.10    6.90
   4   3   9   48.10    7.10
   4  -3   9   55.99    8.10
   4  -3   9   56.19    7.90
   4   3  10   20.40    5.30
   4   3  10   24.90    6.60
   4  -3  10   15.70    6.80
   4   3  11  296.67   16.00
   4   3  11  319.27   17.50
   4   3  12  138.89   11.20
   4   3  12  126.19   10.00
   4  -3  12  134.29   11.50
   4   3  13   11.00    3.70
   4   3  13   13.10    4.40
   4  -3  13   17.50    5.80
   4   3  14   32.90    5.00
   4   3  14   34.90    4.40
  -4   4  14   32.10    4.40
  -4   4  13   -6.30    3.90
  -4   4  13   -2.80    4.40
   4  -4 -13    5.90    6.70
  -4   4  12   45.70    6.60
  -4   4  12   44.80    7.20
   4   4 -12   53.59    9.10
   4  -4 -12   58.79    7.70
   4   4 -11    9.30    7.30
  -4   4  11    9.40    5.40
  -4   4  11    8.90    4.80
   4  -4 -11    8.80    6.70
  -4   4  10  269.67   15.60
  -4   4  10  267.17   16.60
   4   4 -10  275.57   15.20
   4  -4 -10  264.17   14.20
   4   4  -9  103.49   11.50
  -4   4   9  104.79   10.60
  -4   4   9  113.19   12.10
   4  -4  -9  107.89   10.10
   4   4  -8   -0.70    6.00
  -4   4   8    2.50    1.50
  -4   4   8    1.30    4.00
  -4   4   8    3.00    1.60
   4  -4  -8   14.90    5.10
  -4   4   7    8.40    6.20
  -4   4   7   10.40    5.20
  -4   4   7   -3.80    4.20
   4   4  -7  -50.39   45.30
   4   4  -7   10.80    5.50
   4  -4  -7   13.60    5.00
  -4   4   6   46.20    5.30
   4   4  -6   57.19    6.70
   4   4  -6   98.39   21.70
  -4  -4   6   73.19   18.40
   4  -4  -6   47.70    6.50
  -4   4   5   17.20   12.20
  -4   4   5   22.20    4.30
   4   4  -5   25.70    4.90
  -4   4   5   11.10   12.20
   4   4  -5   34.20   13.30
  -4  -4   5   -4.30   11.10
   4  -4  -5   27.30    4.90
   4   4  -4   19.30   10.10
  -4   4   4    7.30    9.90
  -4   4   4   20.60    9.80
  -4   4   4   10.70    3.80
  -4  -4   4   30.70   10.60
   4   4  -3    8.50    8.30
  -4   4   3   -2.60    7.40
  -4  -4   3   12.80    8.00
  -4   4   2   84.39   13.90
   4   4  -2   98.19   13.90
  -4  -4   2   83.69   12.90
   4   4  -1  170.78   15.00
  -4   4   1  154.68   15.20
  -4  -4   1  180.18   16.50
   4  -4  -1  184.58   17.70
  -4   4   0  289.67   19.20
   4   4   0  292.77   19.10
   4  -4   0  320.17   22.00
  -4  -4   0  304.67   20.20
   4   4   1  259.27   18.00
  -4   4  -1  263.17   18.60
  -4  -4  -1  213.58   17.10
   4  -4   1  231.08   19.10
   4  -4   1  240.38   11.50
  -4   4  -2  670.33   31.90
   4   4   2  659.13   23.30
   4   4   2  719.83   31.80
  -4  -4  -2  690.43   35.40
   4   4   3  797.32   26.30
  -4   4  -3  752.42   35.50
   4   4   3  829.52   34.70
  -4   4  -3  787.92   35.30
  -4  -4  -3  772.22   35.20
  -4   4  -4    2.00    8.60
   4   4   4   14.20    3.40
  -4   4  -4    9.80    9.40
   4   4   4   19.50    9.50
  -4  -4  -4    9.20    9.50
  -4   4  -5   63.99   12.40
  -4   4  -5   48.60   11.30
   4   4   5   46.20   11.80
   4   4   5   53.69    5.00
  -4  -4  -5   49.40   13.20
   4   4   6    6.80    4.30
   4   4   6    6.90    2.50
  -4   4  -6   17.60   12.00
  -4  -4  -6   -9.20    5.70
   4   4   7    3.70    4.30
   4   4   7    4.90    4.50
  -4  -4  -7   -6.40    6.60
   4  -4   7   -4.20    5.90
   4   4   8   24.60    6.30
   4   4   8   21.00    4.90
   4  -4   8    5.10    6.20
  -4  -4  -8    9.90    7.00
   4   4   9   60.89    7.80
   4   4   9   54.89    7.60
   4  -4   9   47.50    8.70
  -4  -4  -9   42.80    8.60
   4   4  10  153.48   12.30
   4   4  10  132.59   10.90
   4  -4  10  132.39   12.80
   4   4  11   31.80    5.90
   4   4  11   26.30    5.40
   4  -4  11   20.30    6.60
   4   4  12    5.20    4.30
   4   4  12   11.30    4.40
   4  -4  12    7.90    7.20
   4   4  14  139.09    7.90
   4   4  14  130.79    8.50
  -4   5  14   43.30    5.00
  -4   5  13   14.30    4.20
  -4   5  13   23.80    4.80
   4  -5 -13    3.80    6.20
   4   5 -12   -7.70    6.70
  -4   5  12    6.10    4.10
  -4   5  12   -1.40    4.20
  -4   5  11    1.60    4.30
   4   5 -11    8.40    8.00
  -4   5  11    1.30    4.50
   4  -5 -11   13.10    5.50
   4   5 -10  235.88   14.00
  -4   5  10  245.38   14.90
  -4   5  10  249.08   15.10
   4  -5 -10  235.18   13.60
  -4   5   9    5.80    5.40
  -4   5   9    5.80    4.80
   4   5  -9    1.60    5.80
   4  -5  -9   20.20    5.60
  -4   5   8  506.95   22.80
   4   5  -8  507.85   21.20
  -4   5   8  531.05   17.30
  -4   5   8  511.05   20.70
   4  -5  -8  494.95   20.70
  -4   5   7   -9.10    5.50
  -4   5   7   -3.00    4.80
  -4   5   7   -0.90    2.40
   4  -5  -7    0.60    4.40
  -4   5   6  191.58   13.10
   4   5  -6  168.68   36.90
  -4   5   6  185.48    9.70
   4   5  -6  173.38   11.30
   4  -5  -6  171.48   10.80
   4   5  -5   26.90    5.30
  -4   5   5    9.70   25.30
  -4   5   5   27.00    4.70
   4   5  -5   14.60   16.90
  -4  -5   5  -19.00   15.90
   4  -5  -5   23.20    4.80
   4   5  -4  236.98   24.30
   4   5  -4  218.78   11.90
   4  -5  -4  244.18   11.70
  -4  -5   4  236.18   22.40
   4   5  -3   30.60    4.80
  -4   5   3   36.70   11.40
  -4   5   3   16.80   11.70
  -4   5   3   33.60    5.20
   4   5  -3   41.10   11.70
   4  -5  -3   33.20    4.80
  -4  -5   3   28.90   11.50
  -4   5   2   73.69   12.70
   4   5  -2   93.99    9.60
  -4   5   2   78.19   13.50
   4   5  -2   93.99   14.70
  -4   5   2   87.19    7.70
  -4  -5   2   84.99   14.20
  -4   5   1   50.39   10.50
   4   5  -1   49.60   11.50
  -4   5   1   53.29   12.20
  -4  -5   1   63.49   13.00
   4   5   0  640.34   33.20
  -4   5   0  675.23   34.40
  -4   5   0  685.03   34.30
  -4  -5   0  681.93   34.10
   4   5   1  206.38   11.20
   4   5   1  206.68   18.50
  -4   5  -1  253.17   20.50
  -4  -5  -1  195.28   19.60
   4   5   2  428.86   25.70
   4   5   2  415.86   16.80
  -4   5  -2  447.66   27.40
  -4   5  -2  433.26   26.80
  -4  -5  -2  411.96   26.20
  -4   5  -3   60.89    7.10
   4   5   3   58.39   12.30
  -4   5  -3   46.90   12.10
  -4   5  -3   47.10   11.70
   4   5   3   56.29    6.10
  -4  -5  -3   39.90   13.00
  -4  -5  -3   48.10    5.30
   4   5   4   64.79    6.10
   4   5   4   64.89   13.70
  -4   5  -4   73.79   14.10
  -4   5  -4   48.80   14.00
  -4   5  -4   67.79    7.90
  -4  -5  -4   67.39    7.10
  -4  -5  -4   66.09   15.10
  -4   5  -5   56.09   15.20
   4   5   5   35.20    4.40
  -4  -5  -5   41.50    5.50
   4   5   6   12.10    4.60
   4   5   6  -13.50   26.00
   4   5   6   18.20    3.40
  -4   5  -6   56.19   19.40
  -4   5  -6   16.00    5.50
   4   5   6   22.20    6.10
  -4  -5  -6   16.00    5.30
  -4   5  -7   76.49    7.70
   4   5   7   70.19    8.70
   4   5   7   73.89    8.10
   4   5   7   85.09    4.90
   4   5   7   71.89    5.40
  -4  -5  -7   62.79    7.50
   4   5   8   48.90    7.60
   4   5   8   41.60    7.20
  -4   5  -8   45.40    7.70
   4  -5   8   46.80    8.10
  -4  -5  -8   43.70    6.70
  -4   5  -9  282.27   16.90
   4   5   9  323.77   16.60
   4   5   9  320.57   17.90
  -4  -5  -9  319.27   15.60
   4  -5   9  310.87   17.60
  -4   5 -10   35.90    8.80
   4   5  10   45.40    7.10
   4   5  10   44.60    7.00
  -4  -5 -10   33.00    7.30
   4  -5  10   58.39    8.80
   4   5  11   29.10    6.00
   4   5  11   22.40    5.80
  -4  -5 -11   11.90    9.60
   4   5  12  449.46   20.50
   4   5  12  465.45   19.90
   4   5  13    5.40    3.40
   4   5  13    5.40    3.30
   4   5  14    5.30    2.60
   4   5  14    7.40    3.30
  -4   6  14   15.50    2.70
   4   6 -13   -6.80    7.40
  -4   6  13   10.40    3.70
  -4   6  13   11.20    4.20
   4  -6 -13    8.00    5.80
  -4   6  12   36.80    6.00
  -4   6  12   30.40    5.80
   4   6 -12   32.30    7.10
   4  -6 -12   33.20    5.80
  -4   6  11   19.70    5.00
   4   6 -11   16.70    6.40
  -4   6  11   19.30    5.60
   4  -6 -11   25.90    5.90
  -4   6  10  278.97   16.50
  -4   6  10  298.77   16.50
   4   6 -10  277.87   15.10
   4  -6 -10  268.47   14.60
   4   6  -9   82.09    9.10
  -4   6   9  106.49   10.30
  -4   6   9   83.49   10.30
   4  -6  -9   94.59    9.60
   4   6  -8    5.10    5.00
  -4   6   8   -0.40    4.50
  -4   6   8   -7.00    5.10
  -4   6   8    6.50    6.00
  -4   6   8    7.90    2.80
   4  -6  -8   11.50    5.00
  -4   6   7   10.60    5.40
   4   6  -7    4.70    4.70
  -4   6   7   11.10    3.40
  -4   6   7   10.10    5.80
   4  -6  -7   14.30    4.60
  -4   6   6   -4.80    4.60
  -4   6   6   -1.40    5.20
   4   6  -6   -6.10    4.20
  -4   6   6   -1.60    3.10
   4  -6  -6    6.10    3.90
  -4   6   5    5.30    5.40
  -4   6   5    2.10    3.00
   4   6  -5  -24.50   22.40
   4   6  -5   -3.30    3.80
  -4   6   5   14.40   24.10
  -4  -6   5   -8.30   22.70
   4  -6  -5   -2.20    3.30
   4   6  -4   -0.50    3.90
  -4   6   4   -3.10   17.80
   4   6  -4   11.60   18.00
  -4   6   4  -27.00   24.50
  -4   6   4    7.90    4.10
   4  -6  -4   10.90    3.80
  -4   6   3  596.54   22.70
  -4   6   3  580.44   36.50
  -4   6   3  556.54   35.40
   4   6  -3  603.24   37.50
   4   6  -3  574.04   21.50
   4  -6  -3  570.64   21.40
   4   6  -2  591.34   36.00
  -4   6   2  607.84   35.70
  -4   6   2  605.74   23.30
  -4   6   2  615.94   36.20
   4   6  -2  585.44   21.70
   4  -6  -2  603.84   21.70
  -4  -6   2  583.84   35.90
   4   6  -1    3.10    3.80
  -4   6   1   22.10   13.30
   4   6  -1   17.10   11.70
   4  -6  -1    9.70    3.80
  -4  -6   1   27.20   13.30
   4   6   0  372.26   16.60
   4   6   0  365.76   15.10
   4   6   0  350.96   25.80
  -4   6   0  383.96   15.40
  -4   6   0  396.46   42.60
  -4   6   0  399.16   28.10
  -4  -6   0  389.76   15.00
  -4  -6   0  391.36   28.50
   4   6   1  339.67   25.90
  -4   6  -1  323.47   26.20
  -4   6  -1  404.56   28.10
   4   6   1  333.67   15.40
  -4  -6  -1  331.87   14.80
  -4  -6  -1  272.87   26.80
   4   6   2   16.80    4.50
   4   6   2    8.20   12.30
  -4   6  -2    0.60   12.30
  -4   6  -2   -2.00   13.00
  -4  -6  -2    8.30   12.60
  -4   6  -3   15.70    4.00
   4   6   3    7.90    5.60
  -4   6  -3    8.60   13.90
  -4   6  -3   28.30   13.90
  -4  -6  -3   18.30    4.10
  -4  -6  -3   21.10   23.40
  -4   6  -4   31.50   27.00
  -4   6  -4   43.10    5.70
   4   6   4   39.90    5.40
  -4  -6  -4   38.90    5.20
   4   6   5  474.55   21.20
  -4   6  -5  466.35   19.20
   4   6   5  496.95   22.20
  -4   6  -5  430.56   40.70
   4   6   5  489.65   18.50
  -4  -6  -5  477.95   18.70
   4   6   6  120.59   10.70
  -4   6  -6  145.49   10.30
   4   6   6  145.79   11.40
   4   6   6  143.89    8.20
   4  -6   6  120.99   13.80
   4   6   7  130.79   11.10
  -4   6  -7  151.38   11.10
   4   6   7  161.88   12.20
   4   6   7  147.09    7.80
   4  -6   7  132.89   14.00
  -4  -6  -7  146.09   10.40
   4   6   8   74.79    9.40
   4   6   8   70.69    8.70
  -4   6  -8   86.59   10.00
  -4  -6  -8   77.79    7.80
   4  -6   8   81.39    9.90
  -4   6  -9   40.30    7.40
   4   6   9   42.90    7.20
   4   6   9   49.90    7.70
   4  -6   9   46.60    9.20
  -4  -6  -9   56.09    7.00
   4   6  10   74.59    8.80
  -4   6 -10   71.89    9.10
   4   6  10   47.90    7.30
  -4  -6 -10   78.59    8.10
  -4   6 -11   -1.70    8.10
   4   6  11   -3.60    3.50
   4   6  11   11.20    4.20
  -4  -6 -11   -1.70    6.70
   4   6  12    4.90    3.80
   4   6  12    3.90    3.50
  -4  -6 -12   -1.60    8.10
   4   6  13   14.80    3.00
   4   6  13    8.70    3.70
   4   6  14    7.50    2.30
   4   6  14   10.60    2.90
  -4   7  13   68.79    6.40
  -4   7  13   51.49    6.30
   4  -7 -13   71.69    8.10
  -4   7  12  101.99    9.30
   4   7 -12   92.79   10.30
  -4   7  12   96.09   11.30
   4  -7 -12   96.29    8.90
  -4   7  11   44.80    6.90
   4   7 -11   48.80    7.00
  -4   7  11   74.19    8.40
   4  -7 -11   62.39    7.00
  -4   7  10    5.00    4.70
   4   7 -10    1.70    5.20
  -4   7  10    8.10    4.50
   4  -7 -10    5.20    4.50
  -4   7   9  125.79   12.00
   4   7  -9  117.49   11.60
  -4   7   9  141.69   11.70
   4  -7  -9  133.69   10.60
  -4   7   8  138.09    8.10
   4   7  -8  140.09   14.20
  -4   7   8  122.49   11.70
  -4   7   8  130.89   11.30
   4   7  -8  128.09   13.80
   4  -7  -8  142.89   10.90
   4   7  -7    1.70    6.20
  -4   7   7   12.00    3.80
   4   7  -7   13.90    5.20
  -4   7   7   14.20    5.80
  -4   7   7    5.60    5.40
   4  -7  -7   14.50    4.70
   4   7  -6   72.59    8.90
  -4   7   6   78.49    9.20
   4   7  -6   76.89    8.30
  -4   7   6   69.49    8.10
  -4   7   6   77.09    7.70
   4  -7  -6   69.09    7.80
  -4   7   5   31.70    7.00
   4   7  -5   24.50    7.00
  -4   7   5   26.40    5.20
   4   7  -5   37.60    6.00
  -4   7   5   31.10    7.20
   4  -7  -5   26.40    5.10
   4   7  -4  192.08   43.00
   4   7  -4  195.18   11.40
  -4   7   4  180.58   14.40
  -4   7   4  214.68   12.20
   4  -7  -4  197.48   13.40
  -4   7   3  222.98   28.80
   4   7  -3  183.08   26.80
  -4   7   3  209.68   12.20
   4   7  -3  209.68   11.50
   4  -7  -3  225.38   11.40
   4   7  -2  323.87   14.20
  -4   7   2  371.86   31.90
  -4   7   2  307.87   15.40
   4   7  -2  334.47   33.70
  -4   7   2  333.47   35.20
   4  -7  -2  303.47   13.80
  -4  -7   2  268.97   32.20
   4   7  -1 1259.87   58.59
  -4   7   1 1309.37   40.40
  -4   7   1 1211.68   42.20
   4   7  -1 1202.88   39.80
  -4   7   1 1161.88   57.49
   4   7  -1 1210.78   42.70
   4  -7  -1 1251.47   39.70
  -4  -7   1 1205.78   57.39
   4   7   0    4.80    4.50
  -4   7   0   -0.40    5.10
  -4   7   0   18.50   17.20
   4   7   0    9.80    4.30
   4   7   0    8.30   15.20
  -4   7   0    1.60    3.90
  -4   7   0   21.80   16.50
   4  -7   0    4.00    4.40
  -4  -7   0   16.00   18.30
  -4  -7   0   -1.90    3.40
  -4   7  -1    5.70    3.60
  -4   7  -1  -12.50   16.50
   4   7   1  -12.50   13.90
  -4   7  -1   -4.20   17.30
   4   7   1   11.00    4.00
  -4  -7  -1    9.20    3.80
  -4  -7  -1   12.40   16.90
  -4   7  -2  296.07   32.20
  -4   7  -2  283.47   13.70
  -4   7  -2  320.27   33.10
  -4  -7  -2  311.07   13.40
  -4   7  -3  141.69    9.80
   4   7   3  142.29    9.50
  -4   7  -3  207.28   27.50
  -4  -7  -3  138.09    9.00
   4   7   4  168.38   10.40
   4   7   4  174.28   13.00
  -4   7  -4  164.68   10.70
  -4  -7  -4  180.68   10.40
   4   7   5   64.79    8.30
  -4   7  -5   67.79    7.50
  -4   7  -5   58.39    9.60
   4   7   5   76.69    7.00
  -4  -7  -5   50.69    5.80
   4   7   6   60.59    7.20
   4   7   6   59.79    7.90
   4   7   6   65.49    6.40
   4   7   6   66.49    8.00
  -4   7  -6   56.29    7.30
   4  -7   6   55.79   10.10
  -4  -7  -6   72.69    8.00
  -4   7  -7  191.48   12.30
   4   7   7  184.08   13.60
   4   7   7  203.68    9.90
   4  -7   7  205.68   16.50
  -4  -7  -7  174.58   11.70
   4   7   8   -4.00    3.70
   4   7   8   -0.70    5.20
   4  -7   8   15.20    9.00
   4   7   9   45.90    7.10
   4   7   9   51.09    8.10
  -4   7  -9   49.90    7.10
  -4  -7  -9   40.00    6.60
   4   7  10   11.40    4.80
   4   7  10    1.10    3.60
  -4   7 -10   -5.90    6.30
  -4  -7 -10   -0.20    5.00
  -4   7 -11    1.60    7.30
   4   7  11    9.20    4.10
   4   7  11    2.40    3.50
  -4  -7 -11  -10.20    5.40
   4   7  12   24.30    7.60
  -4   7 -12   26.30    8.50
  -4  -7 -12    9.60    7.00
   4   7  13   85.39    6.60
   4   7  13   81.09    6.80
  -4   8  13   39.30    5.50
  -4   8  13   49.10    5.30
  -4   8  12   -2.60    3.40
   4   8 -12   -0.10    5.30
  -4   8  12    1.00    3.10
   4  -8 -12   -1.40    3.90
  -4   8  11  130.79   10.00
  -4   8  11  137.39   10.80
   4   8 -11  125.79   10.50
   4  -8 -11  153.28   10.10
   4   8 -10  454.45   20.00
  -4   8  10  459.85   21.30
  -4   8  10  448.46   20.40
   4   8  -9  169.48   11.90
   4   8  -9  154.88   13.90
   4  -8  -9  178.98   11.50
  -4   8   8   30.60    6.70
   4   8  -8   27.20    6.80
  -4   8   8   24.60    5.80
   4   8  -8   38.70    7.10
  -4   8   8   22.40    4.20
   4  -8  -8   23.70    5.60
  -4   8   7    1.90    5.40
   4   8  -7   -3.30    5.40
   4   8  -7    4.50    8.50
  -4   8   7    0.50    4.70
  -4   8   7    0.50    3.30
   4   8  -6  302.97   15.70
  -4   8   6  275.17   19.30
  -4   8   6  295.47   16.30
   4   8  -6  291.07   16.60
  -4   8   6  301.77   15.20
   4  -8  -6  313.97   15.40
   4   8  -5  157.48   11.00
   4   8  -5  142.49   12.40
  -4   8   5  161.88   13.00
  -4   8   5  131.19   12.60
  -4   8   5  156.68   11.60
   4  -8  -5  157.58   10.30
  -4   8   4  128.29   11.50
  -4   8   4  135.99   12.90
   4   8  -4  140.99   11.60
  -4   8   4  157.18   13.30
  -4   8   4  151.08   11.10
   4   8  -4  158.78   10.60
   4  -8  -4  154.58    9.90
  -4   8   3   20.90    6.80
   4   8  -3   18.50    4.70
  -4   8   3   22.90    5.60
  -4   8   3   16.10    5.80
   4  -8  -3   19.80    4.60
  -4   8   2   55.69    9.60
  -4   8   2   68.19   26.40
   4   8  -2   59.59   29.90
  -4   8   2   32.10   35.00
   4   8  -2   59.99    7.30
  -4   8   2   65.89    8.60
  -4   8   2   54.39    7.10
  -4   8   2   52.59    7.10
   4   8  -2   63.89    7.30
   4  -8  -2   54.09    6.40
  -4  -8   2   24.10   30.10
  -4   8   1  117.89    9.30
  -4   8   1  111.69   28.40
  -4   8   1   94.39    9.90
   4   8  -1   99.29    8.70
   4   8  -1   88.29   10.50
   4   8  -1   94.29   25.70
  -4   8   1  119.29   31.90
  -4   8   1   85.79    9.30
   4   8  -1  114.29   10.10
   4  -8  -1   91.79    8.40
  -4  -8   1  118.59   28.90
  -4  -8   1   97.49   10.00
   4   8   0  423.26   19.80
   4   8   0  384.06   39.80
  -4   8   0  374.06   19.50
  -4   8   0  415.26   46.10
  -4   8   0  417.36   17.50
  -4   8   0  413.36   18.60
   4   8   0  419.26   17.50
   4   8   0  439.56   18.90
  -4  -8   0  434.16   43.20
  -4  -8   0  451.05   17.10
   4  -8   0  437.66   17.10
  -4   8  -1    5.90    3.90
   4   8   1    9.50    4.60
   4   8   1  -40.80   37.80
   4   8   1    1.60    6.00
  -4   8  -1   12.10    4.60
   4   8   1    5.00    4.60
  -4   8  -1  -51.09   24.80
  -4   8  -1  -28.80   25.60
  -4  -8  -1    8.00    3.80
  -4  -8  -1  -11.50   24.50
   4   8   2    0.20    3.30
   4   8   2   -1.20    4.50
  -4   8  -2  -41.60   26.30
   4   8   2    1.90    5.80
  -4   8  -2   -1.60    4.70
  -4  -8  -2    7.10    6.40
  -4   8  -3   -3.50    3.50
   4   8   3    5.50    5.80
  -4   8  -3   -0.90    4.80
   4   8   3   -3.50    3.40
  -4  -8  -3    0.80    3.40
   4   8   4   17.40    6.60
   4   8   4   16.50    6.20
  -4   8  -4   13.20    6.00
  -4   8  -4   29.40    5.70
   4   8   4   21.50    5.00
   4   8   4    5.50    6.90
   4  -8   4   20.80    8.30
  -4  -8  -4   19.70    4.50
  -4   8  -5  162.48   11.20
   4   8   5  151.68   12.10
   4   8   5  163.18   13.50
   4   8   5  181.58   10.90
  -4   8  -5  158.38   13.20
   4   8   5  155.48   13.00
  -4  -8  -5  181.08   10.80
  -4   8  -6  -15.10    6.20
   4   8   6  -10.40    4.40
  -4   8  -6    6.40    4.80
   4   8   6    2.30    3.20
   4   8   6   -5.80    5.00
   4   8   6    2.00    4.90
  -4  -8  -6   -1.20    3.70
   4  -8   6   -9.70    9.20
   4   8   7   31.10    6.30
   4   8   7   20.60    5.90
  -4   8  -7   24.90    6.20
   4   8   7   11.50    4.90
   4   8   7   21.20    4.10
  -4   8  -7   33.70   10.30
  -4   8  -8   39.10    6.90
   4   8   8   23.60    5.80
   4   8   8   37.40    6.50
  -4  -8  -8   39.40    6.20
  -4   8  -9   70.49    8.30
   4   8   9   38.40    8.80
  -4  -8  -9   53.59    7.00
   4   8  10   15.20    5.00
   4   8  10    9.50    4.80
  -4   8 -10   29.60    6.30
  -4  -8 -10   25.60    5.60
  -4   8 -11   47.10    7.20
   4   8  11   47.00    6.50
   4   8  11   47.70    6.20
  -4  -8 -11   52.19    6.80
  -4   8 -12   14.90    7.40
   4   8  12    3.80    2.90
   4   8  12    5.10    3.50
  -4  -8 -12    8.40    5.90
   4   8  13   40.20    7.30
   4   8  13   28.10    3.60
   4   9 -12  107.09    9.90
  -4   9  12  132.09    7.80
  -4   9  12  118.69    8.40
   4  -9 -12  120.69    8.50
  -4   9  11   25.90    4.70
   4   9 -11   21.40    4.90
  -4   9  11   19.30    6.90
   4  -9 -11   16.30    4.70
   4   9 -10  142.39   10.60
  -4   9  10  122.09    9.80
  -4   9  10  137.89   11.40
   4  -9 -10  137.39   10.10
   4   9  -9   37.50    6.10
  -4   9   9   34.60    5.90
   4   9  -9   35.30    7.60
  -4   9   9   32.80    6.70
   4  -9  -9   40.80    6.40
  -4   9   8   96.09    8.40
  -4   9   8   93.29   11.00
   4   9  -8   98.79   10.30
  -4   9   8  104.19   10.20
   4   9  -8   97.69   11.40
   4  -9  -8  104.19    9.80
  -4   9   7  122.79   11.40
   4   9  -7  124.39   11.10
  -4   9   7  130.39    9.70
  -4   9   7  136.99   12.20
   4   9  -7  114.49   11.00
   4  -9  -7  119.89   10.60
  -4   9   6    4.30    4.30
  -4   9   6   -3.50    5.40
   4   9  -6   -2.70    5.20
  -4   9   6   -8.80    5.10
   4   9  -6   -1.00    4.70
   4  -9  -6   -5.50    4.30
  -4   9   5    7.80    6.10
  -4   9   5   -6.30    5.90
   4   9  -5    1.20    4.70
  -4   9   5    4.70    4.30
   4   9  -5   -2.60    5.10
   4  -9  -5    0.50    3.30
  -4   9   4   15.90    8.10
  -4   9   4   -6.00    5.40
   4   9  -4    0.40    4.00
  -4   9   4    0.10    4.40
  -4   9   4    0.50    5.00
   4   9  -4   -1.60    4.20
   4  -9  -4   -2.20    3.40
   4   9  -3   10.30   11.30
  -4   9   3   15.70    6.30
  -4   9   3    6.60    4.80
   4   9  -3   13.70    5.60
  -4   9   3   16.30    5.20
   4   9  -3   11.90    4.50
   4  -9  -3   12.10    4.40
  -4   9   2   39.50    8.60
  -4   9   2   47.90    8.10
  -4   9   2   35.00    6.40
   4   9  -2   32.40   10.30
   4   9  -2   38.20    5.90
   4   9  -2   40.10    6.00
   4  -9  -2   46.10    6.50
  -4   9   1   53.79    7.40
  -4   9   1   47.30    6.80
   4   9  -1   56.89    7.10
   4   9  -1   55.29    6.80
  -4   9   1   70.29   10.10
  -4   9   1   60.69    7.00
   4  -9  -1   54.79    6.50
  -4  -9   1   69.29    8.00
  -4   9   0   99.69   12.00
   4   9   0   81.59    9.70
  -4   9   0  103.49   10.00
  -4   9   0   91.59    9.20
   4   9   0   83.79   10.50
   4   9   0   84.09    8.90
   4   9   0   87.29    8.80
   4   9   0   94.89   42.90
  -4  -9   0   84.49    8.80
  -4  -9   0  144.29   67.49
   4  -9   0   94.39    8.80
  -4   9  -1  411.56   17.50
  -4   9  -1  395.56   23.60
   4   9   1  390.76   21.60
   4   9   1  368.46   19.00
   4   9   1  378.36   17.70
  -4   9  -1  363.86   18.30
   4   9   1  414.56   19.60
  -4  -9  -1  391.56   16.70
   4   9   2  560.04   23.60
   4   9   2  556.14   25.40
  -4   9  -2  536.25   21.90
   4   9   2  545.85   22.10
  -4   9  -2  542.75   23.50
  -4   9  -2  516.05   30.10
  -4  -9  -2  539.55   21.20
   4   9   3    0.90    3.50
  -4   9  -3    3.90    4.70
   4   9   3   -0.70    5.00
  -4   9  -3    5.50    3.80
   4   9   3    3.60    5.10
  -4  -9  -3    5.60    3.70
   4   9   4  133.29   12.20
   4   9   4  110.29   13.20
  -4   9  -4  124.49   10.20
  -4   9  -4  120.59   11.90
   4   9   4  139.79   12.80
   4   9   4  114.09   11.30
   4   9   4  128.49   10.60
  -4  -9  -4  124.29    9.40
  -4   9  -5  283.27   15.20
   4   9   5  261.27   17.00
   4   9   5  266.17   14.20
  -4   9  -5  266.37   16.30
   4   9   5  277.37   16.00
   4   9   5  259.87   15.20
  -4  -9  -5  287.47   14.20
   4   9   6    5.80    6.20
   4   9   6   15.30    4.60
   4   9   6   15.90    5.50
  -4   9  -6   24.50    7.10
   4   9   6   15.10    5.80
   4   9   7    3.90    3.10
   4   9   7    7.40    5.60
   4   9   7    2.40    4.60
  -4   9  -7   10.20    6.30
   4   9   7    4.10    5.00
  -4   9  -7    8.20    4.80
  -4  -9  -7   -3.20    4.20
   4   9   8   60.49    7.70
   4   9   8   61.99    8.20
  -4   9  -8   58.09    7.80
  -4  -9  -8   61.69    7.60
   4   9   9   89.39    9.00
  -4   9  -9   74.69    8.50
   4   9   9   63.59    8.00
  -4  -9  -9   71.59    8.30
   4   9  10    4.30    3.80
  -4   9 -10    4.70    5.40
   4   9  10   -0.80    3.20
  -4  -9 -10    1.60    4.20
  -4   9 -11  137.69   10.40
   4   9  11  120.69    8.80
   4   9  11  128.79    9.30
  -4  -9 -11  137.49    9.90
   4   9  12    4.00    3.00
   4   9  12    0.90    2.90
  -4  10  12    3.60    2.90
  -4  10  12    0.00    2.90
   4 -10 -12   -0.40    3.90
  -4  10  11   17.60    4.10
   4  10 -11   23.20    5.00
  -4  10  11   11.80    4.00
   4 -10 -11   21.10    4.30
  -4  10  10    3.00    3.40
   4  10 -10    2.90    4.50
  -4  10  10   -1.90    3.80
   4 -10 -10    7.10    4.00
  -4  10   9   54.69    7.70
   4  10  -9   72.29    8.20
   4  10  -9   69.49    8.60
  -4  10   9   51.89    7.00
   4 -10  -9   75.19    8.20
  -4  10   8   34.60    4.60
   4  10  -8   34.10    6.30
   4  10  -8   44.40    6.90
  -4  10   8   34.70    7.50
  -4  10   8   41.90    7.20
   4 -10  -8   38.30    6.70
  -4  10   7   13.70    4.60
   4  10  -7   17.10    5.70
  -4  10   7   17.40    5.50
   4  10  -7   20.20    5.50
  -4  10   7   22.40    5.80
   4 -10  -7   20.10    5.90
  -4  10   6  211.08   15.00
  -4  10   6  211.28   13.50
   4  10  -6  203.78   13.30
  -4  10   6  193.68   13.00
   4  10  -6  201.58   13.40
   4 -10  -6  206.18   13.10
  -4  10   5  106.39   12.90
   4  10  -5  135.29   11.50
  -4  10   5  153.38   14.40
  -4  10   5  149.79   11.60
   4  10  -5  143.39   11.40
   4 -10  -5  155.28   11.30
   4  10  -4   30.40    6.50
  -4  10   4   31.20    6.40
   4  10  -4   28.70    6.10
  -4  10   4   24.10    6.50
   4 -10  -4   30.60    6.40
   4  10  -3   42.00    6.60
   4  10  -3   23.20   11.30
  -4  10   3   25.90    5.90
  -4  10   3   36.00    7.40
  -4  10   3   33.70   12.80
   4 -10  -3   30.00    5.30
   4  10  -2   46.40    6.70
  -4  10   2   35.60    8.00
   4  10  -2   46.70   10.70
  -4  10   2   33.10    8.70
   4  10  -2   41.60    6.80
  -4  10   2   27.30    6.00
   4 -10  -2   40.60    6.10
  -4  10   1   39.30    6.40
  -4  10   1   44.00    7.30
   4  10  -1   36.30    6.50
  -4  10   1   43.30    8.00
  -4  10   1   32.50    8.30
   4  10  -1   48.30    9.50
   4  10  -1   50.19    7.40
   4 -10  -1   38.20    5.90
  -4  10   0  135.09   12.70
   4  10   0  143.69   11.90
  -4  10   0  174.98   11.60
   4  10   0  172.88   15.30
  -4  10   0  176.88   16.70
   4  10   0  131.19   12.90
  -4  10   0  156.98   11.40
   4  10   0  177.68   12.30
   4  10   1   55.59    7.10
  -4  10  -1   53.39    7.60
  -4  10  -1   42.40    6.40
   4  10   1   34.30    6.90
   4  10   1   51.99    8.80
  -4  10  -1   59.39    9.70
  -4 -10  -1   52.39    6.50
  -4  10  -2    6.30    4.60
  -4  10  -2    2.50    9.50
   4  10   2    2.60    4.40
   4  10   2    0.50    5.40
  -4  10  -2    4.40    4.00
  -4 -10  -2    2.30    3.50
   4  10   3  481.25   24.40
   4  10   3  440.56   21.10
  -4  10  -3  478.05   20.30
   4  10   3  453.35   19.70
  -4  10  -3  378.76   42.30
  -4 -10  -3  451.45   19.30
  -4  10  -4  276.17   16.70
   4  10   4  263.67   15.30
  -4  10  -4  276.17   15.00
   4  10   4  270.87   17.50
   4  10   4  260.87   17.40
  -4 -10  -4  291.37   14.40
   4  10   5   24.00    6.50
   4  10   5   17.50    6.70
  -4  10  -5   39.10    6.70
   4  10   5   24.60    5.60
  -4  10  -5   23.60    5.60
   4  10   5   31.30    7.20
  -4 -10  -5   20.90    5.00
   4  10   6  137.99   12.10
   4  10   6  142.29   10.40
  -4  10  -6  152.38   12.50
  -4  10  -6  135.19   11.40
   4  10   6  133.79   12.20
   4  10   6  132.49   11.00
  -4 -10  -6  133.99   10.60
   4  10   7   45.80    6.90
   4  10   7   39.60    5.60
  -4  10  -7   42.70    7.30
   4  10   7   45.60    7.20
   4  10   7   46.90    7.70
  -4  10  -7   44.80   10.80
  -4 -10  -7   43.60    6.60
  -4  10  -8   97.09    9.90
   4  10   8  129.29   10.90
  -4  10  -8  108.19   10.70
   4  10   8  109.79   10.10
  -4 -10  -8  114.19    9.80
  -4  10  -9    7.80    4.70
  -4  10  -9    9.40    7.10
   4  10   9   11.70    4.30
   4  10   9    6.80    4.10
  -4 -10  -9    9.80    4.70
   4  10  10   99.19    8.20
  -4  10 -10   93.29    9.30
  -4 -10 -10   95.39    8.40
   4  10  11   74.89    6.50
  -4  10 -11   65.99    7.00
   4  10  11   75.49    7.00
  -4 -10 -11   84.49    7.80
   4  10  12   -1.80    2.50
   4  10  12    7.20    2.90
  -4  11  11   88.49    7.00
  -4  11  11   91.39    7.30
   4  11 -11  100.79    8.80
   4 -11 -11  110.49    7.50
   4  11 -10   21.70    7.80
  -4  11  10   46.30    5.50
   4  11 -10   38.90    7.90
  -4  11  10   31.50    5.10
   4 -11 -10   44.80    8.00
   4  11  -9   17.40    5.40
  -4  11   9   14.40    4.80
  -4  11   9   10.90    4.70
   4  11  -9    9.60    4.60
   4 -11  -9    7.80    4.00
  -4  11   8   10.60    4.80
  -4  11   8    7.10    2.90
  -4  11   8   13.30    5.20
  -4  11   8    1.70    4.30
   4  11  -8   13.20    5.20
   4  11  -8   11.80    4.90
   4 -11  -8    1.00    3.90
   4  11  -7  145.89   11.40
  -4  11   7  141.09   12.60
  -4  11   7  149.88   10.30
  -4  11   7  134.89   11.20
   4  11  -7  148.39   11.70
   4 -11  -7  144.19   10.60
   4  11  -6   10.00    4.90
  -4  11   6    8.30    4.40
  -4  11   6   13.00    6.80
  -4  11   6    5.50    6.10
   4 -11  -6    7.50    4.40
  -4  11   5  345.87   18.50
  -4  11   5  355.46   19.70
   4  11  -5  353.36   17.70
   4  11  -5  352.96   18.10
   4 -11  -5  358.86   17.20
   4  11  -4   -6.50   14.90
  -4  11   4    8.00    5.50
   4  11  -4    0.10    4.20
  -4  11   4    3.00    5.30
  -4  11   4    2.40    4.70
   4  11  -4    1.90    4.30
   4 -11  -4    7.50    4.40
  -4  11   3   11.90    5.60
   4  11  -3   20.50    5.60
   4  11  -3   12.60   10.80
  -4  11   3   18.40    5.70
  -4  11   3   18.80    6.30
   4  11  -3   20.40    5.50
   4 -11  -3   23.00    5.50
  -4  11   2  102.99   12.30
   4  11  -2  100.99   10.30
  -4  11   2  101.59   11.80
  -4  11   2   95.49   10.10
   4  11  -2  107.79   10.60
   4  11  -2  103.29   12.90
   4 -11  -2  120.49   10.00
   4  11  -1  -13.80    6.70
  -4  11   1    4.30    4.10
   4  11  -1    7.90    5.50
  -4  11   1    2.30    4.90
  -4  11   1   -0.10    6.40
   4  11  -1    1.40    3.70
   4 -11  -1    7.30    5.30
  -4  11   0  129.09   11.40
   4  11   0  142.09   13.20
  -4  11   0  154.08   16.50
   4  11   0  164.78   11.50
  -4  11   0  150.38   12.00
   4  11   0  185.98   16.20
  -4 -11   0  110.59   13.10
   4  11   1  461.85   20.40
  -4  11  -1  438.56   19.80
  -4  11  -1  430.96   20.80
   4  11   1  475.85   24.30
   4  11   1  451.15   22.60
  -4  11  -1  458.35   25.40
  -4 -11  -1  438.46   18.90
  -4  11  -2  346.27   25.20
   4  11   2  436.76   22.90
  -4  11  -2  425.86   20.80
   4  11   2  420.46   19.20
  -4 -11  -2  455.25   19.80
  -4  11  -3  292.47   17.00
   4  11   3  321.27   17.50
   4  11   3  272.67   15.20
  -4  11  -3  316.87   16.40
  -4  11  -3  322.67   26.30
   4  11   3  316.37   19.20
  -4 -11  -3  295.27   15.00
  -4  11  -4  232.78   14.70
   4  11   4  219.78   14.10
   4  11   4  222.08   16.70
  -4  11  -4  209.78   14.10
   4  11   4  226.18   16.00
  -4 -11  -4  232.78   13.10
   4  11   5    2.10    5.10
  -4  11  -5    0.70    4.50
   4  11   5  -14.90    6.00
  -4  11  -5    3.30    4.40
   4  11   5   -3.00    3.90
  -4 -11  -5   -1.20    3.70
   4  11   6  121.29   11.20
   4  11   6  119.49   11.00
  -4  11  -6  121.19   10.80
   4  11   6  105.49    9.80
  -4  11  -6  131.09   14.80
  -4 -11  -6  104.79    9.70
  -4  11  -7   77.09    9.00
   4  11   7   64.99    8.00
  -4  11  -7   94.79    9.20
   4  11   7   83.69    7.30
   4  11   7   96.89    9.50
   4  11   7   74.99    8.70
  -4 -11  -7   81.39    8.90
   4  11   8   20.50    5.30
  -4  11  -8   25.90    5.60
  -4  11  -8   39.00    6.60
   4  11   8   24.00    6.00
  -4 -11  -8   30.90    5.70
   4  11   9   -3.00    3.70
  -4  11  -9    4.40    4.60
  -4  11  -9   12.00    6.50
   4  11   9   -2.40    3.70
  -4 -11  -9    2.90    3.70
   4  11  10    6.20    3.70
   4  11  10    6.00    3.50
  -4  11 -10    2.50    4.40
  -4 -11 -10   -2.20    4.30
   4  11  11   -2.10    2.90
  -4  11 -11   -1.00    4.80
  -4 -11 -11    2.70    5.50
   4  12 -10   -2.80    4.20
  -4  12  10    2.90    2.80
   4 -12 -10    3.90    3.70
   4  12  -9   80.29    7.70
  -4  12   9   74.39    7.70
   4  12  -9   67.99    8.00
   4 -12  -9   73.19    8.10
   4  12  -8   93.49    9.10
   4  12  -8   90.69    9.00
  -4  12   8   72.39    8.90
   4 -12  -8   90.79    8.50
  -4  12   7  146.59    9.40
  -4  12   7  148.89   11.80
   4  12  -7  137.99   10.60
  -4  12   7  164.18   12.20
   4  12  -7  149.99   11.50
   4 -12  -7  141.39   10.50
   4  12  -6   11.70    4.70
   4  12  -6   14.60    4.80
  -4  12   6   16.00    5.50
  -4  12   6    9.70    4.30
   4 -12  -6    6.40    4.70
   4  12  -5   57.49    8.00
  -4  12   5   48.20    8.10
   4  12  -5   61.59    8.30
  -4  12   5   68.29    8.70
   4 -12  -5   55.79    7.40
  -4  12   4   -5.60    4.10
  -4  12   4    7.80    6.90
   4  12  -4   32.60   17.90
  -4  12   4    0.60    5.30
   4  12  -4    4.70    4.80
   4  12  -4    2.30    4.30
   4 -12  -4   -5.00    4.20
  -4  12   3  212.88   13.20
   4  12  -3  218.28   13.80
  -4  12   3  189.48   15.00
  -4  12   3  242.18   16.30
   4  12  -3  176.18   21.30
   4  12  -3  184.18   13.20
   4 -12  -3  199.18   12.40
   4  12  -2    6.90    4.30
  -4  12   2   11.80    5.00
  -4  12   2   14.10    6.50
   4  12  -2   17.10    6.10
   4  12  -2   16.80    8.60
  -4  12   2    6.50    6.20
   4 -12  -2    4.40    5.40
   4  12  -1   94.99    9.90
  -4  12   1   84.89   11.40
   4  12  -1   83.59    9.40
  -4  12   1   90.69    9.80
   4  12  -1   81.69   11.90
  -4  12   1   94.89   12.00
   4  12   0  120.89   13.50
   4  12   0   99.49    9.70
   4  12   0   92.39   12.10
  -4  12   0  131.59   14.60
  -4  12   0  102.59   10.60
   4  12   1   26.80    7.20
  -4  12  -1   60.79    7.80
  -4  12  -1   44.20    7.30
   4  12   1   37.80    8.70
  -4  12  -1   43.00    9.20
   4  12   1   44.20    6.80
  -4 -12  -1   52.29    8.10
  -4  12  -2   11.70    4.50
  -4  12  -2    8.50    5.50
   4  12   2   -0.20    5.00
   4  12   2    1.00    6.00
   4  12   2    4.50    4.60
  -4  12  -2   -1.80    8.00
  -4 -12  -2    0.30    4.50
  -4  12  -3   47.50    7.30
  -4  12  -3   37.70   12.40
   4  12   3   38.40    8.60
  -4  12  -3   53.79    7.70
   4  12   3   55.89    7.10
   4  12   3   45.90    8.60
  -4 -12  -3   37.30    6.50
  -4  12  -4  213.28   14.00
  -4  12  -4  193.18   13.10
   4  12   4  190.38   13.40
   4  12   4  198.88   14.80
  -4 -12  -4  185.68   12.10
   4  12   5   13.30    5.30
   4  12   5   16.90    7.00
  -4  12  -5   10.60    4.70
  -4  12  -5   10.50    4.90
   4  12   5   11.30    5.00
  -4 -12  -5    7.40    4.60
   4  12   6    6.30    6.30
  -4  12  -6    3.40    4.20
   4  12   6   -0.50    3.40
  -4  12  -6    4.10    4.40
   4  12   6    0.10    5.20
  -4 -12  -6    6.80    3.90
  -4  12  -7   42.90    6.70
   4  12   7   42.80    6.70
  -4  12  -7   41.40    6.50
   4  12   7   48.10    5.80
   4  12   7   47.80    7.00
  -4 -12  -7   49.70    6.80
   4  12   8   58.99    6.40
  -4  12  -8   58.39    7.20
  -4  12  -8   45.30    6.10
  -4 -12  -8   42.80    6.00
   4  12   9    9.30    3.70
  -4  12  -9   10.90    5.80
  -4 -12  -9   15.40    3.70
   4  12  10   -5.00    3.60
  -4  12 -10   -7.30    4.20
  -4 -12 -10   -2.20    3.30
   4  13  -9  143.69    9.90
  -4  13   9  149.69    8.60
   4  13  -9  168.28    9.40
   4 -13  -9  138.09    8.80
   4  13  -8   70.99    8.00
   4  13  -8   86.79    7.50
  -4  13   8   75.49    7.70
   4 -13  -8   78.29    7.50
  -4  13   7   12.40    3.60
  -4  13   7   10.70    4.20
   4  13  -7   15.50    4.80
  -4  13   7   17.10    5.20
   4  13  -7   15.60    4.50
   4 -13  -7   18.50    4.70
   4  13  -6   33.90    5.90
   4  13  -6   34.40    5.70
  -4  13   6   39.10    6.20
  -4  13   6   34.20    7.00
  -4  13   6   34.80    6.70
   4 -13  -6   37.90    5.60
   4  13  -5   -2.00    4.70
  -4  13   5    1.70    3.80
   4  13  -5    2.40    3.50
  -4  13   5    2.30    4.60
   4 -13  -5    1.20    4.40
   4  13  -4  130.29   10.60
  -4  13   4  117.69   12.60
  -4  13   4  145.59   11.90
   4  13  -4  187.78   19.80
   4 -13  -4  124.79   11.00
  -4  13   3   26.70    6.20
   4  13  -3   28.80    9.80
  -4  13   3   16.50    4.90
   4  13  -3   24.20    5.40
  -4  13   3   18.00    6.20
   4  13  -3   20.60    6.50
  -4  13   2  234.48   17.70
   4  13  -2  231.58   20.10
   4  13  -2  233.58   14.30
   4  13  -2  244.38   15.20
  -4  13   2  242.98   17.20
  -4  13   2  227.78   13.70
  -4  13   1  357.96   17.60
  -4  13   1  332.27   21.00
   4  13  -1  336.67   18.20
   4  13  -1  339.17   22.10
  -4  13   0   11.80    8.50
   4  13   0    7.30    4.80
   4  13   0    3.70    8.30
   4  13   0    4.40    8.80
   4  13   1   16.20    7.40
  -4  13  -1    7.80    5.00
  -4  13  -1   23.80    7.90
  -4  13  -1    6.90    7.70
   4  13   1   17.90    4.80
   4  13   1    8.00    6.80
   4  13   2    1.40    5.30
  -4  13  -2    4.70    4.10
   4  13   2    7.30    5.90
  -4  13  -2    3.70    8.40
  -4  13  -2   11.70    6.20
   4  13   2   -4.50    4.30
  -4 -13  -2   12.70    6.50
   4  13   3   61.39    7.60
   4  13   3   61.39    8.80
  -4  13  -3   89.79   10.30
  -4  13  -3   56.99    7.80
  -4  13  -3   51.29   12.40
   4  13   3   52.59    8.60
  -4  13  -4   67.59    9.00
  -4  13  -4   82.29    9.10
   4  13   4   73.49    8.80
   4  13   4   63.19    9.00
   4  13   5   57.39    8.70
  -4  13  -5   59.19    7.80
   4  13   5   81.09    8.80
  -4  13  -5   78.49    8.70
  -4 -13  -5   63.79    7.20
   4  13   6   19.20    5.90
  -4  13  -6   23.90    5.00
  -4  13  -6   15.80    5.20
   4  13   6   21.70    4.60
  -4 -13  -6   16.60    4.70
  -4  13  -7   28.40    6.00
   4  13   7   44.40    6.20
  -4  13  -7   37.70    5.70
  -4 -13  -7   34.60    4.90
  -4  13  -8   35.10    7.50
  -4  13  -8   46.20    5.50
  -4 -13  -8   40.80    5.10
  -4  13  -9   54.49    6.00
   4  14  -8   14.40    3.60
   4  14  -8   18.60    5.00
  -4  14   8   11.30    3.30
   4  14  -7   29.20    5.50
   4  14  -7   23.70    4.30
  -4  14   7   30.60    4.50
  -4  14   7   27.10    4.70
   4 -14  -7   12.70    4.90
  -4  14   6    7.80    3.50
  -4  14   6    3.40    4.00
   4  14  -6    9.70    6.00
  -4  14   6    4.50    3.80
   4  14  -6   12.60    4.10
   4 -14  -6    6.20    4.80
  -4  14   5    2.20    4.70
   4  14  -5   -1.30    3.40
  -4  14   5    0.10    3.40
   4  14  -5   -9.70    5.10
  -4  14   5    6.80    4.20
   4 -14  -5    5.70    6.10
   4  14  -4   64.69    7.60
  -4  14   4   57.59    8.30
  -4  14   4   54.19    7.40
   4  14  -4   80.49   15.80
   4  14  -4   64.59    7.80
   4 -14  -4   44.10    9.60
   4  14  -3   50.79    8.70
  -4  14   3   37.80    7.60
   4  14  -3   45.20    6.60
   4  14  -2   12.90    8.50
   4  14  -2   13.10    4.70
  -4  14   2   15.40    4.80
  -4  14   2   17.90    6.20
  -4  14   2   -1.00    9.70
   4  14  -1   46.20    6.50
  -4  14   1   33.40    5.80
  -4  14   1   40.80    8.10
   4  14  -1   43.50    9.80
  -4  14   1   64.29   13.00
   4  14   0   21.20    4.90
  -4  14   0   16.80    7.20
   4  14   0   14.40    7.40
  -4  14   0   20.40    5.30
   4  14   1    5.40    5.50
   4  14   1  -11.30    8.00
   4  14   1   -1.30    3.50
  -4  14  -1   -5.50    6.60
  -4  14  -1    0.40    3.60
   4  14   2  216.98   15.90
  -4  14  -2  223.88   13.30
   4  14   2  218.18   11.80
  -4  14  -2  199.08   15.60
  -4  14  -2  196.18   19.00
   4  14   2  185.18   14.90
  -4  14  -3   79.69    8.50
   4  14   3  100.19   13.50
  -4  14  -3   74.09   13.20
   4  14   3   78.69    9.50
  -4  14  -3   78.89    8.60
  -4 -14  -3   78.99    9.60
   4  14   4   32.70    7.80
   4  14   4   39.20    7.10
  -4  14  -4   34.40    6.10
  -4  14  -4   46.30    6.70
  -4 -14  -4   36.60    6.70
   4  14   5   13.40    4.80
  -4  14  -5    9.50    4.00
   4  14   5    5.70    3.80
  -4  14  -5    9.50    4.70
  -4 -14  -5    5.30    5.00
   4  14   6   12.30    3.60
  -4  14  -6   19.10    5.00
   4  14   6    7.80    4.40
  -4  14  -6   14.60    4.00
  -4 -14  -6   11.10    4.90
  -4  14  -7   39.30    5.20
  -4  14  -7   37.20    5.20
  -4 -14  -7   41.40    5.60
  -4  14  -8   17.20    4.30
  -4 -14  -8    7.80    4.80
   4  15  -7    0.60    2.80
  -4  15   6   24.10    4.20
   4  15  -6   25.40    4.00
  -4  15   6   20.00    5.30
   4  15  -5    7.00    3.20
  -4  15   5    8.00    3.70
  -4  15   5    9.30    4.60
  -4  15   5    8.70    3.90
   4  15  -4    8.50    3.70
  -4  15   4    6.30    5.00
  -4  15   4    5.20    3.90
  -4  15   4    6.40    5.40
  -4  15   3   -6.60    4.80
  -4  15   3   -5.60    6.80
  -4  15   3    4.80    6.10
   4  15  -3   32.40    9.80
   4  15  -3    6.10    5.10
  -4  15   2    6.50    5.50
  -4  15   2    6.40    3.90
  -4  15   2    5.20    7.20
   4  15  -2   10.60    7.80
   4  15  -2    8.50    3.60
   4  15  -1   24.90    4.90
   4  15  -1   18.70    7.00
  -4  15   1   18.90    6.20
  -4  15   1   17.00    9.70
  -4  15   1   17.30    5.30
   4  15   0   -3.60    4.70
   4  15   0   11.00    6.00
  -4  15   0    4.20    3.40
   4  15   1  196.88   14.30
  -4  15  -1  190.08   11.30
   4  15   1  174.78   15.30
   4  15   1  182.38   10.40
  -4  15  -1  176.58   15.60
   4  15   2   17.50    6.80
   4  15   2   38.30    7.20
   4  15   2   32.80    5.70
  -4  15  -2   41.70    8.90
  -4  15  -3   40.60    7.50
   4  15   3   26.60    5.70
   4  15   3   23.40    8.70
  -4  15  -3   30.50   12.30
  -4  15  -4  173.38   10.40
   4  15   4  158.88   11.90
   4  15   4  145.89   10.20
  -4  15  -5  230.48   11.40
   4  15   5  188.18   11.00
   4  15   5  212.38   12.30
   4  15   6   -6.70    4.50
  -4  15  -6    2.30    3.00
  -4  15  -7   -3.00    2.50
   4  16  -5   73.99    5.50
  -4  16   5   62.39    6.40
   4  16  -4    6.80    2.70
  -4  16   4    4.70    3.30
   4  16  -3  151.48   14.60
  -4  16   3  146.99   10.10
   4  16  -3  141.79    8.20
  -4  16   2   21.70    4.80
   4  16  -2   21.20    3.90
   4  16  -2   17.10    7.20
   4  16  -1   28.20    7.00
   4  16  -1   39.00    4.70
  -4  16   1   38.30    6.10
   4  16   0    1.30    4.90
  -4  16   0    9.90    5.20
   4  16   0    5.90    3.30
  -4  16   0    1.50    2.80
   4  16   1   35.80    5.70
  -4  16  -1   34.20    4.70
   4  16   1   36.60    6.50
  -4  16  -2   -3.40    2.60
   4  16   2    0.20    4.10
  -4  16  -2   -8.50    8.20
   4  16   3  155.58   10.80
  -4  16  -3  158.28    8.80
   4  16   4    2.80    4.00
  -4  16  -4   11.90    3.20
  -4  16  -5    1.30    2.40
   4  16   5   -0.40    3.60
  -5   0  14  123.39    8.60
  -5   0  13    4.10    4.10
   5   0 -12  136.89   13.80
  -5   0  12  144.69   10.70
   5   0 -11   -2.20    7.10
  -5   0  11    3.10    4.20
   5   0 -10    3.80    6.80
  -5   0  10    2.90    4.90
   5   0  -9   10.30    6.70
  -5   0   9   -3.70    4.50
  -5   0   9   -0.30    8.80
   5   0  -8  271.37   14.50
   5   0  -7   27.80   19.50
   5   0  -7  -10.10    5.40
  -5   0   7   -4.50   15.10
  -5   0   7   -1.80    2.50
   5   0  -6  162.68   19.00
  -5   0   6  137.09   15.90
  -5   0   5   -5.00    8.30
   5   0  -5   12.30   10.80
  -5   0   4  996.70   40.60
   5   0  -4 1021.90   41.70
   5   0  -3    3.10    7.50
  -5   0   3   -2.70    6.10
  -5   0   2 2108.69   72.09
   5   0  -2 2186.78   72.99
   5   0  -1    4.70    6.90
  -5   0   1    4.00    6.90
  -5   0   0 4429.16  133.49
   5   0   0 4224.48  133.49
  -5   0  -1   -5.60    5.90
   5   0   1    4.90    6.30
   5   0   2  107.79    6.90
  -5   0  -2  109.29   12.60
   5   0   2  101.49   11.60
   5   0   3   -1.50    2.70
   5   0   3   -2.30    5.60
  -5   0  -3    2.40    6.00
  -5   0  -4   11.00    7.00
  -5   0  -5   -5.40    6.70
   5   0   5  -10.20    6.90
   5   0   5   -1.40    1.90
   5   0   6  120.29   21.50
   5   0   7    3.20    4.60
   5   0   7   -4.40    4.40
   5   0   8  180.58   12.90
   5   0   8  198.48   12.50
   5   0   9   -4.50    4.50
   5   0  10   -7.60    4.70
   5   0  10    6.30    4.30
   5   0  11   -1.10    3.90
   5   0  11    0.30    4.60
   5   0  12   -0.80    4.30
   5   0  12   -2.70    4.50
   5   0  13    3.20    3.90
   5   0  14   -0.80    3.70
   5   0  14   -2.60    4.10
  -5   1  14    6.00    4.10
   5  -1 -13   54.89    9.00
  -5  -1  13   38.30    5.50
   5   1 -12   25.90    8.30
  -5   1  12   44.60    6.60
  -5  -1  12   50.09    6.60
   5  -1 -12   33.60    8.10
   5   1 -11  118.59   14.00
  -5   1  11  134.49   10.90
  -5  -1  11  132.19   11.30
   5  -1 -11  124.69   12.80
   5   1 -10  243.18   18.20
  -5   1  10  254.07   16.70
  -5   1  10  275.27   15.60
  -5  -1  10  276.17   15.50
   5  -1 -10  239.18   21.60
  -5   1   9  143.09   14.10
   5   1  -9  131.69   12.20
  -5  -1   9  132.99   11.50
   5  -1  -9  156.48   11.90
   5   1  -8  476.45   19.20
  -5   1   8  420.86   25.50
   5  -1  -8  445.56   19.10
   5   1  -7   71.39   21.00
  -5   1   7   64.29   18.30
  -5   1   7   60.89    5.70
   5   1  -7   74.29    7.60
  -5  -1   7   68.99    6.30
   5  -1  -7   56.89    7.40
  -5  -1   7   92.99   17.90
   5   1  -6  308.77   26.00
  -5   1   6  272.77   23.10
   5  -1  -6  312.07   27.10
  -5  -1   6  326.37   23.80
   5  -1  -6  252.27   13.30
   5   1  -5   89.19   14.80
  -5   1   5   83.09   13.00
  -5  -1   5   77.39   12.20
   5  -1  -5   80.39   14.10
   5   1  -4   12.90    8.90
  -5   1   4   -0.10    7.50
  -5  -1   4   14.20    8.20
   5  -1  -4   16.50    9.50
  -5   1   3  458.45   23.70
   5   1  -3  473.45   24.90
   5  -1  -3  465.35   25.10
  -5   1   2  320.57   20.00
   5   1  -2  326.07   19.80
  -5  -1   2  345.37   20.20
   5  -1  -2  352.16   20.60
   5   1  -1  437.06   22.40
  -5   1   1  421.06   22.20
  -5  -1   1  440.66   22.30
   5  -1  -1  436.46   23.10
   5   1   0   44.50    8.80
  -5   1   0   33.90    8.60
  -5  -1   0   41.10    9.00
   5  -1   0   46.90    9.60
   5   1   1   79.59   10.30
  -5   1  -1   70.69   10.90
   5  -1   1   83.79   11.50
  -5  -1  -1   77.59   11.00
   5   1   2 1278.47   45.30
  -5   1  -2 1199.28   44.60
   5   1   2 1163.38   37.90
   5  -1   2 1200.58   44.90
  -5  -1  -2 1278.57   45.00
   5  -1   2 1214.08   38.20
   5   1   3  629.94   27.50
  -5   1  -3  615.14   27.10
   5   1   3  600.04   20.70
  -5  -1  -3  650.53   27.50
   5  -1   3  611.54   27.50
   5  -1   3  589.24   20.70
  -5   1  -4   67.79    9.70
  -5  -1  -4   72.89   10.50
   5   1   5   99.39   11.30
   5   1   5   95.39    5.70
  -5   1  -5  102.39   10.70
   5  -1   5  108.89   12.00
   5  -1   5  104.99    5.80
  -5  -1  -5  101.19   11.20
   5   1   6  426.86   21.70
   5   1   6  449.76   35.10
   5   1   6  434.36   24.60
  -5  -1  -6  433.26   30.50
   5  -1   6  425.16   34.20
   5   1   7   42.30    6.50
   5   1   7   31.40    6.40
   5  -1   7   35.80    6.10
   5   1   8   48.50    7.20
   5   1   8   51.99    6.90
   5  -1   8   44.20    6.90
   5  -1   8   41.40    6.80
   5   1   9   32.50    6.70
   5  -1   9   39.00    6.20
   5   1  10  822.62   31.20
   5   1  10  822.52   32.60
   5  -1  10  792.22   30.60
   5  -1  10  844.42   32.60
   5   1  11  152.88   11.40
   5   1  11  175.38   12.90
   5  -1  11  157.78   13.00
   5   1  12   65.19    8.40
   5   1  12   60.89    7.20
   5  -1  12   60.89    7.60
   5  -1  12   51.69    7.20
   5   1  13    8.20    3.90
   5   1  13   15.50    4.90
   5  -1  13   15.80    4.90
   5  -1  13    3.80    4.40
   5   1  14    1.60    3.60
   5   1  14   -0.50    3.90
   5  -1  14    4.40    4.20
  -5   2  14   86.59    7.00
  -5   2  13    0.20    4.50
  -5  -2  13    7.90    8.20
   5  -2 -13    2.40    7.30
  -5   2  12  147.79   13.20
  -5   2  12  173.08   11.80
   5   2 -12  163.38   14.70
   5  -2 -12  152.98   13.30
  -5  -2  12  168.88   11.80
   5   2 -11   -3.80    7.40
  -5   2  11   13.50    6.20
  -5   2  11    0.90    7.50
   5  -2 -11   26.10    7.00
  -5  -2  11    8.50    6.50
  -5   2  10    9.70    6.40
  -5   2  10   -0.80    4.60
  -5  -2  10   15.20    5.90
   5  -2 -10    7.30    5.80
  -5   2   9   -4.30    4.10
  -5   2   9    7.20    6.30
   5   2  -9    3.60    6.10
   5  -2  -9   -7.80    5.40
  -5  -2   9    0.50    5.40
   5   2  -8  207.28   13.10
  -5   2   8  217.98   13.80
  -5  -2   8  203.48   13.90
   5  -2  -8  210.98   15.20
  -5   2   7  708.03   45.40
  -5   2   7  675.03   23.10
  -5   2   7  667.23   22.40
   5   2  -7  531.35   48.90
   5   2  -7  669.43   24.60
   5  -2  -7  653.63   24.60
  -5  -2   7  725.03   25.50
  -5  -2   7  684.93   42.80
   5   2  -6  207.18   22.60
  -5   2   6  223.68   23.60
   5   2  -6  215.48   11.90
   5  -2  -6  229.58   23.80
  -5  -2   6  229.98   23.00
   5  -2  -6  205.08   14.00
  -5   2   5   44.70   11.80
   5   2  -5   77.59   14.90
   5  -2  -5   74.19   14.50
  -5  -2   5   67.49   12.60
  -5   2   4    1.30    8.00
   5   2  -4   -2.60    8.50
   5  -2  -4    9.90   10.20
  -5  -2   4    7.90    8.20
  -5   2   3    5.80    7.20
   5   2  -3   -5.10    7.40
  -5  -2   3   -5.60    6.80
   5  -2  -3   -0.10    8.10
   5   2  -2 1569.54   56.39
  -5   2   2 1559.64   56.59
  -5  -2   2 1491.65   55.29
   5  -2  -2 1576.84   57.59
   5   2  -1  275.57   18.80
  -5   2   1  303.37   19.50
   5  -2  -1  305.37   20.40
  -5  -2   1  283.47   18.80
   5   2   0  135.19   13.80
  -5   2   0  171.98   15.10
  -5  -2   0  169.58   14.90
   5  -2   0  174.98   15.70
   5   2   1   51.89    8.70
  -5   2  -1   50.09    8.90
   5  -2   1   49.50    9.50
  -5  -2  -1   60.29   10.20
   5   2   2  798.52   27.30
  -5   2  -2  829.32   34.80
   5   2   2  888.81   35.20
   5  -2   2  847.12   35.50
  -5  -2  -2  883.41   35.10
   5  -2   2  832.62   27.90
   5   2   3   21.90    7.10
  -5   2  -3   28.50    8.10
   5   2   3   24.50    3.90
   5  -2   3   27.30    4.10
   5  -2   3   13.80    8.00
  -5  -2  -3   31.80    8.40
  -5   2  -4 1636.14   56.49
  -5  -2  -4 1578.64   56.49
   5   2   5  766.72   24.80
  -5   2  -5  777.12   32.10
  -5  -2  -5  685.53   40.70
   5   2   6   19.20    2.40
   5   2   7    6.00    5.10
   5   2   8 1163.98   40.70
   5   2   8 1186.28   41.80
   5  -2   8 1194.98   41.60
   5  -2   8 1143.09   40.00
   5   2   9   -0.80    4.20
   5   2   9    2.30    4.70
   5  -2   9    9.30    5.20
   5  -2   9    2.50    6.20
   5   2  10  299.67   17.00
   5   2  10  267.67   15.30
   5  -2  10  257.97   15.10
   5  -2  10  302.97   16.90
   5   2  11   21.50    7.00
   5   2  11   28.70   10.00
   5  -2  11   37.00    6.70
   5   2  12  112.19    9.30
   5   2  12  128.19   10.90
   5  -2  12  102.59   10.90
   5   2  13   18.10    5.70
   5   2  13   28.20    5.60
   5  -2  13    4.70    5.10
   5   2  14   -1.50    3.10
   5   2  14   12.30    3.50
  -5   3  14   51.29    5.70
   5   3 -13   13.20    8.20
  -5   3  13    6.10    6.00
   5  -3 -13    7.10    7.10
   5   3 -12   45.00    7.90
  -5   3  12   54.99    7.90
  -5   3  12   62.49    7.50
   5  -3 -12   56.39    7.50
   5   3 -11    5.90    6.60
  -5   3  11    8.60    5.50
  -5   3  11    1.50    4.20
  -5  -3  11   -3.10    6.00
   5  -3 -11   -5.40    6.00
  -5   3  10    8.80    5.70
  -5   3  10    1.10    4.50
   5   3 -10    4.10    6.10
  -5  -3  10   12.20    7.20
   5  -3 -10    3.20    5.40
   5   3  -9   31.10    6.40
  -5   3   9   10.80    6.10
  -5   3   9   14.60    6.00
  -5  -3   9   19.60    7.00
   5  -3  -9   12.00    5.60
  -5   3   8  770.42   29.60
  -5   3   8  758.62   23.20
   5   3  -8  740.03   27.00
  -5   3   8  739.93   23.00
   5  -3  -8  733.13   27.20
  -5  -3   8  727.73   29.30
  -5   3   7   -4.70    4.00
   5   3  -7  -24.90   36.30
   5   3  -7    0.30    5.00
  -5   3   7    5.10    6.10
  -5   3   7    3.20    2.60
   5  -3  -7   10.40    4.90
  -5  -3   7   -4.00    7.60
  -5  -3   7   39.30   37.40
   5   3  -6   59.29   20.10
  -5   3   6   62.09    6.10
   5   3  -6   54.49    6.90
  -5   3   6    8.50   16.30
   5  -3  -6   65.59    6.90
  -5   3   5   86.09   17.60
   5   3  -5   63.19   15.20
   5   3  -5   73.39    7.30
  -5  -3   5   77.39   13.80
   5  -3  -5   80.19    7.90
  -5   3   4  512.65   28.60
   5   3  -4  491.95   28.60
   5  -3  -4  526.85   31.90
  -5  -3   4  506.65   28.40
  -5   3   3    8.40    8.50
   5   3  -3   -8.00    7.60
   5  -3  -3   -4.40    9.10
  -5  -3   3    3.50    7.70
   5   3  -2    7.10    8.20
   5  -3  -2   21.10   10.70
  -5  -3   2   10.10    8.60
  -5   3   1  254.47   19.00
   5   3  -1  265.87   17.80
   5  -3  -1  263.67   19.00
  -5  -3   1  246.58   18.80
   5   3   0  235.68   17.70
  -5   3   0  244.68   18.40
  -5  -3   0  206.88   16.30
   5  -3   0  215.18   17.70
   5   3   1  368.86   21.20
  -5   3  -1  360.86   22.30
  -5  -3  -1  360.86   22.10
   5  -3   1  337.37   21.70
   5  -3   1  341.67   14.50
  -5   3  -2  693.43   32.40
   5   3   2  684.43   23.70
   5   3   2  741.83   32.50
   5  -3   2  670.83   32.30
  -5  -3  -2  740.13   33.00
   5  -3   2  674.03   24.30
  -5   3  -3  318.97   20.80
   5   3   3  316.87   13.00
   5   3   3  322.17   20.40
   5  -3   3  326.17   13.70
   5  -3   3  331.17   21.60
  -5  -3  -3  340.47   21.40
  -5   3  -4  236.08   18.60
   5   3   4  238.08   10.50
   5   3   4  238.78   18.90
  -5  -3  -4  237.88   19.50
  -5   3  -5   22.70   10.40
   5   3   5    5.90   11.00
   5   3   5   10.00    2.90
  -5   3  -5   13.50   10.60
  -5  -3  -5    8.00   11.40
   5   3   6  298.77   11.20
  -5   3  -6  276.17   21.20
   5   3   6  326.37   18.10
  -5  -3  -6  247.08   21.40
   5   3   7   88.49   10.00
   5   3   7   86.69    9.00
  -5  -3  -7   87.79    9.00
   5   3   8    3.20    3.80
   5   3   8    8.30    5.00
   5  -3   8    0.40    7.30
   5  -3   8    3.60    5.30
   5   3   9   42.70    7.00
   5   3   9   33.30    6.00
   5  -3   9   40.50    7.20
   5  -3   9   45.20    7.80
   5   3  10  106.19   10.70
   5   3  10   80.19    9.10
   5  -3  10   73.89    9.50
   5   3  11   88.69   10.10
   5   3  11   75.49    8.80
   5  -3  11   67.69    8.60
   5   3  12   -4.00    3.20
   5   3  12    1.60    4.30
   5  -3  12    1.10    5.10
   5   3  13   10.40    3.80
   5   3  13    2.30    7.70
   5  -3  13    6.00    5.00
   5   3  14   -2.30    2.90
   5   3  14   -0.30    2.60
  -5   4  14   16.50    3.30
  -5   4  13    6.90    3.90
  -5   4  13    3.50    4.80
   5  -4 -13    4.40    6.10
  -5   4  12   33.00    6.40
  -5   4  12   33.20    5.50
   5   4 -12   23.70    7.60
   5  -4 -12   41.10    6.80
  -5   4  11   70.29    8.90
   5   4 -11   80.69    9.10
  -5   4  11   64.69    8.90
   5  -4 -11   84.79    8.50
   5   4 -10   17.20    6.10
  -5   4  10   13.30    5.70
  -5   4  10   26.80    5.90
   5  -4 -10   18.10    5.50
  -5   4   9  467.55   21.80
  -5   4   9  454.75   22.50
   5   4  -9  444.86   20.00
   5  -4  -9  462.65   19.80
  -5   4   8    1.60    2.10
  -5   4   8    0.60    4.20
   5   4  -8    2.70    5.20
  -5   4   8    7.50    2.70
   5  -4  -8   13.40    5.20
  -5   4   7  225.58   15.10
  -5   4   7  239.78   11.10
   5   4  -7  255.17   19.10
   5  -4  -7  244.48   14.80
  -5   4   6  460.05   17.60
   5   4  -6  440.06   18.20
   5   4  -6  387.06   36.60
   5  -4  -6  441.86   18.10
  -5   4   5   13.60   18.70
  -5   4   5   49.70    6.00
   5   4  -5   47.70   16.70
   5   4  -5   72.49    7.60
   5  -4  -5   64.89    7.20
   5   4  -4   38.70   12.50
   5   4  -4   20.70    4.90
  -5  -4   4   15.80   11.50
  -5   4   3   52.99   12.40
   5   4  -3   77.09    7.40
   5   4  -3   86.29   14.80
  -5  -4   3   77.19   13.60
   5  -4  -3  106.99   16.80
   5  -4  -3   97.39    7.40
   5   4  -2  921.61   41.10
  -5   4   2  917.01   41.80
  -5  -4   2  924.61   41.30
   5  -4  -2  920.41   43.80
  -5   4   1  117.69   15.60
   5   4  -1   94.49   13.10
  -5  -4   1  117.99   15.50
   5  -4  -1   95.89   14.80
  -5   4   0  -10.80    9.60
   5   4   0   -6.00    8.50
  -5  -4   0    1.40    8.00
   5  -4   0    4.20   10.10
   5   4   1   11.00    8.40
   5   4   1   19.50    4.40
  -5   4  -1    4.50    8.40
   5  -4   1   16.00   10.20
   5  -4   1   11.50    4.30
  -5  -4  -1    9.60    8.90
   5   4   2  336.37   14.30
   5   4   2  358.56   23.00
  -5   4  -2  326.17   23.40
   5  -4   2  335.57   15.00
  -5  -4  -2  400.46   24.80
   5  -4   2  336.47   23.80
   5   4   3   -2.80    8.60
   5   4   3    0.20    3.00
  -5   4  -3   27.70   11.00
  -5  -4  -3   -0.50    9.70
  -5   4  -4 1075.19   47.20
   5   4   4 1058.49   33.80
  -5   4  -4 1063.09   45.50
   5   4   4  896.41   55.39
  -5  -4  -4 1061.29   33.80
  -5  -4  -4 1037.70   47.00
   5   4   5   -3.20    2.10
  -5   4  -5  -12.20    4.80
  -5   4  -5  -13.60   13.10
  -5  -4  -5   -0.10    5.20
   5   4   6   12.50    4.70
   5   4   6   16.40    5.40
  -5   4  -6   -1.50    5.70
  -5   4  -6  -11.80   16.00
   5   4   6    7.60    2.70
  -5  -4  -6   16.80    5.60
   5   4   7   88.59   10.40
   5   4   7  113.09    9.70
  -5   4  -7  111.59   11.50
   5  -4   7  103.79   10.90
  -5  -4  -7  111.79   10.40
  -5   4  -8  555.04   27.40
   5   4   8  679.93   27.20
   5   4   8  642.84   25.60
  -5  -4  -8  648.44   24.00
   5  -4   8  656.63   26.70
   5   4   9   -0.80    3.70
   5   4   9   -5.70    3.80
  -5  -4  -9   -0.50    6.40
   5  -4   9  -10.80    5.20
   5   4  10    4.80    4.30
   5   4  10    7.40    4.60
  -5  -4 -10    5.00    7.50
   5  -4  10    4.80    5.50
   5   4  11  150.38   12.10
   5   4  11  142.79   11.20
  -5  -4 -11  140.59   13.20
   5  -4  11  163.48   12.50
   5   4  12    1.60    3.70
   5   4  12    4.20    3.70
   5   4  13    4.40    3.10
   5   4  13   10.10    4.30
   5   4  14   18.80    3.70
   5   4  14   19.00    3.60
  -5   5  14   21.10    3.60
  -5   5  13   19.20    4.60
  -5   5  13   19.00    4.50
   5  -5 -13   22.00    5.90
   5   5 -12    4.10    6.30
  -5   5  12    6.10    3.90
  -5   5  12   11.60    4.90
   5  -5 -12   -6.10    5.20
  -5   5  11   20.80    5.50
  -5   5  11   29.50    6.40
   5   5 -11   21.70    6.90
  -5   5  10   50.39    7.70
   5   5 -10   67.49    8.20
  -5   5  10   62.89    8.00
   5  -5 -10   87.89    9.20
   5   5  -9   49.60    7.20
  -5   5   9   48.50    8.30
  -5   5   9   48.70    7.80
   5  -5  -9   70.59    7.90
  -5   5   8  253.67   15.60
   5   5  -8  286.97   14.50
  -5   5   8  270.77   11.10
   5  -5  -8  244.38   13.90
  -5   5   7  166.28   12.80
   5   5  -7  174.98   11.70
  -5   5   7  178.28   13.10
  -5   5   7  174.18    9.60
   5   5  -7  185.28   16.00
   5  -5  -7  162.48   11.20
  -5   5   6   63.59    6.90
   5   5  -6   71.19    8.20
   5   5  -5   83.69   31.10
   5   5  -5   58.69    6.70
  -5   5   5   71.09    7.30
   5  -5  -5   65.99    7.20
  -5  -5   5   29.60   20.00
  -5   5   4   62.09    7.20
   5   5  -4   38.00   15.80
  -5   5   4   38.10   17.20
   5   5  -4   59.49    7.00
   5  -5  -4   66.79    6.90
  -5   5   3  234.38   24.00
   5   5  -3  238.88   11.70
   5   5  -3  250.77   26.20
  -5   5   3  234.58   12.60
   5  -5  -3  239.98   11.50
  -5  -5   3  221.38   24.70
   5   5  -2  144.59    9.30
   5   5  -2  144.99   18.30
  -5   5   2  169.28   21.10
   5  -5  -2  137.79    9.40
  -5  -5   2  187.28   19.10
   5   5  -1   -4.30    9.50
  -5   5   1   15.60   11.60
   5   5  -1    3.10    3.50
  -5  -5   1    2.30   10.40
   5  -5  -1   -3.70    3.70
  -5   5   0  260.07   23.20
   5   5   0  246.58   12.80
  -5   5   0  225.98   11.40
   5   5   0  296.07   23.00
  -5  -5   0  244.98   21.50
  -5   5  -1  100.79   15.80
   5   5   1  132.49   16.70
  -5   5  -1  105.09   16.40
   5   5   1  127.19    9.00
  -5  -5  -1  114.49   16.50
   5   5   2  478.55   19.10
  -5   5  -2  496.95   31.30
  -5   5  -2  538.45   31.80
  -5   5  -2  502.95   18.60
   5   5   2  497.45   30.00
  -5  -5  -2  476.05   18.00
  -5  -5  -2  509.05   30.90
   5   5   3   11.10   11.70
  -5   5  -3   -5.70   11.40
  -5   5  -3    1.80   12.10
   5   5   3    1.30    3.20
  -5  -5  -3    1.20    3.60
  -5  -5  -3   19.50   12.60
  -5   5  -4   48.10    6.20
   5   5   4   61.69   16.80
  -5   5  -4   78.89   17.00
   5   5   4   52.79    5.80
  -5  -5  -4   51.49    5.60
   5   5   5   81.69    6.60
  -5   5  -5   69.69    7.40
  -5   5  -5   78.19   19.70
  -5  -5  -5   78.59    7.60
   5   5   6  288.37   17.10
  -5   5  -6  309.87   14.70
   5   5   6  323.67   15.80
  -5   5  -6  240.38   36.90
   5   5   6  310.47   16.60
   5   5   6  336.27   13.10
  -5  -5  -6  314.97   14.00
   5  -5   6  280.37   16.70
   5   5   7  287.37   14.40
   5   5   7  302.27   16.80
  -5   5  -7  289.27   17.80
   5   5   7  311.77   12.10
   5   5   7  296.97   15.50
  -5  -5  -7  329.57   14.60
   5  -5   7  318.67   17.30
   5   5   8  249.18   14.10
   5   5   8  263.17   15.30
  -5   5  -8  209.68   13.80
  -5  -5  -8  200.18   12.50
   5  -5   8  217.38   14.90
   5   5   9  456.35   20.90
   5   5   9  460.35   22.00
   5  -5   9  425.96   21.10
  -5   5 -10  131.69   14.30
   5   5  10  133.49   10.90
   5   5  10  144.69   11.70
   5  -5  10  111.99   12.50
  -5  -5 -10  144.89   13.10
  -5   5 -11   17.90    9.00
   5   5  11    4.70    4.00
   5   5  11    5.40    4.60
   5  -5  11    1.40    5.70
  -5  -5 -11   -3.70    7.30
   5   5  12   -2.60    3.00
   5   5  12    0.10    3.70
   5  -5  12    7.40    6.90
  -5  -5 -12    2.70    9.30
   5   5  13   36.80    5.20
   5   5  14    3.80    3.00
   5   5  14    7.90    2.70
  -5   6  13    5.50    3.10
   5   6 -13    1.00    6.70
  -5   6  13    9.40    4.00
   5  -6 -13   -7.80    6.30
   5   6 -12    2.90    6.10
  -5   6  12   -5.30    3.00
  -5   6  12   10.40    7.70
   5  -6 -12    3.80    4.50
   5   6 -11    4.90    5.40
  -5   6  11   10.10    4.50
  -5   6  11    1.90    4.70
   5  -6 -11   12.00    5.30
  -5   6  10  106.09   11.30
   5   6 -10   89.89   10.20
  -5   6  10   87.59   10.10
   5  -6 -10  106.29   10.10
  -5   6   9   29.50    6.20
  -5   6   9   25.60    6.60
   5   6  -9   36.00    6.80
   5  -6  -9   38.10    6.30
  -5   6   8  191.08   13.30
   5   6  -8  187.88   12.20
  -5   6   8  171.18    9.00
   5   6  -8  147.49   14.70
  -5   6   8  170.88   12.60
   5  -6  -8  165.48   11.50
  -5   6   7   12.30    6.10
   5   6  -7   19.30    7.40
  -5   6   7   19.10    3.90
  -5   6   7   15.60    5.80
   5   6  -7   23.30    6.10
   5  -6  -7   23.90    5.80
  -5   6   6  253.97   13.10
   5   6  -6  233.68   21.50
   5   6  -6  227.48   13.00
  -5   6   6  223.48   14.40
  -5   6   6  228.78   15.40
   5  -6  -6  232.08   12.60
  -5   6   5  150.98   10.20
   5  -6  -5  146.29   10.50
  -5   6   4    6.20    4.00
   5   6  -4   -2.40    3.60
  -5   6   4   -4.60    5.20
  -5   6   4  -17.00   21.50
   5   6  -4    6.60   22.00
  -5  -6   4    1.40   20.30
   5  -6  -4    0.40    3.50
  -5   6   3  228.78   39.20
   5   6  -3  207.28   11.30
   5   6  -3  188.08   24.40
  -5   6   3  198.98   11.50
   5  -6  -3  216.38   11.10
   5   6  -2   12.60   15.30
  -5   6   2    3.00   15.00
  -5   6   2   10.90   14.70
  -5  -6   2   17.50   16.10
   5  -6  -2    0.10    3.40
  -5   6   1  235.38   11.60
   5   6  -1  227.68   11.60
  -5   6   1  230.48   26.00
  -5   6   1  222.98   23.30
  -5   6   1  226.88   13.30
   5   6  -1  278.07   26.60
   5  -6  -1  231.38   11.30
  -5  -6   1  223.78   11.80
  -5  -6   1  168.38   22.10
   5   6   0   48.30    6.50
  -5   6   0   40.50   13.70
   5   6   0   52.79   15.70
   5   6   0   53.59    5.90
  -5   6   0   63.19    6.90
  -5   6   0   52.09   13.50
  -5  -6   0   57.39   16.80
   5  -6   0   68.39    7.20
  -5  -6   0   52.29    5.80
  -5   6  -1  480.95   18.70
   5   6   1  488.05   19.80
   5   6   1  506.85   32.20
  -5   6  -1  456.65   33.40
  -5   6  -1  539.85   36.30
  -5  -6  -1  525.35   35.20
  -5  -6  -1  469.85   18.00
  -5   6  -2  396.56   16.30
   5   6   2  377.06   16.30
   5   6   2  413.06   32.20
  -5   6  -2  383.76   30.60
  -5  -6  -2  378.76   32.30
  -5  -6  -2  371.46   15.50
   5   6   3   13.00   16.40
  -5   6  -3   50.79   18.70
  -5   6  -3   40.40   21.20
  -5   6  -3   49.70    6.20
   5   6   3   45.60    5.70
  -5  -6  -3   49.00    5.60
  -5  -6  -3    5.90   17.40
  -5   6  -4   25.40    5.30
   5   6   4   29.30    4.80
  -5  -6  -4   33.20    5.20
   5   6   5  108.49   12.00
   5   6   5  133.89   12.20
   5   6   5  127.69   10.20
  -5   6  -5  117.79    9.80
   5   6   5  127.49    8.50
   5  -6   5  117.19   12.00
  -5  -6  -5  118.29    9.00
  -5   6  -6   16.70    4.90
   5   6   6   14.60    4.70
   5   6   6   14.00    6.00
   5   6   6   17.40    6.30
   5  -6   6   19.20    6.80
  -5  -6  -6   23.50    4.90
   5   6   7   69.79    8.10
  -5   6  -7   81.69    8.80
   5   6   7   69.19    8.40
   5   6   7   91.69    9.10
   5   6   7   79.69    6.10
  -5  -6  -7   85.69    9.00
   5  -6   7   81.49    9.30
   5   6   8   78.29    9.30
   5   6   8   88.19   10.60
  -5   6  -8   71.29    8.90
  -5  -6  -8   81.79    9.00
   5  -6   8  104.49   12.00
   5   6   9   53.19    7.10
   5   6   9   51.69    8.50
   5  -6   9   71.79    8.70
  -5  -6  -9   58.49    7.70
  -5   6 -10   -4.90    6.50
   5   6  10    1.10    3.70
   5   6  10   -4.50    4.00
   5  -6  10   -6.50    6.10
  -5  -6 -10    1.30    6.10
   5   6  11    0.70    3.70
   5   6  11    1.40    3.90
  -5   6 -11  -13.10    7.60
  -5  -6 -11   -0.90    6.10
  -5   6 -12    9.30   10.50
   5   6  12   13.40    4.50
   5   6  12   16.40    4.30
  -5  -6 -12   31.10    8.00
   5   6  13   32.10    4.40
   5   6  13   28.50    4.40
  -5   7  13   34.40    4.50
  -5   7  13   47.10    5.30
   5  -7 -13   30.20    5.40
   5   7 -12  110.79   10.30
  -5   7  12  134.69    9.20
  -5   7  12  122.19    9.50
   5  -7 -12  128.89   10.30
   5   7 -11   14.90    5.50
  -5   7  11   18.00    4.80
  -5   7  11   10.40    5.10
   5  -7 -11   10.00    4.10
  -5   7  10   11.90    5.40
   5   7 -10    3.30    4.90
  -5   7  10   13.30    5.10
   5  -7 -10   10.70    5.00
   5   7  -9   56.89    8.60
  -5   7   9   51.99    8.00
  -5   7   9   59.59    8.10
   5   7  -9   57.29    7.50
   5  -7  -9   55.29    7.50
   5   7  -8  423.66   19.20
  -5   7   8  376.66   19.00
  -5   7   8  403.56   20.10
  -5   7   8  414.86   16.30
   5   7  -8  419.86   20.50
   5  -7  -8  427.36   19.00
  -5   7   7  171.48   10.40
  -5   7   7  157.28   13.20
  -5   7   7  163.38   12.40
   5   7  -7  143.89   12.60
   5   7  -7  160.68   11.80
   5  -7  -7  168.08   11.40
   5   7  -6   99.39   11.00
  -5   7   6  110.19   11.70
  -5   7   6  102.99    8.80
   5   7  -6   83.29    9.10
  -5   7   6   94.59   10.80
   5  -7  -6   87.29    8.90
   5   7  -5   -1.20    4.80
  -5   7   5   -5.30    5.40
   5   7  -5    4.00    4.10
  -5   7   5    2.70    4.90
  -5   7   5    3.20    3.80
   5  -7  -5   -1.10    3.50
  -5   7   4  177.48   13.90
   5   7  -4  177.78   11.30
  -5   7   4  182.28   12.10
   5   7  -4  211.38   13.30
   5  -7  -4  195.88   11.30
  -5   7   3    4.90    5.50
   5   7  -3    8.60    4.10
   5   7  -3   36.90   26.50
  -5   7   3   12.80    4.70
   5   7  -3   12.30    5.30
  -5   7   3  -17.40   28.10
  -5  -7   3   21.40   28.10
   5  -7  -3    1.90    3.90
   5   7  -2   15.30    4.30
   5   7  -2   38.50   23.00
  -5   7   2    4.10   25.50
  -5   7   2   -0.50    6.50
  -5   7   2   12.30   23.50
  -5  -7   2  -23.40   23.00
   5  -7  -2   14.30    4.30
  -5   7   1  103.89   23.70
  -5   7   1  100.49   22.90
  -5   7   1  110.49    9.90
   5   7  -1   94.19   15.30
  -5   7   1  109.19    8.80
   5   7  -1  100.79    8.70
   5   7  -1  122.99   39.20
  -5  -7   1   70.89   34.80
   5  -7  -1  102.09    8.20
  -5  -7   1  106.89    9.20
   5   7   0    2.30    4.20
  -5   7   0  -19.30   21.30
   5   7   0   -2.80    3.70
  -5   7   0   11.90    5.70
  -5   7   0   12.60   18.20
   5   7   0    7.50   18.10
  -5   7   0    8.60    4.00
  -5  -7   0    6.30    3.50
   5  -7   0    2.70    4.30
  -5  -7   0  -44.90   19.80
   5   7   1    9.50    6.20
  -5   7  -1   12.60    3.80
   5   7   1    7.30    4.00
  -5   7  -1   24.60   20.90
   5   7   1   14.50   19.40
  -5   7  -1    5.80   23.70
  -5  -7  -1   17.50   21.70
  -5  -7  -1   11.20    3.70
  -5   7  -2  -14.50   21.50
   5   7   2    1.40    3.50
   5   7   2    1.60   19.90
  -5   7  -2    1.30    3.80
  -5  -7  -2    2.70    3.50
  -5  -7  -2   -4.90   21.60
  -5   7  -3  471.15   45.00
   5   7   3  491.25   19.90
   5   7   3  485.55   22.40
  -5   7  -3  482.55   19.50
  -5  -7  -3  467.35   19.00
   5   7   4   12.10    5.60
  -5   7  -4    9.20    6.00
   5   7   4   13.80    4.20
   5   7   4   23.30    5.80
  -5   7  -4    7.00    4.80
  -5  -7  -4   12.40    4.30
   5   7   5   61.49    7.90
  -5   7  -5   75.09   10.60
  -5   7  -5   73.29    7.70
   5   7   5   61.59    8.20
   5   7   5   60.59    8.20
   5   7   5   81.49    7.30
   5  -7   5   87.29   13.70
  -5  -7  -5   84.89    7.90
   5   7   6   17.30    5.00
   5   7   6   21.10    6.50
  -5   7  -6   20.60    5.50
   5   7   6   21.30    4.10
   5   7   6   26.00    6.50
  -5  -7  -6   24.00    4.90
   5  -7   6   21.10    7.10
  -5   7  -7  359.56   16.90
   5   7   7  352.26   14.30
   5   7   7  362.76   17.40
   5   7   7  344.87   18.00
  -5   7  -7  309.67   20.10
   5  -7   7  316.27   18.60
  -5  -7  -7  343.17   15.90
  -5   7  -8  101.49   10.20
   5   7   8   96.89   10.80
   5   7   8  113.39   10.10
  -5  -7  -8  110.89    9.70
   5  -7   8   87.19   10.60
   5   7   9  409.76   19.60
  -5   7  -9  402.86   18.90
   5   7   9  406.16   20.60
  -5  -7  -9  449.06   19.10
   5   7  10   57.79    8.00
   5   7  10   66.19    8.00
  -5  -7 -10   77.29    8.50
  -5   7 -11   14.60    6.70
   5   7  11   14.20    4.90
   5   7  11   17.30    4.70
  -5  -7 -11   24.40    6.00
  -5   7 -12   -4.40    8.30
   5   7  12    0.30    3.00
   5   7  12    4.10    3.40
  -5  -7 -12    5.40    6.00
   5   7  13    6.00    2.80
   5   7  13    3.70    3.10
  -5   8  13   -3.50    2.90
  -5   8  13    0.20    2.30
  -5   8  12   31.30    5.00
   5   8 -12   30.40    5.70
  -5   8  12   36.10    4.70
   5  -8 -12   31.20    5.00
  -5   8  11   36.80    5.90
  -5   8  11   25.60    6.00
   5   8 -11   27.50    5.50
   5  -8 -11   21.20    5.10
   5   8 -10    0.70    5.20
  -5   8  10    8.20    4.40
  -5   8  10    2.60    4.20
   5  -8 -10    4.80    4.30
   5   8  -9  254.97   15.50
   5   8  -9  246.18   14.20
  -5   8   9  259.67   16.30
  -5   8   9  246.18   15.10
   5  -8  -9  243.08   14.00
  -5   8   8   -5.30    4.80
   5   8  -8   -4.80    5.50
  -5   8   8   -1.20    2.80
  -5   8   8    1.40    4.60
   5   8  -8    3.90    5.10
   5  -8  -8   -4.40    4.10
  -5   8   7  121.19   11.80
  -5   8   7  146.19   12.90
   5   8  -7  121.99   11.80
   5   8  -7  142.79   11.40
  -5   8   7  144.49   10.10
   5  -8  -7  130.39   10.90
  -5   8   6  217.48   15.10
  -5   8   6  237.78   13.70
   5   8  -6  235.38   13.80
   5   8  -6  237.18   17.50
   5  -8  -6  233.98   13.50
   5   8  -5   89.49    8.90
  -5   8   5   99.29   10.20
  -5   8   5   84.49   10.00
  -5   8   5   95.89    9.80
   5   8  -5   95.39   10.70
   5  -8  -5   74.29    8.30
  -5   8   4    4.60    5.70
   5   8  -4    1.60    4.00
  -5   8   4    4.90    5.50
  -5   8   4    4.50    4.50
   5   8  -4   10.00    5.10
   5  -8  -4    2.30    3.40
  -5   8   3   14.00    5.20
  -5   8   3   16.40    6.30
   5   8  -3   12.50    4.40
  -5   8   3   18.60    4.90
   5   8  -3   16.50    4.70
   5  -8  -3   10.10    4.00
   5   8  -2  294.17   15.60
   5   8  -2  292.37   14.20
  -5   8   2  315.17   21.70
  -5   8   2  286.97   16.30
   5  -8  -2  320.97   14.40
  -5   8   1   10.00    5.50
   5   8  -1    6.40    5.70
   5   8  -1   10.30    8.70
  -5   8   1   45.10   45.60
   5   8  -1   10.00    4.30
  -5   8   1   11.60    5.20
  -5   8   1   -0.60   33.10
  -5   8   1   -5.40    6.20
  -5  -8   1   52.79   36.90
   5  -8  -1    4.80    4.10
  -5  -8   1    5.40    5.70
   5   8   0    6.60   29.40
   5   8   0   -1.90    4.40
   5   8   0    7.30    4.60
   5   8   0   -1.10    4.00
  -5   8   0   21.10   30.90
  -5   8   0    7.50    6.20
  -5   8   0   23.20   31.50
  -5   8   0   -1.70    4.60
  -5   8   0    4.70    4.10
   5   8   0   -3.70    6.80
   5  -8   0    2.50    4.70
  -5  -8   0  -39.60   30.30
   5   8   1  312.57   18.80
   5   8   1  287.17   16.90
   5   8   1  314.67   15.40
  -5   8  -1  327.57   60.89
   5   8   1  306.47   39.80
  -5   8  -1  327.27   20.10
   5   8   1  313.27   16.20
  -5  -8  -1  304.17   52.79
  -5  -8  -1  315.07   15.50
  -5   8  -2  116.89    9.00
   5   8   2  135.09   10.20
   5   8   2  108.79   12.90
  -5   8  -2  134.89   15.20
   5   8   2  119.29   10.00
  -5  -8  -2  127.29    8.80
  -5   8  -3   30.80    6.30
   5   8   3   39.40    7.50
   5   8   3   34.80    6.90
   5   8   3   40.60    6.50
  -5   8  -3   30.60    5.70
   5  -8   3   34.20    7.60
  -5  -8  -3   39.60    5.50
  -5   8  -4  462.25   19.60
   5   8   4  481.45   20.00
   5   8   4  465.15   20.10
  -5   8  -4  421.76   21.10
   5   8   4  432.16   21.90
  -5  -8  -4  475.25   19.30
   5  -8   4  441.96   22.00
  -5   8  -5  442.96   19.70
   5   8   5  428.36   20.60
   5   8   5  459.15   19.30
  -5   8  -5  433.36   20.70
   5   8   5  471.65   21.90
   5   8   5  459.05   20.40
  -5  -8  -5  466.05   19.40
   5  -8   5  441.06   21.90
  -5   8  -6  281.07   14.50
   5   8   6  245.68   12.90
  -5   8  -6  238.68   15.50
   5   8   6  275.67   16.40
  -5  -8  -6  254.17   13.80
   5  -8   6  228.58   16.80
  -5   8  -7  484.05   23.20
   5   8   7  472.95   22.10
   5   8   7  518.55   21.80
   5   8   7  517.95   19.00
   5   8   7  464.55   21.90
  -5   8  -7  496.95   21.40
  -5  -8  -7  481.25   20.90
   5  -8   7  517.85   23.80
   5   8   8  124.89   11.50
  -5   8  -8  129.89   11.20
  -5   8  -8  123.79   14.40
   5   8   8  142.59   11.40
  -5  -8  -8  134.89   11.00
   5   8   9   16.80    5.50
  -5   8  -9   18.80    6.10
   5   8   9   11.10    5.50
  -5  -8  -9   12.90    4.80
   5   8  10    4.30    4.30
   5   8  10   -1.30    4.00
  -5   8 -10   -6.60    5.10
  -5  -8 -10   -1.70    4.60
   5   8  11    7.90    4.10
  -5   8 -11   -4.70    5.90
   5   8  11   10.50    3.50
  -5  -8 -11   -2.40    5.30
   5   8  12    2.40    3.00
   5   8  12    0.80    3.20
  -5   8 -12    7.70    7.10
   5   8  13    8.60    2.90
   5   8  13    9.50    3.10
  -5   9  12   29.70    4.20
  -5   9  12   31.20    4.40
   5  -9 -12   24.70    4.60
  -5   9  11    3.10    3.60
  -5   9  11    5.10    3.40
   5  -9 -11    7.80    3.90
   5   9 -10   28.20    5.40
   5   9 -10   41.30    8.10
  -5   9  10   33.60    5.30
  -5   9  10   20.30    4.70
   5  -9 -10   27.60    5.40
  -5   9   9    8.80    5.10
   5   9  -9   13.50    5.60
   5   9  -9   -4.40    5.70
  -5   9   9   10.70    4.60
   5  -9  -9    7.20    4.70
  -5   9   8   28.30    6.40
  -5   9   8   51.39    6.20
   5   9  -8   46.80    7.50
   5   9  -8   34.90    6.80
  -5   9   8   32.30    6.20
   5  -9  -8   34.70    6.60
  -5   9   7  156.08   12.40
   5   9  -7  178.18   12.80
  -5   9   7  181.58   13.50
   5   9  -7  187.98   12.50
  -5   9   7  161.38   11.40
   5  -9  -7  178.18   11.90
   5   9  -6   50.89    7.40
  -5   9   6   37.60    7.10
  -5   9   6   50.19    8.40
  -5   9   6   48.50    7.10
   5   9  -6   53.59    7.50
   5  -9  -6   42.70    6.80
  -5   9   5  407.66   19.90
   5   9  -5  398.16   19.20
   5   9  -5  398.56   18.70
  -5   9   5  387.56   21.10
  -5   9   5  393.66   19.20
   5  -9  -5  434.16   18.80
  -5   9   4   43.10    8.90
   5   9  -4   25.40    5.20
  -5   9   4   17.80    7.70
   5   9  -4   21.50    5.60
  -5   9   4   22.80    6.40
  -5   9   4   22.00    6.40
   5  -9  -4   29.30    5.50
  -5   9   3   83.79    9.50
  -5   9   3   61.69    9.50
   5   9  -3   79.79    8.50
   5   9  -3   61.19   13.20
  -5   9   3   66.19    8.50
   5   9  -3   66.59    8.50
   5  -9  -3   76.09    8.40
  -5   9   2   17.70    5.30
  -5   9   2   19.20    5.80
   5   9  -2   20.30    5.30
   5   9  -2   17.70    5.00
  -5   9   2   10.60    6.40
   5   9  -2   25.80    9.80
   5  -9  -2   15.00    4.70
   5   9  -1   28.60    5.40
  -5   9   1   32.10    5.90
   5   9  -1   26.40    5.60
   5   9  -1   13.00    8.30
   5   9  -1   30.90    8.90
  -5   9   1   33.20    8.10
  -5   9   1   24.20    6.50
   5  -9  -1   28.90    5.50
  -5  -9   1   23.70    7.30
   5   9   0  290.97   15.40
   5   9   0  274.27   19.20
  -5   9   0  243.58   17.40
  -5   9   0  294.77   19.80
  -5   9   0  306.77   15.00
  -5   9   0  286.67   15.60
   5   9   0  303.07   17.40
   5  -9   0  296.97   14.10
   5   9   1    7.10    4.30
   5   9   1    6.50    4.60
  -5   9  -1    5.90    4.50
   5   9   1    4.00    5.90
  -5   9  -1   18.50    9.30
  -5   9  -1   15.90    4.50
  -5  -9  -1   14.80    4.50
   5   9   2   14.70    5.00
  -5   9  -2   21.50    5.20
   5   9   2   27.50    5.20
   5   9   2   20.00    6.80
  -5   9  -2   19.20    5.60
  -5  -9  -2   14.20    4.60
  -5   9  -3   33.50    5.90
   5   9   3   34.80    6.90
  -5   9  -3   37.90    6.70
   5   9   3   37.10    7.00
  -5  -9  -3   41.50    6.00
  -5   9  -4   17.10    5.40
  -5   9  -4   17.40    5.60
   5   9   4   -6.10   12.60
   5   9   4    9.20    5.40
   5   9   4   18.50    5.30
   5   9   4   13.40    8.30
   5   9   4   14.00    6.40
  -5  -9  -4   15.60    4.50
  -5   9  -5   38.20    6.90
   5   9   5   30.70    5.70
   5   9   5   35.90    8.50
   5   9   5   30.30    9.40
  -5   9  -5   27.60    5.80
   5   9   5   33.50    7.20
  -5  -9  -5   30.80    5.30
   5   9   6  279.17   14.10
   5   9   6  277.57   17.00
   5   9   6  278.57   16.30
   5   9   6  274.97   15.40
  -5   9  -6  273.97   15.70
  -5   9  -6  272.37   16.80
  -5  -9  -6  273.97   14.70
   5   9   7  208.98   11.10
   5   9   7  221.08   14.40
   5   9   7  191.68   13.80
  -5   9  -7  185.58   13.20
  -5   9  -7  227.48   14.60
   5   9   7  221.08   13.70
  -5  -9  -7  207.08   12.70
  -5   9  -8   39.60    7.70
  -5   9  -8   38.90    6.70
   5   9   8   26.60    5.60
   5   9   8   37.50    7.10
  -5  -9  -8   35.60    6.70
   5   9   9   41.40    6.40
   5   9   9   39.50    6.40
  -5   9  -9   35.40    6.70
   5   9  10   52.99    6.90
   5   9  10   52.39    6.30
  -5   9 -10   54.69    7.60
  -5  -9 -10   70.49    8.00
   5   9  11    9.60    4.10
  -5   9 -11    9.20    5.50
   5   9  11   10.40    3.20
  -5  -9 -11    4.00    4.40
   5   9  12   -1.60    2.70
   5   9  12   -2.70    2.70
   5  10 -11    0.80    4.30
  -5  10  11    1.90    3.20
  -5  10  11    3.80    3.40
   5 -10 -11    2.30    3.60
  -5  10  10   34.90   10.10
   5  10 -10   29.10    5.40
  -5  10  10   35.90    5.30
   5  10 -10   32.10    9.20
   5 -10 -10   43.40    5.50
   5  10  -9   -4.00    4.10
  -5  10   9    3.70    4.40
  -5  10   9    4.30    4.70
   5 -10  -9    7.40    4.60
  -5  10   8   67.49    7.90
  -5  10   8   90.49    9.60
   5  10  -8   75.39    8.80
   5  10  -8   63.79    7.80
  -5  10   8   68.79    6.60
   5 -10  -8   75.79    8.90
  -5  10   7   76.19    8.50
   5  10  -7   82.59    9.60
   5  10  -7   95.69    9.90
  -5  10   7   74.39   10.00
  -5  10   7   87.29    8.80
   5 -10  -7   82.09    8.70
  -5  10   6  176.08   13.80
  -5  10   6  151.68   12.70
   5  10  -6  181.38   12.70
   5  10  -6  205.68   13.60
  -5  10   6  205.28   13.40
   5 -10  -6  183.88   12.30
  -5  10   5  233.38   16.70
  -5  10   5  228.68   16.10
  -5  10   5  245.48   14.90
   5  10  -5  239.98   14.30
   5  10  -5  232.48   14.50
   5 -10  -5  254.37   14.20
  -5  10   4   12.00    5.30
   5  10  -4   19.30    5.20
  -5  10   4   16.20    6.00
  -5  10   4    4.40    5.40
   5  10  -4   20.50   18.20
   5  10  -4   15.40    6.80
   5 -10  -4   14.70    5.90
   5  10  -3  184.98   21.50
   5  10  -3  164.58   11.70
   5  10  -3  183.98   12.70
  -5  10   3  182.18   15.40
  -5  10   3  170.68   13.40
  -5  10   3  166.88   12.20
   5 -10  -3  171.38   11.20
   5  10  -2  114.49   10.90
  -5  10   2  104.59   10.60
   5  10  -2  114.59   10.10
   5  10  -2   91.19   12.60
   5 -10  -2  115.59    9.60
   5  10  -1   68.49    8.60
  -5  10   1   66.89    9.70
   5  10  -1   72.79    8.10
  -5  10   1   66.59    8.60
  -5  10   1   50.89    7.30
  -5  10   1   67.89    9.00
   5  10  -1   71.89   11.30
   5  10  -1   60.49    9.20
   5 -10  -1   66.89    7.20
   5  10   0   23.20    5.30
   5  10   0   14.60    5.90
   5  10   0   -0.90    6.30
  -5  10   0   21.80    7.70
  -5  10   0   24.40    6.00
  -5  10   0   11.80    6.70
   5  10   0   14.20    7.40
  -5  10   0   10.80    4.30
  -5 -10   0   12.00    6.00
  -5  10  -1   33.20    9.60
  -5  10  -1   38.70    6.40
   5  10   1   47.70    9.20
   5  10   1   32.80    5.80
  -5  10  -1   37.20    7.00
  -5 -10  -1   41.20    6.00
  -5  10  -2   91.29   14.50
   5  10   2   97.69    9.90
  -5  10  -2   93.19   12.90
  -5  10  -2   95.19    9.30
   5  10   2   86.59   10.00
   5  10   2   81.39   13.00
  -5 -10  -2   90.99    8.80
  -5  10  -3   50.99   21.30
   5  10   3   51.49    7.20
   5  10   3   50.59    8.60
  -5  10  -3   52.99    7.50
   5  10   3   58.79    8.70
  -5  10  -3   47.90    7.50
  -5 -10  -3   54.89    6.80
   5  10   4   14.30    6.20
  -5  10  -4   29.00    6.30
  -5  10  -4   36.20    6.80
   5  10   4   12.70    4.90
  -5 -10  -4   19.90    5.70
  -5  10  -5  194.98   13.90
  -5  10  -5  199.78   13.20
   5  10   5  192.18   14.40
   5  10   5  163.48   14.40
   5  10   5  189.08   12.60
   5  10   5  174.88   12.50
  -5 -10  -5  179.78   11.70
   5  10   6   15.50    5.40
   5  10   6   24.50    6.40
   5  10   6   12.80    5.70
   5  10   6   15.20    4.60
  -5  10  -6   13.50    5.50
  -5  10  -6   24.90    6.10
  -5 -10  -6   13.70    4.80
   5  10   7   54.89    7.40
   5  10   7   77.09    7.30
  -5  10  -7   79.79    9.30
   5  10   7   80.19    8.60
   5  10   7   54.59    7.30
  -5  10  -7   83.59    9.30
  -5 -10  -7   73.59    8.40
  -5  10  -8   13.80    5.40
  -5  10  -8    4.30    6.10
   5  10   8   15.20    5.40
   5  10   8    3.10    4.50
  -5 -10  -8    5.00    4.50
  -5  10  -9    3.00    4.70
   5  10   9   -0.50    4.00
  -5  10  -9    3.00    7.10
   5  10   9    7.60    4.10
  -5 -10  -9   10.50    4.40
   5  10  10    4.70    3.80
   5  10  10    0.50    3.20
  -5  10 -10   10.30    4.80
  -5 -10 -10   -3.30    4.10
   5  10  11   -0.90    3.00
   5  10  11    6.80    3.30
  -5  10 -11   13.10    5.20
  -5 -10 -11    1.30    3.80
  -5  11  11    0.40    4.60
   5  11 -11    9.60    4.50
   5 -11 -11    3.50    3.90
  -5  11  10   33.30    5.30
   5  11 -10   38.70    5.70
  -5  11  10   36.10    4.90
   5 -11 -10   30.10    4.30
   5  11  -9   10.60    4.50
  -5  11   9   24.20    5.00
  -5  11   9   14.50    4.40
   5  11  -9   14.30    5.10
   5 -11  -9   16.70    4.60
   5  11  -8   70.49    8.40
  -5  11   8   67.19    9.50
  -5  11   8   57.09    7.00
  -5  11   8   55.39    8.10
  -5  11   8   51.39    5.30
   5  11  -8   47.90    7.00
  -5  11   8   38.70    6.90
   5 -11  -8   56.39    7.10
  -5  11   7  281.17   15.40
  -5  11   7  293.27   14.50
   5  11  -7  289.17   15.60
  -5  11   7  304.97   16.60
   5  11  -7  290.37   15.80
   5 -11  -7  277.07   14.90
  -5  11   6  105.69   10.90
   5  11  -6  124.59   11.00
   5  11  -6  115.09   10.90
  -5  11   6  109.39   10.30
  -5  11   6   91.39    9.20
   5 -11  -6   99.39    9.70
  -5  11   5    8.40    6.40
   5  11  -5    7.00    4.90
   5  11  -5    6.80    4.50
   5 -11  -5   17.50    5.40
   5  11  -4  115.09   11.30
  -5  11   4  142.59   11.30
  -5  11   4  130.29   12.70
   5  11  -4  137.29   11.40
   5  11  -4  108.49   17.90
  -5  11   4  131.49   11.20
   5 -11  -4  118.19   10.00
   5  11  -3   61.39   12.10
   5  11  -3   35.30    6.40
  -5  11   3   48.60    6.70
  -5  11   3   32.00    6.80
   5  11  -3   51.69    7.20
  -5  11   3   40.70    8.40
   5 -11  -3   40.20    6.10
   5  11  -2   -2.90    4.90
  -5  11   2    2.90    4.60
   5  11  -2  -10.40    8.40
  -5  11   2    4.10    5.80
   5  11  -2    3.20    4.00
  -5  11   2    5.50    6.30
   5 -11  -2    8.30    5.70
   5  11  -1   16.00    6.60
   5  11  -1   23.30    5.40
  -5  11   1   29.40    7.40
   5  11  -1    8.60    8.20
  -5  11   1   13.60    6.30
  -5  11   1   22.70    5.50
   5 -11  -1    7.40    6.10
  -5  11   0  188.68   17.50
  -5  11   0  201.88   13.60
   5  11   0  201.78   17.00
  -5  11   0  175.28   13.80
   5  11   0  188.18   12.90
   5  11   0  212.78   15.40
   5  11   1    6.60    6.10
   5  11   1   23.70    6.50
   5  11   1   15.30    4.90
  -5  11  -1   20.50    5.80
  -5  11  -1    7.20    7.80
  -5 -11  -1   15.70    6.00
  -5  11  -2   52.09   10.80
   5  11   2   38.70    8.10
  -5  11  -2   50.19    7.90
   5  11   2   42.40    7.40
  -5  11  -2   48.20    7.00
   5  11   2   44.40    6.70
  -5 -11  -2   48.40    6.40
   5  11   3  154.48   11.90
  -5  11  -3  181.68   17.20
  -5  11  -3  169.88   12.50
  -5  11  -3  172.78   13.00
   5  11   3  145.59   12.80
   5  11   3  191.78   15.10
  -5 -11  -3  157.78   11.40
   5  11   4   14.40    5.20
   5  11   4   28.40    6.50
  -5  11  -4   20.20    5.90
  -5  11  -4   22.80    5.90
  -5 -11  -4   17.80    5.30
   5  11   5  105.69   12.10
  -5  11  -5  109.39   10.70
  -5  11  -5   96.89   10.40
   5  11   5  108.99   13.20
  -5 -11  -5  100.19    9.60
   5  11   6  166.68   11.00
  -5  11  -6  163.78   12.40
   5  11   6  153.88   12.80
   5  11   6  127.79   12.50
   5  11   6  167.78   13.00
  -5  11  -6  163.88   12.60
  -5 -11  -6  181.48   11.40
  -5  11  -7    9.70    5.40
  -5  11  -7    1.30    4.20
   5  11   7    2.30    5.20
   5  11   7   -4.60    4.90
   5  11   7   -0.10    3.10
   5  11   7   -5.60    4.90
  -5 -11  -7    1.80    4.00
  -5  11  -8   14.80    4.80
   5  11   8   14.40    4.70
  -5 -11  -8   19.90    4.90
   5  11   9   81.69    8.20
   5  11   9   68.99    7.80
  -5  11  -9   75.69    8.10
  -5  11  -9   63.39   11.70
  -5 -11  -9   86.29    7.70
   5  11  10   12.00    3.90
  -5  11 -10    7.70    4.60
   5  11  10   19.50    4.70
  -5 -11 -10    8.00    3.40
   5  11  11   13.70    3.60
  -5 -11 -11   12.70    4.30
  -5  12  10   24.00    4.20
   5  12 -10   38.00    5.20
   5 -12 -10   26.90    4.70
   5  12  -9  122.19    9.20
  -5  12   9  136.09    9.30
   5 -12  -9  114.29    8.20
   5  12  -8   -1.80    3.70
   5  12  -8   -5.80    3.60
  -5  12   8    5.90    5.40
   5 -12  -8    2.60    3.90
  -5  12   7   71.49    8.80
  -5  12   7   71.49    8.50
   5  12  -7   88.19    9.40
  -5  12   7   93.09    7.70
   5  12  -7   76.39    8.40
   5 -12  -7   89.59    8.60
  -5  12   6    5.70    4.00
   5  12  -6   -0.50    4.10
   5  12  -6    3.40    5.60
  -5  12   6    1.90    4.50
   5 -12  -6   -1.50    3.80
  -5  12   5   86.79    9.80
   5  12  -5   86.29    9.90
  -5  12   5   76.69    9.30
   5  12  -5   74.69    8.90
   5 -12  -5   71.59    8.20
   5  12  -4    3.20    4.90
   5  12  -4    4.00    4.20
  -5  12   4    1.90    5.20
  -5  12   4   12.50    6.50
   5  12  -4  -15.70   13.40
  -5  12   4    0.60    4.90
   5 -12  -4    4.40    4.40
   5  12  -3  100.09   14.40
  -5  12   3   95.29    9.60
   5  12  -3   92.39    9.60
  -5  12   3   71.99   10.00
   5  12  -3   91.19   10.30
  -5  12   3   94.29   11.40
   5 -12  -3   81.09    8.50
   5  12  -2   80.09    9.50
  -5  12   2   83.59    9.00
  -5  12   2   84.89   11.50
   5  12  -2   74.29   12.10
   5  12  -2   91.79    9.30
  -5  12   2   75.59   12.00
   5 -12  -2   68.29    8.10
   5  12  -1    0.70    7.80
   5  12  -1   -1.60    3.30
   5  12  -1    2.90    7.00
  -5  12   1    0.20    4.20
  -5  12   1    0.00    6.80
  -5  12   1    3.00    6.50
   5  12   0   14.80    4.90
   5  12   0    4.80    7.60
  -5  12   0   30.10    8.20
  -5  12   0   -0.40    7.70
   5  12   0   18.30    7.60
  -5  12   0   14.10    4.80
   5  12   1  143.09   14.80
  -5  12  -1  144.49   11.80
   5  12   1  138.69   13.30
  -5  12  -1  116.09   13.30
  -5  12  -1  136.39   12.30
   5  12   1  149.49   10.90
  -5 -12  -1  115.59   13.10
  -5  12  -2   -9.60    7.80
   5  12   2    1.10    5.60
  -5  12  -2   -0.90    3.80
  -5  12  -2    1.60    5.00
   5  12   2    4.80    5.70
   5  12   2    8.10    4.80
  -5 -12  -2   -0.30    5.20
  -5  12  -3    8.00    4.30
  -5  12  -3    6.80    4.70
   5  12   3   -1.80    6.50
   5  12   3    7.10    5.60
   5  12   3    9.90    6.00
  -5 -12  -3    3.50    4.70
  -5  12  -4   -1.10    4.10
  -5  12  -4    3.50    4.60
   5  12   4   -2.40    3.90
   5  12   4   -2.20    5.20
  -5 -12  -4    1.80    4.10
  -5  12  -5   51.49    7.40
  -5  12  -5   60.19    8.00
   5  12   5   58.69    8.90
   5  12   5   68.19    8.50
  -5 -12  -5   77.39    8.90
  -5  12  -6   25.20    5.60
  -5  12  -6   27.20    6.40
   5  12   6   27.30    8.30
   5  12   6   27.00    5.10
   5  12   6   34.70    6.80
  -5 -12  -6   26.80    6.10
  -5  12  -7  230.38   13.30
   5  12   7  231.98   13.70
  -5  12  -7  220.38   13.70
   5  12   7  225.48   13.70
  -5 -12  -7  251.87   12.80
   5  12   8   -0.80    5.10
  -5  12  -8    7.40    4.50
  -5  12  -8    0.90    4.40
  -5 -12  -8    6.30    3.90
  -5  12  -9    2.00    4.20
  -5  12  -9  -11.10    5.80
   5  12   9   -8.30    4.20
  -5 -12  -9    2.90    3.40
  -5 -12 -10   -4.90    4.30
  -5  13   9    2.20    5.10
   5 -13  -9    0.10    4.10
  -5  13   8   11.40    4.00
   5  13  -8    4.00    3.70
   5  13  -8   -1.70    4.30
   5 -13  -8    2.30    3.80
  -5  13   7   24.70    5.10
  -5  13   7   37.30    5.70
   5  13  -7   32.20    5.10
  -5  13   7   32.90    4.20
   5  13  -7   30.00    5.60
   5 -13  -7   35.00    5.20
  -5  13   6   13.00    4.60
  -5  13   6    7.40    4.90
   5  13  -6   10.00    4.90
   5  13  -6   10.40    4.40
   5 -13  -6    7.50    4.30
   5  13  -5  114.39    9.80
  -5  13   5  107.49   11.50
   5  13  -5   99.59   10.10
  -5  13   5  110.39   10.00
   5 -13  -5   96.59    9.80
  -5  13   4   -3.50    5.00
   5  13  -4    4.40    3.70
   5  13  -4    9.20    5.70
   5  13  -4   -1.90   13.60
  -5  13   4   -1.90    4.60
   5 -13  -4    7.00    5.40
   5  13  -3   -1.70   10.10
   5  13  -3    6.40    7.50
  -5  13   3    3.40    5.20
  -5  13   3    1.00    4.20
  -5  13   3    7.40    5.70
   5  13  -3   11.80    4.90
   5 -13  -3    2.30    6.50
  -5  13   2   15.70    6.60
   5  13  -2    6.50    8.30
   5  13  -2  -21.20   14.30
  -5  13   2   14.70    4.70
  -5  13   2    9.50    5.50
   5  13  -2   17.80    4.80
  -5  13   1   -7.00    5.10
  -5  13   1   -1.10    3.90
   5  13  -1   -7.30    6.80
  -5  13   1  -12.60    7.60
   5  13  -1    0.70    4.00
  -5  13   0   33.60    6.20
   5  13   0   33.70    6.30
   5  13   0   32.40    8.00
  -5  13   0   38.30    8.20
   5  13   0   32.20    8.60
  -5  13  -1  105.09    9.90
   5  13   1   91.19    9.20
   5  13   1   79.99   10.20
   5  13   1   85.59   11.30
  -5  13  -1   85.39   11.70
  -5  13  -2   -1.40    3.80
  -5  13  -2    7.10    6.00
   5  13   2    6.80    5.90
   5  13   2   -1.30    5.20
   5  13   2   -1.40    4.30
  -5  13  -2   15.50    8.70
  -5  13  -3    5.10    5.60
  -5  13  -3    9.30   11.70
  -5  13  -3    7.90    4.40
   5  13   3    2.00    5.70
   5  13   3    7.30    5.70
   5  13   3    9.00    5.30
  -5 -13  -3   15.00    7.30
  -5  13  -4   18.00    5.20
   5  13   4   27.20    6.00
   5  13   4   26.30    6.80
  -5  13  -4   20.20    5.70
   5  13   5   23.10    5.40
  -5  13  -5   28.60    5.40
   5  13   5   29.30    6.70
  -5  13  -5   18.80    5.40
   5  13   6    0.90    4.70
  -5  13  -6   -1.90    3.80
   5  13   6    1.60    3.90
  -5  13  -6    0.40    4.50
  -5  13  -7  122.89    9.40
  -5  13  -7  119.79    9.50
  -5  13  -8    9.30    4.20
  -5  13  -8    8.00    4.10
  -5  13  -9    9.00    7.20
  -5 -13  -9   31.20    7.80
   5  14  -8   25.40    3.90
  -5  14   8   16.80    3.50
  -5  14   7   -2.60    3.20
   5  14  -7   -3.00    4.90
  -5  14   7    0.70    3.40
   5  14  -7    0.30    2.90
  -5  14   6   -1.40    2.90
   5  14  -6   -1.80    5.20
  -5  14   6    2.30    3.80
  -5  14   6    1.10    3.60
   5  14  -6   -0.40    3.10
   5 -14  -6  -20.60    6.80
   5  14  -5  167.28   13.30
  -5  14   5  134.79   16.10
   5  14  -5  141.89   14.00
  -5  14   5  147.79   10.50
  -5  14   5  148.39   10.40
   5 -14  -5  131.79   13.20
  -5  14   4   22.30    6.00
   5  14  -4   37.60   14.30
  -5  14   4   11.60    4.80
   5  14  -4   17.60    4.50
  -5  14   3  123.69   11.20
  -5  14   3   97.19   11.70
  -5  14   3   89.89    8.70
   5  14  -3  105.39    9.20
   5  14  -3  113.99   13.80
  -5  14   2   29.90    7.20
  -5  14   2   34.90    5.60
  -5  14   2   30.60    6.70
   5  14  -2   45.40    9.70
   5  14  -2   26.30    5.60
   5  14  -1    6.30    3.90
  -5  14   1   -7.30    7.60
  -5  14   1   -6.50    5.70
  -5  14   1    3.10    3.80
   5  14  -1   -7.80    6.70
  -5  14   0   85.59   10.90
  -5  14   0   71.29    8.30
   5  14   0   74.89    9.80
   5  14   0   75.89   11.70
   5  14   0   67.09    8.00
  -5  14  -1    8.20    4.20
  -5  14  -1    6.10    6.80
   5  14   1   12.30    4.20
   5  14   1   12.20    7.30
   5  14   1    6.50    6.10
  -5  14  -2   35.30   13.00
   5  14   2   59.29   10.40
  -5  14  -2   40.50    6.30
   5  14   2   48.20    6.40
   5  14   2   59.79    9.20
  -5  14  -3   28.50   11.40
  -5  14  -3   16.30    4.70
   5  14   3   11.60    5.60
  -5  14  -3    5.10    6.40
   5  14   3   12.10    5.70
   5  14   4    5.40    4.70
  -5  14  -4   11.10    4.60
  -5  14  -4   -2.90    5.10
   5  14   4    6.30    4.20
   5  14   5   31.90    8.40
   5  14   5   35.30    5.20
  -5  14  -5   26.40    5.20
  -5  14  -5   23.30    5.70
  -5 -14  -5   28.70    6.70
   5  14   6    9.50    3.50
  -5  14  -6   10.10    4.40
   5  14   6   14.50    4.90
  -5 -14  -6    1.00    4.90
  -5  14  -7   59.79    7.90
  -5  14  -7   48.20    6.10
  -5 -14  -7   56.19    6.20
   5  15  -6    3.80    3.20
  -5  15   6    3.70    3.90
   5  15  -5  133.69    8.20
  -5  15   5  118.79    8.50
  -5  15   5  119.69    9.30
   5  15  -4    3.40    3.10
  -5  15   4   -4.30    3.60
  -5  15   4    8.30    4.50
  -5  15   4    1.60    3.70
  -5  15   3   39.50    8.00
  -5  15   3   58.49    7.50
   5  15  -3   61.89    6.70
  -5  15   3   55.19    9.80
  -5  15   2   11.00    6.40
  -5  15   2   -2.30    4.80
  -5  15   2  -17.00    7.30
   5  15  -2    4.40    3.50
   5  15  -2    5.20    7.20
  -5  15   2    0.90    3.90
   5  15  -1  169.18   11.30
  -5  15   1  134.39   12.50
   5  15  -1  125.69   14.20
  -5  15   1  167.08    9.60
   5  15   0  137.59   13.40
  -5  15   0  156.48   12.20
  -5  15   0  161.98   13.70
   5  15   0  140.69    9.40
   5  15   1   13.60    8.80
  -5  15  -1   11.50    6.50
   5  15   1   12.50    4.70
   5  15   2   47.90    7.90
  -5  15  -2   41.80    6.30
   5  15   2   36.90    7.90
  -5  15  -2   59.29    9.40
  -5  15  -3   -1.30    2.80
   5  15   3   -5.20    4.90
   5  15   3   -6.10    4.50
  -5  15  -3   17.10   19.20
  -5  15  -4    6.30    2.90
   5  15   4    3.10    5.50
   5  15   4    0.60    4.00
  -5  15  -5   -1.80    2.70
   5  15   5    3.40    3.90
  -5  15  -6    2.10    2.60
   5  16  -4    1.70    3.00
  -5  16   4   -0.70    4.10
   5  16  -3  258.97   11.40
  -5  16   3  263.07   13.20
   5  16  -2   29.60    4.20
   5  16  -2   27.40    7.70
  -5  16   2   28.20    5.50
  -5  16   1    4.00    4.40
   5  16  -1   -4.20    8.00
   5  16  -1   -1.90    3.00
   5  16   0   75.29    8.30
  -5  16   0   68.09    7.70
   5  16   0   58.29    6.40
  -5  16   0   84.89    6.40
   5  16   1   32.60    6.20
  -5  16  -1   23.30    3.90
  -5  16  -1   24.30    6.20
   5  16   2   -6.90    3.80
  -5  16  -2   15.30   13.70
  -5  16  -2    2.50    2.70
   5  16   3    0.50    3.70
  -5  16  -3    3.10    2.60
   5  16   4    3.10    3.90
  -5  16  -4    1.40    2.70
  -6   0  14   15.40    4.90
   6   0 -13   -1.80    7.10
  -6   0  13   -2.50    3.60
  -6   0  12    9.50    4.90
   6   0 -12    6.30    6.70
   6   0 -11    6.50    6.30
  -6   0  11   -3.60    4.00
   6   0 -10    3.20    5.30
  -6   0  10    1.10    4.70
  -6   0   9    0.60    4.90
   6   0  -9    1.60    5.30
  -6   0   8  261.27   10.90
   6   0  -8  279.37   14.40
  -6   0   8  279.97    9.80
  -6   0   7  -57.89   30.70
  -6   0   7   -5.60    6.10
   6   0  -7   -5.90    4.70
  -6   0   7   -4.40    3.80
   6   0  -7   25.50   37.70
   6   0  -6   96.09    8.80
   6   0  -6  122.29   22.50
   6   0  -5    9.60   17.50
  -6   0   5   -1.90   11.60
   6   0  -5   -2.70    4.20
  -6   0   4 1107.29   46.40
   6   0  -4 1155.38   48.80
   6   0  -3   19.30    9.90
  -6   0   2   17.50    7.30
   6   0  -1   -9.70    7.10
  -6   0   1    6.10    7.30
  -6   0   0  547.95   27.60
   6   0   0  561.84   28.40
   6   0   1   12.40    7.90
  -6   0  -1    5.10    7.80
   6   0   1   -1.70    5.80
   6   0   2   11.70    3.40
   6   0   2   10.80    7.80
  -6   0  -2    0.60    7.20
   6   0   3   -8.10    7.70
   6   0   3   -2.20    3.00
  -6   0  -3   -1.20    7.40
  -6   0  -4   35.80   10.00
   6   0   4   45.50    5.50
   6   0   5    3.00    9.90
   6   0   5   -1.60    2.50
  -6   0  -5    6.10    9.90
   6   0   6   83.09    4.70
   6   0   7   -0.60    4.60
   6   0   8   82.79   10.00
   6   0   8   74.89    8.50
   6   0   9    7.70    6.10
   6   0   9   -3.20    4.50
   6   0  10   -0.10    5.30
   6   0  10    0.70    4.30
   6   0  11    0.90    4.80
   6   0  11   -4.00    3.80
   6   0  12   38.70    7.30
   6   0  12   30.80    5.60
   6   0  13    5.90    4.30
   6   0  13   -3.20    3.80
   6   0  14    3.00    4.10
  -6   1  14  150.98    8.50
   6   1 -13   -9.30    7.10
  -6   1  13    2.40    3.50
   6  -1 -13    1.80    6.50
  -6  -1  13   -2.10    4.30
   6   1 -12    9.70    6.50
  -6   1  12    4.90    4.20
   6  -1 -12   -4.30    6.10
  -6  -1  12    0.60    4.40
   6   1 -11   65.89    8.70
  -6   1  11   50.69    7.10
  -6  -1  11   67.39    8.30
   6   1 -10  409.76   18.40
  -6   1  10  417.66   20.00
  -6  -1  10  436.96   20.10
   6  -1 -10  368.06   18.20
  -6   1   9    5.10    4.90
   6   1  -9   -1.10    5.10
  -6   1   9    6.10    7.60
   6  -1  -9   17.90    5.80
  -6  -1   9    8.90    5.10
  -6   1   8   89.59    5.30
  -6   1   8   67.19   10.60
   6   1  -8   83.69    9.80
  -6   1   8   88.69    4.90
   6  -1  -8   87.69    9.80
  -6  -1   8   89.39    4.60
   6   1  -7   45.60    6.50
  -6   1   7   52.19    7.30
  -6  -1   7   45.30    7.40
   6  -1  -7   49.00    6.60
   6   1  -6   99.59   23.30
   6   1  -6  107.79    9.20
   6  -1  -6  143.59   23.50
   6  -1  -6   94.79    8.90
   6   1  -5   40.80    5.80
   6   1  -5   25.60   18.00
  -6  -1   5   48.00   13.30
   6  -1  -5   43.70    5.70
  -6   1   4   54.09   12.10
   6   1  -4   45.00   13.00
   6  -1  -4   81.19   14.70
  -6  -1   4   51.49   11.90
  -6   1   3  150.68   16.50
   6   1  -3  154.38   17.20
   6  -1  -3  130.09   15.80
  -6  -1   3  126.79   14.80
  -6  -1   2  181.98   19.30
   6  -1  -2  203.88   18.20
   6   1  -1   16.20    8.40
  -6   1   1   19.60    7.90
  -6  -1   1   28.10    8.60
   6  -1  -1    9.30    8.80
   6   1   0 1400.66   53.09
  -6   1   0 1447.56   53.09
   6  -1   0 1399.66   53.39
  -6  -1   0 1359.06   52.09
  -6   1  -1  123.59   14.50
   6   1   1  143.39   15.00
   6   1   1  120.29    7.70
  -6  -1  -1  129.09   14.50
   6  -1   1  145.49   15.60
   6  -1   1  113.49    7.70
  -6   1  -2  117.09   13.90
   6   1   2   89.19    7.10
   6   1   2   96.09   12.40
  -6  -1  -2   95.19   12.90
   6  -1   2   85.49   12.40
   6  -1   2   89.29    6.90
   6   1   3  565.14   28.20
   6   1   3  579.74   20.00
  -6   1  -3  546.55   27.80
  -6  -1  -3  550.64   28.00
   6  -1   3  528.15   28.10
   6  -1   3  563.84   20.00
  -6   1  -4    7.90    8.60
   6   1   4    3.50    9.10
   6   1   4    2.60    2.50
   6  -1   4    3.50    2.70
  -6  -1  -4   23.20    9.60
  -6   1  -5   51.89   11.30
   6   1   5   21.80    3.40
   6   1   5   21.40   10.70
   6  -1   5   -2.50   10.90
  -6  -1  -5   13.70   10.90
   6  -1   5   26.70    3.80
   6   1   6  129.29   12.20
   6   1   6  144.49    6.50
  -6   1  -6  132.29   16.40
   6   1   7    4.10    4.20
   6   1   7    3.00    4.00
   6  -1   7    5.50    4.60
   6  -1   7    7.30    4.90
   6   1   8   11.30    4.90
   6   1   8   18.50    5.50
   6  -1   8   18.90    5.40
   6  -1   8   18.50    6.00
   6   1   9  121.49   10.70
   6   1   9  107.19   11.10
   6  -1   9  109.69   10.60
   6  -1   9  126.19   11.70
   6   1  10  501.15   23.20
   6   1  10  508.15   22.00
   6  -1  10  507.95   23.60
   6  -1  10  481.05   21.30
   6   1  11   39.60    6.90
   6   1  11   38.80    6.20
   6  -1  11   39.00    6.80
   6  -1  11   47.10    6.90
   6   1  12   12.20    5.30
   6   1  12    9.70    4.50
   6  -1  12    3.80    4.60
   6  -1  12   10.20    4.90
   6   1  13   -1.60    3.80
   6   1  13    7.40    4.10
   6  -1  13    0.70    4.50
   6  -1  13   -0.60    3.90
   6   1  14  127.89    7.50
   6   1  14  113.39    8.80
   6  -1  14   98.49    7.70
  -6   2  14   74.19    6.90
  -6   2  13    0.60    3.40
   6   2 -13    2.00    7.10
   6  -2 -13    6.40    6.40
   6   2 -12  493.65   21.10
  -6   2  12  493.55   21.40
  -6  -2  12  465.25   20.00
   6  -2 -12  512.55   20.90
   6   2 -11   71.89    8.50
  -6   2  11   60.99    8.00
  -6   2  11   59.59    8.70
   6  -2 -11   67.49    8.50
  -6  -2  11   57.29    8.20
   6   2 -10  152.38   12.30
  -6   2  10  160.88   14.40
  -6   2  10  166.78   12.70
  -6  -2  10  163.98   13.00
   6  -2 -10  177.18   12.20
  -6   2   9   59.89    7.90
  -6   2   9   63.39    9.70
   6   2  -9   66.59    7.70
  -6  -2   9   54.79    8.10
   6  -2  -9   57.49    7.10
   6   2  -8   46.20    6.50
  -6   2   8   41.30    4.10
  -6   2   8   36.30    4.60
   6  -2  -8   43.60    6.50
  -6  -2   8   37.70    3.70
   6   2  -7    0.30    4.50
  -6   2   7    1.90    5.90
  -6  -2   7   -0.20    6.00
   6  -2  -7   -1.10    4.50
  -6  -2   7   -5.50    4.50
  -6   2   6  -17.80   18.10
   6   2  -6    3.70    4.50
   6   2  -6  -10.10   21.70
   6  -2  -6    4.30    4.30
  -6  -2   6  -17.10   18.30
   6  -2  -6   -0.30   22.50
   6   2  -5   28.50   25.40
   6   2  -5   53.49    6.50
   6  -2  -5   42.90    5.60
   6  -2  -5   59.39   18.10
   6   2  -4   13.10    4.30
   6   2  -4    3.10   11.40
  -6  -2   4    5.20   10.60
   6  -2  -4   -3.40   12.30
   6   2  -3   -6.20    9.00
  -6   2   3   -1.20    8.80
   6  -2  -3   11.30   10.50
  -6  -2   3    2.00    8.60
  -6   2   2  122.19   15.60
   6   2  -2  101.69   14.30
  -6  -2   2  112.59   14.70
   6  -2  -2   83.89   13.20
   6   2  -1  151.88   16.50
  -6   2   1  170.08   17.10
  -6  -2   1  159.58   16.80
   6  -2  -1  187.48   17.40
   6   2   0   53.79   10.10
  -6   2   0   64.69   11.70
  -6  -2   0   59.89   11.50
   6  -2   0   51.69   11.50
   6   2   1  223.08   18.00
  -6   2  -1  227.08   18.50
   6   2   1  205.58   10.80
   6  -2   1  224.78   11.50
   6  -2   1  227.28   18.30
  -6  -2  -1  253.37   19.10
   6   2   2  638.64   22.30
  -6   2  -2  593.94   30.40
   6   2   2  651.63   30.90
  -6  -2  -2  657.53   30.80
   6  -2   2  614.44   22.60
   6  -2   2  623.54   31.30
   6   2   3   21.50    9.20
   6   2   3   27.20    4.10
  -6   2  -3   33.60   10.50
  -6  -2  -3   17.30    9.40
   6  -2   3   19.90    4.10
   6  -2   3   19.90    9.50
   6   2   4  345.67   14.20
   6   2   4  372.96   23.90
  -6   2  -4  319.17   22.30
   6  -2   4  348.27   14.80
   6  -2   4  300.57   22.90
  -6  -2  -4  357.76   24.00
   6   2   5   44.80    5.00
  -6   2  -5   60.99   15.60
   6   2   5   55.59   13.40
  -6  -2  -5   28.20   20.30
  -6   2  -6   23.50    8.90
   6   2   6   40.80    4.10
  -6   2  -6   22.50   17.60
   6   2   6   32.50    6.20
   6   2   6   38.80    5.50
  -6  -2  -6   37.40    7.10
   6  -2   6   41.90    6.80
   6   2   7    2.40    4.30
   6   2   7   -0.90    4.40
  -6  -2  -7   21.70    7.50
   6  -2   7    2.30    5.00
   6  -2   7    3.00    5.60
   6   2   8   62.79    8.30
   6   2   8   78.29    9.00
   6  -2   8   71.69    8.80
   6  -2   8   53.29    8.40
   6   2   9  226.88   15.20
   6   2   9  282.07   15.30
   6  -2   9  274.27   16.30
   6  -2   9  262.07   14.90
   6   2  10    8.70    5.80
   6   2  10    7.50    4.80
   6  -2  10    3.80    5.10
   6  -2  10   24.10    5.80
   6   2  11  135.59   11.50
   6   2  11  133.09   10.70
   6  -2  11  141.39   11.70
   6  -2  11  131.89   11.40
   6   2  12  534.95   21.60
   6   2  12  532.65   23.30
   6  -2  12  523.95   22.50
   6   2  13    2.40    3.10
   6   2  13    7.20    3.90
   6  -2  13    4.10    4.20
   6   2  14   13.60    3.50
   6   2  14   14.60    3.60
  -6   3  14   19.10    4.90
   6   3 -13   11.30    7.20
  -6   3  13   13.10    3.80
   6  -3 -13   14.30    6.00
   6   3 -12   15.40    6.60
  -6   3  12   22.30    5.40
   6  -3 -12   23.30    6.10
   6   3 -11   12.00    6.90
  -6   3  11   21.40    5.40
  -6   3  11   23.20    6.70
   6  -3 -11   17.90    5.90
  -6   3  10  455.95   21.90
   6   3 -10  477.25   20.70
  -6   3  10  474.75   22.50
   6  -3 -10  490.25   20.40
  -6  -3  10  474.35   21.60
   6   3  -9  303.87   15.80
  -6   3   9  315.07   17.70
  -6   3   9  309.87   17.80
  -6  -3   9  292.37   17.10
   6  -3  -9  318.77   15.50
   6   3  -8   77.19    8.20
  -6   3   8   83.49    5.60
  -6   3   8   70.19    5.90
   6  -3  -8   72.39    7.90
  -6   3   7  390.06   18.30
   6   3  -7  349.87   18.80
  -6   3   7  385.76   15.30
   6  -3  -7  385.36   17.00
  -6  -3   7  356.16   18.90
  -6   3   6   70.69    8.30
  -6   3   6   49.90   23.00
   6   3  -6   79.59   27.80
   6   3  -6   69.59    7.30
   6  -3  -6   79.99    8.20
   6   3  -5   72.69    7.60
   6  -3  -5   52.59   19.10
   6  -3  -5   60.09    6.50
   6   3  -4   41.90   13.20
  -6   3   4   19.60   14.40
   6   3  -4   36.00    6.90
   6  -3  -4   34.80    5.30
   6  -3  -4   16.40   16.40
  -6   3   3  337.77   24.40
   6   3  -3  301.27   24.40
   6   3  -3  292.07   13.10
   6  -3  -3  303.87   26.40
  -6  -3   3  319.37   23.40
   6  -3  -3  293.67   13.10
  -6   3   2  678.63   34.80
   6   3  -2  776.72   36.70
  -6  -3   2  705.23   34.80
   6  -3  -2  686.53   36.20
  -6   3   1   95.29   14.10
   6   3  -1  110.29   15.00
  -6  -3   1   93.09   13.40
   6  -3  -1  142.19   18.10
   6   3   0 1443.66   55.49
  -6   3   0 1405.36   55.99
  -6  -3   0 1412.36   55.49
   6  -3   0 1428.36   57.09
   6   3   1  901.51   32.30
   6   3   1  971.50   41.40
  -6  -3  -1  923.91   41.10
   6   3   2   64.59   12.50
  -6   3  -2   57.99   13.00
   6   3   2   60.59    6.50
   6  -3   2   57.79    7.10
  -6  -3  -2   53.39   12.40
   6  -3   2   54.69   14.00
   6   3   3  453.95   26.90
   6   3   3  456.05   17.50
  -6   3  -3  415.16   26.60
  -6  -3  -3  458.15   28.40
   6  -3   3  467.35   28.20
   6  -3   3  479.35   18.20
  -6   3  -4   68.89   14.10
   6   3   4   87.09    7.10
   6   3   4   83.29   14.50
   6  -3   4   78.29   15.00
   6  -3   4   90.89    7.50
  -6  -3  -4  103.59   15.40
  -6  -3  -4   99.49    8.20
  -6   3  -5   30.10    5.70
   6   3   5   29.90    4.00
  -6   3  -5   22.30   14.90
  -6  -3  -5   28.00    6.80
   6   3   6  189.68   12.80
   6   3   6  195.58    8.70
  -6   3  -6  158.28   11.90
  -6   3  -6  160.38   26.50
  -6  -3  -6  178.68   11.80
   6   3   7  259.47   14.20
   6   3   7  236.58   14.50
  -6   3  -7  257.97   14.70
   6  -3   7  284.07   15.80
  -6  -3  -7  238.68   14.00
   6  -3   7  212.58   15.30
   6   3   8    0.70    4.00
   6   3   8    5.40    4.70
  -6   3  -8    9.40    7.80
   6  -3   8   -0.70    5.00
   6  -3   8    3.20    7.00
  -6  -3  -8  -14.80    6.70
   6   3   9  134.59   11.00
   6   3   9  135.69   11.40
  -6  -3  -9  110.89   12.70
   6  -3   9  130.99   13.20
   6  -3   9  127.79   12.00
   6   3  10  470.15   22.40
   6   3  10  458.15   21.10
   6  -3  10  449.16   21.40
  -6  -3 -10  468.65   20.70
   6   3  11    2.10    3.60
   6   3  11   -1.00    4.00
   6  -3  11    1.60    7.10
   6  -3  11   -3.70    4.70
   6   3  12    9.80    4.60
   6   3  12   15.60    4.60
   6  -3  12    3.90    4.70
   6   3  13   23.20    4.30
   6   3  13   23.50    4.90
   6  -3  13   30.10    5.30
   6   3  14    7.40    4.70
   6   3  14    7.40    3.10
  -6   4  14   35.00    4.20
  -6   4  13   17.40    4.30
  -6   4  13    8.50    5.90
   6   4 -13   24.80    6.60
   6  -4 -13   -3.80    5.70
  -6   4  12   77.69   13.20
   6   4 -12   54.59    7.20
  -6   4  12   71.59    8.10
   6  -4 -12   61.89    7.10
  -6   4  11  117.19   10.80
  -6   4  11  101.79   10.90
   6   4 -10    2.90    5.30
  -6   4  10   -0.40    5.30
  -6   4  10    0.10    4.20
   6  -4 -10    0.30    4.90
  -6   4   9   -0.20    4.90
  -6   4   9    3.00    5.20
   6   4  -9    6.70    5.90
  -6  -4   9   13.80    9.60
   6  -4  -9    0.30    5.00
  -6   4   8  125.29   11.10
  -6   4   8  119.39   11.80
  -6   4   8  130.09    7.50
   6   4  -8  148.99   10.90
  -6  -4   8   92.19   11.80
   6  -4  -8  137.29   10.50
   6   4  -7   40.50    6.00
  -6   4   7   54.09    7.50
  -6   4   7   32.80    5.00
   6   4  -7   35.30    8.50
   6  -4  -7   26.00   11.80
   6  -4  -7   40.40    6.10
   6   4  -6  177.88   10.70
  -6   4   6  143.29   17.00
  -6   4   6  158.18   10.00
   6  -4  -6  168.88   11.70
  -6   4   5   20.90   19.80
   6   4  -5   20.60   24.30
  -6   4   4    5.00   15.80
   6   4  -4    7.10    4.20
   6   4  -4    2.90   15.80
   6  -4  -4   13.00    4.30
   6  -4  -4   11.70   19.40
   6   4  -3  282.07   27.10
   6   4  -3  275.87   12.70
   6  -4  -3  284.37   30.10
  -6  -4   3  273.47   25.20
   6  -4  -3  261.07   12.50
  -6   4   2 1334.87   56.99
   6   4  -2 1391.96   56.99
   6   4  -2 1334.37   43.40
   6  -4  -2 1339.57   43.00
   6  -4  -2 1429.56   59.99
  -6  -4   2 1370.36   56.59
  -6   4   1   57.79   13.00
   6   4  -1   44.30    5.40
   6   4  -1   51.69   12.20
   6  -4  -1   32.70   13.30
  -6  -4   1   72.29   14.20
   6  -4  -1   42.50    5.70
  -6   4   0   39.60    5.80
  -6   4   0   58.99   13.30
   6   4   0   49.10   12.70
   6   4   0   57.09    6.40
  -6  -4   0   20.50   11.60
   6  -4   0   48.80    6.80
   6  -4   0   57.09   14.60
   6   4   1  239.88   21.20
  -6   4  -1  295.67   24.00
   6   4   1  260.17   12.80
   6  -4   1  252.47   13.00
  -6  -4  -1  280.07   23.60
   6  -4   1  211.08   20.70
   6   4   2  445.96   17.60
  -6   4  -2  452.25   17.20
   6   4   2  459.25   28.10
  -6   4  -2  451.05   29.40
  -6  -4  -2  419.86   16.70
  -6  -4  -2  425.26   29.10
   6  -4   2  448.76   18.20
   6  -4   2  486.45   31.00
   6   4   3    6.70    3.50
   6   4   3   18.50   11.30
  -6   4  -3   24.00   11.90
  -6   4  -3   14.80    3.80
   6  -4   3   10.90    4.50
  -6  -4  -3  -18.40   11.70
  -6   4  -4   12.10    4.50
  -6   4  -4    0.20   22.60
   6   4   4   -1.60   13.30
  -6   4  -4   20.30   14.20
   6   4   4    5.60    3.50
  -6  -4  -4   16.30   15.10
  -6  -4  -4    7.90    4.20
  -6   4  -5  426.16   34.80
  -6   4  -5  394.96   17.00
   6   4   5  446.26   22.40
   6   4   5  452.35   16.70
  -6  -4  -5  409.56   17.00
   6   4   6  182.28   12.70
   6   4   6  181.38    9.00
   6   4   6  179.58   11.90
  -6   4  -6  188.48   11.40
   6   4   6  185.58   14.70
  -6  -4  -6  183.68   11.30
   6   4   7   -1.20    4.20
   6   4   7    0.10    2.00
  -6   4  -7   -7.80    6.10
   6   4   7    1.80    4.60
   6   4   7   -1.40    1.90
   6  -4   7    2.10    4.90
  -6  -4  -7    4.80    5.50
  -6   4  -8   -1.10    6.40
   6   4   8   14.50    4.30
   6   4   8    4.00    5.00
  -6  -4  -8    6.70    6.30
   6  -4   8   14.90    8.90
   6   4   9  123.09   11.50
   6   4   9  118.99   10.30
   6  -4   9  101.69   11.90
   6   4  10   55.19    7.40
   6   4  10   47.40    8.00
  -6   4 -10   56.39    9.30
  -6  -4 -10   65.39    8.70
   6  -4  10   52.09    7.80
   6   4  11   89.29    9.00
   6   4  11   85.29    9.90
   6  -4  11   84.19    9.90
  -6  -4 -11   76.69   10.50
   6   4  12  285.87   14.50
   6   4  12  300.57   15.60
   6  -4  12  292.37   15.40
   6   4  13   14.80    3.80
   6   4  13   18.80    4.40
   6  -4  13   20.90    6.40
   6   4  14  137.79    7.50
   6   4  14  134.89    7.70
  -6   5  13   77.09    7.20
   6   5 -13   71.49   13.00
  -6   5  13   83.49    8.10
   6  -5 -13   78.89    8.90
  -6   5  12   45.10    6.60
   6   5 -12   36.10    6.70
  -6   5  12   40.80    6.00
   6  -5 -12   44.90    6.50
  -6   5  11   -0.30    4.40
   6   5 -11   -4.80    5.10
  -6   5  11   -1.40    3.70
   6  -5 -11   -2.90    4.70
  -6   5  10  199.38   18.50
  -6   5  10  267.27   18.60
   6   5 -10  248.58   14.20
   6  -5 -10  222.98   13.60
   6   5  -9   -5.10    5.10
  -6   5   9    4.70    4.60
   6  -5  -9    2.50    4.70
  -6   5   8   28.60    6.60
   6   5  -8   21.80    8.10
  -6   5   8   17.20    6.00
  -6   5   8   22.50    3.80
   6   5  -8   23.20    6.30
   6  -5  -8   17.70    5.10
  -6   5   7    5.60    3.30
   6   5  -7    0.30    6.80
  -6   5   7    2.20    5.00
   6   5  -7    9.00    4.60
   6  -5  -7    7.90    4.40
   6   5  -6   92.99    9.90
   6   5  -6   98.69    8.90
  -6   5   6  108.79    8.70
  -6   5   6   97.79   10.00
   6  -5  -6   88.59    8.60
  -6   5   5   11.60    5.90
   6   5  -5   13.90    4.40
  -6   5   5   14.90    5.00
   6  -5  -5   16.80    5.00
  -6   5   4  -33.50   19.50
   6   5  -4   20.90   20.60
  -6  -5   4    1.80   20.40
   6   5  -3   73.99   18.10
   6   5  -3   66.59    7.30
  -6  -5   3   18.30   16.90
   6  -5  -3   66.79    6.90
   6   5  -2   -8.50   14.20
   6   5  -2    6.00    3.60
  -6   5   2   10.40   14.10
  -6  -5   2  -12.60   14.40
   6  -5  -2   40.10   18.00
   6  -5  -2    3.40    3.40
  -6   5   1  125.79    9.10
   6   5  -1  109.49   16.60
  -6   5   1  140.29   20.60
   6   5  -1  144.49    9.90
  -6  -5   1  144.59   19.60
   6  -5  -1  158.68   21.10
   6  -5  -1  124.39   11.50
  -6  -5   1  142.49    9.30
   6   5   0 1547.05   73.59
   6   5   0 1408.86   45.70
  -6   5   0 1477.65   62.59
   6   5   0 1416.76   55.29
   6  -5   0 1427.46   48.70
  -6  -5   0 1546.75   46.70
  -6   5  -1    2.50    3.60
  -6   5  -1    7.30   13.60
   6   5   1   -4.70   12.60
   6   5   1    8.60    3.90
  -6  -5  -1   -3.80   14.30
  -6  -5  -1    5.20    3.50
   6   5   2  446.26   18.20
  -6   5  -2  418.16   32.00
  -6   5  -2  446.26   17.40
   6   5   2  461.05   30.80
  -6  -5  -2  447.36   17.00
  -6  -5  -2  423.26   33.50
  -6   5  -3    2.20   15.30
   6   5   3   -5.00   14.60
  -6   5  -3   -0.80    3.50
   6   5   3    3.20    3.20
  -6   5  -3    1.00   15.20
  -6  -5  -3    3.10   15.50
  -6  -5  -3   -1.40    3.50
  -6   5  -4  370.86   42.30
   6   5   4  462.95   17.80
  -6   5  -4  422.46   17.60
  -6  -5  -4  440.06   17.40
   6   5   5   11.60    5.10
  -6   5  -5  -40.70   32.00
   6   5   5    5.90    5.80
   6   5   5    5.10    6.50
  -6   5  -5    6.70    4.50
   6   5   5   10.20    3.70
   6  -5   5   12.60    5.60
  -6  -5  -5    9.10    4.40
   6   5   6    0.20    5.00
   6   5   6    5.60    3.20
   6   5   6    3.00    4.30
   6   5   6  -11.60    6.00
   6  -5   6    4.50    5.60
  -6  -5  -6    5.80    4.70
   6   5   7   92.59   10.40
   6   5   7  108.69    9.70
   6   5   7   80.39    6.70
  -6   5  -7   84.79    8.80
   6   5   7   90.69    6.00
   6  -5   7  103.09   11.10
  -6  -5  -7   85.79    8.60
  -6   5  -8   53.89    7.10
   6   5   8   48.30    7.50
   6   5   8   64.79    8.00
  -6  -5  -8   74.09    7.80
   6  -5   8   70.29    8.50
   6   5   9    8.40    4.20
  -6   5  -9   20.30    6.70
   6   5   9    7.30    4.90
   6  -5   9    8.20    5.90
  -6  -5  -9   16.10    5.90
  -6   5 -10  228.98   15.80
   6  -5  10  250.67   15.30
  -6  -5 -10  299.77   15.40
   6   5  11   54.39    6.90
  -6   5 -11   49.30    8.80
   6   5  11   52.09    7.10
   6  -5  11   62.29    7.60
  -6  -5 -11   74.69    9.30
   6   5  12   45.20    5.80
   6   5  12   47.80    6.10
   6  -5  12   54.49    6.90
  -6  -5 -12   62.29    8.90
   6   5  13   49.50    5.70
   6   5  13   40.60    5.30
  -6   6  13    2.10    3.90
  -6   6  13    0.60    2.80
   6  -6 -13   -7.80    5.20
  -6   6  12  228.88   12.80
   6   6 -12  214.48   14.70
   6  -6 -12  232.98   12.10
  -6   6  11  131.89   10.60
  -6   6  11  123.39   11.10
   6   6 -11  106.89   10.80
   6  -6 -11  148.99   10.20
  -6   6  10   -1.30    4.60
   6   6 -10    6.70    5.30
  -6   6  10    2.80    4.00
   6  -6 -10    7.40    4.70
   6   6  -9  482.75   22.70
   6   6  -9  509.65   21.60
  -6   6   9  480.05   22.90
   6  -6  -9  506.95   21.30
  -6   6   8   50.69    6.10
  -6   6   8   32.20    6.40
   6   6  -8   44.60    8.00
   6   6  -8   36.30    6.30
  -6   6   8   28.70    6.70
   6  -6  -8   40.30    6.70
  -6   6   7   48.80    9.10
  -6   6   7   34.40    5.60
   6   6  -7   38.20    7.40
   6   6  -7   48.90    6.90
   6  -6  -7   49.10    6.90
   6   6  -6  170.18   11.30
  -6   6   6  180.78   11.30
  -6   6   6  187.68   13.80
   6   6  -6  164.48   13.20
   6  -6  -6  177.58   11.60
   6   6  -5   75.09    7.90
  -6   6   5   77.89    9.20
  -6   6   5   66.89    7.90
   6  -6  -5   70.69    7.60
  -6   6   4   16.60    5.00
  -6   6   4   12.80    6.60
   6   6  -4   18.40    6.10
  -6   6   3   43.40   22.20
   6   6  -3   63.99   24.30
  -6   6   3   44.60   24.40
   6   6  -2   12.60   20.30
  -6   6   2    3.90   20.60
   6   6  -2    7.60    3.80
  -6   6   2    6.10    4.40
  -6   6   2  -20.90   18.40
  -6  -6   2  -12.00   20.90
   6  -6  -2    5.80    3.70
  -6   6   1  149.99   24.50
   6   6  -1  129.19   23.70
  -6   6   1  151.68   11.60
  -6   6   1  157.58    9.90
   6   6  -1  169.18   12.20
   6   6  -1  141.89    9.40
  -6   6   1  112.19   22.10
   6  -6  -1  150.58    9.60
  -6  -6   1  162.78   23.10
  -6   6   0  498.85   23.00
  -6   6   0  477.65   38.90
   6   6   0  515.15   19.50
   6   6   0  451.75   33.60
  -6   6   0  538.95   20.00
   6   6   0  536.15   21.60
  -6   6   0  490.35   36.20
  -6  -6   0  570.74   40.40
   6  -6   0  527.45   19.40
   6   6   1   13.20   16.30
   6   6   1    5.90    3.60
  -6   6  -1    2.30    4.00
  -6   6  -1    6.20   17.70
  -6   6  -1  -15.50   17.80
  -6  -6  -1   11.10   18.10
  -6  -6  -1    4.90    3.50
  -6   6  -2  403.56   16.90
   6   6   2  395.76   17.20
   6   6   2  376.46   36.60
  -6   6  -2  386.16   36.70
  -6   6  -2  394.16   36.50
  -6  -6  -2  413.66   16.10
  -6  -6  -2  362.26   40.30
  -6   6  -3   30.70   22.80
   6   6   3   14.10    8.00
   6   6   3   15.60    4.10
  -6   6  -3   11.60    4.50
  -6  -6  -3   11.10    3.90
   6   6   4   58.79    7.20
   6   6   4   39.40    5.70
  -6   6  -4   49.30    5.90
   6   6   4   37.50    7.10
  -6  -6  -4   45.10    5.80
   6  -6   4   65.39    8.20
   6   6   5   65.59    8.40
   6   6   5   47.60    7.10
  -6   6  -5   42.90    8.50
  -6   6  -5   46.20    6.30
   6   6   5   60.39    6.90
   6  -6   5   46.60    7.70
  -6  -6  -5   51.69    6.30
   6   6   6    7.60    3.50
   6   6   6    7.30    5.30
  -6   6  -6    8.40    5.00
   6   6   6    8.80    4.00
   6   6   6    9.60    6.20
   6  -6   6   16.50    6.30
  -6  -6  -6    8.50    4.20
   6   6   7    4.90    4.60
   6   6   7    0.10    2.70
  -6   6  -7   -7.10    4.80
   6  -6   7    8.40    5.80
  -6  -6  -7    5.10    4.50
   6   6   8   96.39   10.80
   6   6   8  128.69   10.70
   6  -6   8  114.49   11.80
  -6  -6  -8  117.49   12.30
   6   6   9  102.79   11.00
  -6   6  -9  111.89   11.50
   6   6   9  113.99   10.50
  -6  -6  -9  115.39   10.60
   6  -6   9  101.79   11.60
  -6   6 -10    4.70    6.50
   6   6  10    9.40    4.50
   6   6  10    5.90    4.40
  -6  -6 -10   13.00    6.00
   6  -6  10    0.90    5.60
   6   6  11   12.90    5.20
   6   6  11    8.40    4.10
  -6   6 -11    9.40    7.30
  -6  -6 -11    8.10    6.80
   6  -6  11    8.20    6.30
   6   6  12  278.77   19.80
   6   6  12  256.77   17.00
  -6   6 -12  260.57   17.20
  -6  -6 -12  256.07   14.30
   6   6  13    4.40    3.00
   6   6  13    4.50    2.90
  -6   7  13   -1.20    3.50
  -6   7  13    5.90    3.70
   6   7 -12   44.40    6.30
  -6   7  12   36.50    5.30
  -6   7  12   37.00    5.40
   6  -7 -12   33.70    4.90
  -6   7  11  178.88   11.60
   6   7 -11  186.28   11.70
  -6   7  11  169.08   11.90
   6  -7 -11  171.48   10.80
  -6   7  10    3.20    5.10
  -6   7  10   10.70    4.80
   6   7  -9   25.60    5.70
  -6   7   9   23.60    8.00
   6   7  -9   30.80    7.60
   6  -7  -9   24.20    5.90
  -6   7   8  150.58   12.90
  -6   7   8  169.88    9.70
  -6   7   8  167.58   12.80
   6   7  -8  131.79   12.70
   6   7  -8  155.18   11.90
   6  -7  -8  149.69   11.40
  -6   7   7  117.99   11.40
   6   7  -7  124.09   12.60
  -6   7   7  132.99   11.80
  -6   7   7  129.09    9.70
   6   7  -7  106.49   11.60
   6   7  -6   32.60    6.40
  -6   7   6   20.40    5.40
  -6   7   6   22.40    7.80
  -6   7   6   19.40    5.80
   6   7  -6   23.00    5.20
   6  -7  -6   23.50    5.50
  -6   7   5  202.58   14.50
   6   7  -5  181.48   11.60
   6   7  -5  179.28   13.10
  -6   7   5  186.58   17.00
   6  -7  -5  176.98   11.40
  -6   7   4   20.00    6.40
   6   7  -4   30.70    5.90
  -6   7   4   29.70    6.60
  -6   7   4   30.70    6.10
   6   7  -4   33.10    5.70
   6  -7  -4   36.70    5.40
  -6   7   3   16.70    5.50
   6   7  -3   18.70    4.20
  -6   7   3    9.30    6.00
  -6   7   3   20.00    5.30
   6  -7  -3   17.30    4.50
  -6   7   2    5.50   29.60
  -6   7   2   50.49   27.40
  -6   7   2   51.19    6.70
   6   7  -2   61.69    7.80
  -6   7   2   49.90    7.10
   6   7  -2   59.49    6.80
   6   7  -2   36.50   27.60
  -6   7   2   53.09    8.20
   6  -7  -2   51.59    6.30
  -6  -7   2   -9.20   30.50
  -6   7   1    5.00    4.30
   6   7  -1  -65.59   24.80
  -6   7   1    1.70    4.40
   6   7  -1   19.90    6.50
   6   7  -1   -7.00    3.70
   6   7  -1    1.40    4.20
  -6   7   1   34.90   25.80
  -6   7   1    4.70   27.90
  -6   7   1    1.70    4.60
   6  -7  -1    3.00    4.00
  -6  -7   1   -4.20    5.10
  -6  -7   1   25.90   25.00
   6   7   0 1845.12   58.29
   6   7   0 1722.93   56.59
  -6   7   0 1830.52   82.79
   6   7   0 1827.22   81.79
   6   7   0 1797.22   54.99
  -6   7   0 1660.93   59.19
  -6   7   0 1765.72   55.39
  -6   7   0 1691.43   56.89
  -6  -7   0 1782.02   54.79
  -6  -7   0 1805.02   83.79
   6  -7   0 1738.93   54.69
   6   7   1  296.87   18.70
  -6   7  -1  296.47   37.00
   6   7   1  289.17   15.30
   6   7   1  414.66   42.60
  -6   7  -1  298.47   15.60
  -6   7  -1  313.47   14.20
   6   7   1  272.57   16.20
  -6   7  -1  215.68   32.50
   6   7   1  295.17   18.20
  -6  -7  -1  306.17   13.70
  -6  -7  -1  257.67   32.80
   6   7   2  291.47   15.00
  -6   7  -2  304.97   19.30
   6   7   2  271.27   17.20
  -6   7  -2  273.07   15.30
  -6   7  -2  251.27   35.40
  -6  -7  -2  286.17   14.30
   6  -7   2  269.77   16.40
  -6   7  -3  139.59   10.40
  -6   7  -3  154.28   12.40
   6   7   3  148.59   10.50
   6   7   3  157.48   13.30
   6  -7   3  132.39   12.30
  -6  -7  -3  147.29    9.50
   6   7   4  390.36   17.40
   6   7   4  346.77   19.50
   6   7   4  395.96   19.90
  -6   7  -4  350.26   21.10
  -6   7  -4  406.36   17.40
   6  -7   4  368.56   18.90
  -6  -7  -4  379.46   16.50
   6   7   5    0.40    3.40
  -6   7  -5    1.60    4.20
   6   7   5   -6.30    5.80
   6   7   5    4.00    4.90
  -6   7  -5   -1.50    6.40
   6   7   5    7.50    5.80
  -6  -7  -5    1.10    4.10
   6  -7   5   -3.50    5.70
   6   7   6   29.70    5.10
   6   7   6   26.30    6.30
   6   7   6   26.90    6.80
  -6   7  -6   33.50    6.20
   6   7   6   38.00    6.40
  -6   7  -6   27.30    7.90
   6  -7   6   27.80    6.90
  -6  -7  -6   30.60    5.80
   6   7   7   -3.20    4.10
   6   7   7   10.40    5.10
  -6   7  -7    0.60    4.70
   6   7   7    0.60    6.10
   6   7   7    3.90    3.20
   6  -7   7    0.40    6.00
  -6  -7  -7    1.10    4.70
   6   7   8    5.30    4.70
  -6   7  -8    4.60    5.30
   6   7   8    4.30    4.60
  -6  -7  -8    1.00    4.70
   6  -7   8    3.40    6.80
  -6   7  -9    0.40    5.10
   6  -7   9   -7.80    6.20
  -6  -7  -9   -2.60    4.70
  -6   7 -10   74.59    9.00
   6   7  10   91.89    9.20
   6   7  10   93.39    9.40
  -6  -7 -10   79.69    8.50
  -6   7 -11   10.30    6.60
   6   7  11   20.50    4.40
   6   7  11   11.50    4.50
  -6  -7 -11   12.00    5.70
   6   7  12   -4.00    3.00
   6   7  12   -0.10    3.20
  -6   7 -12   13.20   13.90
  -6  -7 -12   -7.70    5.40
   6   7  13    7.50    5.80
   6   8 -12   96.19    8.90
  -6   8  12   83.79    7.90
  -6   8  12   85.79    7.20
   6  -8 -12   84.59    7.90
   6   8 -11   97.19    9.10
  -6   8  11  106.09   10.20
  -6   8  11   91.39   10.00
   6  -8 -11   93.99    8.30
  -6   8  10    0.90    4.00
   6   8 -10   10.20    7.50
  -6   8  10    4.10    4.70
   6   8 -10    1.20    4.40
   6  -8 -10    1.10    4.20
   6   8  -9  204.68   14.10
   6   8  -9  227.78   13.80
  -6   8   9  219.58   15.30
  -6   8   9  230.38   14.20
   6  -8  -9  225.68   13.20
   6   8  -8   21.70    6.00
  -6   8   8   19.20    5.70
  -6   8   8   27.90    6.10
   6   8  -8   16.50    6.10
   6  -8  -8   18.10    5.30
   6   8  -7  253.57   16.00
  -6   8   7  274.37   16.10
   6   8  -7  270.47   15.50
  -6   8   7  277.57   14.50
  -6   8   7  297.37   16.50
   6  -8  -7  276.07   15.10
  -6   8   6    3.20    4.00
   6   8  -6    8.20    5.40
   6   8  -6    2.30    5.00
  -6   8   6    2.10    5.70
  -6   8   6   -7.70    5.20
  -6   8   5  126.19   10.90
   6   8  -5  111.19   11.00
  -6   8   5  107.59   10.50
   6   8  -5  125.29   10.00
   6  -8  -5  129.99   10.30
   6   8  -4   42.00    6.30
  -6   8   4   29.40    6.90
  -6   8   4   43.20    7.70
  -6   8   4   23.20    7.30
   6   8  -4   47.90    6.70
   6  -8  -4   39.20    6.50
   6   8  -3   33.20    6.00
  -6   8   3   33.10    6.30
  -6   8   3   36.30    6.50
   6   8  -3   37.10    6.40
   6   8  -3    7.10   12.80
  -6   8   3   39.40    7.70
   6  -8  -3   32.70    5.50
   6   8  -2  768.72   29.70
  -6   8   2  795.82   31.60
   6   8  -2  803.72   28.70
  -6   8   2  798.72   32.60
   6   8  -2  784.32   35.70
  -6   8   2  753.72   29.20
   6  -8  -2  791.02   28.20
   6   8  -1  487.65   21.10
  -6   8   1  521.55   20.40
  -6   8   1  534.05   25.20
   6   8  -1  503.05   20.10
   6   8  -1  469.35   22.70
   6   8  -1  531.45   29.00
  -6   8   1  486.05   21.50
  -6   8   1  513.85   23.00
   6  -8  -1  482.25   25.80
  -6  -8   1  485.15   19.80
  -6   8   0   36.50    5.50
   6   8   0   26.50    5.20
   6   8   0   32.80    6.00
   6   8   0   24.30   37.00
   6   8   0   27.00    5.60
  -6   8   0   35.50    7.70
  -6   8   0   44.60    9.90
   6   8   0   33.50    8.30
  -6   8   0   45.70    6.50
  -6  -8   0   32.20    6.10
   6  -8   0   30.60    5.90
  -6  -8   0   45.90   40.90
  -6   8  -1  656.43   30.30
   6   8   1  630.64   28.00
  -6   8  -1  631.44   24.30
  -6   8  -1  620.74   25.40
   6   8   1  622.84   24.80
   6   8   1  613.64   25.60
  -6  -8  -1  636.04   23.50
  -6   8  -2  797.62   28.90
   6   8   2  798.52   29.20
  -6   8  -2  758.52   30.10
   6   8   2  809.52   30.40
   6   8   2  759.62   32.20
  -6  -8  -2  787.52   28.10
  -6   8  -3  126.69    9.80
   6   8   3  103.09   10.50
   6   8   3  109.49   11.90
   6   8   3   96.39   10.60
   6   8   3  121.99   10.10
  -6   8  -3  118.29   11.30
  -6  -8  -3  106.39    8.50
   6  -8   3  107.49   12.40
   6   8   4   24.00    6.90
  -6   8  -4   19.10    6.00
  -6   8  -4   20.10    5.50
   6   8   4   23.70    5.10
   6   8   4   21.10    5.80
   6   8   4    9.40    7.80
   6  -8   4   22.40    6.80
  -6  -8  -4   24.70    5.10
   6   8   5  269.27   15.00
   6   8   5  263.27   14.20
  -6   8  -5  271.47   16.30
   6   8   5  256.67   16.00
  -6   8  -5  287.47   14.90
  -6  -8  -5  272.47   14.00
   6  -8   5  224.88   15.90
  -6   8  -6   74.29    8.70
   6   8   6   61.19    7.60
   6   8   6   52.59    7.50
  -6   8  -6   73.89    8.80
   6   8   6   51.09    8.20
   6   8   6   61.69    8.10
  -6  -8  -6   66.19    7.80
   6  -8   6   67.69    9.60
   6   8   7   21.40    6.70
  -6   8  -7   37.50    6.30
   6   8   7   27.70    6.00
  -6   8  -7   49.70    8.10
   6   8   7   35.10    6.30
   6   8   7   32.10    5.20
  -6  -8  -7   36.20    6.10
   6  -8   7   35.20    7.90
  -6   8  -8  -18.90   11.50
   6   8   8    3.60    4.30
   6   8   8    3.30    4.50
  -6   8  -8   18.20    5.40
  -6  -8  -8   10.80    4.90
   6  -8   8   -1.70    7.80
   6   8   9   14.30    5.70
  -6   8  -9    7.60    5.40
   6   8   9   27.90    5.80
  -6  -8  -9   28.20    5.50
   6  -8   9    1.30    7.50
  -6   8 -10   41.30    7.10
   6   8  10   43.30    6.20
   6   8  10   41.60    6.50
  -6  -8 -10   33.60    5.70
  -6   8 -11  100.39   10.50
   6   8  11   81.79    9.00
   6   8  11   87.59    8.60
  -6  -8 -11  109.09    9.60
   6   8  12   29.40    4.00
   6   8  12   28.90    4.40
  -6   9  12   26.30    3.70
   6   9 -12    9.70    5.00
  -6   9  12   23.30    4.00
   6   9 -11   30.80    5.30
  -6   9  11   30.50    4.60
  -6   9  11   29.50    5.00
   6  -9 -11   26.00    4.80
  -6   9  10  179.08   11.20
  -6   9  10  172.08   11.90
   6   9 -10  163.98   13.40
   6   9 -10  169.88   11.20
   6  -9 -10  162.28   10.40
   6   9  -9   -2.60    5.90
   6   9  -9    3.40    4.70
  -6   9   9    8.40    5.10
  -6   9   9   -1.90    3.90
   6  -9  -9    6.50    4.20
   6   9  -8    4.20    5.50
  -6   9   8    6.80    4.90
   6   9  -8    4.90    4.80
  -6   9   8    6.60    3.40
  -6   9   8    3.70    5.10
   6  -9  -8    1.90    4.50
   6   9  -7   55.19    8.20
  -6   9   7   54.79    7.60
   6   9  -7   53.49    7.70
  -6   9   7   41.10    7.50
   6  -9  -7   47.70    7.30
  -6   9   6   13.50    5.50
  -6   9   6    2.60    5.20
   6   9  -6    2.10    4.80
   6   9  -6   11.90    4.30
  -6   9   6    7.30    4.90
   6  -9  -6    6.70    4.40
  -6   9   5   -0.10    4.30
   6   9  -5   -0.10    4.90
   6   9  -5    3.30    4.70
  -6   9   5   -6.10    5.80
  -6   9   5    2.80    5.60
   6  -9  -5   -1.80    3.70
  -6   9   4  255.17   14.40
  -6   9   4  270.27   16.30
  -6   9   4  289.37   17.90
  -6   9   4  275.77   16.50
   6   9  -4  285.37   15.30
   6   9  -4  278.77   15.30
   6  -9  -4  265.17   14.60
   6   9  -3  169.68   12.20
   6   9  -3  149.09   11.00
   6   9  -3  161.48   17.10
  -6   9   3  148.49   11.80
  -6   9   3  176.48   13.10
  -6   9   3  175.38   15.00
   6  -9  -3  154.48   10.80
  -6   9   2   61.29    7.90
   6   9  -2   69.89   10.90
   6   9  -2   54.19    7.30
   6   9  -2   59.49    7.80
  -6   9   2   70.59   10.30
  -6   9   2   77.89    9.70
   6  -9  -2   63.79    7.30
   6   9  -1   -6.00    6.10
  -6   9   1    1.90    5.90
   6   9  -1    5.50    7.80
   6   9  -1    3.70    4.70
   6   9  -1    2.60    3.70
  -6   9   1    3.60    6.60
  -6   9   1   -0.70    4.30
   6  -9  -1   -1.60    4.40
  -6  -9   1    8.10    7.90
   6   9   0  588.04   23.40
  -6   9   0  601.34   29.20
   6   9   0  602.64   24.60
   6   9   0  612.64   28.40
  -6   9   0  630.24   24.00
   6   9   0  594.14   26.50
  -6   9   0  581.24   28.00
  -6   9   0  613.44   25.00
  -6  -9   0  620.54   23.20
   6   9   1   73.99    8.50
  -6   9  -1   80.89    9.60
  -6   9  -1   62.99   11.20
  -6   9  -1   94.49    9.10
   6   9   1   73.29   10.90
   6   9   1   81.29    9.70
   6   9   2   42.50    6.80
  -6   9  -2   54.49    7.20
   6   9   2   25.80    6.20
   6   9   2   31.00    7.40
  -6   9  -2   47.80    6.70
  -6   9  -2   42.70   11.70
  -6  -9  -2   47.40    6.50
   6   9   3  471.05   23.00
   6   9   3  429.26   19.30
   6   9   3  420.06   21.80
  -6   9  -3  450.75   20.90
   6   9   3  449.46   20.80
  -6   9  -3  467.05   20.20
  -6  -9  -3  458.55   19.30
   6   9   4  142.09   16.40
   6   9   4  148.89   12.50
  -6   9  -4  177.78   11.90
   6   9   4  173.88   14.50
   6   9   4  184.38   12.40
  -6   9  -4  192.08   13.40
  -6  -9  -4  169.48   11.00
   6   9   5    1.00    5.10
   6   9   5   -3.30    5.00
   6   9   5    1.10    3.90
   6   9   5   -0.80    6.30
  -6   9  -5   -5.00    3.90
  -6   9  -5   -5.70    5.40
  -6  -9  -5    0.70    3.80
   6   9   6  163.08   13.60
   6   9   6  174.18   13.70
  -6   9  -6  175.28   14.00
  -6   9  -6  180.18   12.60
   6   9   6  176.98   12.40
   6   9   6  183.08   11.50
  -6  -9  -6  196.58   12.10
   6   9   7    0.60    5.10
  -6   9  -7    5.80    5.40
   6   9   7    2.70    5.70
  -6   9  -7    7.00    6.20
   6   9   7    2.70    4.50
  -6  -9  -7    4.10    4.60
  -6   9  -8  -13.10    6.30
  -6   9  -8   -4.10    4.60
   6   9   8   -5.70    4.50
   6   9   8   -0.80    4.50
  -6  -9  -8    7.00    4.30
   6   9   9   17.90    5.30
  -6   9  -9   19.30    5.70
   6   9   9   17.30    4.90
  -6  -9  -9   12.40    5.10
   6   9  10   16.30    4.40
  -6   9 -10   15.10    5.70
   6   9  10   14.50    4.00
  -6  -9 -10   20.90    5.00
   6   9  11   18.40    4.20
   6   9  11   23.60    4.10
  -6   9 -11   25.50    6.00
   6   9  12   -0.50    2.70
   6   9  12    0.00    3.20
  -6  10  11  113.59    7.50
   6  10 -11  117.99    9.00
  -6  10  11  103.49    8.10
   6 -10 -11  104.39    7.60
  -6  10  10    6.90    4.00
   6  10 -10   24.50    6.40
  -6  10  10   11.30    4.50
   6  10 -10    8.70    4.50
   6 -10 -10    6.50    3.80
  -6  10   9   20.50    6.10
   6  10  -9   23.40    5.90
  -6  10   9   29.50    6.00
   6  10  -9   15.10    5.20
   6 -10  -9   29.00    5.60
  -6  10   8    9.30    5.00
  -6  10   8    9.20    4.70
   6  10  -8   10.40    6.60
  -6  10   8    7.50    3.20
   6  10  -8   13.70    5.00
  -6  10   7   -5.40    4.90
  -6  10   7   -0.60    4.80
   6  10  -7    1.60    4.70
   6  10  -7   -2.70    4.30
  -6  10   7    1.00    3.90
   6 -10  -7    0.60    3.90
   6  10  -6  188.38   12.80
  -6  10   6  192.08   14.90
   6  10  -6  196.28   13.30
  -6  10   6  186.38   13.30
   6 -10  -6  202.08   13.10
  -6  10   5    9.60    7.20
  -6  10   5   10.80    5.60
   6  10  -5    7.20    4.90
   6  10  -5    1.80    4.50
  -6  10   5    6.20    4.70
   6 -10  -5   11.00    5.10
  -6  10   4  143.79   11.80
   6  10  -4  160.28   11.80
   6  10  -4  117.99   18.80
  -6  10   4  140.49   13.40
   6  10  -4  158.48   12.60
  -6  10   4  145.69   12.40
   6 -10  -4  152.48   11.20
   6  10  -3   14.60    4.80
   6  10  -3   -8.60   10.60
  -6  10   3    4.80    5.50
  -6  10   3   15.50    4.90
  -6  10   3    4.50    5.10
   6 -10  -3    9.30    5.10
   6  10  -2  207.48   13.20
  -6  10   2  194.68   16.30
  -6  10   2  178.58   14.60
   6  10  -2  186.78   12.40
  -6  10   2  201.98   13.10
   6 -10  -2  197.38   12.00
  -6  10   1  433.66   29.50
  -6  10   1  446.06   20.50
   6  10  -1  419.06   18.70
   6  10  -1  432.06   20.10
  -6  10   1  440.06   24.20
   6  10  -1  391.86   22.60
   6 -10  -1  404.96   18.50
  -6  10   0   29.70    5.90
  -6  10   0   14.30   12.00
  -6  10   0  -22.30   12.00
  -6  10   0   25.30    6.10
  -6 -10   0   33.50    6.70
  -6  10  -1  277.77   20.80
   6  10   1  270.07   18.80
  -6  10  -1  288.97   15.10
   6  10   1  288.97   15.50
  -6  10  -1  282.47   16.30
   6  10   1  278.27   16.90
  -6 -10  -1  271.77   14.40
   6  10   2  585.74   27.20
   6  10   2  558.04   23.30
  -6  10  -2  534.35   30.00
  -6  10  -2  579.44   24.80
  -6  10  -2  531.45   22.90
  -6 -10  -2  563.14   22.30
   6  10   3   39.20    7.30
  -6  10  -3   38.80   10.30
  -6  10  -3   36.90    6.60
   6  10   3   36.70    7.60
  -6  10  -3    0.70   15.00
   6  10   3   42.30    6.80
  -6  10  -4    2.00    4.20
   6  10   4   10.00    7.30
  -6  10  -4    8.30    4.70
   6  10   4    6.10    5.60
   6  10   4   -0.70    4.40
  -6 -10  -4    2.20    4.10
   6  10   5   84.09    9.10
  -6  10  -5  113.39   10.10
  -6  10  -5  118.39   11.50
   6  10   5  104.69   12.10
   6  10   5  115.19   13.30
   6  10   5  100.49    9.90
  -6 -10  -5  104.29    9.80
   6  10   6   18.00    5.80
  -6  10  -6    7.30    5.40
  -6  10  -6   28.10    5.60
   6  10   6    7.10    5.90
   6  10   6   23.60    6.60
  -6 -10  -6   16.70    5.20
   6  10   7  168.78   13.60
   6  10   7  192.08   12.00
  -6  10  -7  199.68   13.20
   6  10   7  201.28   10.50
   6  10   7  178.98   13.20
  -6 -10  -7  181.38   12.20
   6  10   8    0.80    3.80
  -6  10  -8   -1.40    5.80
  -6  10  -8   -5.80    4.20
   6  10   8    3.40    4.30
  -6 -10  -8    1.20    4.30
  -6  10  -9   59.49    8.70
  -6  10  -9   60.49    7.80
   6  10   9   81.59    8.60
   6  10   9   74.89    8.40
  -6 -10  -9   72.39    8.10
   6  10  10    5.30    3.60
   6  10  10   -3.40    3.30
  -6 -10 -10    5.60    3.80
   6  10  11   -4.80    2.90
   6  10  11    5.90    3.60
  -6 -10 -11   -2.40    4.10
   6  11 -10    5.80    4.10
  -6  11  10   -6.40    3.90
   6  11 -10   -2.60    6.60
  -6  11  10    2.70    3.50
   6 -11 -10    0.40    3.50
  -6  11   9  260.77   12.10
   6  11  -9  235.38   12.70
   6  11  -9  253.07   13.30
  -6  11   9  261.17   14.00
   6 -11  -9  244.48   12.20
  -6  11   8  100.69   10.20
   6  11  -8  113.89    9.70
   6  11  -8   98.29    9.80
  -6  11   8  124.69   10.90
  -6  11   8  100.49    8.30
   6 -11  -8  109.79    9.00
  -6  11   7   -1.00    3.40
   6  11  -7   -3.50    3.80
  -6  11   7   -3.80    4.50
   6  11  -7   12.80    5.00
  -6  11   7   -1.70    6.00
   6 -11  -7    2.60    4.10
  -6  11   6   24.50    5.80
  -6  11   6   35.50    7.10
   6  11  -6   29.10    6.00
  -6  11   6   30.90    7.40
   6  11  -6   31.70    6.80
   6 -11  -6   26.50    5.80
  -6  11   5   36.00    6.90
   6  11  -5   36.60    6.90
  -6  11   5   26.40   10.90
   6 -11  -5   34.40    6.60
  -6  11   4   34.20    7.70
   6  11  -4   29.80    6.20
   6  11  -4   12.60   14.10
  -6  11   4   20.70    6.90
  -6  11   4   19.20    6.20
   6  11  -4   33.20    6.50
   6 -11  -4   38.50    6.60
   6  11  -3  297.77   16.90
   6  11  -3  276.07   24.60
  -6  11   3  314.27   16.50
  -6  11   3  338.77   20.20
   6  11  -3  327.47   16.60
  -6  11   3  313.67   18.50
   6 -11  -3  325.47   15.90
   6  11  -2    3.40    4.40
   6  11  -2   -2.10    5.30
  -6  11   2    2.40    6.50
  -6  11   2    6.90    4.20
   6  11  -2    5.30    8.60
  -6  11   2   15.90    6.90
   6 -11  -2   10.30    5.20
   6  11  -1  597.54   24.30
  -6  11   1  589.14   28.40
  -6  11   1  588.54   25.30
   6  11  -1  603.64   30.20
   6  11  -1  608.54   25.50
  -6  11   1  600.54   29.20
   6  11   0  193.28   16.90
  -6  11   0  186.08   13.40
   6  11   0  185.48   15.20
  -6  11   0  201.18   14.60
   6  11   0  201.08   13.20
  -6  11   0  216.18   18.20
   6  11   1  109.29   10.20
  -6  11  -1  116.99   10.90
   6  11   1   98.79   12.20
   6  11   1  110.69   12.60
  -6  11  -1  118.79   14.00
  -6  11  -1  109.39   10.60
  -6 -11  -1   95.29   10.80
   6  11   2   10.20    4.70
  -6  11  -2    7.70    4.80
   6  11   2    3.30    5.70
   6  11   2    3.10    5.00
  -6  11  -2   -0.50    4.40
  -6  11  -2    1.30    9.50
   6  11   3   77.89    8.70
  -6  11  -3  113.69   10.70
   6  11   3   83.79    9.70
  -6  11  -3  100.79   10.70
  -6  11  -3   89.29   13.50
   6  11   3   87.89   10.60
  -6 -11  -3  101.39    8.90
  -6  11  -4   61.99    8.00
   6  11   4   61.09    9.40
   6  11   4   62.99    9.60
  -6  11  -4   64.89    8.90
  -6 -11  -4   69.49    8.20
  -6  11  -5   14.10    5.80
  -6  11  -5   33.40   10.10
   6  11   5   19.00    5.50
  -6 -11  -5   19.70    5.40
   6  11   6   31.60    7.10
  -6  11  -6   31.40    6.70
   6  11   6   40.90    7.10
   6  11   6   32.50    5.80
   6  11   6   34.60    6.60
  -6  11  -6   37.60    6.80
  -6 -11  -6   23.50    5.50
  -6  11  -7    1.20    4.60
   6  11   7   -0.80    5.40
   6  11   7    4.50    5.60
   6  11   7   -4.50    5.30
  -6  11  -7   -2.20    4.30
   6  11   7    5.50    2.90
  -6 -11  -7    6.70    4.50
  -6  11  -8  105.49    9.80
   6  11   8  104.39    9.90
  -6  11  -8   97.89   10.40
   6  11   8  122.29   10.50
  -6 -11  -8   97.89    9.00
   6  11   9    6.20    4.10
   6  11   9   11.10    4.60
  -6  11  -9   12.80    6.20
  -6  11  -9   19.00    5.10
  -6 -11  -9   17.50    4.10
  -6  11 -10    2.00    4.60
   6  11  10    0.10    3.40
   6  11  10    1.60    3.60
  -6 -11 -10   -1.20    3.60
  -6  12  10    5.80    3.00
   6  12 -10   -4.40    4.40
   6  12  -9    6.30    4.30
  -6  12   9    5.50    3.70
   6  12  -9    8.20    4.00
   6 -12  -9    5.80    3.70
  -6  12   8    4.10    4.20
   6  12  -8   17.40    4.60
   6  12  -8    7.00    4.50
   6 -12  -8    9.10    4.20
  -6  12   7   12.40    5.20
   6  12  -7   12.60    4.60
   6  12  -7   17.20    5.20
  -6  12   7   12.60    4.20
   6 -12  -7   13.40    4.70
  -6  12   6    4.30    4.20
   6  12  -6    9.70    3.90
   6  12  -6   13.30    5.20
  -6  12   6   10.70    5.70
   6 -12  -6   14.60    4.40
   6  12  -5   47.30    8.00
  -6  12   5   46.00    7.50
   6  12  -5   46.80    7.00
  -6  12   5   38.70    7.00
   6  12  -4    4.40    4.20
   6  12  -4  -17.70   12.30
   6  12  -4    6.40    5.20
  -6  12   4    4.20    5.10
  -6  12   4    7.20    5.50
  -6  12   4   -1.80    5.20
   6 -12  -4   -1.10    4.70
   6  12  -3    9.80    5.80
   6  12  -3   -7.70    9.60
   6  12  -3    9.50    5.70
  -6  12   3    7.50    7.40
  -6  12   3    7.10    5.90
  -6  12   3    3.80    4.60
   6 -12  -3   -5.70    5.30
   6  12  -2   14.80    6.90
  -6  12   2    6.90    6.50
   6  12  -2   24.60    9.80
  -6  12   2   20.80    7.10
   6  12  -2   21.00    5.40
  -6  12   2    8.00    4.60
   6 -12  -2   -8.90    7.20
   6  12  -1   47.30    7.30
  -6  12   1   46.30    6.90
   6  12  -1   36.50    9.00
  -6  12   1   43.90   12.60
  -6  12   1   48.90    9.50
  -6  12   0   75.29   11.30
   6  12   0   84.09    9.20
   6  12   0   56.79   10.10
  -6  12   0   71.99    8.60
  -6  12  -1  400.56   23.30
  -6  12  -1  384.36   19.30
   6  12   1  369.46   22.40
   6  12   1  387.26   18.20
  -6  12  -1  346.97   18.30
   6  12   2   -2.70    5.30
   6  12   2   -0.60    5.20
  -6  12  -2    1.90    5.10
   6  12   2   -0.70    5.20
  -6  12  -2    6.10    4.40
  -6 -12  -2    3.30    5.60
   6  12   3   94.59   11.10
   6  12   3  124.89   10.90
  -6  12  -3   73.59   13.90
   6  12   3  138.19   20.50
  -6  12  -3  117.19   11.20
  -6  12  -3  103.89   10.20
  -6 -12  -3  115.09   10.20
  -6  12  -4   44.00    7.20
  -6  12  -4   41.00    6.80
   6  12   4   45.60    8.10
   6  12   4   43.10    7.20
  -6  12  -5   85.59    9.80
  -6  12  -5   97.49    9.80
   6  12   5   73.09    9.60
   6  12   5   91.79    9.50
  -6 -12  -5   61.59    7.60
  -6  12  -6    7.60    4.70
   6  12   6   10.10    5.20
  -6  12  -6    2.70    4.20
   6  12   6    2.40    3.40
  -6 -12  -6    5.30    4.20
   6  12   7    6.90    2.70
  -6  12  -7   12.90    5.00
   6  12   7    0.40    4.20
  -6  12  -7    9.90    5.40
  -6 -12  -7    3.30    3.80
   6  12   8   14.40    6.10
  -6  12  -8   10.90    4.40
  -6  12  -8    6.50    4.00
  -6  12  -9   12.30    4.30
  -6 -12  -9   16.60    4.30
  -6 -12 -10   -3.50    4.30
  -6  13   9    6.60    2.60
  -6  13   8   12.10    4.00
   6  13  -8   12.00    4.40
   6  13  -8   22.90    5.00
   6 -13  -8    7.00    4.30
   6  13  -7   29.10    6.80
  -6  13   7   26.10    5.60
  -6  13   7   23.30    3.70
  -6  13   7   23.60    5.10
   6  13  -7   26.30    4.60
   6 -13  -7   24.10    4.90
  -6  13   6   75.99    7.70
  -6  13   6  101.39   10.20
   6  13  -6   88.59    9.20
   6  13  -6   96.59    9.30
   6 -13  -6   63.09    6.70
  -6  13   5    3.20    4.60
   6  13  -5   10.50    5.20
   6  13  -5   -2.70    3.40
   6 -13  -5    3.60    4.80
  -6  13   4    9.90    5.10
   6  13  -4   11.50    6.00
  -6  13   4   16.10    5.10
   6  13  -4   20.80   16.20
   6  13  -4   13.80    4.90
   6 -13  -4   13.80    6.20
  -6  13   3   12.70    4.80
   6  13  -3   11.30    4.60
  -6  13   3   18.10    6.10
   6  13  -3    2.20    6.80
  -6  13   3   14.20    6.00
   6  13  -3   -2.10    9.70
   6  13  -2   10.00    8.70
   6  13  -2   -1.70    3.70
  -6  13   2   -7.60    6.00
  -6  13   2    7.50    4.50
  -6  13   2    9.40    6.00
  -6  13   1   94.39   11.70
   6  13  -1  104.29   10.00
  -6  13   1   97.09    9.70
   6  13  -1  100.39   12.30
  -6  13   1   77.49   11.70
  -6  13   0    9.60    7.10
   6  13   0   12.10    4.50
   6  13   0   15.30    7.30
   6  13   0    9.60    8.40
  -6  13   0   15.40    4.90
  -6  13  -1    7.20    8.80
   6  13   1   42.50    8.30
  -6  13  -1   35.30    6.50
   6  13   1   29.30    5.50
  -6  13  -1   24.40    8.60
   6  13   1   31.40    8.00
   6  13   2    3.70    5.70
  -6  13  -2   17.90    9.00
   6  13   2   10.00    6.20
  -6  13  -2    7.10    6.40
  -6  13  -2    1.80    4.10
   6  13   2    1.60    4.60
  -6 -13  -2   -8.80    7.50
  -6  13  -3  434.76   20.10
   6  13   3  426.36   20.60
  -6  13  -3  420.26   29.00
  -6  13  -3  417.86   19.50
   6  13   3  420.96   22.20
  -6 -13  -3  411.86   18.60
  -6  13  -4   -2.40    4.70
   6  13   4    7.30    5.40
  -6  13  -4   -7.00    3.60
   6  13   4    0.40    4.30
  -6 -13  -4    4.50    5.00
  -6  13  -5   21.60    5.30
   6  13   5    8.70    6.30
   6  13   5   11.80    5.60
  -6  13  -5   13.40    4.60
  -6 -13  -5   12.50    4.90
  -6  13  -6  135.59   10.00
  -6  13  -6  124.29    9.60
   6  13   6  106.99    7.80
  -6 -13  -6  122.79    9.40
  -6  13  -7   25.20    5.60
  -6  13  -7   19.20    4.30
  -6  13  -8   33.20    4.60
  -6  13  -8   38.20    5.20
  -6 -13  -8   36.50    5.00
   6  14  -7   18.20    4.00
  -6  14   6   47.80    6.00
   6  14  -6   58.99    6.40
  -6  14   6   59.79    7.00
   6  14  -6   44.20    7.20
  -6  14   5   48.50    5.90
   6  14  -5   58.79    6.60
  -6  14   5   59.69    7.60
  -6  14   5   39.80    5.50
   6  14  -5   39.00    7.80
  -6  14   4   29.30    6.20
   6  14  -4   26.60    5.20
   6  14  -4  -12.60   19.80
  -6  14   4   22.90    5.20
   6  14  -4   27.50   10.90
   6  14  -3   63.19    7.20
  -6  14   3   41.90    6.90
   6  14  -3   57.59   11.10
  -6  14   3   46.40    7.50
  -6  14   3   70.99    8.00
  -6  14   2  -10.70    5.80
   6  14  -2    7.10    8.30
  -6  14   2   -3.10    4.00
  -6  14   2    1.10    4.70
   6  14  -2    0.40    3.40
   6  14  -1   35.60    8.30
  -6  14   1   56.29    6.90
  -6  14   1   62.89    8.60
   6  14  -1   72.19    7.70
  -6  14   0    2.00    5.50
  -6  14   0    2.10    3.80
   6  14   0   13.50    6.60
   6  14   0   36.60    8.90
   6  14   1   11.40    4.30
   6  14   1   10.60    6.40
  -6  14  -1    6.00    7.40
   6  14   1   -8.70    6.50
  -6  14  -1   11.60    4.20
   6  14   2   15.60    5.00
   6  14   2   21.00    6.80
  -6  14  -2   15.00    8.50
  -6  14  -2   16.60    4.60
   6  14   2    5.60    5.50
  -6  14  -3    2.80    3.60
   6  14   3   -4.00    4.60
   6  14   3    3.30    4.70
  -6  14  -3   32.30   12.20
  -6  14  -4   88.19    8.90
   6  14   4   82.79    9.50
   6  14   4   90.19    8.70
  -6 -14  -4   86.79    8.70
  -6  14  -5    9.80    5.30
   6  14   5    9.10    4.90
   6  14   5    2.00    3.80
  -6  14  -5    7.60    3.70
  -6 -14  -5    5.40    5.90
  -6  14  -6   23.20    4.20
   6  14   6   23.80    5.20
  -6  14  -6   20.60    5.10
  -6 -14  -6   29.70    5.90
  -6  14  -7    5.60    3.20
  -6 -14  -7  -10.60    7.80
  -6  15   6   25.00    4.50
   6  15  -6   14.30    3.20
  -6  15   6   17.80    3.30
  -6  15   5   -3.60    3.10
   6  15  -5   -0.90    2.50
  -6  15   5   -5.40    3.70
   6  15  -4    6.30    3.00
  -6  15   4    9.90    4.00
  -6  15   3  261.37   13.30
   6  15  -3  277.77   12.80
   6  15  -3  211.08   20.50
  -6  15   3  289.27   15.20
   6  15  -2   47.50    8.80
  -6  15   2   46.20    5.20
   6  15  -2   55.59    6.60
  -6  15   2   36.70    6.40
  -6  15   1   24.30    4.30
   6  15  -1   24.60    4.30
  -6  15   1   21.30    6.00
   6  15  -1   24.30    7.00
   6  15   0   24.70    4.50
  -6  15   0   22.90    4.40
  -6  15   0   22.20    6.50
   6  15   0   19.20    6.50
  -6  15  -1   69.09    6.80
   6  15   1   47.90   11.10
  -6  15  -1   60.99    8.50
   6  15   1   48.90    5.60
   6  15   1   60.29    8.60
   6  15   2   50.39    7.60
  -6  15  -2   73.79    7.20
   6  15   2   87.99   10.30
  -6  15  -3   99.59    7.70
   6  15   3   90.29    9.40
   6  15   3  113.19   10.20
  -6  15  -4   11.90    3.40
   6  15   4   17.20    4.90
   6  15   4    2.90    4.10
   6  15   5   69.39    7.80
  -6  15  -5   74.89    6.50
  -6  15  -6   66.89    5.50
  -6  16   3   10.60    5.60
   6  16  -3    9.40    2.90
   6  16  -2    6.60    3.30
  -6  16   2    3.00    4.10
   6  16  -2    5.40    7.70
   6  16  -1   25.70    3.80
   6  16  -1   34.80    6.60
  -6  16   1   35.90    7.50
  -6  16   0    4.00    2.80
  -6  16   0   -4.00    4.70
   6  16   0    6.60    5.40
  -6  16  -1   -0.50    5.70
  -6  16  -1   15.80    3.30
   6  16   1   15.50    5.00
   6  16   2   91.09    9.10
  -6  16  -2   88.09    6.30
  -6  16  -3    3.30    3.60
   6  16   3    0.20    5.20
   7   0 -13    8.70    6.10
  -7   0  13    2.20    3.70
  -7   0  12   18.70    5.10
   7   0 -12   29.30    6.60
  -7   0  11    2.50    4.50
   7   0 -11    7.90    5.40
  -7   0  10    9.30    4.80
   7   0 -10   -5.00    5.20
  -7   0   9    0.70    4.40
   7   0  -9    3.80    5.00
  -7   0   8 1013.00   33.10
   7   0  -8 1079.69   36.30
   7   0  -7    1.30    4.70
  -7   0   7    1.80    5.70
   7   0  -6   47.10   27.60
  -7   0   6   34.30    6.60
  -7   0   6   25.40   23.30
   7   0  -6   45.90    6.40
  -7   0   5    1.50   16.90
   7   0  -5    0.60   18.10
   7   0  -5    0.90    4.10
   7   0  -4 4354.26  129.29
   7   0  -4 4449.75  146.49
  -7   0   3    8.10   10.00
   7   0  -3   -2.00    3.30
   7   0  -3   -1.90   11.40
  -7   0   2 1003.90   44.50
   7   0  -2 1024.10   45.80
   7   0  -1    0.40    8.50
  -7   0   1    5.40    8.70
   7   0   0    7.40    9.50
  -7   0   0   13.70    8.80
   7   0   1  -12.40   14.80
   7   0   2 3858.21  114.09
  -7   0  -2 3907.71  125.29
   7   0   2 3808.82  125.59
  -7   0  -3   -6.50    9.50
   7   0   3   -0.80    2.90
   7   0   3   -9.20    9.80
   7   0   4  358.46   24.40
  -7   0  -4  348.47   25.20
   7   0   4  344.47   14.20
  -7   0  -4  320.27   15.30
   7   0   5    0.10    2.50
  -7   0  -5    2.50    5.00
  -7   0  -6  221.08   13.10
   7   0   6  238.78    9.70
   7   0   6  212.58   12.80
   7   0   6  218.18   13.80
   7   0   7    2.70    5.00
  -7   0  -7   -0.70    6.60
   7   0   7    3.50    4.80
  -7   0  -8  359.56   19.00
   7   0   8  408.36   19.70
   7   0   8  385.16   18.30
   7   0   9   10.60    5.50
   7   0   9   -3.10    4.60
   7   0  10   10.80    5.50
   7   0  10   13.10    4.90
   7   0  11   -2.80    4.70
   7   0  11    5.00    4.60
   7   0  12   30.40    5.40
   7   0  12   30.90    5.80
   7   0  13   -1.00    3.60
   7   0  13   -1.20    3.70
   7   0  14    5.40    3.10
  -7   1  14    5.50    3.50
  -7   1  13   70.39    7.20
   7   1 -13   61.49    7.20
   7  -1 -13   58.49    6.90
  -7  -1  13   82.39    8.00
  -7   1  12   12.10    4.30
   7   1 -12    6.80    6.20
   7  -1 -12   14.20    5.70
  -7  -1  12   12.80    4.40
   7   1 -11   30.00    6.50
  -7   1  11   28.90    6.10
   7  -1 -11   23.20    6.70
  -7  -1  11   26.80    6.50
  -7   1  10  591.04   25.40
   7   1 -10  581.34   24.00
  -7  -1  10  605.44   25.10
   7  -1 -10  573.44   23.60
  -7   1   9   73.39    8.60
   7   1  -9   56.49    8.00
   7  -1  -9   73.99    8.50
  -7  -1   9   56.49    8.10
  -7   1   8   74.49    5.90
   7   1  -8   65.29    7.80
  -7   1   8   66.89   10.20
   7  -1  -8   70.69    8.10
  -7  -1   8   55.99    5.90
  -7   1   7    1.40    5.50
   7   1  -7   -0.10    4.70
   7  -1  -7    4.10    4.30
  -7  -1   7    0.30    5.70
  -7   1   6  468.55   20.60
   7   1  -6  487.15   18.90
   7   1  -6  451.15   48.20
   7  -1  -6  443.46   18.70
  -7  -1   6  465.35   20.40
   7  -1  -6  479.25   60.19
   7   1  -5  307.37   34.30
   7   1  -5  325.97   14.50
   7  -1  -5  319.17   14.40
   7  -1  -5  354.76   36.00
  -7   1   4  127.59   18.40
   7   1  -4  137.39   20.10
   7   1  -4  107.89    8.70
   7  -1  -4  126.19    8.90
  -7  -1   4   69.09   15.70
   7  -1  -4  123.09   20.10
   7   1  -3   32.60   13.00
   7   1  -3   13.80    4.20
  -7   1   3   34.00   11.60
  -7  -1   3    7.70   11.30
   7  -1  -3   35.30   13.30
   7  -1  -3   25.20    4.70
   7   1  -2 1210.08   51.19
  -7   1   2 1229.08   51.19
   7  -1  -2 1330.87   53.19
  -7  -1   2 1170.08   50.29
  -7   1   1   37.70   10.00
   7   1  -1   41.00   11.50
  -7  -1   1   60.99   11.70
   7  -1  -1   58.09   12.90
   7   1   0  -11.70    7.50
  -7   1   0    6.10    8.20
   7  -1   0    7.00    9.50
  -7  -1   0   10.50    9.20
  -7   1  -1   30.10   11.60
   7   1   1   44.90    6.00
   7   1   1   40.70   13.00
   7  -1   1   37.00   11.10
   7  -1   1   37.00    5.20
  -7  -1  -1   19.80   10.60
   7   1   2  116.29   15.60
  -7   1  -2  139.39   16.60
   7   1   2  119.29    8.50
   7  -1   2  102.99    8.30
  -7  -1  -2  131.89   16.20
   7  -1   2  125.19   15.30
  -7   1  -3    0.90    9.30
   7   1   3   -3.80    3.10
   7   1   3    2.70   10.20
  -7  -1  -3    3.20   10.00
   7  -1   3    1.30    3.20
   7  -1   3  -10.80   10.50
  -7   1  -4  460.65   29.00
   7   1   4  446.26   16.70
   7   1   4  476.05   28.70
  -7   1  -4  377.46   16.70
   7  -1   4  429.06   16.90
   7  -1   4  412.66   27.30
  -7  -1  -4  401.66   28.00
   7   1   5  198.08    9.50
  -7   1  -5  179.88   11.50
   7  -1   5  197.18    9.60
  -7  -1  -5  184.38   12.00
   7   1   6    0.40    4.20
   7   1   6    2.40    2.30
   7  -1   6   -9.60    4.90
   7  -1   6    0.90    7.90
  -7  -1  -6   -4.20    5.60
   7   1   7  350.56   17.90
   7   1   7  326.47   16.40
  -7   1  -7  343.37   16.70
  -7  -1  -7  349.27   16.70
   7  -1   7  353.96   18.30
   7  -1   7  339.67   16.70
  -7   1  -8  825.72   30.60
   7   1   8  851.31   31.70
   7   1   8  848.52   34.00
   7  -1   8  896.11   33.80
   7  -1   8  850.71   31.70
   7   1   9  280.37   16.50
  -7   1  -9  281.67   20.80
   7   1   9  306.57   15.90
  -7  -1  -9  281.07   16.80
   7  -1   9  258.47   15.10
   7  -1   9  284.27   17.50
   7   1  10  433.06   20.90
   7   1  10  402.36   19.10
   7  -1  10  406.36   18.90
   7  -1  10  417.76   21.20
   7   1  11    8.70    4.20
   7   1  11    1.30    5.00
   7  -1  11    3.40    5.00
   7  -1  11    8.90    5.60
   7   1  12   21.70    5.70
   7   1  12   24.90    5.30
   7  -1  12   15.90    4.90
   7   1  13   61.49    7.30
   7   1  13   69.09    7.70
   7  -1  13   58.29    6.90
   7  -1  13   80.49    8.60
   7   1  14   -0.70    3.10
   7   1  14   -6.70    4.20
   7  -1  14    2.30    3.40
  -7   2  14    5.50    2.90
  -7   2  13   41.70    5.70
   7   2 -13   48.20    7.00
   7  -2 -13   43.00    6.70
  -7   2  12   39.10    6.50
   7   2 -12   50.09    6.90
   7  -2 -12   40.10    6.80
  -7  -2  12   35.80    6.40
  -7   2  11   98.79    9.70
   7   2 -11   80.59    8.70
  -7  -2  11   71.19    8.40
   7  -2 -11   82.69    8.70
  -7   2  10   44.10    7.60
  -7   2  10   36.10    8.10
   7   2 -10   23.20    6.50
   7  -2 -10   38.60    6.30
  -7  -2  10   37.80    7.30
  -7   2   9  125.99   12.60
  -7   2   9   87.19   10.30
  -7  -2   9   95.19   10.90
  -7   2   8  747.43   25.20
   7   2  -8  766.32   28.20
   7  -2  -8  788.92   30.70
   7  -2  -8  728.83   27.80
  -7   2   7   44.90    7.70
   7   2  -7   69.39    9.00
   7   2  -7   45.70    7.00
   7  -2  -7   53.39    8.70
  -7  -2   7   53.39    7.90
   7  -2  -7   55.39    6.90
  -7   2   6   13.10    5.70
   7   2  -6   11.90    4.40
  -7  -2   6    5.80    5.70
   7  -2  -6   12.70    4.30
   7   2  -5   95.69   23.10
   7   2  -5   86.39    8.10
   7  -2  -5   89.29    8.10
   7  -2  -5   75.69   24.30
   7   2  -4  179.08   10.10
   7   2  -4  185.18   23.50
   7  -2  -4  167.78    9.80
   7  -2  -4  124.69   23.50
   7   2  -3   47.30    7.00
  -7   2   3   20.60   14.90
   7   2  -3   61.09   16.50
  -7  -2   3   44.50   13.80
   7  -2  -3   46.30    7.40
   7   2  -2 1916.41   72.99
  -7   2   2 1892.21   72.79
  -7  -2   2 1950.10   72.79
   7  -2  -2 1997.50   75.19
   7   2  -1    1.30    9.70
  -7   2   1    8.80    9.50
  -7  -2   1   35.30   11.50
   7  -2  -1   21.60   10.80
   7   2   0   96.49    8.40
  -7   2   0   70.89   13.60
   7   2   0   70.99   13.80
   7  -2   0   82.79    7.70
   7  -2   0   73.99   13.80
  -7  -2   0   74.29   13.20
   7   2   1    3.30    3.60
  -7   2  -1   17.40    9.60
   7   2   1    1.10    8.70
  -7  -2  -1    3.30   10.20
   7  -2   1    4.20   10.50
   7  -2   1    9.30    4.30
   7   2   2 1135.89   48.00
  -7   2  -2 1084.39   47.30
   7   2   2 1098.29   36.30
  -7   2  -2 1104.99   35.30
   7  -2   2 1128.09   48.80
  -7  -2  -2 1159.58   47.90
  -7  -2  -2 1071.19   35.10
   7  -2   2 1089.99   36.70
   7   2   3    2.20    3.30
  -7   2  -3    1.40    3.90
  -7   2  -3    0.50   11.10
   7   2   3   -0.70   10.50
   7  -2   3   -8.30   11.30
   7  -2   3   -0.40    3.40
  -7  -2  -3   -0.80    3.90
  -7  -2  -3   15.80   11.80
   7   2   4  112.89   17.60
  -7   2  -4  118.09   16.70
   7   2   4  142.39    8.70
  -7   2  -4  129.59    9.20
   7  -2   4  132.89    8.60
  -7  -2  -4  132.79   18.40
   7  -2   4  150.08   19.90
  -7  -2  -4  134.19   10.90
  -7   2  -5  515.85   20.60
   7   2   5  572.04   20.10
  -7  -2  -5  566.24   20.80
   7  -2   5  566.54   20.30
  -7   2  -6  146.59   11.50
   7   2   6  174.48    8.40
   7   2   6  174.88   16.20
   7   2   6  189.88   11.60
   7  -2   6  153.68   13.20
  -7  -2  -6  166.68   11.40
   7   2   7    9.30    5.20
  -7   2  -7   17.60    6.30
   7   2   7    8.90    5.10
   7  -2   7   13.30    6.00
  -7  -2  -7   26.50    6.60
   7  -2   7   22.10    6.70
   7   2   8  281.17   21.00
  -7   2  -8  285.77   16.20
  -7  -2  -8  271.77   15.70
   7  -2   8  296.47   15.60
   7   2   9  714.93   28.90
   7   2   9  688.13   27.70
  -7   2  -9  666.23   26.30
   7  -2   9  665.43   26.60
   7  -2   9  707.03   29.50
   7   2  10  238.48   13.90
   7   2  10  230.78   14.80
   7  -2  10  222.98   14.60
  -7  -2 -10  206.38   15.90
   7  -2  10  184.88   13.90
   7   2  11   97.39   10.70
   7   2  11   93.09    9.60
   7  -2  11   85.99    8.60
   7  -2  11   90.79   10.30
   7   2  12    2.00    3.50
   7   2  12    0.20    4.90
   7  -2  12   -1.90    4.60
   7  -2  12   -2.30    5.30
   7   2  13    4.40    3.80
   7   2  13    0.00    3.30
   7  -2  13   -1.90    3.80
   7   2  14    2.10    2.80
   7   2  14    7.70    2.90
  -7   3  14    5.70    2.80
  -7   3  13    8.20    3.50
   7   3 -13   -0.40    6.10
   7  -3 -13    4.80    5.50
   7   3 -12  -13.20    5.30
  -7   3  12    7.50    4.20
  -7   3  12  -17.60    6.60
   7  -3 -12    1.40    4.90
  -7   3  11    4.50    6.00
  -7   3  11    3.50    4.10
   7   3 -11   -3.60    6.10
  -7  -3  11    4.50    6.00
   7   3 -10   16.90    6.10
  -7   3  10   19.60    5.20
  -7  -3  10   20.10    6.70
   7  -3 -10   10.20    5.20
  -7   3   9  153.38   13.90
   7   3  -9  169.78   12.20
  -7   3   9  175.18   13.20
  -7  -3   9  129.99   13.00
   7  -3  -9  184.78   12.00
  -7   3   8   84.19    6.80
   7   3  -8   96.49   10.40
   7   3  -8   87.09   10.00
  -7   3   8   98.59   11.00
   7  -3  -8   77.89    9.60
   7  -3  -8   95.79    9.40
   7   3  -7  418.36   18.60
  -7   3   7  409.46   19.70
  -7   3   7  440.86   17.50
   7  -3  -7  413.86   17.80
  -7  -3   7  438.36   19.50
   7  -3  -7  386.36   20.40
   7   3  -6  685.13   28.60
  -7   3   6  663.03   26.90
   7  -3  -6  656.93   25.10
   7   3  -5   72.09    7.50
  -7   3   5    0.50   21.70
   7   3  -5   32.70   24.00
  -7   3   5   63.19    8.20
   7  -3  -5   58.99   27.30
   7  -3  -5   81.49    7.70
   7   3  -4   -1.70    3.90
  -7   3   4    4.50   15.90
   7   3  -4   -3.40   17.10
  -7  -3   4   -0.40   16.10
   7  -3  -4    0.70    3.70
   7  -3  -4    2.30   20.80
  -7   3   3  474.45   32.80
   7   3  -3  451.25   17.90
   7   3  -3  598.64   51.59
   7  -3  -3  514.45   35.80
   7  -3  -3  432.26   17.60
  -7   3   2   77.59   15.90
   7   3  -2  116.09   16.60
   7  -3  -2  106.99   19.10
  -7  -3   2  119.09   17.60
  -7   3   1  143.09   18.60
   7   3  -1  118.99    8.40
   7   3  -1   81.89   14.60
   7  -3  -1  134.89   20.10
   7  -3  -1  107.89    8.10
   7   3   0  261.97   13.20
  -7   3   0  261.67   12.00
   7   3   0  271.97   23.70
  -7   3   0  276.67   24.30
   7  -3   0  245.78   15.10
  -7  -3   0  280.77   12.10
  -7  -3   0  285.27   25.10
   7  -3   0  244.08   26.00
  -7   3  -1   38.80    6.60
  -7   3  -1   37.30   12.60
   7   3   1   24.00   10.00
   7   3   1   33.00    5.40
   7  -3   1   33.30    5.60
   7  -3   1   54.19   12.40
  -7  -3  -1   43.30   13.90
   7   3   2  427.36   17.40
  -7   3  -2  392.06   29.20
  -7   3  -2  411.36   16.50
   7   3   2  478.35   29.20
  -7  -3  -2  434.06   29.80
   7  -3   2  397.96   29.70
   7  -3   2  418.26   17.70
  -7   3  -3  194.28   11.00
  -7   3  -3  188.58   33.40
  -7  -3  -3  183.18   10.10
   7  -3   3  199.68   11.70
  -7   3  -4  506.75   20.40
   7   3   4  572.64   20.90
  -7  -3  -4  567.04   20.50
   7  -3   4  576.54   21.40
   7   3   5   46.10    5.50
  -7   3  -5   46.60    6.10
   7   3   5   34.20    6.10
  -7  -3  -5   46.20    5.90
   7  -3   5   35.10    6.60
  -7   3  -6   79.69    7.70
   7   3   6   71.09    8.70
   7   3   6   80.99    9.00
   7   3   6   80.59   10.20
   7   3   6   92.29    6.60
   7  -3   6   79.09    9.70
  -7  -3  -6   88.99    8.90
   7   3   7   24.30    5.20
  -7   3  -7   35.70    6.80
   7   3   7   26.20    6.00
   7  -3   7   18.60    7.80
   7  -3   7   32.40    6.80
  -7  -3  -7   32.90    5.90
  -7   3  -8  495.15   21.10
   7   3   8  532.85   23.40
   7   3   8  528.95   22.70
   7  -3   8  522.45   23.50
   7  -3   8  489.35   22.30
  -7  -3  -8  508.45   21.00
   7   3   9  330.27   17.60
   7   3   9  305.77   16.50
  -7  -3  -9  281.47   20.20
   7  -3   9  278.87   17.50
   7  -3   9  325.47   17.70
   7   3  10  252.07   14.50
   7   3  10  273.27   16.10
  -7   3 -10  210.08   16.90
   7  -3  10  251.57   15.40
   7   3  11    0.60    4.30
   7   3  11    8.60    4.80
   7  -3  11    4.00    8.00
  -7  -3 -11  -13.10    8.60
   7  -3  11   -2.80    4.70
   7   3  12    2.30    3.80
   7   3  12    2.20    4.20
   7  -3  12    3.40    4.70
   7   3  13    5.30    3.30
   7  -3  13    7.50    4.10
   7   3  14    6.20    2.50
   7   3  14    3.90    2.70
  -7   4  13   76.99    7.20
   7  -4 -13   62.59    6.60
  -7   4  12   -6.00    5.40
   7   4 -12    1.60    4.90
  -7   4  12    5.60    3.80
   7  -4 -12   -0.90    4.80
  -7   4  11   89.19    9.50
  -7   4  11   94.39   10.40
   7   4 -11  118.89   10.80
   7  -4 -11  110.19    9.90
  -7   4  10    8.50    5.70
   7   4 -10    1.30    5.20
   7  -4 -10   -6.00    4.60
  -7   4   9  133.89   12.10
   7   4  -9  144.89   11.80
   7  -4  -9  155.08   11.30
   7   4  -8  358.96   17.40
  -7   4   8  368.06   14.60
   7   4  -8  346.97   18.90
  -7   4   8  344.57   17.80
  -7  -4   8  329.67   19.30
   7  -4  -8  364.96   16.80
  -7   4   7   31.70    4.90
  -7   4   7   27.60    6.50
   7   4  -7   22.70    5.90
   7   4  -7   29.00    7.60
  -7  -4   7   36.60    7.00
   7  -4  -7   30.20    5.70
   7  -4  -7   43.60    7.50
  -7   4   6    6.70    5.70
   7   4  -6   -0.90    6.10
  -7   4   6   15.10    4.70
   7   4  -6   15.60    4.50
   7  -4  -6    8.80    4.30
  -7   4   5  426.06   20.50
   7   4  -5  429.16   18.40
   7  -4  -5  429.36   20.60
   7   4  -4    9.30    4.10
   7   4  -4   16.30   22.00
  -7   4   4   -0.20   20.40
   7  -4  -4   -6.40   26.10
  -7  -4   4   14.00   20.60
   7  -4  -4    0.40    3.60
  -7   4   3   -6.70   17.20
   7   4  -3   32.50    5.20
   7   4  -3   16.10   18.60
  -7  -4   3  -32.50   16.40
   7  -4  -3   46.70   20.40
   7   4  -2   11.20   15.40
   7   4  -2    6.80    3.90
  -7   4   2  -12.50   14.40
  -7  -4   2   -4.70   15.10
   7  -4  -2   -3.30    3.30
   7  -4  -2   34.30   17.70
   7   4  -1  274.47   26.50
  -7   4   1  253.47   12.30
   7   4  -1  241.68   13.30
  -7   4   1  219.58   25.20
  -7  -4   1  255.57   12.20
   7  -4  -1  284.97   27.60
   7  -4  -1  249.38   15.20
  -7  -4   1  265.77   26.60
   7   4   0  162.88   11.10
  -7   4   0  162.78   10.80
   7   4   0  210.58   23.40
  -7   4   0  192.08   22.60
   7   4   0  151.88   10.20
   7  -4   0  169.78   12.00
  -7  -4   0  184.88   23.10
   7  -4   0  193.68   24.20
   7   4   1   11.60   13.70
   7   4   1    4.60    4.20
  -7   4  -1    0.60    3.60
  -7   4  -1    6.50   13.50
   7  -4   1    8.70   12.90
   7  -4   1    8.80    4.30
  -7  -4  -1  -11.10   13.60
  -7  -4  -1   -0.20    3.20
   7   4   2  123.29   18.20
  -7   4  -2   92.49    8.40
   7   4   2  109.99    8.60
  -7   4  -2  104.69   18.80
   7  -4   2  113.09    9.60
  -7  -4  -2  117.49    7.80
   7  -4   2  108.09   21.70
  -7  -4  -2  104.79   19.80
  -7   4  -3  194.78   23.20
   7   4   3  233.18   27.00
   7   4   3  231.08   11.90
  -7   4  -3  218.48   11.30
   7  -4   3  237.58   12.60
   7  -4   3  219.98   25.70
  -7  -4  -3  170.38   24.00
  -7  -4  -3  226.08   11.20
  -7   4  -4  201.98   11.10
   7   4   4  210.38   11.40
  -7  -4  -4  208.98   11.00
  -7   4  -5    3.40    4.50
   7   4   5   10.40    5.70
   7   4   5   -7.20    6.40
   7   4   5    4.90    3.00
  -7   4  -5   -8.00   39.60
   7  -4   5   -4.70    5.10
  -7  -4  -5   -4.30    4.00
   7   4   6  719.83   29.40
   7   4   6  765.42   25.90
   7   4   6  750.92   29.10
   7   4   6  772.42   29.00
  -7  -4  -6  724.23   26.50
   7  -4   6  774.62   29.80
   7   4   7   11.30    5.20
   7   4   7    5.70    2.30
  -7   4  -7   -2.60    5.30
   7   4   7    0.70    4.00
  -7  -4  -7   -1.30    4.80
   7  -4   7   -4.00    5.20
   7   4   8  571.74   24.40
  -7   4  -8  560.54   22.70
   7   4   8  588.24   25.20
  -7  -4  -8  577.84   22.50
   7  -4   8  594.34   25.70
   7   4   9   86.29   10.20
   7   4   9   82.99    9.40
  -7   4  -9   66.89    8.90
   7  -4   9   76.79    9.60
  -7  -4  -9   79.09    8.20
  -7   4 -10    5.60    7.80
  -7  -4 -10   -2.40    7.00
   7  -4  10   13.90    5.60
   7   4  11   35.90    6.50
  -7   4 -11   28.40    9.20
   7   4  11   37.80    6.00
   7  -4  11   34.80    7.00
  -7  -4 -11   46.30    8.40
   7   4  12    1.40    3.20
   7   4  12   -2.60    3.40
  -7  -4 -12    0.00    8.30
   7  -4  12    5.70    4.60
   7   4  13   27.50    4.80
   7   4  13   28.60    4.40
   7  -4  13   23.80    5.70
  -7   5  13   32.90    4.60
   7   5 -13   38.90    6.30
  -7   5  12    6.50    4.80
  -7   5  12    6.10    3.40
   7  -5 -12    4.10    4.70
  -7   5  11   27.20    6.30
   7   5 -11   29.90    6.50
  -7   5  11   30.40    6.10
   7  -5 -11   26.40    5.70
  -7   5  10   61.49    8.70
   7   5 -10   57.09    7.40
  -7   5  10   67.69    7.80
   7  -5 -10   79.09    9.10
   7   5  -9  236.48   16.40
   7   5  -9  235.68   14.40
  -7   5   9  259.87   15.40
   7  -5  -9  269.67   14.40
  -7   5   8  115.39    8.20
   7   5  -8  132.49   12.70
   7   5  -8  130.99   12.20
  -7   5   8  107.69   11.00
  -7   5   8  116.49   11.40
   7  -5  -8  133.19   10.80
  -7  -5   8  110.79   11.60
   7   5  -7  236.58   15.10
   7   5  -7  250.47   13.90
  -7   5   7  233.28   12.60
  -7   5   7  226.38   15.80
   7  -5  -7  228.98   13.40
   7   5  -6  565.34   23.00
   7   5  -6  577.04   24.40
  -7   5   6  584.94   25.20
  -7   5   6  593.94   23.40
   7  -5  -6  589.34   23.40
  -7   5   5    5.30    4.20
  -7   5   5   -1.00    5.20
   7   5  -5   -5.10    5.10
   7   5  -5   -1.40    3.70
   7  -5  -5    0.20    3.90
   7   5  -4    0.50   40.30
   7   5  -4   11.80    5.80
  -7   5   4    5.80    5.40
   7   5  -4    8.10    4.40
   7  -5  -4    3.70    4.70
  -7  -5   4   -2.30   35.30
   7  -5  -4   12.60    5.00
   7   5  -3  197.08   10.90
   7   5  -3  154.48   27.50
   7  -5  -3  238.98   35.00
   7  -5  -3  196.48   10.80
   7   5  -2   69.79    7.60
  -7   5   2   80.79   22.90
  -7   5   2   73.59    9.00
   7   5  -2   77.49   22.20
   7  -5  -2   85.69    7.70
  -7  -5   2   70.19   22.80
   7  -5  -2   81.99   25.10
   7   5  -1   96.49    8.30
  -7   5   1   82.29   19.70
  -7   5   1  114.29    8.70
   7   5  -1   92.69   10.20
   7   5  -1  114.79   22.10
   7  -5  -1   90.49    7.80
   7  -5  -1  103.49   24.20
   7  -5  -1   78.39   10.30
  -7  -5   1   61.09   18.50
   7   5   0   13.20    5.30
  -7   5   0   29.50    5.10
  -7   5   0   -8.40   16.80
   7   5   0   40.30   16.20
  -7  -5   0    8.10   18.30
   7  -5   0   27.20    4.90
   7  -5   0   -2.00   19.00
   7  -5   0   24.70    6.30
  -7  -5   0   24.20    4.60
  -7   5  -1  475.95   18.50
   7   5   1  467.85   35.60
  -7   5  -1  486.15   36.90
   7   5   1  462.45   19.60
  -7  -5  -1  436.76   37.90
   7  -5   1  453.55   38.90
   7  -5   1  454.65   20.30
  -7   5  -2   74.69   19.80
   7   5   2   54.89   20.10
  -7   5  -2   55.09    6.30
   7   5   2   59.39    7.20
  -7  -5  -2   15.70   20.00
  -7  -5  -2   60.69    6.70
  -7   5  -3   47.70    6.10
  -7   5  -3   46.40   24.50
   7   5   3   74.29    7.50
  -7  -5  -3   58.19    6.20
   7   5   4   46.60    6.40
   7   5   4   45.10    6.00
  -7   5  -4   46.50    6.10
   7   5   4   37.50    8.00
   7  -5   4   55.49    7.40
  -7  -5  -4   45.70    5.50
   7   5   5   10.00    6.30
   7   5   5    6.70    4.40
   7   5   5    8.80    3.80
  -7   5  -5    0.50    4.40
  -7  -5  -5   10.50    4.40
   7  -5   5   -0.10    5.20
   7   5   6    2.70    2.90
   7   5   6    5.20    4.70
  -7   5  -6    2.80    4.80
   7   5   6   16.30    6.60
   7   5   6    3.50    4.70
  -7   5  -6    8.50    8.80
  -7  -5  -6    4.30    4.80
   7  -5   6    9.10    5.30
   7   5   7  189.98    9.00
   7   5   7  196.18   12.90
  -7   5  -7  184.88   12.50
   7  -5   7  197.18   15.80
  -7  -5  -7  188.58   11.50
  -7   5  -8   66.09    8.90
   7   5   8   52.49    8.40
   7   5   8   68.49    8.70
   7  -5   8   60.59    8.60
   7   5   9    3.80    4.10
   7   5   9    5.20    4.50
  -7   5  -9    0.80    6.10
  -7  -5  -9    2.20    5.60
   7  -5   9    5.50    5.10
   7   5  10    8.40    4.20
  -7   5 -10   -2.30    7.00
   7   5  10    9.00    4.80
   7  -5  10   -3.10    5.30
  -7  -5 -10   -1.30    6.30
   7   5  11  104.49    9.40
  -7   5 -11   93.29    9.80
   7   5  11  110.69    9.20
   7  -5  11   95.39   10.00
   7   5  12   30.20    6.90
   7  -5  12   29.20    5.80
  -7  -5 -12   28.20    7.80
   7   5  13  111.59    7.50
   7   5  13  112.09    8.20
  -7   6  13    3.80    3.00
   7  -6 -13  -11.60    5.70
  -7   6  12   18.90    4.80
  -7   6  12   12.90    4.20
   7   6 -12   16.00    5.20
   7  -6 -12   21.90    4.40
  -7   6  11    1.90    4.90
   7   6 -11    1.40    4.90
  -7   6  11    0.00    4.10
   7  -6 -11    3.40    4.30
  -7   6  10   18.40    5.10
  -7   6  10    5.00    5.10
   7   6 -10    0.50    4.70
   7  -6 -10    9.50    4.80
   7   6  -9    8.00    5.20
  -7   6   9    2.10    4.40
   7  -6  -9    6.10    4.70
  -7   6   8  236.78   12.00
  -7   6   8  258.07   15.90
   7   6  -8  246.08   15.80
   7   6  -8  261.67   14.50
  -7   6   8  227.48   14.70
  -7  -6   8  265.57   15.00
   7  -6  -8  231.28   14.00
  -7   6   7  302.27   17.40
   7   6  -7  320.97   18.80
  -7   6   7  309.87   15.20
  -7   6   7  285.57   17.00
   7   6  -7  300.17   15.90
   7  -6  -7  310.37   16.10
   7   6  -6  115.79   11.80
   7   6  -6  131.79   10.70
  -7   6   6  139.29   12.50
  -7   6   6  134.79   10.70
   7  -6  -6  128.09   10.50
   7   6  -5  315.57   17.30
  -7   6   5  345.77   17.80
  -7   6   5  327.67   18.60
   7   6  -5  332.87   16.20
   7  -6  -5  331.77   16.10
  -7   6   4  250.07   14.50
   7   6  -4  239.38   14.70
  -7   6   4  253.17   16.00
   7   6  -4  269.87   13.50
  -7   6   4  217.68   14.10
   7  -6  -4  256.57   13.00
  -7   6   3   -9.70   43.20
   7   6  -3   57.09    7.30
  -7   6   3   63.99    7.90
   7   6  -3   41.00   45.30
  -7   6   3   50.79    6.80
  -7   6   3   51.89    9.40
   7   6  -3   64.09    7.10
   7  -6  -3   50.29    7.40
  -7   6   2  216.98   13.20
  -7   6   2  237.88   39.70
  -7   6   2  236.98   17.40
   7   6  -2  225.18   12.10
  -7   6   2  239.78   14.40
   7   6  -2  240.18   33.90
   7   6  -2  224.08   13.40
  -7   6   2  218.48   15.90
   7  -6  -2  223.28   12.00
  -7   6   1  697.63   24.60
   7   6  -1  674.23   27.80
  -7   6   1  665.83   27.40
  -7   6   1  576.84   45.70
   7   6  -1  760.12   50.19
   7   6  -1  686.53   24.70
  -7  -6   1  667.03   51.69
  -7  -6   1  691.03   24.60
   7  -6  -1  688.83   24.60
   7   6   0   87.19   24.80
  -7   6   0   63.69    6.90
   7   6   0   69.79    7.00
   7   6   0   62.89    8.30
  -7   6   0   51.89   26.40
  -7   6   0   49.99    8.80
  -7   6   0   91.29   26.80
  -7  -6   0   44.90   24.10
   7  -6   0   49.20    6.40
  -7  -6   0   67.99    7.70
  -7   6  -1   49.40   23.70
  -7   6  -1   -0.50   24.90
  -7   6  -1   51.59    6.10
   7   6   1   41.90    9.60
  -7  -6  -1   67.39   34.10
  -7   6  -2   64.59    6.90
   7   6   2   62.99    7.40
   7   6   2   59.19    9.40
  -7   6  -2   87.69   28.70
   7  -6   2   59.69    8.20
  -7  -6  -2   60.49    6.70
   7   6   3    1.50    3.40
   7   6   3    0.30    6.80
  -7   6  -3   -4.40    5.20
   7   6   3    7.90   10.10
  -7  -6  -3   -3.00    3.80
   7  -6   3   -2.90    5.30
  -7   6  -4   27.10    5.40
   7   6   4   24.30    6.70
   7   6   4   12.40    7.90
  -7   6  -4   20.00    6.40
   7   6   4   22.20    5.80
   7   6   4   25.90    5.20
   7  -6   4   21.40    6.20
[truncated: 489,457 more chars]
