# Supplementary material for: Ph2SCCO: A New Versatile CCO‐Fragment Transfer Reagent
Source: Angew Chem Int Ed Engl. 2025 Oct 10;64(47):e202518689. doi: 10.1002/anie.202518689 (PMC12624311; doi:10.1002/anie.202518689)
Supplement: Supplementary file 2 — Supporting Information [file ANIE-64-e202518689-s002.zip › 10f_finalcif_file010.cif]

data_10f_cu_ocm_pa_sq_457_benz_0m_4
_audit_contact_author_name       'Patrick W. Antoni'
_audit_contact_author_phone      ?
_audit_contact_author_email      patrick.antoni@tu-dortmund.de
_audit_contact_author_address    
;Faculty of Chemistry and Chemical Biology
TU Dortmund University
Otto-Hahn-Str. 6
44227 Dortmund
Germany
;
_audit_creation_method           
;FinalCif V152 by Daniel Kratzert, Freiburg 2025, 
https://dkratzert.de/finalcif.html
;
_publ_contact_author_id_orcid    ?
_publ_section_references         
;
Dolomanov, O.V., Bourhis, L.J., Gildea, R.J, Howard, J.A.K. & Puschmann, H.
 (2009), J. Appl. Cryst. 42, 339-341.

Sheldrick, G.M. (2008). Acta Cryst. A64, 112-122.

Sheldrick, G.M. (2015). Acta Cryst. A71, 3-8.
;
_shelx_SHELXL_version_number     2019/1
_chemical_name_systematic        
'rac-(1R,4S,6S)-2-oxo-4-phenyl-3-tosyl-3-azabicyclo[4.1.0]heptane-6-carbonitrile benzene solvate'
_chemical_name_common            ?
_chemical_formula_sum            'C23 H21 N2 O3 S'
_chemical_formula_moiety         'C20 H18 N2 O3 S, 0.5(C6 H6)'
_chemical_formula_weight         405.48
_chemical_melting_point          ?
_space_group_crystal_system      monoclinic
_space_group_IT_number           14
_space_group_name_H-M_alt        'P 1 21/c 1'
_space_group_name_Hall           '-P 2ybc'
_shelx_space_group_comment       
;
The symmetry employed for this shelxl refinement is uniquely defined
by the following loop, which should always be used as a source of
symmetry information in preference to the above space-group names.
They are only intended as comments.
;

loop_
_space_group_symop_operation_xyz
'x, y, z'
'-x, y+1/2, -z+1/2'
'-x, -y, -z'
'x, -y-1/2, z-1/2'

_cell_length_a                   22.8102(13)
_cell_length_b                   10.2014(6)
_cell_length_c                   8.5945(5)
_cell_angle_alpha                90
_cell_angle_beta                 93.805(2)
_cell_angle_gamma                90
_cell_volume                     1995.5(2)
_cell_formula_units_Z            4
_cell_measurement_temperature    100.00
_cell_measurement_reflns_used    5850
_cell_measurement_theta_min      4.750
_cell_measurement_theta_max      70.225
_exptl_crystal_description       plate
_exptl_crystal_colour            colourless
_exptl_crystal_recrystallization_method ?
_exptl_crystal_density_meas      ?
_exptl_crystal_density_method    ?
_exptl_crystal_density_diffrn    1.350
_exptl_crystal_F_000             852
_exptl_crystal_size_max          0.2
_exptl_crystal_size_mid          0.2
_exptl_crystal_size_min          0.02
_exptl_absorpt_coefficient_mu    1.666
_exptl_absorpt_correction_type   multi-scan
_exptl_absorpt_correction_T_min  0.341878
_exptl_absorpt_correction_T_max  0.585627
_exptl_absorpt_process_details   
;
 TWINABS-2012/1 (Bruker,2012) was used for absorption correction.
 
For component 2:
 wR2(int) was 0.1323 before and 0.0849 after correction.

Final HKLF 4 output contains 48723 reflections, Rint = 0.0602
 (32981 with I > 3sig(I), Rint = 0.0581)
;
_exptl_absorpt_special_details   ?
_shelx_estimated_absorpt_T_min   0.732
_shelx_estimated_absorpt_T_max   0.967
_exptl_transmission_factor_min   ?
_exptl_transmission_factor_max   ?
_exptl_special_details           ?
_diffrn_ambient_temperature      100.00
_diffrn_radiation_type           CuK\a
_diffrn_radiation_wavelength     1.54178
_diffrn_radiation_monochromator  'mirror optics'
_diffrn_measurement_ambient_temperature_device_make 'Oxford Cryostream 800'
_diffrn_radiation_probe          x-ray
_diffrn_source                   'microfocus sealed X-ray tube'
_diffrn_source_type              'Incoatec I\ms 3.0'
_diffrn_source_voltage           50.0
_diffrn_source_current           1.1
_diffrn_detector                 HPAD
_diffrn_detector_type            'Bruker PHOTON II'
_diffrn_detector_area_resol_mean 7.41
_diffrn_measurement_device       'four-circle diffractometer'
_diffrn_measurement_device_type  'Bruker D8 VENTURE dual wavelength Mo/Cu'
_diffrn_measurement_method       '\w and \f scans'
_diffrn_measurement_specimen_support 'MiTeGen micromount'
_diffrn_reflns_number            8217
_diffrn_reflns_av_unetI/netI     0.0273
_diffrn_reflns_av_R_equivalents  0.0602
_diffrn_reflns_theta_min         3.884
_diffrn_reflns_theta_max         70.230
_diffrn_reflns_theta_full        67.679
_diffrn_reflns_limit_h_min       -27
_diffrn_reflns_limit_h_max       27
_diffrn_reflns_limit_k_min       0
_diffrn_reflns_limit_k_max       12
_diffrn_reflns_limit_l_min       0
_diffrn_reflns_limit_l_max       10
_diffrn_standards_number         0
_diffrn_measured_fraction_theta_max 0.985
_diffrn_measured_fraction_theta_full 0.994
_diffrn_reflns_Laue_measured_fraction_max 0.985
_diffrn_reflns_Laue_measured_fraction_full 0.994
_diffrn_reflns_point_group_measured_fraction_max 0.985
_diffrn_reflns_point_group_measured_fraction_full 0.994
_reflns_number_total             8217
_reflns_number_gt                7430
_reflns_threshold_expression     'I > 2\s(I)'
_reflns_Friedel_coverage         0.000
_reflns_Friedel_fraction_max     .
_reflns_Friedel_fraction_full    .
_reflns_special_details          
;
 _reflns_Friedel_fraction is defined as the number of unique
 Friedel pairs measured divided by the number that would be
 possible theoretically, ignoring centric projections and
 systematic absences. Completness statistics refer to single and
 composite reflections containing twin component 1 only.
;
_computing_data_collection       
'Bruker BIS V6.2.16/2021-10-22 and APEX5 2023.9-2'
_computing_cell_refinement       'SAINT V8.41 (Bruker AXS, 2016)'
_computing_data_reduction        'SAINT V8.41 (Bruker AXS, 2016)'
_computing_structure_solution    'XT  (Sheldrick, 2015)'
_computing_structure_refinement  'XL  (Sheldrick, 2008)'
_computing_molecular_graphics    'Olex2 1.5 (Dolomanov et al., 2009)'
_computing_publication_material  'Olex2 1.5 (Dolomanov et al., 2009)'
_refine_special_details          'Refined as a 2-component twin.,Twin'
_refine_ls_structure_factor_coef Fsqd
_refine_ls_matrix_type           full
_refine_ls_weighting_scheme      calc
_refine_ls_weighting_details     
'w=1/[\s^2^(Fo^2^)+(0.0453P)^2^+3.3117P] where P=(Fo^2^+2Fc^2^)/3'
_atom_sites_solution_primary     dual
_atom_sites_solution_secondary   difmap
_atom_sites_solution_hydrogens   geom
_refine_ls_hydrogen_treatment    constr
_refine_ls_number_reflns         8217
_refine_ls_number_parameters     264
_refine_ls_number_restraints     0
_refine_ls_R_factor_all          0.0615
_refine_ls_R_factor_gt           0.0516
_refine_ls_wR_factor_ref         0.1478
_refine_ls_wR_factor_gt          0.1304
_refine_ls_goodness_of_fit_ref   1.086
_refine_ls_restrained_S_all      1.086
_refine_ls_shift/su_max          0.000
_refine_ls_shift/su_mean         0.000
_refine_diff_density_max         0.525
_refine_diff_density_min         -0.899
_refine_diff_density_rms         0.103
_refine_ls_extinction_method     none
_refine_ls_extinction_coef       .

loop_
_twin_individual_id
_twin_individual_mass_fraction_refined
1 0.92672
2 0.07328

loop_
_atom_type_symbol
_atom_type_description
_atom_type_scat_dispersion_real
_atom_type_scat_dispersion_imag
_atom_type_scat_source
C C 0.0181 0.0091 'International Tables Vol C Tables 4.2.6.8 and 6.1.1.4'
H H 0.0000 0.0000 'International Tables Vol C Tables 4.2.6.8 and 6.1.1.4'
N N 0.0311 0.0180 'International Tables Vol C Tables 4.2.6.8 and 6.1.1.4'
O O 0.0492 0.0322 'International Tables Vol C Tables 4.2.6.8 and 6.1.1.4'
S S 0.3331 0.5567 'International Tables Vol C Tables 4.2.6.8 and 6.1.1.4'

_geom_special_details            
;
 All esds (except the esd in the dihedral angle between two l.s. planes)
 are estimated using the full covariance matrix.  The cell esds are taken
 into account individually in the estimation of esds in distances, angles
 and torsion angles; correlations between esds in cell parameters are only
 used when they are defined by crystal symmetry.  An approximate (isotropic)
 treatment of cell esds is used for estimating esds involving l.s. planes.
;
_audit_creation_date             2025-07-11
_exptl_crystal_colour_primary    colourless
_diffrn_source_power             0.055
_olex2_refinement_description    
;
1. Twinned data refinement
 Scales: 0.92672
 0.07328
2.a Ternary CH refined with riding coordinates:
 C5(H5), C2(H2)
2.b Secondary CH2 refined with riding coordinates:
 C6(H6A,H6B), C4(H4A,H4B)
2.c Aromatic/amide H refined with riding coordinates:
 C13(H13), C11(H11), C9(H9), C15(H15), C19(H19), C12(H12), C10(H10), C16(H16),
 C18(H18), C22(H22), C21(H21), C23(H23)
2.d Idealised Me refined as rotating group:
 C20(H20A,H20B,H20C)
;

loop_
_atom_site_label
_atom_site_type_symbol
_atom_site_fract_x
_atom_site_fract_y
_atom_site_fract_z
_atom_site_U_iso_or_equiv
_atom_site_adp_type
_atom_site_occupancy
_atom_site_site_symmetry_order
_atom_site_calc_flag
_atom_site_refinement_flags_posn
_atom_site_refinement_flags_adp
_atom_site_refinement_flags_occupancy
_atom_site_disorder_assembly
_atom_site_disorder_group
S1 S 0.68794(3) 0.43712(7) 0.87819(7) 0.01761(19) Uani 1 1 d . . . . .
O1 O 0.66113(8) 0.67494(18) 0.7184(2) 0.0179(4) Uani 1 1 d . . . . .
O3 O 0.71313(9) 0.3107(2) 0.9050(2) 0.0236(5) Uani 1 1 d . . . . .
O2 O 0.68623(9) 0.5275(2) 1.0046(2) 0.0255(5) Uani 1 1 d . . . . .
N1 N 0.72477(10) 0.5026(2) 0.7330(3) 0.0153(5) Uani 1 1 d . . . . .
N2 N 0.81587(12) 0.7001(3) 0.2193(3) 0.0269(6) Uani 1 1 d . . . . .
C1 C 0.69731(11) 0.6093(3) 0.6551(3) 0.0151(5) Uani 1 1 d . . . . .
C13 C 0.84010(12) 0.4952(3) 0.9122(3) 0.0201(6) Uani 1 1 d . . . . .
H13 H 0.817698 0.573160 0.919397 0.024 Uiso 1 1 calc R U . . .
C8 C 0.82301(12) 0.4001(3) 0.8022(3) 0.0174(6) Uani 1 1 d . . . . .
C5 C 0.77499(12) 0.4261(3) 0.6750(3) 0.0165(6) Uani 1 1 d . . . . .
H5 H 0.760103 0.340811 0.630816 0.020 Uiso 1 1 calc R U . . .
C11 C 0.92299(13) 0.3623(3) 1.0006(3) 0.0250(7) Uani 1 1 d . . . . .
H11 H 0.957766 0.350394 1.066276 0.030 Uiso 1 1 calc R U . . .
C3 C 0.76327(12) 0.5687(3) 0.4281(3) 0.0168(6) Uani 1 1 d . . . . .
C9 C 0.85503(12) 0.2849(3) 0.7950(3) 0.0201(6) Uani 1 1 d . . . . .
H9 H 0.842719 0.218605 0.722434 0.024 Uiso 1 1 calc R U . . .
C14 C 0.61624(12) 0.4152(3) 0.7931(3) 0.0180(6) Uani 1 1 d . . . . .
C7 C 0.79195(13) 0.6429(3) 0.3112(3) 0.0196(6) Uani 1 1 d . . . . .
C6 C 0.70333(12) 0.5139(3) 0.3819(3) 0.0193(6) Uani 1 1 d . . . . .
H6A H 0.692654 0.428598 0.427225 0.023 Uiso 1 1 calc R U . . .
H6B H 0.687126 0.529023 0.273690 0.023 Uiso 1 1 calc R U . . .
C2 C 0.70917(12) 0.6316(3) 0.4907(3) 0.0164(6) Uani 1 1 d . . . . .
H2 H 0.696920 0.718373 0.445153 0.020 Uiso 1 1 calc R U . . .
C15 C 0.60675(13) 0.3204(3) 0.6781(3) 0.0216(6) Uani 1 1 d . . . . .
H15 H 0.638396 0.268253 0.646642 0.026 Uiso 1 1 calc R U . . .
C19 C 0.57042(13) 0.4911(3) 0.8419(3) 0.0225(6) Uani 1 1 d . . . . .
H19 H 0.577294 0.556056 0.920270 0.027 Uiso 1 1 calc R U . . .
C12 C 0.89010(13) 0.4759(3) 1.0118(3) 0.0240(6) Uani 1 1 d . . . . .
H12 H 0.901646 0.540488 1.087308 0.029 Uiso 1 1 calc R U . . .
C10 C 0.90522(13) 0.2662(3) 0.8941(4) 0.0239(6) Uani 1 1 d . . . . .
H10 H 0.927233 0.187523 0.888439 0.029 Uiso 1 1 calc R U . . .
C16 C 0.55029(13) 0.3027(3) 0.6095(4) 0.0239(6) Uani 1 1 d . . . . .
H16 H 0.543646 0.239712 0.528872 0.029 Uiso 1 1 calc R U . . .
C4 C 0.80465(12) 0.5033(3) 0.5483(3) 0.0174(6) Uani 1 1 d . . . . .
H4A H 0.830111 0.571381 0.599607 0.021 Uiso 1 1 calc R U . . .
H4B H 0.830334 0.442686 0.493928 0.021 Uiso 1 1 calc R U . . .
C17 C 0.50332(13) 0.3766(3) 0.6579(4) 0.0244(6) Uani 1 1 d . . . . .
C18 C 0.51413(13) 0.4700(3) 0.7736(4) 0.0256(7) Uani 1 1 d . . . . .
H18 H 0.482382 0.520724 0.806986 0.031 Uiso 1 1 calc R U . . .
C22 C 1.00905(16) 0.0752(4) 1.1336(4) 0.0399(9) Uani 1 1 d . . . . .
H22 H 1.015283 0.126777 1.225237 0.048 Uiso 1 1 calc R U . . .
C20 C 0.44221(14) 0.3567(3) 0.5843(4) 0.0340(8) Uani 1 1 d . . . . .
H20A H 0.444177 0.305667 0.488105 0.051 Uiso 1 1 calc R U . . .
H20B H 0.424173 0.442041 0.559840 0.051 Uiso 1 1 calc R U . . .
H20C H 0.418507 0.309274 0.656883 0.051 Uiso 1 1 calc R U . . .
C21 C 0.96687(16) -0.0212(4) 1.1263(4) 0.0412(9) Uani 1 1 d . . . . .
H21 H 0.943982 -0.036071 1.212982 0.049 Uiso 1 1 calc R U . . .
C23 C 1.04244(16) 0.0972(4) 1.0074(4) 0.0407(9) Uani 1 1 d . . . . .
H23 H 1.071579 0.163905 1.012081 0.049 Uiso 1 1 calc R U . . .

loop_
_atom_site_aniso_label
_atom_site_aniso_U_11
_atom_site_aniso_U_22
_atom_site_aniso_U_33
_atom_site_aniso_U_23
_atom_site_aniso_U_13
_atom_site_aniso_U_12
S1 0.0219(3) 0.0183(4) 0.0125(3) 0.0029(2) -0.0002(2) -0.0019(2)
O1 0.0204(9) 0.0163(10) 0.0168(9) -0.0019(7) 0.0004(7) 0.0012(8)
O3 0.0253(10) 0.0228(11) 0.0224(10) 0.0079(8) 0.0002(8) -0.0025(8)
O2 0.0311(11) 0.0308(12) 0.0146(10) -0.0006(8) 0.0008(8) -0.0031(9)
N1 0.0185(11) 0.0160(11) 0.0113(10) 0.0005(8) 0.0004(8) 0.0005(9)
N2 0.0345(14) 0.0241(13) 0.0229(13) 0.0038(11) 0.0074(11) 0.0021(11)
C1 0.0184(13) 0.0117(12) 0.0146(12) -0.0020(10) -0.0023(10) -0.0031(10)
C13 0.0226(14) 0.0193(14) 0.0180(13) 0.0019(11) -0.0014(11) 0.0024(11)
C8 0.0200(13) 0.0176(14) 0.0145(13) 0.0039(10) 0.0010(10) 0.0005(11)
C5 0.0202(13) 0.0145(13) 0.0145(13) -0.0007(10) -0.0002(10) 0.0029(10)
C11 0.0204(14) 0.0351(18) 0.0191(14) 0.0084(12) -0.0011(11) 0.0024(12)
C3 0.0218(14) 0.0158(14) 0.0129(12) -0.0008(10) 0.0012(10) 0.0013(10)
C9 0.0240(14) 0.0184(14) 0.0182(13) 0.0028(11) 0.0024(11) 0.0017(11)
C14 0.0206(14) 0.0168(14) 0.0168(13) 0.0035(10) 0.0025(10) -0.0014(11)
C7 0.0252(14) 0.0178(14) 0.0156(13) -0.0004(11) 0.0002(11) 0.0039(11)
C6 0.0245(14) 0.0203(14) 0.0127(13) -0.0008(10) -0.0026(10) -0.0015(11)
C2 0.0199(13) 0.0151(14) 0.0140(13) 0.0026(10) 0.0004(10) 0.0018(10)
C15 0.0226(14) 0.0188(15) 0.0236(14) -0.0010(11) 0.0024(11) -0.0002(11)
C19 0.0272(15) 0.0181(14) 0.0229(15) -0.0006(11) 0.0058(11) -0.0006(11)
C12 0.0263(15) 0.0286(17) 0.0165(14) 0.0014(12) -0.0028(11) -0.0027(12)
C10 0.0236(14) 0.0263(16) 0.0220(15) 0.0083(12) 0.0040(11) 0.0074(12)
C16 0.0256(15) 0.0203(15) 0.0254(15) -0.0014(12) -0.0005(11) -0.0040(12)
C4 0.0201(13) 0.0179(14) 0.0142(13) 0.0011(10) 0.0004(10) 0.0022(11)
C17 0.0220(14) 0.0215(15) 0.0295(16) 0.0097(12) 0.0008(12) -0.0035(12)
C18 0.0229(15) 0.0222(15) 0.0328(17) 0.0053(13) 0.0094(12) 0.0033(12)
C22 0.0341(19) 0.057(2) 0.0267(17) -0.0076(15) -0.0087(14) 0.0271(18)
C20 0.0221(15) 0.0324(18) 0.046(2) 0.0119(15) -0.0049(14) -0.0048(13)
C21 0.0328(18) 0.063(3) 0.0274(17) 0.0056(16) 0.0031(14) 0.0272(18)
C23 0.0271(17) 0.052(2) 0.042(2) 0.0001(17) -0.0042(15) 0.0188(16)

loop_
_geom_bond_atom_site_label_1
_geom_bond_atom_site_label_2
_geom_bond_distance
_geom_bond_site_symmetry_2
_geom_bond_publ_flag
S1 O3 1.424(2) . ?
S1 O2 1.428(2) . ?
S1 N1 1.688(2) . ?
S1 C14 1.761(3) . ?
O1 C1 1.219(3) . ?
N1 C1 1.403(3) . ?
N1 C5 1.499(3) . ?
N2 C7 1.149(4) . ?
C1 C2 1.474(4) . ?
C13 H13 0.9500 . ?
C13 C8 1.392(4) . ?
C13 C12 1.394(4) . ?
C8 C5 1.519(4) . ?
C8 C9 1.387(4) . ?
C5 H5 1.0000 . ?
C5 C4 1.536(4) . ?
C11 H11 0.9500 . ?
C11 C12 1.387(4) . ?
C11 C10 1.383(5) . ?
C3 C7 1.448(4) . ?
C3 C6 1.506(4) . ?
C3 C2 1.520(4) . ?
C3 C4 1.508(4) . ?
C9 H9 0.9500 . ?
C9 C10 1.394(4) . ?
C14 C15 1.390(4) . ?
C14 C19 1.388(4) . ?
C6 H6A 0.9900 . ?
C6 H6B 0.9900 . ?
C6 C2 1.522(4) . ?
C2 H2 1.0000 . ?
C15 H15 0.9500 . ?
C15 C16 1.392(4) . ?
C19 H19 0.9500 . ?
C19 C18 1.393(4) . ?
C12 H12 0.9500 . ?
C10 H10 0.9500 . ?
C16 H16 0.9500 . ?
C16 C17 1.396(4) . ?
C4 H4A 0.9900 . ?
C4 H4B 0.9900 . ?
C17 C18 1.387(5) . ?
C17 C20 1.506(4) . ?
C18 H18 0.9500 . ?
C22 H22 0.9500 . ?
C22 C21 1.375(6) . ?
C22 C23 1.384(5) . ?
C20 H20A 0.9800 . ?
C20 H20B 0.9800 . ?
C20 H20C 0.9800 . ?
C21 H21 0.9500 . ?
C21 C23 1.390(6) 3_757 ?
C23 H23 0.9500 . ?

loop_
_geom_angle_atom_site_label_1
_geom_angle_atom_site_label_2
_geom_angle_atom_site_label_3
_geom_angle
_geom_angle_site_symmetry_1
_geom_angle_site_symmetry_3
_geom_angle_publ_flag
O3 S1 O2 119.53(13) . . ?
O3 S1 N1 105.24(12) . . ?
O3 S1 C14 107.81(13) . . ?
O2 S1 N1 110.30(12) . . ?
O2 S1 C14 109.07(13) . . ?
N1 S1 C14 103.72(12) . . ?
C1 N1 S1 115.54(18) . . ?
C1 N1 C5 124.9(2) . . ?
C5 N1 S1 117.96(17) . . ?
O1 C1 N1 120.5(2) . . ?
O1 C1 C2 121.0(2) . . ?
N1 C1 C2 118.2(2) . . ?
C8 C13 H13 120.0 . . ?
C8 C13 C12 120.0(3) . . ?
C12 C13 H13 120.0 . . ?
C13 C8 C5 121.6(2) . . ?
C9 C8 C13 119.7(2) . . ?
C9 C8 C5 118.2(2) . . ?
N1 C5 C8 112.5(2) . . ?
N1 C5 H5 109.4 . . ?
N1 C5 C4 110.6(2) . . ?
C8 C5 H5 109.4 . . ?
C8 C5 C4 105.6(2) . . ?
C4 C5 H5 109.4 . . ?
C12 C11 H11 120.0 . . ?
C10 C11 H11 120.0 . . ?
C10 C11 C12 120.1(3) . . ?
C7 C3 C6 117.1(2) . . ?
C7 C3 C2 116.1(2) . . ?
C7 C3 C4 114.5(2) . . ?
C6 C3 C2 60.40(18) . . ?
C6 C3 C4 122.1(2) . . ?
C4 C3 C2 115.5(2) . . ?
C8 C9 H9 119.9 . . ?
C8 C9 C10 120.1(3) . . ?
C10 C9 H9 119.9 . . ?
C15 C14 S1 118.7(2) . . ?
C19 C14 S1 120.0(2) . . ?
C19 C14 C15 121.2(3) . . ?
N2 C7 C3 178.4(3) . . ?
C3 C6 H6A 117.7 . . ?
C3 C6 H6B 117.7 . . ?
C3 C6 C2 60.25(17) . . ?
H6A C6 H6B 114.9 . . ?
C2 C6 H6A 117.7 . . ?
C2 C6 H6B 117.7 . . ?
C1 C2 C3 118.6(2) . . ?
C1 C2 C6 116.9(2) . . ?
C1 C2 H2 116.6 . . ?
C3 C2 C6 59.35(18) . . ?
C3 C2 H2 116.6 . . ?
C6 C2 H2 116.6 . . ?
C14 C15 H15 120.4 . . ?
C14 C15 C16 119.2(3) . . ?
C16 C15 H15 120.4 . . ?
C14 C19 H19 120.7 . . ?
C14 C19 C18 118.5(3) . . ?
C18 C19 H19 120.7 . . ?
C13 C12 H12 120.0 . . ?
C11 C12 C13 120.0(3) . . ?
C11 C12 H12 120.0 . . ?
C11 C10 C9 120.0(3) . . ?
C11 C10 H10 120.0 . . ?
C9 C10 H10 120.0 . . ?
C15 C16 H16 119.6 . . ?
C15 C16 C17 120.7(3) . . ?
C17 C16 H16 119.6 . . ?
C5 C4 H4A 108.5 . . ?
C5 C4 H4B 108.5 . . ?
C3 C4 C5 115.3(2) . . ?
C3 C4 H4A 108.5 . . ?
C3 C4 H4B 108.5 . . ?
H4A C4 H4B 107.5 . . ?
C16 C17 C20 120.6(3) . . ?
C18 C17 C16 118.8(3) . . ?
C18 C17 C20 120.7(3) . . ?
C19 C18 H18 119.2 . . ?
C17 C18 C19 121.6(3) . . ?
C17 C18 H18 119.2 . . ?
C21 C22 H22 120.0 . . ?
C21 C22 C23 120.0(4) . . ?
C23 C22 H22 120.0 . . ?
C17 C20 H20A 109.5 . . ?
C17 C20 H20B 109.5 . . ?
C17 C20 H20C 109.5 . . ?
H20A C20 H20B 109.5 . . ?
H20A C20 H20C 109.5 . . ?
H20B C20 H20C 109.5 . . ?
C22 C21 H21 119.8 . . ?
C22 C21 C23 120.3(4) . 3_757 ?
C23 C21 H21 119.8 3_757 . ?
C22 C23 C21 119.7(4) . 3_757 ?
C22 C23 H23 120.2 . . ?
C21 C23 H23 120.2 3_757 . ?

loop_
_geom_torsion_atom_site_label_1
_geom_torsion_atom_site_label_2
_geom_torsion_atom_site_label_3
_geom_torsion_atom_site_label_4
_geom_torsion
_geom_torsion_site_symmetry_1
_geom_torsion_site_symmetry_2
_geom_torsion_site_symmetry_3
_geom_torsion_site_symmetry_4
_geom_torsion_publ_flag
S1 N1 C1 O1 22.9(3) . . . . ?
S1 N1 C1 C2 -151.4(2) . . . . ?
S1 N1 C5 C8 -59.8(3) . . . . ?
S1 N1 C5 C4 -177.64(17) . . . . ?
S1 C14 C15 C16 -179.7(2) . . . . ?
S1 C14 C19 C18 -179.2(2) . . . . ?
O1 C1 C2 C3 166.8(2) . . . . ?
O1 C1 C2 C6 -125.2(3) . . . . ?
O3 S1 N1 C1 162.13(18) . . . . ?
O3 S1 N1 C5 -4.2(2) . . . . ?
O3 S1 C14 C15 -42.1(3) . . . . ?
O3 S1 C14 C19 137.4(2) . . . . ?
O2 S1 N1 C1 -67.7(2) . . . . ?
O2 S1 N1 C5 126.01(19) . . . . ?
O2 S1 C14 C15 -173.3(2) . . . . ?
O2 S1 C14 C19 6.2(3) . . . . ?
N1 S1 C14 C15 69.2(2) . . . . ?
N1 S1 C14 C19 -111.3(2) . . . . ?
N1 C1 C2 C3 -18.9(4) . . . . ?
N1 C1 C2 C6 49.1(3) . . . . ?
N1 C5 C4 C3 -43.9(3) . . . . ?
C1 N1 C5 C8 135.2(3) . . . . ?
C1 N1 C5 C4 17.4(3) . . . . ?
C13 C8 C5 N1 -40.0(4) . . . . ?
C13 C8 C5 C4 80.7(3) . . . . ?
C13 C8 C9 C10 -2.1(4) . . . . ?
C8 C13 C12 C11 0.4(4) . . . . ?
C8 C5 C4 C3 -165.8(2) . . . . ?
C8 C9 C10 C11 0.5(4) . . . . ?
C5 N1 C1 O1 -171.9(2) . . . . ?
C5 N1 C1 C2 13.8(4) . . . . ?
C5 C8 C9 C10 169.9(3) . . . . ?
C3 C6 C2 C1 -108.9(3) . . . . ?
C9 C8 C5 N1 148.1(2) . . . . ?
C9 C8 C5 C4 -91.2(3) . . . . ?
C14 S1 N1 C1 49.0(2) . . . . ?
C14 S1 N1 C5 -117.3(2) . . . . ?
C14 C15 C16 C17 -1.7(4) . . . . ?
C14 C19 C18 C17 -0.7(4) . . . . ?
C7 C3 C6 C2 -106.1(3) . . . . ?
C7 C3 C2 C1 -146.2(3) . . . . ?
C7 C3 C2 C6 107.7(3) . . . . ?
C7 C3 C4 C5 179.0(2) . . . . ?
C6 C3 C2 C1 106.0(3) . . . . ?
C6 C3 C4 C5 -29.6(4) . . . . ?
C2 C3 C4 C5 40.1(3) . . . . ?
C15 C14 C19 C18 0.3(4) . . . . ?
C15 C16 C17 C18 1.3(4) . . . . ?
C15 C16 C17 C20 -179.6(3) . . . . ?
C19 C14 C15 C16 0.9(4) . . . . ?
C12 C13 C8 C5 -170.0(3) . . . . ?
C12 C13 C8 C9 1.7(4) . . . . ?
C12 C11 C10 C9 1.6(4) . . . . ?
C10 C11 C12 C13 -2.0(4) . . . . ?
C16 C17 C18 C19 -0.1(4) . . . . ?
C4 C3 C6 C2 103.2(3) . . . . ?
C4 C3 C2 C1 -8.0(4) . . . . ?
C4 C3 C2 C6 -114.0(3) . . . . ?
C20 C17 C18 C19 -179.2(3) . . . . ?
C21 C22 C23 C21 -0.1(5) . . . 3_757 ?
C23 C22 C21 C23 0.1(5) . . . 3_757 ?

_olex2_submission_special_instructions 'No special instructions were received'
_diffrn_ambient_temperature_device 'Oxford Cryostream 800'
_shelx_res_file                  
;
TITL cu_ocm_pa_sq_457_benz_0m_4_a.res in P2(1)/c
    cu_ocm_pa_sq_457_benz_0m_4.res
    created by SHELXL-2019/1 at 14:57:43 on 11-Jul-2025
REM Old TITL cu_OCM_PA_SQ_457_Benz_0m_4 in P2(1)/c
REM SHELXT solution in P2(1)/c: R1 0.112, Rweak 0.004, Alpha 0.024
REM <I/s> 0.970 for 233 systematic absences, Orientation as input
REM Formula found by SHELXT: C23 N2 O3 S
CELL 1.54178 22.8102 10.2014 8.5945 90 93.805 90
ZERR 4 0.0013 0.0006 0.0005 0 0.002 0
LATT 1
SYMM -X,0.5+Y,0.5-Z
SFAC C H N O S
UNIT 92 84 8 12 4

L.S. 4
PLAN  5
SIZE 0.2 0.2 0.02
TEMP -173.15
CONF
BOND
list 4
MORE -1
fmap 2
BOND $H
ACTA
MERG 0
OMIT 5 3 1
OMIT 16 6 6
OMIT 19 3 6
REM <olex2.extras>
REM <HklSrc "%.\\cu_OCM_PA_SQ_457_Benz_0m_5.hkl">
REM </olex2.extras>

WGHT    0.045300    3.311700
BASF   0.07328
FVAR       0.63165
S1    5    0.687941    0.437125    0.878189    11.00000    0.02189    0.01826 =
         0.01250    0.00295   -0.00022   -0.00194
O1    4    0.661129    0.674939    0.718408    11.00000    0.02044    0.01630 =
         0.01680   -0.00189    0.00036    0.00117
O3    4    0.713129    0.310749    0.905010    11.00000    0.02534    0.02283 =
         0.02243    0.00787    0.00022   -0.00254
O2    4    0.686230    0.527546    1.004609    11.00000    0.03108    0.03080 =
         0.01458   -0.00063    0.00083   -0.00312
N1    3    0.724773    0.502641    0.732975    11.00000    0.01853    0.01600 =
         0.01126    0.00046    0.00039    0.00049
N2    3    0.815870    0.700104    0.219304    11.00000    0.03449    0.02406 =
         0.02285    0.00383    0.00743    0.00208
C1    1    0.697306    0.609260    0.655133    11.00000    0.01842    0.01173 =
         0.01462   -0.00199   -0.00228   -0.00315
C13   1    0.840105    0.495155    0.912192    11.00000    0.02261    0.01933 =
         0.01799    0.00187   -0.00140    0.00242
AFIX  43
H13   2    0.817698    0.573160    0.919397    11.00000   -1.20000
AFIX   0
C8    1    0.823014    0.400143    0.802184    11.00000    0.02002    0.01758 =
         0.01452    0.00389    0.00103    0.00048
C5    1    0.774994    0.426145    0.674956    11.00000    0.02022    0.01447 =
         0.01448   -0.00067   -0.00024    0.00292
AFIX  13
H5    2    0.760103    0.340811    0.630816    11.00000   -1.20000
AFIX   0
C11   1    0.922994    0.362251    1.000648    11.00000    0.02043    0.03510 =
         0.01910    0.00837   -0.00111    0.00236
AFIX  43
H11   2    0.957766    0.350394    1.066276    11.00000   -1.20000
AFIX   0
C3    1    0.763268    0.568746    0.428142    11.00000    0.02175    0.01583 =
         0.01290   -0.00081    0.00122    0.00126
C9    1    0.855032    0.284919    0.795025    11.00000    0.02396    0.01839 =
         0.01820    0.00281    0.00243    0.00173
AFIX  43
H9    2    0.842719    0.218605    0.722434    11.00000   -1.20000
AFIX   0
C14   1    0.616243    0.415204    0.793061    11.00000    0.02057    0.01683 =
         0.01681    0.00346    0.00249   -0.00143
C7    1    0.791951    0.642893    0.311248    11.00000    0.02519    0.01781 =
         0.01564   -0.00040    0.00022    0.00391
C6    1    0.703331    0.513862    0.381916    11.00000    0.02448    0.02027 =
         0.01272   -0.00076   -0.00260   -0.00155
AFIX  23
H6A   2    0.692654    0.428598    0.427225    11.00000   -1.20000
H6B   2    0.687126    0.529023    0.273690    11.00000   -1.20000
AFIX   0
C2    1    0.709170    0.631607    0.490659    11.00000    0.01993    0.01514 =
         0.01397    0.00256    0.00037    0.00181
AFIX  13
H2    2    0.696920    0.718373    0.445153    11.00000   -1.20000
AFIX   0
C15   1    0.606753    0.320376    0.678062    11.00000    0.02256    0.01885 =
         0.02360   -0.00101    0.00240   -0.00021
AFIX  43
H15   2    0.638396    0.268253    0.646642    11.00000   -1.20000
AFIX   0
C19   1    0.570416    0.491129    0.841941    11.00000    0.02718    0.01811 =
         0.02290   -0.00063    0.00584   -0.00059
AFIX  43
H19   2    0.577294    0.556056    0.920270    11.00000   -1.20000
AFIX   0
C12   1    0.890096    0.475864    1.011797    11.00000    0.02633    0.02857 =
         0.01650    0.00137   -0.00278   -0.00274
AFIX  43
H12   2    0.901646    0.540488    1.087308    11.00000   -1.20000
AFIX   0
C10   1    0.905221    0.266237    0.894097    11.00000    0.02365    0.02628 =
         0.02205    0.00834    0.00401    0.00742
AFIX  43
H10   2    0.927233    0.187523    0.888439    11.00000   -1.20000
AFIX   0
C16   1    0.550289    0.302735    0.609495    11.00000    0.02565    0.02026 =
         0.02542   -0.00140   -0.00049   -0.00403
AFIX  43
H16   2    0.543646    0.239712    0.528872    11.00000   -1.20000
AFIX   0
C4    1    0.804653    0.503303    0.548285    11.00000    0.02007    0.01787 =
         0.01416    0.00109    0.00045    0.00221
AFIX  23
H4A   2    0.830111    0.571381    0.599607    11.00000   -1.20000
H4B   2    0.830334    0.442686    0.493928    11.00000   -1.20000
AFIX   0
C17   1    0.503325    0.376648    0.657920    11.00000    0.02200    0.02151 =
         0.02945    0.00970    0.00076   -0.00352
C18   1    0.514132    0.469982    0.773576    11.00000    0.02293    0.02218 =
         0.03280    0.00531    0.00944    0.00327
AFIX  43
H18   2    0.482382    0.520724    0.806986    11.00000   -1.20000
AFIX   0

C22   1    1.009051    0.075216    1.133584    11.00000    0.03411    0.05739 =
         0.02670   -0.00765   -0.00874    0.02714
AFIX  43
H22   2    1.015283    0.126777    1.225237    11.00000   -1.20000
AFIX   0

C20   1    0.442207    0.356662    0.584252    11.00000    0.02214    0.03239 =
         0.04639    0.01188   -0.00491   -0.00482
AFIX 137
H20A  2    0.444177    0.305667    0.488105    11.00000   -1.50000
H20B  2    0.424173    0.442041    0.559840    11.00000   -1.50000
H20C  2    0.418507    0.309274    0.656883    11.00000   -1.50000
AFIX   0

C21   1    0.966874   -0.021250    1.126276    11.00000    0.03276    0.06347 =
         0.02737    0.00560    0.00314    0.02721
AFIX  43
H21   2    0.943982   -0.036071    1.212982    11.00000   -1.20000
AFIX   0
C23   1    1.042442    0.097223    1.007379    11.00000    0.02706    0.05207 =
         0.04210    0.00008   -0.00425    0.01882
AFIX  43
H23   2    1.071579    0.163905    1.012081    11.00000   -1.20000
AFIX   0
HKLF 5


REM  cu_ocm_pa_sq_457_benz_0m_4_a.res in P2(1)/c
REM wR2 = 0.1478, GooF = S = 1.086, Restrained GooF = 1.086 for all data
REM R1 = 0.0516 for 7433 Fo > 4sig(Fo) and 0.0615 for all 8217 data
REM 264 parameters refined using 0 restraints

END

WGHT      0.0453      3.3117

REM Highest difference peak  0.525,  deepest hole -0.899,  1-sigma level  0.103
Q1    1   0.6741  0.4417  0.8180  11.00000  0.05    0.52
Q2    1   0.8018  0.4217  0.7390  11.00000  0.05    0.52
Q3    1   0.6676  0.4252  0.5921  11.00000  0.05    0.50
Q4    1   0.6984  0.3988  0.4963  11.00000  0.05    0.45
Q5    1   0.7001  0.4422  0.9389  11.00000  0.05    0.43
;
_shelx_res_checksum              69933
_shelx_hkl_file                  
;
   2   0   0 5352.34 178.351  -2
   2   0   0 5352.34 178.351   1
   3   0   0 955.776 14.6705  -2
   3   0   0 955.776 14.6705   1
   4   0   0 1713.57 31.6394  -2
   4   0   0 1713.57 31.6394   1
   5   0   0 3630.81 61.0396  -2
   5   0   0 3630.81 61.0396   1
   6   0   0 3008.24 50.7503  -2
   6   0   0 3008.24 50.7503   1
   7   0   0 2274.31 41.2755  -2
   7   0   0 2274.31 41.2755   1
   8   0   0 8915.12 176.629  -2
   8   0   0 8915.12 176.629   1
   9   0   0 178.608 3.78669  -2
   9   0   0 178.608 3.78669   1
  10   0   0 4602.50 89.8429  -2
  10   0   0 4602.50 89.8429   1
  11   0   0 262.456 5.96557  -2
  11   0   0 262.456 5.96557   1
  12   0   0 165.586 2.65206  -2
  12   0   0 165.586 2.65206   1
  13   0   0 676.737 10.2460  -2
  13   0   0 676.737 10.2460   1
  14   0   0 22.9504 0.82630  -2
  14   0   0 22.9504 0.82630   1
  15   0   0 1709.86 26.6843  -2
  15   0   0 1709.86 26.6843   1
  16   0   0 237.488 4.03947  -2
  16   0   0 237.488 4.03947   1
  17   0   0 137.972 2.59057  -2
  17   0   0 137.972 2.59057   1
  18   0   0 29.8851 0.78473  -2
  18   0   0 29.8851 0.78473   1
  19   0   0 123.140 2.29433  -2
  19   0   0 123.140 2.29433   1
  20   0   0 120.836 2.81409  -2
  20   0   0 120.836 2.81409   1
  21   0   0 0.09629 1.08914  -2
  21   0   0 0.09629 1.08914   1
  22   0   0 13.1410 0.52096  -2
  22   0   0 13.1410 0.52096   1
  23   0   0 88.5571 2.92657  -2
  23   0   0 88.5571 2.92657   1
  24   0   0 144.150 3.89753  -2
  24   0   0 144.150 3.89753   1
  25   0   0 12.4023 0.72312  -2
  25   0   0 12.4023 0.72312   1
  26   0   0 239.362 11.7980  -2
  26   0   0 239.362 11.7980   1
  27   0   0 7.05671 0.49510  -2
  27   0   0 7.05671 0.49510   1
   0   1   0 0.55980 0.13615  -2
   0   1   0 0.55980 0.13615   1
   1   1   0 144.268 1.70293  -2
   1   1   0 144.268 1.70293   1
   2   1   0 181.018 1.97983  -2
   2   1   0 181.018 1.97983   1
   3   1   0 1747.26 17.5556  -2
   3   1   0 1747.26 17.5556   1
   4   1   0 5.61457 0.26364  -2
   4   1   0 5.61457 0.26364   1
   5   1   0 7.60256 0.34680  -2
   5   1   0 7.60256 0.34680   1
   6   1   0 1194.46 14.1106  -2
   6   1   0 1194.46 14.1106   1
   7   1   0 1926.10 22.5592  -2
   7   1   0 1926.10 22.5592   1
   8   1   0 63.3096 1.26128  -2
   8   1   0 63.3096 1.26128   1
   9   1   0 5.30994 0.41666  -2
   9   1   0 5.30994 0.41666   1
  10   1   0 1040.40 12.1526  -2
  10   1   0 1040.40 12.1526   1
  11   1   0 116.805 1.89645  -2
  11   1   0 116.805 1.89645   1
  12   1   0 761.403 8.28364  -2
  12   1   0 761.403 8.28364   1
  13   1   0 8.27293 0.38140  -2
  13   1   0 8.27293 0.38140   1
  14   1   0 510.441 6.85456  -2
  14   1   0 510.441 6.85456   1
  15   1   0 10.6427 0.37983  -2
  15   1   0 10.6427 0.37983   1
  16   1   0 69.1306 1.09590  -2
  16   1   0 69.1306 1.09590   1
  17   1   0 4.86615 0.30942  -2
  17   1   0 4.86615 0.30942   1
  18   1   0 52.9424 0.93396  -2
  18   1   0 52.9424 0.93396   1
  19   1   0 0.99208 0.20193  -2
  19   1   0 0.99208 0.20193   1
  20   1   0 1.28206 0.28172  -2
  20   1   0 1.28206 0.28172   1
  21   1   0 43.9317 1.70412  -2
  21   1   0 43.9317 1.70412   1
  22   1   0 14.1876 0.36708  -2
  22   1   0 14.1876 0.36708   1
  23   1   0 115.718 2.53778  -2
  23   1   0 115.718 2.53778   1
  24   1   0 13.6467 0.45968  -2
  24   1   0 13.6467 0.45968   1
  25   1   0 26.1972 0.74312  -2
  25   1   0 26.1972 0.74312   1
  26   1   0 1.60365 0.45255  -2
  26   1   0 1.60365 0.45255   1
  27   1   0 5.22104 0.42885  -2
  27   1   0 5.22104 0.42885   1
   0   2   0 7617.60 207.639  -2
   0   2   0 7617.60 207.639   1
   1   2   0 1.85414 0.20691  -2
   1   2   0 1.85414 0.20691   1
   2   2   0 833.007 10.1321  -2
   2   2   0 833.007 10.1321   1
   3   2   0 995.845 11.8078  -2
   3   2   0 995.845 11.8078   1
   4   2   0 2351.78 28.5259  -2
   4   2   0 2351.78 28.5259   1
   5   2   0 364.611 4.62406  -2
   5   2   0 364.611 4.62406   1
   6   2   0 876.038 10.5434  -2
   6   2   0 876.038 10.5434   1
   7   2   0 504.203 6.28945  -2
   7   2   0 504.203 6.28945   1
   8   2   0 281.405 3.58286  -2
   8   2   0 281.405 3.58286   1
   9   2   0 3.63438 0.38913  -2
   9   2   0 3.63438 0.38913   1
  10   2   0 1244.92 14.2622  -2
  10   2   0 1244.92 14.2622   1
  11   2   0 1592.02 15.8943  -2
  11   2   0 1592.02 15.8943   1
  12   2   0 5.46270 0.32588  -2
  12   2   0 5.46270 0.32588   1
  13   2   0 59.1072 1.10991  -2
  13   2   0 59.1072 1.10991   1
  14   2   0 258.435 3.47697  -2
  14   2   0 258.435 3.47697   1
  15   2   0 793.691 9.34357  -2
  15   2   0 793.691 9.34357   1
  16   2   0 551.653 6.81165  -2
  16   2   0 551.653 6.81165   1
  17   2   0 1.60702 0.28521  -2
  17   2   0 1.60702 0.28521   1
  18   2   0 84.0588 1.43827  -2
  18   2   0 84.0588 1.43827   1
  19   2   0 802.092 8.79996  -2
  19   2   0 802.092 8.79996   1
  20   2   0 125.399 2.38830  -2
  20   2   0 125.399 2.38830   1
  21   2   0 165.438 2.16285  -2
  21   2   0 165.438 2.16285   1
  22   2   0 -0.0317 0.21252  -2
  22   2   0 -0.0317 0.21252   1
  23   2   0 18.0639 0.56852  -2
  23   2   0 18.0639 0.56852   1
  24   2   0 149.370 2.63401  -2
  24   2   0 149.370 2.63401   1
  25   2   0 127.286 2.77752  -2
  25   2   0 127.286 2.77752   1
  26   2   0 331.080 9.14667  -2
  26   2   0 331.080 9.14667   1
  27   2   0 55.6268 2.93111  -2
  27   2   0 55.6268 2.93111   1
   0   3   0 0.80099 0.32783  -2
   0   3   0 0.80099 0.32783   1
   1   3   0 13.4932 0.53392  -2
   1   3   0 13.4932 0.53392   1
   2   3   0 131.154 2.33427  -2
   2   3   0 131.154 2.33427   1
   3   3   0 100.550 1.66587  -2
   3   3   0 100.550 1.66587   1
   4   3   0 259.064 3.41731  -2
   4   3   0 259.064 3.41731   1
   5   3   0 1508.35 18.4416  -2
   5   3   0 1508.35 18.4416   1
   6   3   0 195.399 2.67348  -2
   6   3   0 195.399 2.67348   1
   7   3   0 40.4584 0.89339  -2
   7   3   0 40.4584 0.89339   1
   8   3   0 480.436 6.12604  -2
   8   3   0 480.436 6.12604   1
   9   3   0 419.113 5.60136  -2
   9   3   0 419.113 5.60136   1
  10   3   0 119.220 1.83458  -2
  10   3   0 119.220 1.83458   1
  11   3   0 0.59596 0.25283  -2
  11   3   0 0.59596 0.25283   1
  12   3   0 391.574 4.98941  -2
  12   3   0 391.574 4.98941   1
  13   3   0 506.324 5.89890  -2
  13   3   0 506.324 5.89890   1
  14   3   0 29.8668 0.65664  -2
  14   3   0 29.8668 0.65664   1
  15   3   0 382.945 4.88185  -2
  15   3   0 382.945 4.88185   1
  16   3   0 7.71757 0.37531  -2
  16   3   0 7.71757 0.37531   1
  17   3   0 303.863 4.41088  -2
  17   3   0 303.863 4.41088   1
  18   3   0 47.2977 0.81670  -2
  18   3   0 47.2977 0.81670   1
  19   3   0 334.728 4.96547  -2
  19   3   0 334.728 4.96547   1
  20   3   0 180.637 4.63908  -2
  20   3   0 180.637 4.63908   1
  21   3   0 138.314 1.99568  -2
  21   3   0 138.314 1.99568   1
  22   3   0 223.135 3.61424  -2
  22   3   0 223.135 3.61424   1
  23   3   0 41.0792 0.84405  -2
  23   3   0 41.0792 0.84405   1
  24   3   0 8.48650 0.42038  -2
  24   3   0 8.48650 0.42038   1
  25   3   0 208.063 5.90049  -2
  25   3   0 208.063 5.90049   1
  26   3   0 8.29901 0.52219  -2
  26   3   0 8.29901 0.52219   1
   0   4   0 329.584 6.82858  -2
   0   4   0 329.584 6.82858   1
   1   4   0 54.2364 1.15073  -2
   1   4   0 54.2364 1.15073   1
   2   4   0 127.182 2.02443  -2
   2   4   0 127.182 2.02443   1
   3   4   0 204.859 3.14616  -2
   3   4   0 204.859 3.14616   1
   4   4   0 217.116 2.85068  -2
   4   4   0 217.116 2.85068   1
   5   4   0 348.898 4.61116  -2
   5   4   0 348.898 4.61116   1
   6   4   0 17.3083 0.56891  -2
   6   4   0 17.3083 0.56891   1
   7   4   0 1085.91 12.5924  -2
   7   4   0 1085.91 12.5924   1
   8   4   0 1.53700 0.24223  -2
   8   4   0 1.53700 0.24223   1
   9   4   0 17.5878 0.44200  -2
   9   4   0 17.5878 0.44200   1
  10   4   0 0.66294 0.25581  -2
  10   4   0 0.66294 0.25581   1
  11   4   0 74.9727 1.28990  -2
  11   4   0 74.9727 1.28990   1
  12   4   0 2.34389 0.26251  -2
  12   4   0 2.34389 0.26251   1
  13   4   0 115.526 1.66900  -2
  13   4   0 115.526 1.66900   1
  14   4   0 65.2509 1.14363  -2
  14   4   0 65.2509 1.14363   1
  15   4   0 1.00900 0.42099  -2
  15   4   0 1.00900 0.42099   1
  16   4   0 75.5292 1.43324  -2
  16   4   0 75.5292 1.43324   1
  17   4   0 33.2738 0.68910  -2
  17   4   0 33.2738 0.68910   1
  18   4   0 73.3820 1.51932  -2
  18   4   0 73.3820 1.51932   1
  19   4   0 335.218 7.33140  -2
  19   4   0 335.218 7.33140   1
  20   4   0 2.23153 0.24672  -2
  20   4   0 2.23153 0.24672   1
  21   4   0 57.2678 1.03122  -2
  21   4   0 57.2678 1.03122   1
  22   4   0 0.98349 0.27847  -2
  22   4   0 0.98349 0.27847   1
  23   4   0 81.9525 1.50794  -2
  23   4   0 81.9525 1.50794   1
  24   4   0 162.336 4.09895  -2
  24   4   0 162.336 4.09895   1
  25   4   0 46.5064 1.80685  -2
  25   4   0 46.5064 1.80685   1
  26   4   0 9.08430 0.55646  -2
  26   4   0 9.08430 0.55646   1
   0   5   0 0.06810 0.44866  -2
   0   5   0 0.06810 0.44866   1
   1   5   0 884.927 10.3416  -2
   1   5   0 884.927 10.3416   1
   2   5   0 144.988 1.98728  -2
   2   5   0 144.988 1.98728   1
   3   5   0 1.79343 0.22165  -2
   3   5   0 1.79343 0.22165   1
   4   5   0 1.07871 0.20425  -2
   4   5   0 1.07871 0.20425   1
   5   5   0 355.848 4.17894  -2
   5   5   0 355.848 4.17894   1
   6   5   0 509.611 6.28146  -2
   6   5   0 509.611 6.28146   1
   7   5   0 316.893 3.94509  -2
   7   5   0 316.893 3.94509   1
   8   5   0 473.086 5.69491  -2
   8   5   0 473.086 5.69491   1
   9   5   0 175.738 2.52239  -2
   9   5   0 175.738 2.52239   1
  10   5   0 248.907 3.32436  -2
  10   5   0 248.907 3.32436   1
  11   5   0 84.3309 1.37385  -2
  11   5   0 84.3309 1.37385   1
  12   5   0 23.9093 0.60079  -2
  12   5   0 23.9093 0.60079   1
  13   5   0 14.6797 0.47334  -2
  13   5   0 14.6797 0.47334   1
  14   5   0 38.4298 0.81584  -2
  14   5   0 38.4298 0.81584   1
  15   5   0 11.7410 0.50555  -2
  15   5   0 11.7410 0.50555   1
  16   5   0 3.72328 0.30907  -2
  16   5   0 3.72328 0.30907   1
  17   5   0 0.43977 0.38734  -2
  17   5   0 0.43977 0.38734   1
  18   5   0 324.819 6.08316  -2
  18   5   0 324.819 6.08316   1
  19   5   0 0.98084 0.24257  -2
  19   5   0 0.98084 0.24257   1
  20   5   0 78.9421 1.39389  -2
  20   5   0 78.9421 1.39389   1
  21   5   0 67.5904 1.39575  -2
  21   5   0 67.5904 1.39575   1
  22   5   0 34.1612 0.89242  -2
  22   5   0 34.1612 0.89242   1
  23   5   0 67.6105 1.94849  -2
  23   5   0 67.6105 1.94849   1
  24   5   0 47.6424 1.54234  -2
  24   5   0 47.6424 1.54234   1
  25   5   0 5.48127 0.38784  -2
  25   5   0 5.48127 0.38784   1
   0   6   0 485.405 8.41067  -2
   0   6   0 485.405 8.41067   1
   1   6   0 234.820 2.95939  -2
   1   6   0 234.820 2.95939   1
   2   6   0 2.68855 0.22638  -2
   2   6   0 2.68855 0.22638   1
   3   6   0 49.5468 0.85442  -2
   3   6   0 49.5468 0.85442   1
   4   6   0 0.22031 0.19773  -2
   4   6   0 0.22031 0.19773   1
   5   6   0 41.7917 0.82146  -2
   5   6   0 41.7917 0.82146   1
   6   6   0 25.2076 0.59205  -2
   6   6   0 25.2076 0.59205   1
   7   6   0 136.687 1.95351  -2
   7   6   0 136.687 1.95351   1
   8   6   0 136.316 2.20637  -2
   8   6   0 136.316 2.20637   1
   9   6   0 83.8375 1.38665  -2
   9   6   0 83.8375 1.38665   1
  10   6   0 28.0700 0.69396  -2
  10   6   0 28.0700 0.69396   1
  11   6   0 410.143 5.64558  -2
  11   6   0 410.143 5.64558   1
  12   6   0 25.2062 0.58419  -2
  12   6   0 25.2062 0.58419   1
  13   6   0 891.771 14.4251  -2
  13   6   0 891.771 14.4251   1
  14   6   0 337.140 4.77766  -2
  14   6   0 337.140 4.77766   1
  15   6   0 303.533 5.74037  -2
  15   6   0 303.533 5.74037   1
  16   6   0 268.929 6.79135  -2
  16   6   0 268.929 6.79135   1
  17   6   0 23.2178 0.64435  -2
  17   6   0 23.2178 0.64435   1
  18   6   0 99.2061 1.82988  -2
  18   6   0 99.2061 1.82988   1
  19   6   0 141.456 4.19014  -2
  19   6   0 141.456 4.19014   1
  20   6   0 6.74736 0.29291  -2
  20   6   0 6.74736 0.29291   1
  21   6   0 22.9860 0.68911  -2
  21   6   0 22.9860 0.68911   1
  22   6   0 402.094 7.23268  -2
  22   6   0 402.094 7.23268   1
  23   6   0 90.2108 2.68193  -2
  23   6   0 90.2108 2.68193   1
  24   6   0 42.9854 1.64002  -2
  24   6   0 42.9854 1.64002   1
   0   7   0 0.35313 0.19757  -2
   0   7   0 0.35313 0.19757   1
   1   7   0 -0.0296 0.15789  -2
   1   7   0 -0.0296 0.15789   1
   2   7   0 73.7763 1.13951  -2
   2   7   0 73.7763 1.13951   1
   3   7   0 1.16175 0.18076  -2
   3   7   0 1.16175 0.18076   1
   4   7   0 13.6696 0.43017  -2
   4   7   0 13.6696 0.43017   1
   5   7   0 273.626 3.37043  -2
   5   7   0 273.626 3.37043   1
   6   7   0 400.891 5.04286  -2
   6   7   0 400.891 5.04286   1
   7   7   0 17.2860 0.47695  -2
   7   7   0 17.2860 0.47695   1
   8   7   0 190.556 2.93993  -2
   8   7   0 190.556 2.93993   1
   9   7   0 0.62039 0.20248  -2
   9   7   0 0.62039 0.20248   1
  10   7   0 1.57016 0.33042  -2
  10   7   0 1.57016 0.33042   1
  11   7   0 308.407 4.16188  -2
  11   7   0 308.407 4.16188   1
  12   7   0 132.549 1.89222  -2
  12   7   0 132.549 1.89222   1
  13   7   0 107.679 2.47182  -2
  13   7   0 107.679 2.47182   1
  14   7   0 32.0687 1.40872  -2
  14   7   0 32.0687 1.40872   1
  15   7   0 4.08348 0.32537  -2
  15   7   0 4.08348 0.32537   1
  16   7   0 35.3939 0.82386  -2
  16   7   0 35.3939 0.82386   1
  17   7   0 2.94872 0.31310  -2
  17   7   0 2.94872 0.31310   1
  18   7   0 3.32883 0.30469  -2
  18   7   0 3.32883 0.30469   1
  19   7   0 0.14556 0.22634  -2
  19   7   0 0.14556 0.22634   1
  20   7   0 38.6286 0.93138  -2
  20   7   0 38.6286 0.93138   1
  21   7   0 93.8168 2.76470  -2
  21   7   0 93.8168 2.76470   1
  22   7   0 16.3087 0.63470  -2
  22   7   0 16.3087 0.63470   1
   0   8   0 50.6501 1.00171  -2
   0   8   0 50.6501 1.00171   1
   1   8   0 117.277 1.39235  -2
   1   8   0 117.277 1.39235   1
   2   8   0 188.331 2.09796  -2
   2   8   0 188.331 2.09796   1
   3   8   0 530.257 5.68359  -2
   3   8   0 530.257 5.68359   1
   4   8   0 24.3982 0.59980  -2
   4   8   0 24.3982 0.59980   1
   5   8   0 20.4946 0.53389  -2
   5   8   0 20.4946 0.53389   1
   6   8   0 88.3679 1.31328  -2
   6   8   0 88.3679 1.31328   1
   7   8   0 3.97897 0.23448  -2
   7   8   0 3.97897 0.23448   1
   8   8   0 9.22431 0.32298  -2
   8   8   0 9.22431 0.32298   1
   9   8   0 296.585 4.15275  -2
   9   8   0 296.585 4.15275   1
  10   8   0 4.98401 0.38836  -2
  10   8   0 4.98401 0.38836   1
  11   8   0 280.218 6.76887  -2
  11   8   0 280.218 6.76887   1
  12   8   0 6.78899 0.34954  -2
  12   8   0 6.78899 0.34954   1
  13   8   0 517.496 7.01499  -2
  13   8   0 517.496 7.01499   1
  14   8   0 433.718 6.69191  -2
  14   8   0 433.718 6.69191   1
  15   8   0 37.5509 1.16424  -2
  15   8   0 37.5509 1.16424   1
  16   8   0 72.1848 1.37873  -2
  16   8   0 72.1848 1.37873   1
  17   8   0 25.1197 0.74060  -2
  17   8   0 25.1197 0.74060   1
  18   8   0 0.68182 0.24814  -2
  18   8   0 0.68182 0.24814   1
  19   8   0 0.05498 1.34561  -2
  19   8   0 0.05498 1.34561   1
  20   8   0 12.1961 0.58827  -2
  20   8   0 12.1961 0.58827   1
  21   8   0 3.82399 0.40976  -2
  21   8   0 3.82399 0.40976   1
   0   9   0 0.05208 0.20161  -2
   0   9   0 0.05208 0.20161   1
   1   9   0 442.850 5.70110  -2
   1   9   0 442.850 5.70110   1
   2   9   0 493.982 6.52094  -2
   2   9   0 493.982 6.52094   1
   3   9   0 190.995 3.11975  -2
   3   9   0 190.995 3.11975   1
   4   9   0 28.5766 0.61070  -2
   4   9   0 28.5766 0.61070   1
   5   9   0 2.18501 0.23348  -2
   5   9   0 2.18501 0.23348   1
   6   9   0 89.2505 1.88435  -2
   6   9   0 89.2505 1.88435   1
   7   9   0 77.6605 1.38171  -2
   7   9   0 77.6605 1.38171   1
   8   9   0 191.273 3.00741  -2
   8   9   0 191.273 3.00741   1
   9   9   0 195.326 2.82681  -2
   9   9   0 195.326 2.82681   1
  10   9   0 6.14126 0.34893  -2
  10   9   0 6.14126 0.34893   1
  11   9   0 235.047 3.86001  -2
  11   9   0 235.047 3.86001   1
  12   9   0 122.357 2.79144  -2
  12   9   0 122.357 2.79144   1
  13   9   0 406.473 6.94241  -2
  13   9   0 406.473 6.94241   1
  14   9   0 219.831 3.91591  -2
  14   9   0 219.831 3.91591   1
  15   9   0 74.5350 1.81876  -2
  15   9   0 74.5350 1.81876   1
  16   9   0 56.9943 1.62461  -2
  16   9   0 56.9943 1.62461   1
  17   9   0 34.0281 1.44685  -2
  17   9   0 34.0281 1.44685   1
  18   9   0 0.25938 0.22908  -2
  18   9   0 0.25938 0.22908   1
  19   9   0 14.9776 1.17523  -2
  19   9   0 14.9776 1.17523   1
   0  10   0 205.591 4.08781  -2
   0  10   0 205.591 4.08781   1
   1  10   0 3.12832 0.25368  -2
   1  10   0 3.12832 0.25368   1
   2  10   0 15.6780 0.47581  -2
   2  10   0 15.6780 0.47581   1
   3  10   0 116.550 1.80249  -2
   3  10   0 116.550 1.80249   1
   4  10   0 1.19317 0.21735  -2
   4  10   0 1.19317 0.21735   1
   5  10   0 153.469 2.62090  -2
   5  10   0 153.469 2.62090   1
   6  10   0 6.88212 0.38381  -2
   6  10   0 6.88212 0.38381   1
   7  10   0 192.912 4.95645  -2
   7  10   0 192.912 4.95645   1
   8  10   0 1.39380 0.30021  -2
   8  10   0 1.39380 0.30021   1
   9  10   0 428.962 7.08156  -2
   9  10   0 428.962 7.08156   1
  10  10   0 15.2541 0.51794  -2
  10  10   0 15.2541 0.51794   1
  11  10   0 247.472 4.69667  -2
  11  10   0 247.472 4.69667   1
  12  10   0 39.6587 1.22606  -2
  12  10   0 39.6587 1.22606   1
  13  10   0 131.651 3.88398  -2
  13  10   0 131.651 3.88398   1
  14  10   0 5.65693 0.59104  -2
  14  10   0 5.65693 0.59104   1
  15  10   0 0.49651 0.31897  -2
  15  10   0 0.49651 0.31897   1
  16  10   0 24.7432 0.88770  -2
  16  10   0 24.7432 0.88770   1
   0  11   0 0.28530 0.27320  -2
   0  11   0 0.28530 0.27320   1
   1  11   0 174.942 3.66094  -2
   1  11   0 174.942 3.66094   1
   2  11   0 131.042 3.14019  -2
   2  11   0 131.042 3.14019   1
   3  11   0 159.933 3.80491  -2
   3  11   0 159.933 3.80491   1
   4  11   0 577.588 12.5341  -2
   4  11   0 577.588 12.5341   1
   5  11   0 41.5835 1.24652  -2
   5  11   0 41.5835 1.24652   1
   6  11   0 8.29780 0.51145  -2
   6  11   0 8.29780 0.51145   1
   7  11   0 152.187 3.92239  -2
   7  11   0 152.187 3.92239   1
   8  11   0 32.2157 1.60786  -2
   8  11   0 32.2157 1.60786   1
   9  11   0 451.254 22.1254  -2
   9  11   0 451.254 22.1254   1
  10  11   0 35.0504 1.23167  -2
  10  11   0 35.0504 1.23167   1
  11  11   0 198.778 5.61254  -2
  11  11   0 198.778 5.61254   1
  12  11   0 226.872 7.88602  -2
  12  11   0 226.872 7.88602   1
   0  12   0 50.1464 2.83701  -2
   0  12   0 50.1464 2.83701   1
   1  12   0 2.16983 0.50277  -2
   1  12   0 2.16983 0.50277   1
   2  12   0 52.1674 2.93955  -2
   2  12   0 52.1674 2.93955   1
   3  12   0 36.8499 1.49769  -2
   3  12   0 36.8499 1.49769   1
   4  12   0 16.3399 0.69411  -2
   4  12   0 16.3399 0.69411   1
   5  12   0 199.139 6.79157  -2
   5  12   0 199.139 6.79157   1
   6  12   0 29.2871 1.79693  -2
   6  12   0 29.2871 1.79693   1
   7  12   0 1.38871 0.38868  -2
   7  12   0 1.38871 0.38868   1
 -26   0   1 -0.1281 0.84050   1
 -26   0   1 0.04467 0.56835   2
  26   0   1 -0.1842 0.62325  -2
 -26   0   1 -0.1842 0.62325   1
 -25   0   1 0.56681 0.75430   1
 -25   0   1 -0.1099 0.50216   2
 -24   0   1 0.20287 0.34793   2
  24   0   1 1.47915 0.80859  -2
 -24   0   1 1.47915 0.80859   1
 -24   0   1 0.87884 0.71042   1
 -23   0   1 0.38758 0.69010   2
 -23   0   1 -0.0649 0.62839   1
 -22   0   1 0.09154 0.31386   2
  22   0   1 -1.0247 0.79289  -2
 -22   0   1 -1.0247 0.79289   1
 -22   0   1 0.62338 0.79151   1
 -21   0   1 -0.3502 0.23222   2
 -21   0   1 -1.8083 0.85941   1
  20   0   1 -1.6727 1.70425  -2
 -20   0   1 -1.6727 1.70425   1
 -20   0   1 -0.3933 0.27015   2
 -20   0   1 0.05332 0.88894   1
  19   0   1 0.29730 0.76886  -2
 -19   0   1 0.29730 0.76886   1
 -19   0   1 -1.2104 0.25652   2
 -18   0   1 -2.6377 1.68842   1
 -18   0   1 0.03726 0.30016   2
  18   0   1 -3.6177 1.84986  -2
 -18   0   1 -3.6177 1.84986   1
 -17   0   1 -0.1870 0.30480   1
 -17   0   1 -0.2306 0.24784   2
  17   0   1 -1.9275 1.36857  -2
 -17   0   1 -1.9275 1.36857   1
 -16   0   1 -0.0626 0.21056   2
 -16   0   1 0.61239 0.26880   1
  16   0   1 -1.2292 1.21324  -2
 -16   0   1 -1.2292 1.21324   1
 -15   0   1 0.14899 0.40695   1
  15   0   1 -2.6999 0.94126  -2
 -15   0   1 -2.6999 0.94126   1
 -15   0   1 0.32528 0.19170   2
 -14   0   1 -0.8727 0.37533   1
 -14   0   1 -0.3651 0.42577   2
  14   0   1 -2.7500 1.62118  -2
 -14   0   1 -2.7500 1.62118   1
 -13   0   1 0.06420 0.31391   2
  13   0   1 0.86054 1.07592  -2
 -13   0   1 0.86054 1.07592   1
 -13   0   1 -1.3605 0.40396   1
 -12   0   1 0.10324 0.40260   1
 -12   0   1 -0.2405 0.23509   2
  12   0   1 0.15322 1.08185  -2
 -12   0   1 0.15322 1.08185   1
 -11   0   1 -1.8942 0.30549   1
 -11   0   1 1.50502 0.26698   2
 -10   0   1 -0.8819 0.57138   1
 -10   0   1 3.09472 1.92656   2
  10   0   1 -0.4026 1.21296  -2
 -10   0   1 -0.4026 1.21296   1
  -9   0   1 -1.3025 0.47110   1
  -9   0   1 -0.8937 0.48583   2
  -8   0   1 -0.3984 0.31726   2
  -8   0   1 -0.2939 0.30387   1
   8   0   1 0.19664 1.69591  -2
  -8   0   1 0.19664 1.69591   1
  -7   0   1 -0.3641 0.35568   1
   7   0   1 1.23715 1.44755  -2
  -7   0   1 1.23715 1.44755   1
  -7   0   1 -0.1800 0.47573   2
  -6   0   1 -0.0745 0.27179   1
  -6   0   1 -0.4562 0.33148   2
  -5   0   1 0.22343 0.22440   1
  -5   0   1 -0.1434 0.27562   2
  -4   0   1 -0.2486 0.24216   2
  -4   0   1 0.58059 0.18142   1
  -3   0   1 -0.0620 0.16647   2
  -3   0   1 0.38937 0.15343   1
  -2   0   1 -0.0321 0.09708   2
  -2   0   1 0.23605 0.09386   1
  -1   0   1 0.28811 0.07727   1
  -1   0   1 0.01029 0.12809   2
   0   0   1 0.03575 0.05819   2
   0   0   1 0.04267 0.12576   1
   1   0   1 0.27845 0.07850   1
   1   0   1 0.03476 0.08110   2
   2   0   1 -0.1602 0.09724   2
   2   0   1 0.75266 0.12573   1
   3   0   1 0.59039 0.17381   1
   3   0   1 0.09294 0.16141   2
  -4   0   1 -0.2284 0.82483  -2
   4   0   1 -0.2284 0.82483   1
   4   0   1 0.20492 0.19573   2
   4   0   1 0.48987 0.31715   1
   5   0   1 0.07467 0.21946   2
   5   0   1 0.19294 0.41823   1
  -6   0   1 0.16283 1.06422  -2
   6   0   1 0.16283 1.06422   1
   6   0   1 -0.0888 0.28338   2
   6   0   1 0.38582 0.35660   1
   7   0   1 -0.6150 0.29208   2
  -7   0   1 0.03888 0.56330  -2
   7   0   1 0.03888 0.56330   1
   7   0   1 -0.5186 0.56079   1
   8   0   1 1.76823 0.25091   1
   8   0   1 0.46098 0.31483   2
   9   0   1 0.69692 0.53660   1
   9   0   1 -1.5179 0.47827   2
  -9   0   1 6.88794 1.74112  -2
   9   0   1 6.88794 1.74112   1
  10   0   1 0.67715 0.19913   1
  10   0   1 -0.1434 0.55063   2
 -10   0   1 0.29397 1.74775  -2
  10   0   1 0.29397 1.74775   1
  11   0   1 0.08299 0.34611   1
  11   0   1 0.08334 0.31363   2
 -11   0   1 0.01843 0.89606  -2
  11   0   1 0.01843 0.89606   1
  12   0   1 -0.4764 0.35175   2
  12   0   1 -0.9610 0.25560   1
 -12   0   1 -0.2215 0.74268  -2
  12   0   1 -0.2215 0.74268   1
  13   0   1 -0.9613 0.45308   2
  13   0   1 0.21222 0.31123   1
 -13   0   1 0.73886 1.29195  -2
  13   0   1 0.73886 1.29195   1
  14   0   1 -0.3235 0.42710   2
  14   0   1 0.23701 0.19131   1
 -14   0   1 3.67900 1.61894  -2
  14   0   1 3.67900 1.61894   1
  15   0   1 -0.0464 0.19712   1
  15   0   1 -0.3645 0.29985   2
 -15   0   1 0.57337 1.32829  -2
  15   0   1 0.57337 1.32829   1
 -16   0   1 1.92281 1.22270  -2
  16   0   1 1.92281 1.22270   1
  16   0   1 0.40077 1.09008   2
  16   0   1 2.18954 0.26025   1
  17   0   1 0.45804 0.34966   2
  17   0   1 0.14941 0.50818   1
  18   0   1 0.63445 0.23386   1
 -18   0   1 -0.9817 1.03588  -2
  18   0   1 -0.9817 1.03588   1
  19   0   1 0.99479 0.24450   1
 -19   0   1 1.46031 1.04243  -2
  19   0   1 1.46031 1.04243   1
  20   0   1 0.09752 0.31575   1
 -20   0   1 1.90854 1.23079  -2
  20   0   1 1.90854 1.23079   1
  21   0   1 0.08194 0.23015   1
  21   0   1 -1.6426 2.82412   2
 -22   0   1 -0.7025 0.66534  -2
  22   0   1 -0.7025 0.66534   1
  22   0   1 0.00911 0.31581   1
  22   0   1 -0.5146 0.88064   2
  23   0   1 0.04439 0.74837   2
  23   0   1 1.31577 0.83669   1
 -23   0   1 -1.1708 1.91805  -2
  23   0   1 -1.1708 1.91805   1
  24   0   1 2.22650 0.67745   2
 -24   0   1 1.67512 0.97813  -2
  24   0   1 1.67512 0.97813   1
  24   0   1 0.33402 0.63455   1
  25   0   1 -0.9978 0.27636   1
  25   0   1 0.21307 0.72203   2
 -25   0   1 -0.2957 0.90935  -2
  25   0   1 -0.2957 0.90935   1
  26   0   1 0.21846 0.31566   1
 -27   0   1 1.61113 0.77887  -2
  27   0   1 1.61113 0.77887   1
 -26   1   1 3.65859 1.15993   2
  26   1   1 30.7766 1.15927  -2
 -26   1   1 30.7766 1.15927   1
 -26   1   1 28.8528 1.72585   1
 -25   1   1 8.74154 0.38277   2
 -25   1   1 98.7299 3.29591   1
  24   1   1 116.628 2.66309  -2
 -24   1   1 116.628 2.66309   1
 -24   1   1 8.91085 0.53539   2
 -24   1   1 102.249 2.65180   1
  23   1   1 69.4463 7.93116  -2
 -23   1   1 69.4463 7.93116   1
 -23   1   1 96.2407 3.37316   1
 -23   1   1 8.30780 0.46429   2
 -22   1   1 6.86429 0.35179   2
  22   1   1 88.4887 1.79584  -2
 -22   1   1 88.4887 1.79584   1
 -22   1   1 77.7122 2.68791   1
 -21   1   1 41.6724 1.10697   2
  20   1   1 269.731 5.38345  -2
 -20   1   1 269.731 5.38345   1
 -20   1   1 23.5703 0.70975   2
 -19   1   1 119.217 2.15850   2
  19   1   1 1330.24 19.7593  -2
 -19   1   1 1330.24 19.7593   1
 -19   1   1 1224.17 33.7529   1
 -18   1   1 370.341 7.59067   1
  18   1   1 426.793 15.7529  -2
 -18   1   1 426.793 15.7529   1
 -18   1   1 36.7083 0.88431   2
  17   1   1 53.8089 1.81931  -2
 -17   1   1 53.8089 1.81931   1
 -17   1   1 44.3725 1.33720   1
 -17   1   1 5.92942 0.35135   2
 -16   1   1 61.0945 1.30088   1
 -16   1   1 6.99402 0.39999   2
  16   1   1 100.577 2.54542  -2
 -16   1   1 100.577 2.54542   1
  15   1   1 21.3171 1.00632  -2
 -15   1   1 21.3171 1.00632   1
 -15   1   1 1.13236 0.31224   2
 -15   1   1 21.5952 0.80662   1
 -14   1   1 237.202 3.47552   1
  14   1   1 243.344 8.04901  -2
 -14   1   1 243.344 8.04901   1
 -14   1   1 23.5609 0.72152   2
 -13   1   1 804.293 9.33019   1
 -13   1   1 75.0695 2.08952   2
  13   1   1 869.501 28.9632  -2
 -13   1   1 869.501 28.9632   1
 -12   1   1 62.5155 1.26941   1
 -12   1   1 6.80547 0.82970   2
  12   1   1 184.474 3.91642  -2
 -12   1   1 184.474 3.91642   1
 -11   1   1 -0.1531 0.20653   2
  11   1   1 15.8610 1.31336  -2
 -11   1   1 15.8610 1.31336   1
 -11   1   1 4.51010 0.33267   1
 -10   1   1 3.14412 0.45479   2
 -10   1   1 30.1269 0.90843   1
  10   1   1 73.7063 2.99339  -2
 -10   1   1 73.7063 2.99339   1
  -9   1   1 3.81624 0.44830   1
  -9   1   1 0.18008 0.30229   2
   9   1   1 17.9696 2.23724  -2
  -9   1   1 17.9696 2.23724   1
  -8   1   1 6.49342 0.43490   1
  -8   1   1 1.83011 0.27162   2
   8   1   1 141.567 5.17475  -2
  -8   1   1 141.567 5.17475   1
  -7   1   1 1398.26 17.1072   1
  -7   1   1 121.054 2.02094   2
   7   1   1 1456.05 67.5705  -2
  -7   1   1 1456.05 67.5705   1
  -6   1   1 0.35194 0.18629   2
  -6   1   1 1.40064 0.21281   1
  -5   1   1 320.674 4.59580   2
  -5   1   1 3690.30 43.7976   1
  -4   1   1 3480.34 38.9569   1
  -4   1   1 302.939 3.96331   2
  -3   1   1 61.3576 0.94245   1
  -3   1   1 5.39017 0.22948   2
  -2   1   1 1979.23 23.2428   1
  -2   1   1 172.670 2.56660   2
  -1   1   1 308.372 3.76512   2
  -1   1   1 3506.72 48.1495   1
   0   1   1 8.61107 0.24481   2
   0   1   1 89.1738 1.51866   1
   1   1   1 531.849 6.25441   2
   1   1   1 5445.09 105.303   1
   2   1   1 37.5789 0.62134   2
   2   1   1 403.120 5.73810   1
   3   1   1 16.1976 0.38752   1
   3   1   1 1.46293 0.16251   2
   4   1   1 497.626 6.00096   2
   4   1   1 5531.89 72.5678   1
   5   1   1 2406.94 29.5633   1
  -5   1   1 2983.43 137.027  -2
   5   1   1 2983.43 137.027   1
   5   1   1 209.835 2.94893   2
   6   1   1 765.018 10.0942   1
  -6   1   1 758.747 35.7314  -2
   6   1   1 758.747 35.7314   1
   6   1   1 67.7791 1.18977   2
   7   1   1 85.5388 1.53080   1
   7   1   1 7.11984 0.37253   2
   8   1   1 125.314 2.51381   2
   8   1   1 1456.67 19.1021   1
  -8   1   1 1450.49 38.1003  -2
   8   1   1 1450.49 38.1003   1
   9   1   1 128.709 2.25713   1
   9   1   1 10.6612 0.64410   2
  -9   1   1 127.254 3.87504  -2
   9   1   1 127.254 3.87504   1
  10   1   1 46.4059 1.16230   2
  10   1   1 515.132 7.32445   1
 -10   1   1 560.872 15.1088  -2
  10   1   1 560.872 15.1088   1
 -11   1   1 160.675 3.91589  -2
  11   1   1 160.675 3.91589   1
  11   1   1 14.3978 0.57405   2
  11   1   1 155.545 2.56961   1
  12   1   1 1387.65 24.8111   1
  12   1   1 129.875 2.51177   2
 -12   1   1 1533.14 21.8012  -2
  12   1   1 1533.14 21.8012   1
 -13   1   1 189.110 4.08632  -2
  13   1   1 189.110 4.08632   1
  13   1   1 90.3574 2.42290   1
  13   1   1 8.79834 0.55777   2
  14   1   1 333.890 4.73446   1
 -14   1   1 376.307 11.1096  -2
  14   1   1 376.307 11.1096   1
  14   1   1 30.1160 1.03017   2
 -15   1   1 8.94937 0.77836  -2
  15   1   1 8.94937 0.77836   1
  15   1   1 5.93521 0.38370   1
  15   1   1 0.72783 0.22922   2
  16   1   1 330.901 4.99458   1
  16   1   1 24.0833 0.74394   2
 -16   1   1 362.755 8.30119  -2
  16   1   1 362.755 8.30119   1
  17   1   1 2.67539 0.42140   2
  17   1   1 46.5553 1.10994   1
 -17   1   1 47.2913 2.50099  -2
  17   1   1 47.2913 2.50099   1
  18   1   1 90.0069 1.55591   1
  18   1   1 10.2801 0.62508   2
 -18   1   1 133.855 5.28622  -2
  18   1   1 133.855 5.28622   1
  19   1   1 239.929 3.85131   1
 -19   1   1 370.160 7.57276  -2
  19   1   1 370.160 7.57276   1
  19   1   1 35.9270 1.80582   2
 -20   1   1 89.5274 2.66100  -2
  20   1   1 89.5274 2.66100   1
  20   1   1 67.1332 1.50307   1
  21   1   1 77.7770 1.49547   1
 -21   1   1 118.799 8.76773  -2
  21   1   1 118.799 8.76773   1
 -22   1   1 184.008 4.26229  -2
  22   1   1 184.008 4.26229   1
  22   1   1 12.9025 1.01944   2
  22   1   1 165.587 2.88407   1
  23   1   1 27.6917 0.87789   1
  23   1   1 3.55593 0.83492   2
 -23   1   1 37.1673 3.28440  -2
  23   1   1 37.1673 3.28440   1
 -24   1   1 172.041 3.76204  -2
  24   1   1 172.041 3.76204   1
  24   1   1 16.5328 0.99470   2
  24   1   1 165.520 3.68418   1
  25   1   1 21.3320 1.29748   2
  25   1   1 221.095 5.60964   1
 -25   1   1 242.357 8.08728  -2
  25   1   1 242.357 8.08728   1
  27   1   1 237.524 11.0460   1
 -27   2   1 5.63054 0.45912   2
 -27   2   1 59.2257 3.29047   1
  26   2   1 19.6446 1.04134  -2
 -26   2   1 19.6446 1.04134   1
 -26   2   1 15.5745 0.82832   1
 -25   2   1 1.45409 0.41711   1
 -25   2   1 -0.1674 0.47614   2
  24   2   1 55.4693 1.41448  -2
 -24   2   1 55.4693 1.41448   1
 -24   2   1 50.3674 1.59371   1
 -24   2   1 3.70695 0.29906   2
 -23   2   1 39.6048 1.42975   1
 -23   2   1 2.78439 0.41392   2
 -22   2   1 160.786 4.32424   1
 -22   2   1 13.3057 0.46669   2
  22   2   1 172.283 3.60906  -2
 -22   2   1 172.283 3.60906   1
  21   2   1 56.3575 1.10594  -2
 -21   2   1 56.3575 1.10594   1
 -21   2   1 5.17981 0.36313   2
 -21   2   1 56.7138 4.00783   1
 -20   2   1 0.88100 0.20918   2
  20   2   1 13.0754 3.13448  -2
 -20   2   1 13.0754 3.13448   1
 -20   2   1 11.9684 1.97258   1
 -19   2   1 0.86009 0.18821   2
  19   2   1 12.1778 0.59278  -2
 -19   2   1 12.1778 0.59278   1
 -19   2   1 11.6159 0.71252   1
 -18   2   1 20.9849 0.94382   1
  18   2   1 26.4091 1.47624  -2
 -18   2   1 26.4091 1.47624   1
 -18   2   1 2.56828 0.25808   2
 -17   2   1 21.7797 0.57310   2
 -17   2   1 218.460 5.00280   1
  17   2   1 234.872 10.4776  -2
 -17   2   1 234.872 10.4776   1
  16   2   1 692.971 13.6470  -2
 -16   2   1 692.971 13.6470   1
 -16   2   1 640.655 10.5796   1
 -16   2   1 64.2823 1.42501   2
 -15   2   1 11.8057 0.47984   2
 -15   2   1 124.274 2.32779   1
  15   2   1 138.631 3.20480  -2
 -15   2   1 138.631 3.20480   1
 -14   2   1 326.076 5.22477   1
  14   2   1 350.091 8.90511  -2
 -14   2   1 350.091 8.90511   1
 -14   2   1 31.2488 0.74099   2
 -13   2   1 84.1087 1.84396   2
 -13   2   1 846.632 12.1778   1
  13   2   1 855.203 22.2621  -2
 -13   2   1 855.203 22.2621   1
 -12   2   1 1.50857 0.26553   2
  12   2   1 19.0489 0.90221  -2
 -12   2   1 19.0489 0.90221   1
 -12   2   1 11.7606 0.69382   1
 -11   2   1 19.3953 0.55243   2
 -11   2   1 211.175 2.91764   1
  11   2   1 217.587 6.17027  -2
 -11   2   1 217.587 6.17027   1
 -10   2   1 86.6680 1.73845   2
 -10   2   1 929.930 10.9736   1
  10   2   1 1042.82 46.6616  -2
 -10   2   1 1042.82 46.6616   1
  -9   2   1 87.7068 1.63937   1
  -9   2   1 6.37586 0.46198   2
   9   2   1 165.521 10.4669  -2
  -9   2   1 165.521 10.4669   1
  -8   2   1 232.031 3.28033   1
  -8   2   1 20.9214 0.62256   2
   8   2   1 271.360 8.94429  -2
  -8   2   1 271.360 8.94429   1
  -7   2   1 46.8493 1.10463   2
  -7   2   1 533.862 6.43675   1
   7   2   1 633.143 30.3461  -2
  -7   2   1 633.143 30.3461   1
  -6   2   1 537.337 7.05025   1
  -6   2   1 47.9831 0.92437   2
  -5   2   1 9.22112 0.45822   1
  -5   2   1 1.08002 0.23748   2
  -4   2   1 687.104 8.72871   1
  -4   2   1 62.3667 1.04542   2
  -3   2   1 1304.54 16.6434   1
  -3   2   1 116.850 1.77224   2
  -2   2   1 4.96777 0.28086   2
  -2   2   1 52.9872 0.91674   1
  -1   2   1 5354.87 71.0642   1
  -1   2   1 495.546 6.26226   2
   0   2   1 7737.22 115.852   1
   0   2   1 723.846 10.1768   2
   1   2   1 168.545 2.34031   2
   1   2   1 1815.69 22.0415   1
   2   2   1 5.44937 0.25757   2
   2   2   1 59.7060 1.06809   1
   3   2   1 924.752 11.5807   1
   3   2   1 82.9875 1.23805   2
   4   2   1 402.904 4.90394   2
   4   2   1 4488.85 51.7043   1
  -5   2   1 2744.42 126.377  -2
   5   2   1 2744.42 126.377   1
   5   2   1 2882.90 34.2837   1
   5   2   1 255.152 3.43810   2
   6   2   1 10.3972 0.45974   2
   6   2   1 125.264 2.01360   1
   7   2   1 629.819 8.01020   1
   7   2   1 52.3335 1.04799   2
   8   2   1 35.7341 0.92716   2
   8   2   1 409.336 5.16677   1
   9   2   1 910.761 11.2106   1
   9   2   1 78.4935 1.36176   2
  -9   2   1 944.139 44.4126  -2
   9   2   1 944.139 44.4126   1
  10   2   1 1251.80 14.6046   1
  10   2   1 109.758 1.87858   2
 -10   2   1 1338.07 48.1387  -2
  10   2   1 1338.07 48.1387   1
  11   2   1 4.25444 0.38761   2
  11   2   1 49.0327 1.00108   1
 -11   2   1 69.9138 3.35435  -2
  11   2   1 69.9138 3.35435   1
 -12   2   1 86.1593 2.71184  -2
  12   2   1 86.1593 2.71184   1
  12   2   1 74.7182 1.61490   1
  12   2   1 8.24213 0.60366   2
  13   2   1 55.4812 1.62589   1
  13   2   1 7.20973 0.67708   2
 -13   2   1 152.592 4.55112  -2
  13   2   1 152.592 4.55112   1
  14   2   1 217.101 3.16549   1
  14   2   1 20.3536 0.65568   2
 -14   2   1 274.162 6.72426  -2
  14   2   1 274.162 6.72426   1
  15   2   1 6.42450 0.52693   2
  15   2   1 94.5564 2.12244   1
 -15   2   1 113.949 2.64379  -2
  15   2   1 113.949 2.64379   1
  16   2   1 65.2531 1.42553   1
  16   2   1 6.25376 0.45506   2
 -16   2   1 132.436 3.61038  -2
  16   2   1 132.436 3.61038   1
  17   2   1 6.98765 0.29637   1
 -17   2   1 27.5150 1.73699  -2
  17   2   1 27.5150 1.73699   1
  17   2   1 0.82301 0.29592   2
 -18   2   1 70.2432 2.48754  -2
  18   2   1 70.2432 2.48754   1
  18   2   1 70.3415 1.37006   1
  18   2   1 5.64361 0.61302   2
 -19   2   1 38.4936 1.04714  -2
  19   2   1 38.4936 1.04714   1
  19   2   1 35.7697 0.87295   1
  19   2   1 2.33202 0.49484   2
  20   2   1 25.2353 0.81799   1
  20   2   1 1.18435 1.28202   2
 -20   2   1 29.6962 2.07355  -2
  20   2   1 29.6962 2.07355   1
  21   2   1 4.30061 0.34796   1
 -21   2   1 8.98516 0.57144  -2
  21   2   1 8.98516 0.57144   1
  21   2   1 0.91964 0.97502   2
 -22   2   1 65.7597 1.66053  -2
  22   2   1 65.7597 1.66053   1
  22   2   1 5.30738 0.68594   2
  22   2   1 45.2148 1.04835   1
  23   2   1 0.28551 0.52035   2
  23   2   1 2.49896 0.39063   1
 -23   2   1 1.65293 0.65612  -2
  23   2   1 1.65293 0.65612   1
  24   2   1 59.3239 1.31254   1
  24   2   1 4.25803 0.67450   2
 -24   2   1 67.4832 2.05176  -2
  24   2   1 67.4832 2.05176   1
  25   2   1 0.21828 0.24895   1
  25   2   1 -0.2904 0.36066   2
  26   2   1 1.55671 0.35873   2
 -26   2   1 24.1608 1.54549  -2
  26   2   1 24.1608 1.54549   1
  27   2   1 2.13508 0.39549   2
  27   2   1 23.3382 0.97212   1
 -26   3   1 63.8083 2.31145   1
 -26   3   1 5.59450 0.61810   2
 -25   3   1 27.4083 1.23411   1
 -25   3   1 2.19210 0.37865   2
  25   3   1 31.4784 1.92009  -2
 -25   3   1 31.4784 1.92009   1
 -24   3   1 177.258 4.26240   1
 -24   3   1 14.0960 0.52319   2
  24   3   1 171.992 6.02500  -2
 -24   3   1 171.992 6.02500   1
 -23   3   1 85.1639 2.43276   1
 -23   3   1 7.01116 0.34285   2
  23   3   1 83.9003 2.34426  -2
 -23   3   1 83.9003 2.34426   1
 -22   3   1 2.13802 0.39085   2
 -22   3   1 25.6146 1.79078   1
  22   3   1 27.4190 2.32813  -2
 -22   3   1 27.4190 2.32813   1
 -21   3   1 42.5015 1.22856   2
  21   3   1 484.637 7.32129  -2
 -21   3   1 484.637 7.32129   1
 -21   3   1 465.681 22.0657   1
  20   3   1 245.427 16.7362  -2
 -20   3   1 245.427 16.7362   1
 -20   3   1 22.3551 1.34591   2
 -19   3   1 42.6103 1.17819   2
  19   3   1 488.684 12.4391  -2
 -19   3   1 488.684 12.4391   1
 -19   3   1 437.638 10.4774   1
 -18   3   1 50.4020 1.63930   1
  18   3   1 133.418 2.87903  -2
 -18   3   1 133.418 2.87903   1
 -18   3   1 7.19502 0.43343   2
 -17   3   1 4.82356 0.45426   2
 -17   3   1 37.7268 1.18802   1
  17   3   1 79.1601 3.82680  -2
 -17   3   1 79.1601 3.82680   1
 -16   3   1 109.034 2.38991   1
  16   3   1 127.632 3.33959  -2
 -16   3   1 127.632 3.33959   1
 -16   3   1 9.62251 0.54878   2
  15   3   1 154.171 3.90037  -2
 -15   3   1 154.171 3.90037   1
 -15   3   1 14.2207 0.56086   2
 -15   3   1 132.892 2.43187   1
 -14   3   1 267.930 4.46493   1
  14   3   1 288.422 6.19275  -2
 -14   3   1 288.422 6.19275   1
 -14   3   1 26.3622 0.76869   2
 -13   3   1 6.34928 0.35891   2
 -13   3   1 60.7480 1.61896   1
  13   3   1 72.8949 2.01483  -2
 -13   3   1 72.8949 2.01483   1
 -12   3   1 32.1681 1.15796   2
 -12   3   1 338.983 4.70665   1
  12   3   1 348.408 10.9346  -2
 -12   3   1 348.408 10.9346   1
  11   3   1 261.729 6.84361  -2
 -11   3   1 261.729 6.84361   1
 -11   3   1 17.8854 0.68113   2
 -11   3   1 209.188 3.00683   1
 -10   3   1 37.4571 1.03142   1
  10   3   1 37.0499 1.58763  -2
 -10   3   1 37.0499 1.58763   1
 -10   3   1 2.21789 0.32678   2
  -9   3   1 212.510 3.16323   1
  -9   3   1 18.0693 0.52757   2
   9   3   1 292.299 8.23976  -2
  -9   3   1 292.299 8.23976   1
   8   3   1 46.0816 3.45519  -2
  -8   3   1 46.0816 3.45519   1
  -8   3   1 8.95715 0.56531   1
  -8   3   1 0.88635 0.15891   2
  -7   3   1 91.7029 1.69916   2
  -7   3   1 1090.13 13.9960   1
   7   3   1 1089.07 48.5465  -2
  -7   3   1 1089.07 48.5465   1
  -6   3   1 461.225 5.99915   1
   6   3   1 473.386 12.6942  -2
  -6   3   1 473.386 12.6942   1
  -6   3   1 39.9301 0.89462   2
  -5   3   1 107.237 1.75695   1
  -5   3   1 10.0877 0.43924   2
   5   3   1 311.053 15.7642  -2
  -5   3   1 311.053 15.7642   1
  -4   3   1 2177.76 26.4470   1
  -4   3   1 185.513 3.08301   2
  -3   3   1 84.8799 1.36238   1
  -3   3   1 7.21233 0.32525   2
   3   3   1 105.882 6.84317  -2
  -3   3   1 105.882 6.84317   1
  -2   3   1 122.198 1.92610   2
  -2   3   1 1380.73 16.0274   1
  -1   3   1 1194.84 16.9426   1
  -1   3   1 105.804 1.78403   2
   0   3   1 98.4574 1.85728   2
   0   3   1 1080.65 16.1497   1
   1   3   1 1764.13 22.1290   1
   1   3   1 163.306 2.47996   2
   2   3   1 210.516 2.88956   1
   2   3   1 19.4918 0.47330   2
   3   3   1 2.90709 0.23570   2
   3   3   1 34.7796 0.81711   1
   4   3   1 12.1874 0.46993   2
   4   3   1 141.167 2.21635   1
   5   3   1 179.135 2.53156   2
   5   3   1 2030.73 27.0495   1
  -5   3   1 65.8435 3.43477  -2
   5   3   1 65.8435 3.43477   1
   6   3   1 0.50977 0.20333   2
   6   3   1 5.74613 0.35786   1
  -6   3   1 49.6200 4.20221  -2
   6   3   1 49.6200 4.20221   1
   7   3   1 1.09451 0.24064   2
   7   3   1 1.89879 0.27418   1
  -7   3   1 104.674 6.79171  -2
   7   3   1 104.674 6.79171   1
   8   3   1 34.5097 1.07189   2
   8   3   1 408.647 5.60876   1
  -8   3   1 418.991 12.4570  -2
   8   3   1 418.991 12.4570   1
   9   3   1 935.602 10.4372   1
   9   3   1 78.8822 1.40537   2
 -10   3   1 10.9374 0.86467  -2
  10   3   1 10.9374 0.86467   1
  10   3   1 6.04979 0.41206   1
  10   3   1 0.93941 0.24079   2
  11   3   1 43.9687 0.99759   2
  11   3   1 505.462 7.68083   1
 -11   3   1 576.050 13.5647  -2
  11   3   1 576.050 13.5647   1
  12   3   1 7.98796 0.57879   2
 -12   3   1 119.343 3.03135  -2
  12   3   1 119.343 3.03135   1
  12   3   1 75.9476 2.42060   1
 -13   3   1 138.091 3.52399  -2
  13   3   1 138.091 3.52399   1
  13   3   1 11.2534 0.55502   2
  13   3   1 128.467 2.29789   1
  14   3   1 2.90782 0.28397   2
  14   3   1 33.3714 0.89804   1
 -14   3   1 61.5015 1.82164  -2
  14   3   1 61.5015 1.82164   1
 -15   3   1 160.605 3.63155  -2
  15   3   1 160.605 3.63155   1
  15   3   1 9.69965 0.57521   2
  15   3   1 138.033 3.08152   1
  16   3   1 232.271 4.96317   1
  16   3   1 17.9256 0.75066   2
 -16   3   1 239.759 8.63775  -2
  16   3   1 239.759 8.63775   1
  17   3   1 32.9316 1.48300   2
 -17   3   1 381.577 7.60283  -2
  17   3   1 381.577 7.60283   1
  17   3   1 376.807 7.12471   1
 -18   3   1 1006.46 19.2940  -2
  18   3   1 1006.46 19.2940   1
  18   3   1 956.915 20.9255   1
  18   3   1 82.7706 3.85603   2
 -19   3   1 92.9375 2.85724  -2
  19   3   1 92.9375 2.85724   1
  19   3   1 6.55287 0.63395   2
  19   3   1 49.7245 1.30006   1
 -20   3   1 31.3885 3.93587  -2
  20   3   1 31.3885 3.93587   1
  20   3   1 1.51801 0.68529   2
  20   3   1 5.87353 0.46287   1
  21   3   1 2.64479 1.11951   2
  21   3   1 9.99385 0.53233   1
 -21   3   1 51.5298 1.27984  -2
  21   3   1 51.5298 1.27984   1
  22   3   1 7.58468 0.55356   1
  22   3   1 0.35545 0.74857   2
 -22   3   1 11.8718 2.10316  -2
  22   3   1 11.8718 2.10316   1
  23   3   1 2.76491 0.32783   1
  23   3   1 -0.2366 0.35987   2
 -23   3   1 3.74824 1.34245  -2
  23   3   1 3.74824 1.34245   1
  24   3   1 -0.1068 0.53988   2
  24   3   1 2.30082 0.25803   1
  25   3   1 5.95130 0.82210   2
  25   3   1 43.4625 1.67495   1
  26   3   1 60.6937 3.26023   1
  26   3   1 5.69391 0.71475   2
 -26   4   1 2.52707 0.23505   2
 -26   4   1 17.8809 1.09435   1
  25   4   1 44.5102 1.77561  -2
 -25   4   1 44.5102 1.77561   1
 -25   4   1 2.88798 0.39777   2
 -24   4   1 0.39611 0.29781   2
  24   4   1 11.8026 1.49643  -2
 -24   4   1 11.8026 1.49643   1
 -24   4   1 15.3089 1.47052   1
 -23   4   1 0.03552 0.18327   2
  23   4   1 15.2380 1.33548  -2
 -23   4   1 15.2380 1.33548   1
 -23   4   1 -0.4498 0.35855   1
 -22   4   1 4.72758 0.44965   2
  22   4   1 55.3582 1.86442  -2
 -22   4   1 55.3582 1.86442   1
 -22   4   1 55.3938 3.73665   1
 -21   4   1 29.4911 1.86924   1
  21   4   1 27.5263 2.33541  -2
 -21   4   1 27.5263 2.33541   1
 -21   4   1 2.55937 0.48955   2
 -20   4   1 25.4327 0.98692   2
 -20   4   1 269.052 13.6652   1
  20   4   1 266.083 4.55163  -2
 -20   4   1 266.083 4.55163   1
 -19   4   1 21.7536 1.06468   2
 -19   4   1 276.154 14.9137   1
 -18   4   1 3.60251 0.37536   2
 -18   4   1 33.9896 0.97647   1
  18   4   1 36.0129 2.13243  -2
 -18   4   1 36.0129 2.13243   1
  17   4   1 56.1112 1.54532  -2
 -17   4   1 56.1112 1.54532   1
 -17   4   1 43.0212 1.29966   1
 -17   4   1 4.80452 0.38507   2
 -16   4   1 229.716 4.09751   1
 -16   4   1 20.9210 0.68094   2
  16   4   1 237.899 7.20228  -2
 -16   4   1 237.899 7.20228   1
  15   4   1 375.178 9.39886  -2
 -15   4   1 375.178 9.39886   1
 -15   4   1 31.5287 0.91258   2
 -15   4   1 291.249 4.94626   1
 -14   4   1 21.2071 0.73744   2
  14   4   1 249.254 6.31468  -2
 -14   4   1 249.254 6.31468   1
 -14   4   1 221.300 3.76969   1
 -13   4   1 0.37129 0.17725   2
 -13   4   1 0.08341 0.20150   1
  13   4   1 65.6570 2.10915  -2
 -13   4   1 65.6570 2.10915   1
 -12   4   1 79.2545 1.61176   2
 -12   4   1 828.843 11.7102   1
  12   4   1 872.231 24.4750  -2
 -12   4   1 872.231 24.4750   1
 -11   4   1 824.913 14.3927   1
  11   4   1 854.238 24.7198  -2
 -11   4   1 854.238 24.7198   1
 -11   4   1 79.2387 1.85006   2
 -10   4   1 9.37711 0.56884   2
 -10   4   1 91.3654 2.01047   1
  10   4   1 124.736 2.70406  -2
 -10   4   1 124.736 2.70406   1
  -9   4   1 285.870 4.01248   1
   9   4   1 364.065 8.01220  -2
  -9   4   1 364.065 8.01220   1
  -9   4   1 25.6533 0.73867   2
  -8   4   1 0.39192 0.17943   2
   8   4   1 2.74268 0.84377  -2
  -8   4   1 2.74268 0.84377   1
  -8   4   1 0.35734 0.26204   1
  -7   4   1 720.732 10.1702   1
  -7   4   1 65.9538 1.17552   2
   7   4   1 765.481 25.2552  -2
  -7   4   1 765.481 25.2552   1
  -6   4   1 197.560 2.92259   1
  -6   4   1 17.8951 0.49074   2
   6   4   1 307.330 16.2973  -2
  -6   4   1 307.330 16.2973   1
  -5   4   1 262.851 4.00094   1
  -5   4   1 24.3130 0.67213   2
  -4   4   1 5.66342 0.36942   2
  -4   4   1 60.3527 1.37376   1
   4   4   1 64.3946 3.60579  -2
  -4   4   1 64.3946 3.60579   1
  -3   4   1 47.5303 1.09929   2
  -3   4   1 517.112 6.81932   1
   3   4   1 655.023 29.3746  -2
  -3   4   1 655.023 29.3746   1
  -2   4   1 2.46496 0.25704   2
  -2   4   1 23.4786 0.75120   1
   2   4   1 37.3306 2.35893  -2
  -2   4   1 37.3306 2.35893   1
  -1   4   1 38.5941 0.94558   2
  -1   4   1 411.220 5.46053   1
   1   4   1 439.112 19.8437  -2
  -1   4   1 439.112 19.8437   1
   0   4   1 20.8998 0.58493   2
   0   4   1 226.564 3.21191   1
   0   4   1 247.612 11.4238  -2
   0   4   1 247.612 11.4238   1
   1   4   1 1.11246 0.26400   2
   1   4   1 18.8508 0.61868   1
  -1   4   1 59.5685 3.25185  -2
   1   4   1 59.5685 3.25185   1
   2   4   1 156.978 2.37123   1
   2   4   1 14.9763 0.62866   2
   3   4   1 1391.57 17.4588   1
   3   4   1 127.041 2.29494   2
  -3   4   1 1559.91 54.5385  -2
   3   4   1 1559.91 54.5385   1
   4   4   1 23.0422 0.64493   1
   4   4   1 1.39699 0.23168   2
  -4   4   1 31.2178 3.11059  -2
   4   4   1 31.2178 3.11059   1
   5   4   1 8.73706 0.53008   2
   5   4   1 98.6926 1.57372   1
  -5   4   1 127.793 5.13038  -2
   5   4   1 127.793 5.13038   1
   6   4   1 946.527 10.3720   1
   6   4   1 82.0616 1.39823   2
  -6   4   1 1043.77 60.5105  -2
   6   4   1 1043.77 60.5105   1
   7   4   1 54.9982 1.00033   1
   7   4   1 4.71345 0.39663   2
  -7   4   1 124.582 6.50070  -2
   7   4   1 124.582 6.50070   1
   8   4   1 35.0492 0.90995   1
   8   4   1 2.22537 0.30980   2
  -8   4   1 39.3010 1.31410  -2
   8   4   1 39.3010 1.31410   1
   9   4   1 797.435 10.4819   1
   9   4   1 69.7294 1.27163   2
  -9   4   1 897.166 24.7514  -2
   9   4   1 897.166 24.7514   1
  10   4   1 334.981 4.97781   1
  10   4   1 28.2693 0.93647   2
 -10   4   1 358.759 8.97963  -2
  10   4   1 358.759 8.97963   1
  11   4   1 182.279 3.03068   1
  11   4   1 17.2256 0.60532   2
 -11   4   1 269.889 6.09859  -2
  11   4   1 269.889 6.09859   1
  12   4   1 5.42495 0.57256   2
  12   4   1 70.1298 1.40723   1
 -12   4   1 154.631 4.15121  -2
  12   4   1 154.631 4.15121   1
  13   4   1 726.279 11.3775   1
  13   4   1 61.9103 1.39162   2
 -13   4   1 790.959 16.4418  -2
  13   4   1 790.959 16.4418   1
 -14   4   1 40.2084 1.52302  -2
  14   4   1 40.2084 1.52302   1
  14   4   1 1.87591 0.28395   2
  14   4   1 18.2766 0.62039   1
  15   4   1 882.996 17.6041   1
  15   4   1 78.5435 2.08256   2
 -15   4   1 886.651 16.0855  -2
  15   4   1 886.651 16.0855   1
 -16   4   1 46.9005 1.70564  -2
  16   4   1 46.9005 1.70564   1
  16   4   1 3.05468 0.33773   2
  16   4   1 24.5595 0.71306   1
 -17   4   1 142.437 2.58681  -2
  17   4   1 142.437 2.58681   1
  17   4   1 141.798 3.19627   1
  17   4   1 12.8325 0.59500   2
  18   4   1 4.08455 0.37250   1
 -18   4   1 5.14070 1.17480  -2
  18   4   1 5.14070 1.17480   1
  18   4   1 1.06023 0.33177   2
  19   4   1 22.2347 0.90864   1
  19   4   1 4.20206 1.22078   2
 -19   4   1 43.3770 4.18541  -2
  19   4   1 43.3770 4.18541   1
  20   4   1 0.53743 0.34730   1
 -20   4   1 23.8157 0.69365  -2
  20   4   1 23.8157 0.69365   1
  20   4   1 0.95132 0.97384   2
 -21   4   1 18.3945 0.77524  -2
  21   4   1 18.3945 0.77524   1
  21   4   1 14.8808 0.92027   1
  21   4   1 1.79936 0.80725   2
  22   4   1 4.13950 1.32013   2
 -22   4   1 28.7840 2.01605  -2
  22   4   1 28.7840 2.01605   1
  22   4   1 28.7645 1.11391   1
  23   4   1 173.184 3.81710   1
 -23   4   1 174.543 5.10365  -2
  23   4   1 174.543 5.10365   1
  23   4   1 14.4002 0.83319   2
 -24   4   1 14.4881 1.48066  -2
  24   4   1 14.4881 1.48066   1
  24   4   1 12.9358 0.77002   1
  24   4   1 0.24709 0.61636   2
  25   4   1 112.892 5.78357   1
 -25   4   1 123.174 4.19315  -2
  25   4   1 123.174 4.19315   1
  26   4   1 176.429 9.00927   1
 -25   5   1 11.4119 0.58489   1
 -25   5   1 1.86193 0.51405   2
 -24   5   1 4.61795 0.36761   2
  24   5   1 62.2789 2.35566  -2
 -24   5   1 62.2789 2.35566   1
 -24   5   1 48.9797 2.51195   1
 -23   5   1 0.33370 0.18288   2
 -23   5   1 8.33067 0.60044   1
  22   5   1 64.0625 2.52157  -2
 -22   5   1 64.0625 2.52157   1
 -22   5   1 49.1312 2.41610   1
 -22   5   1 4.64858 0.31606   2
  21   5   1 185.783 8.81610  -2
 -21   5   1 185.783 8.81610   1
 -21   5   1 17.0200 0.79436   2
 -21   5   1 208.997 7.90043   1
 -20   5   1 4.57382 0.54826   2
 -20   5   1 53.7093 2.87068   1
  20   5   1 59.5511 4.38758  -2
 -20   5   1 59.5511 4.38758   1
  19   5   1 86.5154 1.99953  -2
 -19   5   1 86.5154 1.99953   1
 -19   5   1 87.8453 2.94349   1
 -19   5   1 7.33219 0.55188   2
 -18   5   1 6.43794 0.56550   1
 -18   5   1 0.38989 0.32910   2
  18   5   1 22.0014 1.79488  -2
 -18   5   1 22.0014 1.79488   1
  17   5   1 101.020 3.70371  -2
 -17   5   1 101.020 3.70371   1
 -17   5   1 6.89934 0.46406   2
 -17   5   1 61.8345 1.88835   1
 -16   5   1 60.0440 1.57802   1
  16   5   1 105.052 2.23181  -2
 -16   5   1 105.052 2.23181   1
 -16   5   1 7.72456 0.46100   2
 -15   5   1 53.6635 1.53745   1
 -15   5   1 9.94857 0.49810   2
  15   5   1 192.189 7.13884  -2
 -15   5   1 192.189 7.13884   1
 -14   5   1 1.71480 0.31199   2
 -14   5   1 13.3603 0.66812   1
  14   5   1 45.3171 1.92306  -2
 -14   5   1 45.3171 1.92306   1
 -13   5   1 4.34221 0.48300   2
  13   5   1 59.0280 1.82967  -2
 -13   5   1 59.0280 1.82967   1
 -13   5   1 53.7458 1.34109   1
 -12   5   1 247.012 4.00854   1
 -12   5   1 22.6346 0.85615   2
  12   5   1 273.556 6.61152  -2
 -12   5   1 273.556 6.61152   1
 -11   5   1 431.509 6.35327   1
 -11   5   1 38.1826 1.12750   2
  11   5   1 452.180 13.0321  -2
 -11   5   1 452.180 13.0321   1
  10   5   1 58.4187 2.54493  -2
 -10   5   1 58.4187 2.54493   1
 -10   5   1 60.4650 1.32976   1
 -10   5   1 5.27841 0.42312   2
  -9   5   1 411.268 6.84745   1
   9   5   1 470.378 11.8109  -2
  -9   5   1 470.378 11.8109   1
  -9   5   1 35.0449 0.95753   2
  -8   5   1 17.0320 0.66483   2
  -8   5   1 194.656 3.23076   1
   8   5   1 212.156 5.88391  -2
  -8   5   1 212.156 5.88391   1
  -7   5   1 3.12856 0.29750   2
  -7   5   1 32.1593 0.79210   1
   7   5   1 80.8023 2.73152  -2
  -7   5   1 80.8023 2.73152   1
  -6   5   1 15.3143 0.51148   2
  -6   5   1 154.458 2.38772   1
   6   5   1 183.040 5.06262  -2
  -6   5   1 183.040 5.06262   1
  -5   5   1 0.16962 0.18195   2
  -5   5   1 0.10811 0.17799   1
   5   5   1 101.820 2.94308  -2
  -5   5   1 101.820 2.94308   1
  -4   5   1 8.75418 0.33756   2
  -4   5   1 87.2206 1.43040   1
   4   5   1 94.3158 3.18214  -2
  -4   5   1 94.3158 3.18214   1
  -3   5   1 201.422 2.85553   1
  -3   5   1 18.0052 0.54218   2
   3   5   1 236.740 8.87302  -2
  -3   5   1 236.740 8.87302   1
  -2   5   1 13.8224 0.42763   2
  -2   5   1 158.580 2.30287   1
   2   5   1 167.406 8.13851  -2
  -2   5   1 167.406 8.13851   1
  -1   5   1 165.808 2.31253   1
   1   5   1 180.419 5.11980  -2
  -1   5   1 180.419 5.11980   1
  -1   5   1 15.5297 0.51349   2
   0   5   1 517.480 13.8634  -2
   0   5   1 517.480 13.8634   1
   0   5   1 467.196 6.86133   1
   0   5   1 44.9408 0.94205   2
   1   5   1 3.28235 0.26168   2
   1   5   1 32.2008 0.73080   1
   2   5   1 0.38982 0.17132   2
   2   5   1 4.73281 0.24069   1
   3   5   1 20.2631 0.56694   2
   3   5   1 232.986 3.24798   1
  -3   5   1 267.353 9.20707  -2
   3   5   1 267.353 9.20707   1
   4   5   1 32.9864 0.65971   1
   4   5   1 1.55729 0.24810   2
  -4   5   1 40.8225 4.62814  -2
   4   5   1 40.8225 4.62814   1
   5   5   1 97.9547 1.60297   2
   5   5   1 1092.18 13.9135   1
  -5   5   1 1145.41 30.5955  -2
   5   5   1 1145.41 30.5955   1
   6   5   1 15.2717 0.47792   2
   6   5   1 169.667 2.59373   1
  -6   5   1 198.640 6.20893  -2
   6   5   1 198.640 6.20893   1
   7   5   1 43.5428 1.02010   2
   7   5   1 490.061 8.28881   1
  -7   5   1 527.641 15.4334  -2
   7   5   1 527.641 15.4334   1
   8   5   1 1.13634 0.24614   2
  -8   5   1 31.1234 1.30411  -2
   8   5   1 31.1234 1.30411   1
   8   5   1 13.3109 0.58639   1
  -9   5   1 824.855 17.7489  -2
   9   5   1 824.855 17.7489   1
   9   5   1 723.148 11.1985   1
   9   5   1 64.7579 1.44859   2
  10   5   1 25.3414 0.86469   1
 -10   5   1 33.9241 1.45338  -2
  10   5   1 33.9241 1.45338   1
  10   5   1 2.24689 0.34686   2
  11   5   1 7.99428 0.56493   1
  11   5   1 1.30769 0.20931   2
 -11   5   1 49.5674 1.51553  -2
  11   5   1 49.5674 1.51553   1
  12   5   1 11.5459 0.48834   2
  12   5   1 140.064 2.90989   1
 -12   5   1 168.011 3.65321  -2
  12   5   1 168.011 3.65321   1
 -13   5   1 29.5113 1.08698  -2
  13   5   1 29.5113 1.08698   1
  13   5   1 25.3080 1.04321   1
  13   5   1 2.83866 0.30204   2
  14   5   1 38.5760 1.16920   2
  14   5   1 424.324 7.55502   1
 -14   5   1 431.641 9.47630  -2
  14   5   1 431.641 9.47630   1
  15   5   1 1636.07 29.5206   1
  15   5   1 149.295 3.68659   2
 -15   5   1 1653.08 35.4030  -2
  15   5   1 1653.08 35.4030   1
  16   5   1 50.4833 1.62889   2
  16   5   1 586.456 13.9258   1
 -16   5   1 590.578 8.71366  -2
  16   5   1 590.578 8.71366   1
 -17   5   1 475.131 11.5166  -2
  17   5   1 475.131 11.5166   1
  17   5   1 43.0316 1.80049   2
  17   5   1 459.165 9.93626   1
 -18   5   1 181.518 7.20293  -2
  18   5   1 181.518 7.20293   1
  18   5   1 17.0225 1.64220   2
  18   5   1 189.366 4.86194   1
  19   5   1 0.37576 0.34775   2
  19   5   1 2.68722 0.38275   1
 -19   5   1 9.81333 0.54792  -2
  19   5   1 9.81333 0.54792   1
  20   5   1 5.05137 1.04005   2
  20   5   1 70.5666 2.34391   1
 -20   5   1 74.3181 2.30024  -2
  20   5   1 74.3181 2.30024   1
  21   5   1 -0.0929 0.26235   1
 -21   5   1 12.7621 1.10793  -2
  21   5   1 12.7621 1.10793   1
  21   5   1 0.44545 0.62524   2
  22   5   1 81.0529 1.80219   1
 -22   5   1 89.1144 3.23782  -2
  22   5   1 89.1144 3.23782   1
  22   5   1 6.81022 0.93618   2
  23   5   1 -0.2410 0.19855   1
  23   5   1 0.57162 0.31227   2
 -23   5   1 1.28377 1.08749  -2
  23   5   1 1.28377 1.08749   1
 -24   5   1 172.194 5.76186  -2
  24   5   1 172.194 5.76186   1
  24   5   1 12.6492 0.98281   2
  25   5   1 0.99704 0.22679   1
  25   5   1 0.10127 0.23911   2
 -24   6   1 92.9066 3.23323   1
 -24   6   1 7.55897 0.71477   2
  23   6   1 6.02984 0.56795  -2
 -23   6   1 6.02984 0.56795   1
 -23   6   1 0.29911 0.19890   2
 -22   6   1 -0.4712 0.31131   2
 -22   6   1 0.82062 0.57049   1
 -21   6   1 -0.2292 0.32339   2
 -21   6   1 7.57921 0.69192   1
  21   6   1 9.04776 1.28327  -2
 -21   6   1 9.04776 1.28327   1
 -20   6   1 0.32155 0.35067   2
 -20   6   1 0.80043 0.37615   1
  20   6   1 3.89759 1.20260  -2
 -20   6   1 3.89759 1.20260   1
 -19   6   1 22.5806 0.86317   1
 -19   6   1 2.30613 0.38979   2
  19   6   1 22.2909 2.12778  -2
 -19   6   1 22.2909 2.12778   1
  18   6   1 31.9639 1.93586  -2
 -18   6   1 31.9639 1.93586   1
 -18   6   1 1.47240 0.36623   2
 -18   6   1 13.7890 0.89412   1
 -17   6   1 1.22798 0.36720   2
 -17   6   1 6.60155 0.45853   1
  17   6   1 9.14770 0.68685  -2
 -17   6   1 9.14770 0.68685   1
 -16   6   1 219.199 5.60370   1
 -16   6   1 19.9519 1.24804   2
 -15   6   1 3.47326 0.61203   2
  15   6   1 35.3480 1.79399  -2
 -15   6   1 35.3480 1.79399   1
 -15   6   1 35.3132 1.00245   1
  14   6   1 5.43777 0.65721  -2
 -14   6   1 5.43777 0.65721   1
 -14   6   1 3.82413 0.36999   1
 -14   6   1 -0.0397 0.34020   2
 -13   6   1 10.4696 0.70691   2
 -13   6   1 93.1295 1.62757   1
 -12   6   1 -0.5588 0.23096   2
 -12   6   1 2.07389 0.35423   1
  12   6   1 3.63146 1.19397  -2
 -12   6   1 3.63146 1.19397   1
  11   6   1 125.875 3.48279  -2
 -11   6   1 125.875 3.48279   1
 -11   6   1 122.087 2.46177   1
 -11   6   1 10.7738 0.64466   2
  10   6   1 42.9109 1.72309  -2
 -10   6   1 42.9109 1.72309   1
 -10   6   1 17.1894 0.58819   1
 -10   6   1 0.51472 0.30912   2
  -9   6   1 22.7654 0.67735   1
  -9   6   1 1.57078 0.25870   2
   9   6   1 23.5281 1.31502  -2
  -9   6   1 23.5281 1.31502   1
  -8   6   1 148.409 2.70593   1
  -8   6   1 12.0524 0.54016   2
   8   6   1 164.016 4.68762  -2
  -8   6   1 164.016 4.68762   1
  -7   6   1 54.8863 1.15626   2
   7   6   1 638.595 17.1332  -2
  -7   6   1 638.595 17.1332   1
  -7   6   1 644.710 10.9479   1
  -6   6   1 11.0221 0.44916   2
   6   6   1 142.725 3.91342  -2
  -6   6   1 142.725 3.91342   1
  -6   6   1 137.346 2.44670   1
  -5   6   1 3.30755 0.33596   2
  -5   6   1 39.8144 0.88840   1
   5   6   1 92.0976 2.82345  -2
  -5   6   1 92.0976 2.82345   1
  -4   6   1 7.41851 0.45359   2
  -4   6   1 86.1191 1.78654   1
   4   6   1 94.0046 2.97212  -2
  -4   6   1 94.0046 2.97212   1
  -3   6   1 139.126 2.02371   1
  -3   6   1 12.8911 0.47637   2
   3   6   1 136.654 3.94768  -2
  -3   6   1 136.654 3.94768   1
  -2   6   1 295.134 3.96053   1
   2   6   1 324.222 7.68273  -2
  -2   6   1 324.222 7.68273   1
  -2   6   1 28.9719 0.77743   2
  -1   6   1 7.66953 0.39846   2
  -1   6   1 70.7401 1.26344   1
   1   6   1 73.5701 2.48074  -2
  -1   6   1 73.5701 2.48074   1
   0   6   1 702.392 8.28211   1
   0   6   1 831.845 48.7158  -2
   0   6   1 831.845 48.7158   1
   0   6   1 66.2364 1.09150   2
   1   6   1 3.10970 0.22958   2
   1   6   1 15.4318 0.59304   1
  -1   6   1 22.5028 1.61787  -2
   1   6   1 22.5028 1.61787   1
  -2   6   1 139.725 4.92762  -2
   2   6   1 139.725 4.92762   1
   2   6   1 105.283 1.86693   1
   2   6   1 9.77456 0.41937   2
   3   6   1 0.94446 0.23142   1
   3   6   1 0.66435 0.19052   2
  -3   6   1 10.2186 1.75943  -2
   3   6   1 10.2186 1.75943   1
   4   6   1 14.8262 0.53278   1
  -4   6   1 22.6669 1.28034  -2
   4   6   1 22.6669 1.28034   1
   4   6   1 1.08969 0.20230   2
   5   6   1 497.380 6.40615   1
   5   6   1 44.4720 0.95670   2
  -5   6   1 582.159 17.1222  -2
   5   6   1 582.159 17.1222   1
   6   6   1 0.85178 0.19241   2
  -6   6   1 30.9332 1.86166  -2
   6   6   1 30.9332 1.86166   1
   6   6   1 5.80863 0.35036   1
   7   6   1 125.135 1.95475   1
  -7   6   1 197.005 5.29054  -2
   7   6   1 197.005 5.29054   1
   7   6   1 11.1249 0.46531   2
   8   6   1 82.9853 1.63055   1
   8   6   1 7.72378 0.37757   2
  -8   6   1 104.142 2.95226  -2
   8   6   1 104.142 2.95226   1
   9   6   1 3.12216 0.26919   2
  -9   6   1 25.8915 1.62753  -2
   9   6   1 25.8915 1.62753   1
   9   6   1 27.4591 0.75979   1
  10   6   1 321.995 6.92235   1
  10   6   1 28.8807 0.78192   2
 -10   6   1 345.811 8.41931  -2
  10   6   1 345.811 8.41931   1
  11   6   1 1.81714 0.64129   1
  11   6   1 0.25137 0.21208   2
 -11   6   1 8.79596 0.83449  -2
  11   6   1 8.79596 0.83449   1
  12   6   1 1.96426 0.40628   2
 -12   6   1 28.4235 1.43198  -2
  12   6   1 28.4235 1.43198   1
  12   6   1 30.0627 1.01225   1
  13   6   1 851.901 14.7012   1
  13   6   1 73.8626 1.49348   2
 -13   6   1 874.942 29.4741  -2
  13   6   1 874.942 29.4741   1
  14   6   1 23.0665 1.18094   1
 -14   6   1 22.5311 0.70940  -2
  14   6   1 22.5311 0.70940   1
  14   6   1 1.16326 0.31649   2
  15   6   1 14.2148 0.88240   1
  15   6   1 0.68062 0.29878   2
 -15   6   1 15.5794 1.19940  -2
  15   6   1 15.5794 1.19940   1
  16   6   1 0.70499 0.44206   1
  16   6   1 0.82548 0.28368   2
 -16   6   1 21.8956 2.70400  -2
  16   6   1 21.8956 2.70400   1
  17   6   1 29.1001 1.24284   1
 -17   6   1 30.3514 0.93872  -2
  17   6   1 30.3514 0.93872   1
  17   6   1 1.93264 0.47384   2
  18   6   1 275.232 6.26098   1
 -18   6   1 282.008 5.74349  -2
  18   6   1 282.008 5.74349   1
  18   6   1 16.5494 1.33237   2
  19   6   1 -1.1550 1.07439   2
  19   6   1 0.09565 0.38215   1
 -19   6   1 2.79693 1.41100  -2
  19   6   1 2.79693 1.41100   1
  20   6   1 2.43921 0.41974   2
 -20   6   1 36.7345 0.97596  -2
  20   6   1 36.7345 0.97596   1
  20   6   1 36.4452 1.65573   1
  21   6   1 1.26906 0.43444   1
  21   6   1 -1.0308 0.51729   2
 -21   6   1 1.40516 0.50390  -2
  21   6   1 1.40516 0.50390   1
  22   6   1 78.6168 2.10908   1
 -22   6   1 81.0729 4.38225  -2
  22   6   1 81.0729 4.38225   1
 -23   6   1 40.3283 1.66882  -2
  23   6   1 40.3283 1.66882   1
  23   6   1 40.7950 2.08535   1
  24   6   1 11.3773 0.87192   2
  24   6   1 115.154 5.97316   1
 -23   7   1 1.76536 0.38249   2
 -22   7   1 30.9191 1.70521   1
  22   7   1 37.8993 1.63003  -2
 -22   7   1 37.8993 1.63003   1
 -22   7   1 3.10883 0.37635   2
  21   7   1 1.44006 0.89557  -2
 -21   7   1 1.44006 0.89557   1
 -21   7   1 -0.3699 0.22341   2
  20   7   1 191.914 6.88440  -2
 -20   7   1 191.914 6.88440   1
 -20   7   1 164.549 6.82943   1
 -20   7   1 12.9738 1.08182   2
  19   7   1 71.2587 4.04971  -2
 -19   7   1 71.2587 4.04971   1
 -19   7   1 63.1960 2.47628   1
 -19   7   1 5.57778 0.75573   2
 -18   7   1 17.8227 0.97115   2
  18   7   1 238.243 12.5219  -2
 -18   7   1 238.243 12.5219   1
 -18   7   1 213.565 6.35688   1
 -17   7   1 4.31269 0.54384   2
 -17   7   1 35.6698 2.35791   1
 -16   7   1 12.2312 0.98337   2
  16   7   1 139.676 4.61264  -2
 -16   7   1 139.676 4.61264   1
 -16   7   1 133.544 5.10439   1
  15   7   1 85.3751 2.02055  -2
 -15   7   1 85.3751 2.02055   1
 -15   7   1 77.3070 2.53252   1
 -15   7   1 7.02432 0.91453   2
 -14   7   1 22.7313 1.49399   2
 -14   7   1 224.188 15.0674   1
  13   7   1 168.551 5.39211  -2
 -13   7   1 168.551 5.39211   1
 -13   7   1 159.006 3.45865   1
 -13   7   1 16.0396 1.08598   2
  12   7   1 1234.31 23.6351  -2
 -12   7   1 1234.31 23.6351   1
 -12   7   1 109.310 4.54699   2
 -12   7   1 1179.92 24.6986   1
 -11   7   1 11.0983 0.72411   2
  11   7   1 132.179 2.57812  -2
 -11   7   1 132.179 2.57812   1
 -11   7   1 120.309 2.39957   1
  10   7   1 1060.77 24.6083  -2
 -10   7   1 1060.77 24.6083   1
 -10   7   1 94.0794 3.01266   2
 -10   7   1 1046.51 18.6269   1
  -9   7   1 21.9640 1.04403   2
  -9   7   1 297.296 5.57483   1
   9   7   1 294.784 6.55271  -2
  -9   7   1 294.784 6.55271   1
  -8   7   1 579.095 10.4698   1
   8   7   1 583.866 13.3189  -2
  -8   7   1 583.866 13.3189   1
  -8   7   1 51.6489 1.68789   2
  -7   7   1 124.892 2.60559   1
   7   7   1 120.628 2.83668  -2
  -7   7   1 120.628 2.83668   1
  -7   7   1 10.6612 0.89256   2
  -6   7   1 47.2851 1.07716   1
  -6   7   1 4.21866 0.48865   2
   6   7   1 78.2212 2.80642  -2
  -6   7   1 78.2212 2.80642   1
  -5   7   1 43.8531 1.05979   2
   5   7   1 482.254 10.0366  -2
  -5   7   1 482.254 10.0366   1
  -5   7   1 474.217 7.53844   1
   4   7   1 108.235 2.58359  -2
  -4   7   1 108.235 2.58359   1
  -4   7   1 107.755 2.01862   1
  -4   7   1 10.5802 0.50445   2
  -3   7   1 9.19388 0.70354   2
  -3   7   1 100.419 1.79036   1
   3   7   1 113.967 3.00283  -2
  -3   7   1 113.967 3.00283   1
  -2   7   1 524.438 8.23362   1
  -2   7   1 47.4982 1.11663   2
   2   7   1 541.566 10.3185  -2
  -2   7   1 541.566 10.3185   1
  -1   7   1 6.80290 0.45352   1
  -1   7   1 1.28705 0.25727   2
   1   7   1 61.3923 1.70573  -2
  -1   7   1 61.3923 1.70573   1
   0   7   1 149.326 3.60971  -2
   0   7   1 149.326 3.60971   1
   0   7   1 13.1035 0.53645   2
   0   7   1 135.511 2.34860   1
  -1   7   1 619.924 12.7144  -2
   1   7   1 619.924 12.7144   1
   1   7   1 609.856 8.98378   1
   1   7   1 54.0368 1.30033   2
  -2   7   1 129.498 2.87820  -2
   2   7   1 129.498 2.87820   1
   2   7   1 8.15801 0.43737   2
   2   7   1 81.8746 1.69165   1
   3   7   1 100.273 2.80304   1
  -3   7   1 111.000 2.17598  -2
   3   7   1 111.000 2.17598   1
   3   7   1 8.84690 0.41653   2
   4   7   1 1.96990 0.27270   2
   4   7   1 23.4915 0.77886   1
  -4   7   1 32.1800 1.21426  -2
   4   7   1 32.1800 1.21426   1
   5   7   1 4.88233 0.37286   2
  -5   7   1 100.643 2.44966  -2
   5   7   1 100.643 2.44966   1
   5   7   1 59.6668 1.32002   1
   6   7   1 322.462 5.91363   1
  -6   7   1 340.000 8.00131  -2
   6   7   1 340.000 8.00131   1
   6   7   1 30.0654 0.82719   2
   7   7   1 1.07788 0.35316   2
   7   7   1 11.4892 0.83529   1
  -7   7   1 21.2095 0.86500  -2
   7   7   1 21.2095 0.86500   1
   8   7   1 6.49278 0.50105   2
  -8   7   1 108.765 2.79820  -2
   8   7   1 108.765 2.79820   1
   8   7   1 59.6827 1.67899   1
   9   7   1 2.00465 0.28162   2
  -9   7   1 51.4539 1.86620  -2
   9   7   1 51.4539 1.86620   1
   9   7   1 26.2545 1.04018   1
  10   7   1 119.915 3.19182   1
  10   7   1 11.5155 0.59892   2
 -10   7   1 211.067 6.84290  -2
  10   7   1 211.067 6.84290   1
  11   7   1 12.6979 0.58410   2
 -11   7   1 150.361 2.81983  -2
  11   7   1 150.361 2.81983   1
  11   7   1 140.676 3.37331   1
 -12   7   1 151.420 3.08706  -2
  12   7   1 151.420 3.08706   1
  12   7   1 4.71644 0.57446   2
  12   7   1 45.8979 1.63274   1
  13   7   1 4.32225 0.44031   2
 -13   7   1 57.7469 2.17626  -2
  13   7   1 57.7469 2.17626   1
  13   7   1 45.2113 1.67898   1
 -14   7   1 306.553 15.9854  -2
  14   7   1 306.553 15.9854   1
  14   7   1 25.4744 1.13098   2
  14   7   1 279.280 8.34324   1
 -15   7   1 77.1429 1.62600  -2
  15   7   1 77.1429 1.62600   1
  15   7   1 65.3362 2.56489   1
  15   7   1 6.30020 0.51589   2
 -16   7   1 18.9275 0.73531  -2
  16   7   1 18.9275 0.73531   1
  16   7   1 -1.0105 1.25656   2
  16   7   1 6.55318 0.81982   1
  17   7   1 47.7940 2.77277   1
 -17   7   1 51.6692 2.34808  -2
  17   7   1 51.6692 2.34808   1
  17   7   1 3.97588 0.99059   2
 -18   7   1 28.5195 1.31523  -2
  18   7   1 28.5195 1.31523   1
  18   7   1 8.74669 0.69716   1
  18   7   1 1.79962 0.87784   2
 -19   7   1 69.0282 1.49121  -2
  19   7   1 69.0282 1.49121   1
  19   7   1 6.04004 0.75227   2
  19   7   1 53.8783 2.88540   1
  20   7   1 0.41059 0.54615   2
 -20   7   1 23.4712 1.29785  -2
  20   7   1 23.4712 1.29785   1
  20   7   1 4.75933 0.59202   1
  21   7   1 0.91853 0.30693   1
 -21   7   1 -0.3968 0.52374  -2
  21   7   1 -0.3968 0.52374   1
 -22   7   1 84.3438 3.03753  -2
  22   7   1 84.3438 3.03753   1
  22   7   1 6.13182 0.76366   2
  22   7   1 74.0128 3.53910   1
 -21   8   1 103.749 2.98174   1
 -21   8   1 8.37256 0.52604   2
  20   8   1 35.0612 1.56688  -2
 -20   8   1 35.0612 1.56688   1
 -20   8   1 3.05169 0.41319   2
 -19   8   1 0.66506 0.39683   2
  18   8   1 44.7468 2.00713  -2
 -18   8   1 44.7468 2.00713   1
 -18   8   1 45.8544 2.51911   1
 -18   8   1 3.70690 0.67168   2
  17   8   1 17.6309 1.02024  -2
 -17   8   1 17.6309 1.02024   1
 -17   8   1 1.64655 0.41220   2
 -17   8   1 16.3167 2.31212   1
 -16   8   1 0.57371 0.45606   2
  16   8   1 6.39899 0.83982  -2
 -16   8   1 6.39899 0.83982   1
 -16   8   1 8.39839 1.82725   1
 -15   8   1 13.4475 2.24172   1
 -15   8   1 0.26677 0.50898   2
  14   8   1 88.1716 2.54631  -2
 -14   8   1 88.1716 2.54631   1
 -14   8   1 87.5154 3.56805   1
 -14   8   1 7.98068 0.91383   2
 -13   8   1 66.7280 2.01147   1
 -13   8   1 7.04309 0.82487   2
  13   8   1 69.7972 1.84880  -2
 -13   8   1 69.7972 1.84880   1
 -12   8   1 12.6938 1.16294   2
  12   8   1 141.873 3.37565  -2
 -12   8   1 141.873 3.37565   1
 -12   8   1 142.008 3.79228   1
 -11   8   1 0.64785 0.50356   2
  11   8   1 32.5215 5.29367  -2
 -11   8   1 32.5215 5.29367   1
 -11   8   1 12.1824 1.72863   1
  10   8   1 105.892 4.22108  -2
 -10   8   1 105.892 4.22108   1
 -10   8   1 100.082 2.15899   1
 -10   8   1 7.19399 0.82391   2
  -9   8   1 0.68059 0.39158   2
  -9   8   1 1.91789 0.33290   1
   9   8   1 -0.6458 0.76403  -2
  -9   8   1 -0.6458 0.76403   1
  -8   8   1 5.94848 0.45719   1
  -8   8   1 0.31784 0.34492   2
   8   8   1 10.2374 0.58360  -2
  -8   8   1 10.2374 0.58360   1
   7   8   1 16.3460 0.72524  -2
  -7   8   1 16.3460 0.72524   1
  -7   8   1 13.4122 0.70928   1
  -7   8   1 0.90156 0.37720   2
  -6   8   1 6.69612 0.41635   1
  -6   8   1 0.67045 0.32234   2
   6   8   1 8.93612 0.67644  -2
  -6   8   1 8.93612 0.67644   1
   5   8   1 185.217 9.51346  -2
  -5   8   1 185.217 9.51346   1
  -5   8   1 178.661 3.26320   1
  -5   8   1 18.2187 1.14680   2
  -4   8   1 303.056 5.49108   1
  -4   8   1 25.9003 1.47722   2
   4   8   1 282.532 8.06691  -2
  -4   8   1 282.532 8.06691   1
  -3   8   1 20.8698 0.81833   1
   3   8   1 25.2530 1.03927  -2
  -3   8   1 25.2530 1.03927   1
  -3   8   1 -0.7275 2.52080   2
   2   8   1 5.28618 0.71777  -2
  -2   8   1 5.28618 0.71777   1
  -2   8   1 0.24369 0.22956   1
  -2   8   1 1.45890 1.07257   2
   1   8   1 85.1596 1.83098  -2
  -1   8   1 85.1596 1.83098   1
  -1   8   1 76.5587 1.57963   1
  -1   8   1 7.90622 0.57630   2
   0   8   1 110.953 1.88504  -2
   0   8   1 110.953 1.88504   1
   0   8   1 96.0259 3.17284   1
   0   8   1 11.0887 0.91036   2
  -1   8   1 118.392 2.53964  -2
   1   8   1 118.392 2.53964   1
   1   8   1 9.60736 0.47950   2
   1   8   1 115.136 2.96882   1
   2   8   1 4.82076 0.40722   2
  -2   8   1 52.3418 1.45470  -2
   2   8   1 52.3418 1.45470   1
   2   8   1 48.5372 1.91335   1
   3   8   1 15.1675 1.26270   1
  -3   8   1 18.3243 1.09472  -2
   3   8   1 18.3243 1.09472   1
   3   8   1 1.72118 0.39315   2
   4   8   1 0.89234 0.23633   2
   4   8   1 2.04017 0.54932   1
  -4   8   1 32.6181 1.11259  -2
   4   8   1 32.6181 1.11259   1
   5   8   1 0.64637 0.25315   2
   5   8   1 6.60241 0.65236   1
  -5   8   1 24.2674 1.52292  -2
   5   8   1 24.2674 1.52292   1
  -6   8   1 55.1353 1.29922  -2
   6   8   1 55.1353 1.29922   1
   6   8   1 57.5656 1.98231   1
   6   8   1 5.93771 0.39189   2
  -7   8   1 4.10747 0.61738  -2
   7   8   1 4.10747 0.61738   1
   7   8   1 0.13078 0.32258   1
   7   8   1 -1.7087 0.24717   2
   8   8   1 74.2752 2.70164   1
  -8   8   1 79.6273 1.50212  -2
   8   8   1 79.6273 1.50212   1
   8   8   1 6.88005 0.51775   2
  -9   8   1 0.35720 0.94184  -2
   9   8   1 0.35720 0.94184   1
   9   8   1 0.26550 0.37244   2
   9   8   1 1.13845 0.39195   1
 -10   8   1 51.1497 1.85992  -2
  10   8   1 51.1497 1.85992   1
  10   8   1 4.80292 0.38784   2
  10   8   1 45.9026 1.84001   1
 -11   8   1 59.4669 2.92795  -2
  11   8   1 59.4669 2.92795   1
  11   8   1 57.3109 2.27486   1
  11   8   1 5.18308 0.65246   2
  12   8   1 2.39679 0.35884   2
 -12   8   1 32.6936 0.90684  -2
  12   8   1 32.6936 0.90684   1
  12   8   1 19.9580 1.08673   1
  13   8   1 3.09573 0.47334   2
  13   8   1 39.0005 1.66720   1
 -13   8   1 48.6462 1.11268  -2
  13   8   1 48.6462 1.11268   1
  14   8   1 10.5135 1.00840   1
 -14   8   1 18.3712 0.66619  -2
  14   8   1 18.3712 0.66619   1
  14   8   1 0.82098 0.43309   2
  15   8   1 2.13805 2.04765   2
  15   8   1 2.40469 0.64635   1
 -15   8   1 -1.1055 2.03017  -2
  15   8   1 -1.1055 2.03017   1
 -16   8   1 6.23052 0.48867  -2
  16   8   1 6.23052 0.48867   1
  16   8   1 1.35574 1.27889   2
  16   8   1 5.07190 0.72677   1
 -17   8   1 6.82530 0.48089  -2
  17   8   1 6.82530 0.48089   1
  17   8   1 0.79864 1.27540   2
  17   8   1 3.67987 0.58079   1
  18   8   1 1.74486 0.76797   2
 -18   8   1 2.11680 1.12946  -2
  18   8   1 2.11680 1.12946   1
  18   8   1 0.94864 0.41711   1
  19   8   1 95.8890 4.62932   1
 -19   8   1 117.922 3.34549  -2
  19   8   1 117.922 3.34549   1
 -20   8   1 17.9788 0.99115  -2
  20   8   1 17.9788 0.99115   1
  20   8   1 10.6018 0.66181   1
 -19   9   1 1.91658 0.23731   1
 -19   9   1 0.25912 0.18865   2
  18   9   1 64.2981 2.50106  -2
 -18   9   1 64.2981 2.50106   1
  17   9   1 3.71524 1.09665  -2
 -17   9   1 3.71524 1.09665   1
 -17   9   1 -0.6595 0.46886   2
 -16   9   1 10.7132 0.91584   2
 -16   9   1 122.265 6.74685   1
 -15   9   1 99.1849 7.88504   1
 -15   9   1 8.47730 0.87095   2
  15   9   1 93.1571 3.61917  -2
 -15   9   1 93.1571 3.61917   1
 -14   9   1 8.58637 1.24349   1
  14   9   1 6.17349 0.81585  -2
 -14   9   1 6.17349 0.81585   1
 -14   9   1 0.09694 0.43114   2
  13   9   1 19.2438 1.76918  -2
 -14   9   1 19.2438 1.76918   1
  13   9   1 46.2063 1.43743  -2
 -13   9   1 46.2063 1.43743   1
 -13   9   1 4.97223 0.77070   2
 -13   9   1 44.4850 4.00625   1
 -12   9   1 52.9615 3.04796   2
 -12   9   1 571.031 26.1011   1
  11   9   1 29.0224 1.53368  -2
 -11   9   1 29.0224 1.53368   1
 -11   9   1 16.3277 0.96210   1
 -11   9   1 1.16509 0.58422   2
 -10   9   1 651.582 15.6414   1
  10   9   1 641.767 14.3670  -2
 -10   9   1 641.767 14.3670   1
 -10   9   1 55.0452 2.57474   2
   9   9   1 90.3519 1.67788  -2
  -9   9   1 90.3519 1.67788   1
  -9   9   1 8.96393 1.02750   2
  -9   9   1 87.7967 3.66736   1
   8   9   1 621.111 10.4294  -2
  -8   9   1 621.111 10.4294   1
  -8   9   1 54.0829 2.46113   2
  -8   9   1 622.395 21.1414   1
   7   9   1 115.457 2.06145  -2
  -7   9   1 115.457 2.06145   1
  -7   9   1 117.022 5.88701   1
  -6   9   1 221.901 11.1210   1
   6   9   1 216.371 6.98960  -2
  -6   9   1 216.371 6.98960   1
  -6   9   1 20.8365 2.16189   2
  -5   9   1 43.4320 1.85882   2
   5   9   1 535.262 20.6638  -2
  -5   9   1 535.262 20.6638   1
  -5   9   1 505.245 23.6074   1
   4   9   1 517.811 9.44809  -2
  -4   9   1 517.811 9.44809   1
  -4   9   1 45.5646 1.65850   2
  -4   9   1 506.248 23.6445   1
  -3   9   1 191.875 5.48516   1
   3   9   1 219.652 4.91218  -2
  -3   9   1 219.652 4.91218   1
  -3   9   1 21.2192 1.56524   2
   2   9   1 589.378 9.78230  -2
  -2   9   1 589.378 9.78230   1
  -2   9   1 548.393 18.6168   1
  -2   9   1 56.3010 3.18446   2
   1   9   1 35.7004 1.00469  -2
  -1   9   1 35.7004 1.00469   1
  -1   9   1 2.54849 0.63319   2
   0   9   1 57.5093 1.40747  -2
   0   9   1 57.5093 1.40747   1
   0   9   1 54.7548 3.09944   1
   0   9   1 5.90316 0.85752   2
  -1   9   1 58.1245 1.40337  -2
   1   9   1 58.1245 1.40337   1
   1   9   1 59.4693 3.32714   1
  -2   9   1 87.7887 1.93947  -2
   2   9   1 87.7887 1.93947   1
   2   9   1 34.4616 2.18151   1
   2   9   1 4.14408 0.72702   2
  -3   9   1 367.665 6.82106  -2
   3   9   1 367.665 6.82106   1
   3   9   1 35.3785 1.35206   2
   3   9   1 353.146 16.6223   1
  -4   9   1 75.9705 2.53173  -2
   4   9   1 75.9705 2.53173   1
   4   9   1 33.5581 1.36385   1
  -5   9   1 105.591 3.64446  -2
   5   9   1 105.591 3.64446   1
   5   9   1 65.1240 2.47764   1
  -6   9   1 81.1520 3.03821  -2
   6   9   1 81.1520 3.03821   1
   6   9   1 7.03497 0.94269   2
   6   9   1 63.6605 3.05924   1
   7   9   1 8.06108 0.88705   1
  -7   9   1 15.4307 0.64381  -2
   7   9   1 15.4307 0.64381   1
   7   9   1 -0.2756 0.55632   2
   8   9   1 3.29970 0.61316   2
  -8   9   1 80.5491 1.76087  -2
   8   9   1 80.5491 1.76087   1
   8   9   1 30.0799 1.65178   1
   9   9   1 7.73115 0.88956   1
  -9   9   1 16.1518 0.62928  -2
   9   9   1 16.1518 0.62928   1
   9   9   1 0.99683 0.62724   2
  10   9   1 3.80795 0.47506   2
 -10   9   1 80.5185 1.58796  -2
  10   9   1 80.5185 1.58796   1
  10   9   1 24.5219 1.53333   1
  11   9   1 136.276 5.13921   1
 -11   9   1 145.788 3.54651  -2
  11   9   1 145.788 3.54651   1
  11   9   1 15.1958 0.95368   2
  12   9   1 1.05332 0.43905   1
 -12   9   1 43.2460 3.56457  -2
  12   9   1 43.2460 3.56457   1
 -13   9   1 32.1347 1.06603  -2
  13   9   1 32.1347 1.06603   1
  13   9   1 3.33897 0.90126   2
  13   9   1 23.2578 1.63509   1
 -14   9   1 8.15773 0.50365  -2
  14   9   1 8.15773 0.50365   1
  14   9   1 0.43149 1.20499   2
  14   9   1 7.50288 0.83687   1
 -15   9   1 48.6069 1.25429  -2
  15   9   1 48.6069 1.25429   1
  15   9   1 36.5882 2.11890   1
  15   9   1 3.39515 1.43241   2
  16   9   1 86.4033 4.26569   1
 -16   9   1 108.300 5.18361  -2
  16   9   1 108.300 5.18361   1
 -17   9   1 7.63576 0.75671  -2
  17   9   1 7.63576 0.75671   1
 -18   9   1 177.444 8.77022  -2
  18   9   1 177.444 8.77022   1
  18   9   1 144.426 6.81685   1
  15  10   1 35.7824 1.56968  -2
 -15  10   1 35.7824 1.56968   1
 -14  10   1 15.1605 1.11057   2
  14  10   1 184.240 6.54598  -2
 -14  10   1 184.240 6.54598   1
 -13  10   1 65.1088 4.50615   1
 -13  10   1 10.1333 0.87825   2
  12  10   1 23.7177 1.30363  -2
 -12  10   1 23.7177 1.30363   1
 -12  10   1 0.96570 0.49037   2
  11  10   1 22.6509 1.78031  -2
 -12  10   1 22.6509 1.78031   1
  11  10   1 2.03899 1.93457  -2
 -11  10   1 2.03899 1.93457   1
 -11  10   1 0.13022 0.41895   2
  10  10   1 19.4511 1.39913  -2
 -10  10   1 19.4511 1.39913   1
 -10  10   1 0.37616 0.44368   2
 -10  10   1 -0.8931 0.45715   1
   9  10   1 1.49048 0.77307  -2
  -9  10   1 1.49048 0.77307   1
  -9  10   1 1.92406 0.51386   1
  -8  10   1 5.55326 0.68409   1
   8  10   1 2.94177 3.02931  -2
  -8  10   1 2.94177 3.02931   1
  -8  10   1 1.79740 1.60170   2
  -7  10   1 1.16804 0.49391   2
   7  10   1 19.2974 2.62289  -2
  -7  10   1 19.2974 2.62289   1
  -6  10   1 6.27732 0.90085   2
   6  10   1 58.2765 3.58057  -2
  -6  10   1 58.2765 3.58057   1
   5  10   1 133.858 2.87911  -2
  -5  10   1 133.858 2.87911   1
  -4  10   1 2.31106 0.60558   2
   4  10   1 34.6751 1.10769  -2
  -4  10   1 34.6751 1.10769   1
  -3  10   1 53.9269 2.37525   2
   3  10   1 547.601 8.44612  -2
  -3  10   1 547.601 8.44612   1
   2  10   1 42.3741 0.98511  -2
  -2  10   1 42.3741 0.98511   1
  -2  10   1 1.40437 0.50493   2
   1  10   1 0.00989 0.42403  -2
  -1  10   1 0.00989 0.42403   1
   0  10   1 2.00155 1.21578   2
   0  10   1 7.90292 0.50377  -2
   0  10   1 7.90292 0.50377   1
   0  10   1 10.3118 1.82516   1
  -1  10   1 5.57764 0.42270  -2
   1  10   1 5.57764 0.42270   1
  -2  10   1 426.504 6.21179  -2
   2  10   1 426.504 6.21179   1
   2  10   1 413.325 19.2554   1
  -3  10   1 60.3601 1.44646  -2
   3  10   1 60.3601 1.44646   1
   3  10   1 14.6350 1.06307   1
  -4  10   1 93.1484 2.04326  -2
   4  10   1 93.1484 2.04326   1
   4  10   1 90.0364 4.70742   1
  -5  10   1 15.4020 0.67559  -2
   5  10   1 15.4020 0.67559   1
   6  10   1 56.9916 3.20662   1
  -6  10   1 59.3781 1.90718  -2
   6  10   1 59.3781 1.90718   1
   7  10   1 168.061 8.22238   1
  -8  10   1 10.5287 0.96736  -2
   8  10   1 10.5287 0.96736   1
   8  10   1 1.03897 0.42499   2
   8  10   1 19.6102 3.59871   1
   9  10   1 2.00455 1.40214   2
  -9  10   1 2.80170 0.43245  -2
   9  10   1 2.80170 0.43245   1
 -10  10   1 225.242 4.30643  -2
  10  10   1 225.242 4.30643   1
  10  10   1 215.700 10.2775   1
  11  10   1 35.8808 2.11294   1
 -11  10   1 38.6640 1.10037  -2
  11  10   1 38.6640 1.10037   1
  12  10   1 303.131 14.1447   1
 -12  10   1 323.925 7.69539  -2
  12  10   1 323.925 7.69539   1
  12  10   1 14.5192 1.42864   2
  13  10   1 461.087 21.1616   1
  13  10   1 20.7045 1.93417   2
 -14  10   1 114.223 2.88346  -2
  14  10   1 114.223 2.88346   1
 -15  10   1 105.500 3.83455  -2
  15  10   1 105.500 3.83455   1
 -12  11   1 24.4757 1.89230   1
  12  11   1 38.7884 2.39240  -2
 -12  11   1 38.7884 2.39240   1
 -11  11   1 8.27002 0.94677   1
  11  11   1 14.0963 1.35972  -2
 -11  11   1 14.0963 1.35972   1
  10  11   1 64.1080 3.66825  -2
 -10  11   1 64.1080 3.66825   1
  -9  11   1 6.34349 0.79810   2
  -8  11   1 5.16137 0.68982   2
   7  11   1 32.9816 1.42866  -2
  -7  11   1 32.9816 1.42866   1
  -7  11   1 4.00439 0.61926   2
   6  11   1 39.7468 1.46569  -2
  -6  11   1 39.7468 1.46569   1
  -5  11   1 18.1912 1.17614   1
   5  11   1 16.8277 1.13507  -2
  -5  11   1 16.8277 1.13507   1
  -5  11   1 1.57094 0.53062   2
   4  11   1 33.7895 2.32950  -2
  -4  11   1 33.7895 2.32950   1
  -3  11   1 4.93604 0.74784   2
   3  11   1 42.3465 2.18107  -2
  -3  11   1 42.3465 2.18107   1
   2  11   1 87.3894 2.15699  -2
  -2  11   1 87.3894 2.15699   1
   1  11   1 93.2894 2.05767  -2
  -1  11   1 93.2894 2.05767   1
   0  11   1 27.2697 0.84273  -2
   0  11   1 27.2697 0.84273   1
  -1  11   1 320.440 6.97816  -2
   1  11   1 320.440 6.97816   1
  -2  11   1 57.7514 1.55482  -2
   2  11   1 57.7514 1.55482   1
  -3  11   1 33.0617 1.20815  -2
   3  11   1 33.0617 1.20815   1
   3  11   1 31.5784 1.90051   1
  -4  11   1 99.9536 2.22488  -2
   4  11   1 99.9536 2.22488   1
  -5  11   1 4.35376 0.58861  -2
   5  11   1 4.35376 0.58861   1
   5  11   1 1.74272 0.48750   2
   5  11   1 0.62459 0.46891   1
  -6  11   1 42.5819 1.53068  -2
   6  11   1 42.5819 1.53068   1
  -7  11   1 94.2178 3.70617  -2
   7  11   1 94.2178 3.70617   1
   7  11   1 92.9698 4.59599   1
   8  11   1 0.76724 0.40063   1
  -9  11   1 30.3421 1.37572  -2
   9  11   1 30.3421 1.37572   1
   9  11   1 24.3297 1.58605   1
 -10  11   1 3.16796 0.99050  -2
  10  11   1 3.16796 0.99050   1
  10  11   1 0.00334 0.60143   2
 -11  11   1 21.2745 0.89341  -2
  11  11   1 21.2745 0.89341   1
  11  11   1 0.64909 0.57490   2
  -7  12   1 1.83511 0.30043   2
  -7  12   1 37.0791 2.44447   1
   5  12   1 73.5984 2.78785  -2
  -5  12   1 73.5984 2.78785   1
   4  12   1 13.7822 0.91329  -2
  -4  12   1 13.7822 0.91329   1
   3  12   1 124.055 4.48393  -2
  -3  12   1 124.055 4.48393   1
   2  12   1 32.8495 1.49226  -2
  -2  12   1 32.8495 1.49226   1
   1  12   1 21.3873 1.65896  -2
  -1  12   1 21.3873 1.65896   1
   0  12   1 68.1578 3.76896  -2
   0  12   1 68.1578 3.76896   1
  -1  12   1 88.5058 3.29923  -2
   1  12   1 88.5058 3.29923   1
  -2  12   1 283.383 9.81610  -2
   2  12   1 283.383 9.81610   1
  -3  12   1 126.445 3.65626  -2
   3  12   1 126.445 3.65626   1
  -4  12   1 40.7642 1.37529  -2
   4  12   1 40.7642 1.37529   1
  -5  12   1 59.5295 2.25236  -2
   5  12   1 59.5295 2.25236   1
  26   0   2 18.9204 1.39069  -2
 -27   0   2 18.9204 1.39069   1
  25   0   2 263.888 12.2961  -2
 -26   0   2 263.888 12.2961   1
  24   0   2 232.007 8.43339  -2
 -25   0   2 232.007 8.43339   1
 -25   0   2 247.870 12.1872   1
 -25   0   2 22.7378 1.51198   2
 -24   0   2 13.6244 1.01419   2
  23   0   2 146.395 3.73275  -2
 -24   0   2 146.395 3.73275   1
  22   0   2 26.1720 3.25696  -2
 -23   0   2 26.1720 3.25696   1
 -23   0   2 2.96602 0.54955   2
  21   0   2 11.8090 0.90542  -2
 -22   0   2 11.8090 0.90542   1
 -22   0   2 1.26576 0.42014   2
 -21   0   2 0.79027 0.30347   2
 -21   0   2 11.7784 2.03840   1
 -20   0   2 350.452 16.2261   1
 -20   0   2 34.8935 1.67265   2
  19   0   2 403.876 11.5456  -2
 -20   0   2 403.876 11.5456   1
  18   0   2 46.7651 1.62282  -2
 -19   0   2 46.7651 1.62282   1
 -19   0   2 40.7825 1.87821   1
 -19   0   2 5.13115 0.48002   2
 -18   0   2 777.532 25.9887   1
 -18   0   2 76.7091 2.36877   2
  17   0   2 805.192 17.8515  -2
 -18   0   2 805.192 17.8515   1
 -17   0   2 78.0868 3.26740   2
  16   0   2 792.683 19.5161  -2
 -17   0   2 792.683 19.5161   1
 -17   0   2 790.484 26.2722   1
 -16   0   2 8.71541 0.82544   1
  15   0   2 52.4411 2.66551  -2
 -16   0   2 52.4411 2.66551   1
 -16   0   2 -0.6316 2.64719   2
 -15   0   2 40.2861 1.55150   2
  14   0   2 449.162 12.7483  -2
 -15   0   2 449.162 12.7483   1
 -15   0   2 301.921 11.3645   1
 -14   0   2 583.206 20.3836   1
  13   0   2 609.695 17.7885  -2
 -14   0   2 609.695 17.7885   1
 -14   0   2 55.4038 2.34117   2
 -13   0   2 233.642 6.11507   1
  12   0   2 239.119 6.05899  -2
 -13   0   2 239.119 6.05899   1
 -13   0   2 23.5940 1.55802   2
 -12   0   2 1002.19 20.8293   1
  11   0   2 1067.94 28.8697  -2
 -12   0   2 1067.94 28.8697   1
 -12   0   2 79.2772 5.96597   2
 -11   0   2 -0.5762 0.30460   2
 -11   0   2 2.88047 0.54139   1
  10   0   2 4.23886 2.50861  -2
 -11   0   2 4.23886 2.50861   1
   9   0   2 460.599 17.4027  -2
 -10   0   2 460.599 17.4027   1
 -10   0   2 83.4595 3.14985   1
 -10   0   2 5.70674 1.01564   2
   8   0   2 777.062 36.8331  -2
  -9   0   2 777.062 36.8331   1
  -9   0   2 34.1414 1.63973   2
  -9   0   2 366.907 9.02938   1
  -8   0   2 229.350 5.36750   1
  -8   0   2 21.4850 0.87136   2
   7   0   2 261.599 7.82265  -2
  -8   0   2 261.599 7.82265   1
  -7   0   2 1086.89 21.8266   1
  -7   0   2 110.080 2.78344   2
   6   0   2 1232.28 42.3533  -2
  -7   0   2 1232.28 42.3533   1
  -6   0   2 8480.76 164.465   1
  -6   0   2 808.477 16.2188   2
   5   0   2 9999.99 457.041  -2
  -6   0   2 9999.99 457.041   1
  -5   0   2 294.059 5.77025   2
  -5   0   2 2984.46 58.8708   1
   4   0   2 3269.70 160.879  -2
  -5   0   2 3269.70 160.879   1
  -4   0   2 616.220 12.5161   1
  -4   0   2 57.6162 1.53719   2
   3   0   2 882.225 44.5418  -2
  -4   0   2 882.225 44.5418   1
  -3   0   2 28.0104 0.82899   2
  -3   0   2 369.306 7.33553   1
   2   0   2 445.368 22.9984  -2
  -3   0   2 445.368 22.9984   1
  -2   0   2 0.16035 0.14734   2
  -2   0   2 1.99018 0.21876   1
   1   0   2 43.5883 3.18384  -2
  -2   0   2 43.5883 3.18384   1
  -1   0   2 902.587 21.8245   2
  -1   0   2 8809.62 312.554   1
   0   0   2 9.18696 0.36024   2
   0   0   2 93.2244 2.22315   1
   1   0   2 31.2196 0.84203   2
   1   0   2 331.215 8.13206   1
   2   0   2 40.1618 1.02368   2
   2   0   2 455.942 9.61341   1
   3   0   2 121.845 2.57591   2
   3   0   2 1465.35 25.9949   1
   4   0   2 334.588 6.32802   1
   4   0   2 27.5215 1.09645   2
   5   0   2 1632.46 29.4411   1
   5   0   2 130.016 3.67944   2
  -6   0   2 2524.87 116.001  -2
   5   0   2 2524.87 116.001   1
   6   0   2 234.440 4.18567   1
   6   0   2 19.2034 0.95692   2
   7   0   2 1.68534 0.56770   2
   7   0   2 31.8641 1.17363   1
   8   0   2 330.522 8.93233   2
   8   0   2 4064.21 73.5483   1
  -9   0   2 4488.35 194.322  -2
   8   0   2 4488.35 194.322   1
   9   0   2 3830.25 69.3305   1
   9   0   2 306.325 10.4693   2
 -10   0   2 4148.94 139.383  -2
   9   0   2 4148.94 139.383   1
  10   0   2 2.30314 0.82964   2
  10   0   2 25.7149 1.27017   1
 -11   0   2 29.8521 1.29226  -2
  10   0   2 29.8521 1.29226   1
  11   0   2 0.24270 0.94964   2
 -12   0   2 112.103 2.93712  -2
  11   0   2 112.103 2.93712   1
  11   0   2 8.13502 1.55636   1
 -13   0   2 31.2638 2.57842  -2
  12   0   2 31.2638 2.57842   1
  12   0   2 2.55281 0.64429   2
  12   0   2 6.85636 0.79151   1
  13   0   2 18.7615 4.53827   2
 -14   0   2 347.411 8.82614  -2
  13   0   2 347.411 8.82614   1
  13   0   2 262.918 8.32784   1
  14   0   2 1583.33 43.9311   1
 -15   0   2 1788.57 38.2870  -2
  14   0   2 1788.57 38.2870   1
  14   0   2 121.296 4.42969   2
  15   0   2 46.1431 1.94376   2
 -16   0   2 555.311 16.3449  -2
  15   0   2 555.311 16.3449   1
  15   0   2 541.431 11.9274   1
 -17   0   2 374.643 9.40718  -2
  16   0   2 374.643 9.40718   1
  16   0   2 268.263 9.47514   1
  16   0   2 22.8911 1.25427   2
  17   0   2 179.894 4.24405   1
  17   0   2 15.5790 0.98052   2
 -18   0   2 278.338 6.61566  -2
  17   0   2 278.338 6.61566   1
 -19   0   2 5.73476 0.58430  -2
  18   0   2 5.73476 0.58430   1
  18   0   2 1.02572 0.28810   1
  18   0   2 -0.2994 0.36597   2
  19   0   2 3.03211 0.59829   2
  19   0   2 22.9821 1.15630   1
 -20   0   2 60.0659 1.93721  -2
  19   0   2 60.0659 1.93721   1
  20   0   2 6.21186 0.59542   1
  20   0   2 0.51637 1.45133   2
 -21   0   2 6.71840 2.46841  -2
  20   0   2 6.71840 2.46841   1
 -22   0   2 87.6270 1.86725  -2
  21   0   2 87.6270 1.86725   1
  21   0   2 82.8858 4.24686   1
 -23   0   2 17.4080 0.96113  -2
  22   0   2 17.4080 0.96113   1
  22   0   2 16.8958 1.21647   1
 -24   0   2 227.168 6.01707  -2
  23   0   2 227.168 6.01707   1
  23   0   2 199.753 9.43613   1
  24   0   2 0.28517 0.33480   1
 -25   0   2 24.1141 0.96773  -2
  24   0   2 24.1141 0.96773   1
  24   0   2 2.38533 2.05987   2
 -26   0   2 258.183 12.1845  -2
  25   0   2 258.183 12.1845   1
  25   0   2 246.856 9.18591   1
  25   0   2 21.4889 2.10650   2
 -27   0   2 202.054 9.48453  -2
  26   0   2 202.054 9.48453   1
  25   1   2 10.6715 0.65159  -2
 -26   1   2 10.6715 0.65159   1
 -26   1   2 1.06239 0.28340   2
  24   1   2 37.1646 1.56577  -2
 -25   1   2 37.1646 1.56577   1
 -25   1   2 3.29780 0.33959   2
 -25   1   2 31.6656 2.59505   1
  23   1   2 9.68425 0.55897  -2
 -24   1   2 9.68425 0.55897   1
 -24   1   2 0.89880 0.25211   2
 -23   1   2 9.14911 0.59888   2
 -23   1   2 97.6525 6.12758   1
  22   1   2 101.073 6.43208  -2
 -23   1   2 101.073 6.43208   1
  21   1   2 3.79401 0.45419  -2
 -22   1   2 3.79401 0.45419   1
 -22   1   2 0.12794 0.23241   2
 -21   1   2 9.07222 0.43298   2
  20   1   2 93.9412 4.69302  -2
 -21   1   2 93.9412 4.69302   1
 -21   1   2 103.813 6.52244   1
 -20   1   2 53.4350 1.59186   1
 -20   1   2 5.16800 0.37548   2
  19   1   2 51.2343 3.12907  -2
 -20   1   2 51.2343 3.12907   1
 -19   1   2 4.16844 0.28063   2
  18   1   2 40.8971 0.96191  -2
 -19   1   2 40.8971 0.96191   1
 -19   1   2 34.9412 1.26021   1
 -18   1   2 44.0469 0.94103   2
  17   1   2 465.813 8.02942  -2
 -18   1   2 465.813 8.02942   1
 -18   1   2 440.094 12.3474   1
  16   1   2 22.9126 1.04879  -2
 -17   1   2 22.9126 1.04879   1
 -17   1   2 2.99876 0.22592   2
 -17   1   2 20.9617 1.03951   1
 -16   1   2 11.2048 0.52523   2
  15   1   2 132.841 3.44237  -2
 -16   1   2 132.841 3.44237   1
 -16   1   2 131.201 3.05962   1
 -15   1   2 13.0354 0.61323   2
  14   1   2 149.623 3.99652  -2
 -15   1   2 149.623 3.99652   1
 -15   1   2 127.977 2.86291   1
 -14   1   2 3.58092 0.26793   2
  13   1   2 36.4932 1.54706  -2
 -14   1   2 36.4932 1.54706   1
 -14   1   2 31.6848 0.98102   1
 -13   1   2 3.42547 0.54088   2
  12   1   2 63.6064 1.63268  -2
 -13   1   2 63.6064 1.63268   1
 -13   1   2 25.4520 1.13424   1
  11   1   2 394.270 7.63875  -2
 -12   1   2 394.270 7.63875   1
 -12   1   2 364.092 5.87995   1
 -12   1   2 36.5518 1.18418   2
 -11   1   2 139.717 2.45818   1
 -11   1   2 11.9723 0.62083   2
  10   1   2 161.483 8.07255  -2
 -11   1   2 161.483 8.07255   1
 -10   1   2 367.736 6.36325   1
   9   1   2 483.576 17.4187  -2
 -10   1   2 483.576 17.4187   1
 -10   1   2 37.8249 1.08602   2
  -9   1   2 1.74066 0.45365   1
  -9   1   2 1.25546 0.43258   2
   8   1   2 239.780 9.91491  -2
  -9   1   2 239.780 9.91491   1
  -8   1   2 100.104 1.97822   1
  -8   1   2 9.36290 0.54548   2
   7   1   2 165.285 5.94502  -2
  -8   1   2 165.285 5.94502   1
  -7   1   2 -0.6549 0.21123   1
  -7   1   2 0.02093 0.17560   2
   6   1   2 52.0132 2.15592  -2
  -7   1   2 52.0132 2.15592   1
  -6   1   2 165.794 2.75815   1
  -6   1   2 14.9138 0.45479   2
   5   1   2 399.722 21.8412  -2
  -6   1   2 399.722 21.8412   1
  -5   1   2 150.536 2.82957   2
  -5   1   2 1745.12 21.7065   1
  -4   1   2 153.137 2.40836   2
  -4   1   2 1825.42 25.1113   1
   3   1   2 2038.85 93.7373  -2
  -4   1   2 2038.85 93.7373   1
  -3   1   2 1224.90 16.3891   1
  -3   1   2 104.937 1.56869   2
  -2   1   2 195.189 3.01511   2
  -2   1   2 2329.80 32.0589   1
  -1   1   2 48.9252 1.08082   2
  -1   1   2 564.606 7.97842   1
   0   1   2 6.76860 0.36286   2
   0   1   2 77.4070 1.58439   1
   1   1   2 746.347 11.4109   1
   1   1   2 73.7045 1.16836   2
   2   1   2 101.814 1.55187   2
   2   1   2 1083.71 16.1467   1
   3   1   2 375.427 5.42963   1
   3   1   2 35.4087 0.69954   2
   4   1   2 11.6918 0.46645   2
   4   1   2 120.876 2.46651   1
  -5   1   2 278.768 9.18134  -2
   4   1   2 278.768 9.18134   1
   5   1   2 235.475 3.68930   2
   5   1   2 2654.27 35.9959   1
   6   1   2 600.672 7.74692   1
   6   1   2 48.7874 1.18496   2
  -7   1   2 624.723 27.5555  -2
   6   1   2 624.723 27.5555   1
   7   1   2 691.604 9.69270   1
   7   1   2 59.3184 1.50295   2
  -8   1   2 789.202 24.7073  -2
   7   1   2 789.202 24.7073   1
   8   1   2 220.916 4.30364   2
   8   1   2 2528.66 35.2734   1
  -9   1   2 2601.41 70.7703  -2
   8   1   2 2601.41 70.7703   1
   9   1   2 1236.15 15.5433   1
 -10   1   2 1304.04 28.0885  -2
   9   1   2 1304.04 28.0885   1
   9   1   2 103.685 2.68812   2
  10   1   2 17.9401 0.67382   2
 -11   1   2 249.739 4.82277  -2
  10   1   2 249.739 4.82277   1
  10   1   2 220.891 4.32277   1
  11   1   2 1.04660 0.45169   2
 -12   1   2 51.8196 1.55575  -2
  11   1   2 51.8196 1.55575   1
  11   1   2 9.67699 0.56815   1
  12   1   2 41.4137 1.35857   2
  12   1   2 473.042 11.3085   1
 -13   1   2 512.622 12.0077  -2
  12   1   2 512.622 12.0077   1
  13   1   2 81.4656 1.68573   1
  13   1   2 7.63335 0.41954   2
 -14   1   2 89.7028 2.15613  -2
  13   1   2 89.7028 2.15613   1
  14   1   2 24.7989 0.82429   2
 -15   1   2 327.946 5.23059  -2
  14   1   2 327.946 5.23059   1
  14   1   2 293.597 5.58025   1
  15   1   2 0.49216 0.21911   2
 -16   1   2 12.3026 0.75479  -2
  15   1   2 12.3026 0.75479   1
  15   1   2 0.36129 0.25223   1
  16   1   2 6.49279 0.53998   1
 -17   1   2 6.85787 0.79036  -2
  16   1   2 6.85787 0.79036   1
  16   1   2 1.11530 0.26127   2
  17   1   2 3.39334 0.38659   2
 -18   1   2 82.8775 2.48255  -2
  17   1   2 82.8775 2.48255   1
  17   1   2 40.3391 0.88149   1
  18   1   2 47.3535 1.06885   1
  18   1   2 4.34402 0.55142   2
 -19   1   2 53.0699 1.06976  -2
  18   1   2 53.0699 1.06976   1
 -20   1   2 36.3110 1.21662  -2
  19   1   2 36.3110 1.21662   1
  19   1   2 2.19206 0.37778   2
  19   1   2 31.5265 0.86295   1
  20   1   2 0.28323 0.21724   1
  20   1   2 -0.2050 0.59127   2
 -21   1   2 9.99575 1.64669  -2
  20   1   2 9.99575 1.64669   1
 -22   1   2 33.4170 0.77049  -2
  21   1   2 33.4170 0.77049   1
  21   1   2 31.2688 1.34669   1
  22   1   2 1.47818 0.31786   1
  22   1   2 -0.0250 0.94958   2
 -23   1   2 9.42330 1.18687  -2
  22   1   2 9.42330 1.18687   1
 -24   1   2 7.95210 0.48159  -2
  23   1   2 7.95210 0.48159   1
  23   1   2 5.29219 0.44678   1
  24   1   2 9.19635 0.62556   1
 -25   1   2 13.1556 0.66381  -2
  24   1   2 13.1556 0.66381   1
  24   1   2 -0.5015 1.71038   2
  25   1   2 9.82375 0.42562   1
  25   1   2 0.48755 1.00782   2
 -26   1   2 11.8920 0.96038  -2
  25   1   2 11.8920 0.96038   1
 -27   1   2 2.50110 0.73375  -2
  26   1   2 2.50110 0.73375   1
  26   1   2 -0.2700 0.22894   1
 -27   2   2 6.68282 0.70622   2
  25   2   2 145.442 4.15499  -2
 -26   2   2 145.442 4.15499   1
 -25   2   2 2.45512 0.43434   2
 -25   2   2 29.7352 2.63381   1
 -24   2   2 0.46049 0.21166   2
  23   2   2 5.30257 0.65858  -2
 -24   2   2 5.30257 0.65858   1
 -24   2   2 1.31464 0.75518   1
 -23   2   2 1.28403 0.31377   2
 -23   2   2 3.74553 0.97854   1
  22   2   2 4.40995 1.25775  -2
 -23   2   2 4.40995 1.25775   1
 -22   2   2 12.8581 0.58569   2
  21   2   2 158.146 3.43994  -2
 -22   2   2 158.146 3.43994   1
 -22   2   2 141.777 5.51830   1
 -21   2   2 2.87552 0.32479   2
  20   2   2 35.3089 1.06799  -2
 -21   2   2 35.3089 1.06799   1
 -21   2   2 33.0859 2.99322   1
  19   2   2 518.012 26.1705  -2
 -20   2   2 518.012 26.1705   1
 -20   2   2 46.7184 1.33705   2
 -20   2   2 523.680 17.2686   1
  18   2   2 58.9011 1.21051  -2
 -19   2   2 58.9011 1.21051   1
 -19   2   2 5.83220 0.41570   2
 -19   2   2 54.1809 2.02706   1
  17   2   2 97.6642 2.89565  -2
 -18   2   2 97.6642 2.89565   1
 -18   2   2 80.9420 2.40091   1
 -18   2   2 10.1589 0.41999   2
 -17   2   2 258.923 7.55107   1
 -17   2   2 28.8661 0.72156   2
  16   2   2 266.417 5.81191  -2
 -17   2   2 266.417 5.81191   1
  15   2   2 38.4585 1.19035  -2
 -16   2   2 38.4585 1.19035   1
 -16   2   2 5.41671 0.44350   1
 -16   2   2 0.03772 0.60605   2
  14   2   2 451.728 9.06901  -2
 -15   2   2 451.728 9.06901   1
 -15   2   2 326.648 6.40373   1
 -15   2   2 40.0547 1.40803   2
 -14   2   2 1.61214 0.23051   2
 -14   2   2 21.7340 0.90068   1
  13   2   2 25.8441 1.67180  -2
 -14   2   2 25.8441 1.67180   1
 -13   2   2 12.2869 0.54172   2
 -13   2   2 114.299 2.45716   1
  12   2   2 173.353 4.04521  -2
 -13   2   2 173.353 4.04521   1
 -12   2   2 231.108 4.47518   1
 -12   2   2 20.4234 1.10093   2
  11   2   2 230.875 5.00569  -2
 -12   2   2 230.875 5.00569   1
 -11   2   2 90.2911 2.09719   2
 -11   2   2 939.566 15.2426   1
  10   2   2 982.917 21.2122  -2
 -11   2   2 982.917 21.2122   1
 -10   2   2 135.992 2.62008   1
 -10   2   2 11.7531 0.48534   2
   9   2   2 205.632 5.88636  -2
 -10   2   2 205.632 5.88636   1
  -9   2   2 7.29917 0.40457   2
  -9   2   2 75.6157 1.82867   1
   8   2   2 124.587 6.47217  -2
  -9   2   2 124.587 6.47217   1
  -8   2   2 138.618 2.92787   1
  -8   2   2 12.5822 0.65737   2
   7   2   2 230.543 9.59260  -2
  -8   2   2 230.543 9.59260   1
  -7   2   2 456.353 7.80775   1
   6   2   2 702.853 22.9682  -2
  -7   2   2 702.853 22.9682   1
  -7   2   2 41.2990 1.25445   2
  -6   2   2 29.1763 0.88460   2
  -6   2   2 329.445 5.34998   1
   5   2   2 421.896 20.5893  -2
  -6   2   2 421.896 20.5893   1
  -5   2   2 2.93566 0.34699   1
  -5   2   2 0.26702 0.15637   2
   4   2   2 62.9937 4.27761  -2
  -5   2   2 62.9937 4.27761   1
  -4   2   2 2920.91 38.1370   1
  -4   2   2 240.225 3.19551   2
  -3   2   2 2.60540 0.18017   2
  -3   2   2 23.4052 0.59363   1
  -2   2   2 5411.77 68.6140   1
  -2   2   2 483.613 6.21871   2
  -1   2   2 215.993 2.97622   2
  -1   2   2 2464.71 35.0398   1
   0   2   2 579.870 8.13316   1
   0   2   2 55.7520 1.14402   2
   1   2   2 40.9086 0.83226   1
   1   2   2 3.83528 0.31603   2
   2   2   2 277.296 3.54251   1
   2   2   2 26.2592 0.54335   2
   3   2   2 89.7552 1.33710   1
   3   2   2 8.52964 0.33941   2
   4   2   2 52.5511 1.08014   2
   4   2   2 636.077 9.59408   1
   5   2   2 81.9220 1.52967   2
   5   2   2 934.553 14.5542   1
  -6   2   2 792.891 37.4513  -2
   5   2   2 792.891 37.4513   1
   6   2   2 2258.58 31.4129   1
  -7   2   2 2596.18 66.6055  -2
   6   2   2 2596.18 66.6055   1
   6   2   2 197.713 4.02427   2
   7   2   2 939.048 13.7303   1
   7   2   2 76.7231 1.82607   2
  -8   2   2 1030.54 48.0786  -2
   7   2   2 1030.54 48.0786   1
   8   2   2 45.3897 1.19762   2
   8   2   2 543.604 7.53252   1
  -9   2   2 567.933 14.0720  -2
   8   2   2 567.933 14.0720   1
   9   2   2 76.2076 1.72292   2
   9   2   2 873.840 12.2917   1
 -10   2   2 952.367 20.4136  -2
   9   2   2 952.367 20.4136   1
  10   2   2 73.8855 1.65226   1
  10   2   2 7.53404 0.56945   2
 -11   2   2 175.574 3.93107  -2
  10   2   2 175.574 3.93107   1
  11   2   2 1.79255 0.37796   2
  11   2   2 17.0757 0.99178   1
 -12   2   2 40.3669 1.20351  -2
  11   2   2 40.3669 1.20351   1
  12   2   2 732.810 11.5495   1
  12   2   2 62.4148 2.24753   2
 -13   2   2 764.583 18.2762  -2
  12   2   2 764.583 18.2762   1
  13   2   2 86.2385 1.68304   1
  13   2   2 7.27390 0.35946   2
 -14   2   2 92.6405 2.69047  -2
  13   2   2 92.6405 2.69047   1
 -15   2   2 1464.97 22.0795  -2
  14   2   2 1464.97 22.0795   1
  14   2   2 1300.90 23.5565   1
  14   2   2 104.310 3.09005   2
 -16   2   2 473.952 8.60220  -2
  15   2   2 473.952 8.60220   1
  15   2   2 445.725 8.19775   1
  15   2   2 32.2327 1.25317   2
  16   2   2 6.91482 0.82337   2
  16   2   2 116.666 2.26033   1
 -17   2   2 148.599 3.91304  -2
  16   2   2 148.599 3.91304   1
  17   2   2 207.596 3.82140   1
 -18   2   2 228.548 5.63945  -2
  17   2   2 228.548 5.63945   1
  17   2   2 16.0652 0.74743   2
  18   2   2 79.4513 1.84767   1
 -19   2   2 90.6866 1.76727  -2
  18   2   2 90.6866 1.76727   1
  18   2   2 10.1665 0.67024   2
 -20   2   2 49.6455 1.86863  -2
  19   2   2 49.6455 1.86863   1
  19   2   2 0.91529 0.21861   1
  19   2   2 1.62115 0.41319   2
  20   2   2 -0.0995 0.43010   2
 -21   2   2 4.75675 0.45741  -2
  20   2   2 4.75675 0.45741   1
  20   2   2 1.37946 0.25310   1
  21   2   2 38.4949 1.13375   1
 -22   2   2 54.2345 1.10704  -2
  21   2   2 54.2345 1.10704   1
  21   2   2 2.81500 0.90137   2
  22   2   2 27.6197 0.88473   1
  22   2   2 2.66852 0.83660   2
  23   2   2 56.6769 1.39646   1
  23   2   2 4.14338 0.65094   2
 -24   2   2 57.7011 1.55932  -2
  23   2   2 57.7011 1.55932   1
  24   2   2 39.6711 1.42303   1
 -25   2   2 42.9459 1.73159  -2
  24   2   2 42.9459 1.73159   1
  24   2   2 3.28041 0.67473   2
 -26   2   2 33.6673 1.85196  -2
  25   2   2 33.6673 1.85196   1
  25   2   2 19.1997 1.35207   1
  26   2   2 0.14093 0.25140   1
 -26   3   2 3.61802 0.54990   2
  25   3   2 50.3160 2.82503  -2
 -26   3   2 50.3160 2.82503   1
 -25   3   2 29.3819 2.74676   1
  24   3   2 42.4039 1.39710  -2
 -25   3   2 42.4039 1.39710   1
 -25   3   2 4.67036 0.51785   2
  23   3   2 29.0542 1.07308  -2
 -24   3   2 29.0542 1.07308   1
 -24   3   2 25.5001 2.60313   1
 -24   3   2 2.42467 0.42889   2
 -23   3   2 185.329 4.85244   1
 -23   3   2 16.4084 0.68783   2
  22   3   2 191.694 4.80833  -2
 -23   3   2 191.694 4.80833   1
 -22   3   2 0.54372 0.25202   2
  21   3   2 11.0714 1.55190  -2
 -22   3   2 11.0714 1.55190   1
 -22   3   2 3.52252 2.45752   1
  20   3   2 548.774 9.25791  -2
 -21   3   2 548.774 9.25791   1
 -21   3   2 50.4513 1.95565   2
 -21   3   2 548.274 26.0841   1
 -20   3   2 220.264 10.3465   1
 -20   3   2 20.8487 0.87734   2
 -19   3   2 43.1582 1.51016   2
  18   3   2 459.301 9.24020  -2
 -19   3   2 459.301 9.24020   1
 -19   3   2 403.727 18.6318   1
  17   3   2 157.155 2.94910  -2
 -18   3   2 157.155 2.94910   1
 -18   3   2 14.2428 0.60716   2
 -18   3   2 158.917 4.79286   1
 -17   3   2 59.5203 1.53381   1
 -17   3   2 13.4089 0.64290   2
  16   3   2 153.206 5.42273  -2
 -17   3   2 153.206 5.42273   1
 -16   3   2 50.9245 1.48401   1
  15   3   2 51.4129 1.98071  -2
 -16   3   2 51.4129 1.98071   1
 -16   3   2 4.56902 0.48373   2
 -15   3   2 27.5623 1.02209   2
 -15   3   2 202.564 3.79852   1
  14   3   2 282.557 7.21298  -2
 -15   3   2 282.557 7.21298   1
 -14   3   2 66.8421 1.71424   2
  13   3   2 652.241 13.9818  -2
 -14   3   2 652.241 13.9818   1
 -14   3   2 614.433 11.0489   1
  12   3   2 534.757 10.0699  -2
 -13   3   2 534.757 10.0699   1
 -13   3   2 514.564 9.78084   1
 -13   3   2 51.2680 1.58995   2
  11   3   2 145.890 3.23913  -2
 -12   3   2 145.890 3.23913   1
 -12   3   2 9.76572 0.63116   2
 -12   3   2 103.638 2.49200   1
 -11   3   2 2.88973 0.30156   2
  10   3   2 36.3044 1.29694  -2
 -11   3   2 36.3044 1.29694   1
 -11   3   2 27.1889 1.06126   1
 -10   3   2 0.49082 0.18447   2
   9   3   2 8.26680 0.72293  -2
 -10   3   2 8.26680 0.72293   1
 -10   3   2 0.56884 0.30611   1
  -9   3   2 126.276 2.40635   1
   8   3   2 260.623 6.68469  -2
  -9   3   2 260.623 6.68469   1
  -9   3   2 11.2528 0.45077   2
  -8   3   2 129.589 2.73191   2
  -8   3   2 1403.38 20.9056   1
  -7   3   2 73.2602 1.39765   2
  -7   3   2 829.025 12.8158   1
   6   3   2 918.217 43.7096  -2
  -7   3   2 918.217 43.7096   1
  -6   3   2 1344.24 18.3604   1
  -6   3   2 119.602 2.02169   2
   5   3   2 1481.93 69.1330  -2
  -6   3   2 1481.93 69.1330   1
  -5   3   2 26.8656 0.78554   1
  -5   3   2 2.04252 0.24465   2
   4   3   2 51.5488 4.44312  -2
  -5   3   2 51.5488 4.44312   1
  -4   3   2 956.505 14.4879   1
   3   3   2 1102.44 49.0222  -2
  -4   3   2 1102.44 49.0222   1
  -4   3   2 84.3269 1.59737   2
  -3   3   2 479.832 6.41157   1
  -3   3   2 42.4442 0.83358   2
   2   3   2 510.418 18.2013  -2
  -3   3   2 510.418 18.2013   1
  -2   3   2 59.9541 1.08264   2
  -2   3   2 658.767 8.58020   1
   1   3   2 912.578 40.5924  -2
  -2   3   2 912.578 40.5924   1
  -1   3   2 0.26757 0.14604   2
  -1   3   2 0.33675 0.16376   1
   0   3   2 3.04852 0.22166   1
   0   3   2 -0.1923 0.15640   2
   1   3   2 231.598 3.29369   2
   1   3   2 2511.49 30.4046   1
  -2   3   2 3196.94 183.080  -2
   1   3   2 3196.94 183.080   1
   2   3   2 0.15329 0.19375   2
   2   3   2 3.03899 0.29336   1
  -3   3   2 93.8029 6.24648  -2
   2   3   2 93.8029 6.24648   1
   3   3   2 1310.08 17.0433   1
   3   3   2 117.284 2.10266   2
  -4   3   2 1373.54 60.2819  -2
   3   3   2 1373.54 60.2819   1
   4   3   2 17.1271 0.66675   2
   4   3   2 205.441 3.39617   1
  -5   3   2 202.949 7.22928  -2
   4   3   2 202.949 7.22928   1
   5   3   2 841.580 11.4759   1
   5   3   2 75.2681 1.60299   2
   6   3   2 64.0263 1.34793   1
   6   3   2 5.99630 0.55898   2
   7   3   2 3.94866 0.26944   1
   7   3   2 0.97353 0.23863   2
  -8   3   2 143.359 5.61790  -2
   7   3   2 143.359 5.61790   1
   8   3   2 1490.05 19.1861   1
   8   3   2 134.127 2.62274   2
  -9   3   2 1711.89 54.8917  -2
   8   3   2 1711.89 54.8917   1
   9   3   2 98.8847 1.81728   1
 -10   3   2 104.898 3.47313  -2
   9   3   2 104.898 3.47313   1
   9   3   2 7.53050 0.62726   2
  10   3   2 6.29737 0.77969   2
  10   3   2 96.8411 2.11232   1
 -11   3   2 107.413 2.88749  -2
  10   3   2 107.413 2.88749   1
 -12   3   2 438.589 12.7102  -2
  11   3   2 438.589 12.7102   1
  11   3   2 401.561 6.53165   1
  11   3   2 35.3272 1.64325   2
 -13   3   2 187.832 3.64351  -2
  12   3   2 187.832 3.64351   1
  12   3   2 131.998 3.06156   1
  12   3   2 12.3380 0.86170   2
  13   3   2 70.6616 1.84804   1
  13   3   2 7.31194 0.65708   2
 -14   3   2 133.183 2.71820  -2
  13   3   2 133.183 2.71820   1
  14   3   2 59.6756 1.53742   2
 -15   3   2 872.486 15.7591  -2
  14   3   2 872.486 15.7591   1
  14   3   2 806.794 13.9584   1
  15   3   2 2.83939 0.37320   2
  15   3   2 39.9198 1.14358   1
 -16   3   2 46.7730 1.44468  -2
  15   3   2 46.7730 1.44468   1
  16   3   2 1167.60 18.3704   1
  16   3   2 87.6426 2.12985   2
 -17   3   2 1176.06 29.5213  -2
  16   3   2 1176.06 29.5213   1
 -18   3   2 15.8843 0.53271  -2
  17   3   2 15.8843 0.53271   1
  17   3   2 1.34101 0.24762   1
  17   3   2 0.12141 0.71426   2
 -19   3   2 326.858 5.49816  -2
  18   3   2 326.858 5.49816   1
  18   3   2 269.514 7.76565   1
 -20   3   2 61.1943 1.90900  -2
  19   3   2 61.1943 1.90900   1
  19   3   2 39.3797 1.49760   1
  19   3   2 3.35719 0.70717   2
  20   3   2 13.1457 0.94730   2
 -21   3   2 195.723 2.74190  -2
  20   3   2 195.723 2.74190   1
  20   3   2 134.330 4.64736   1
 -22   3   2 156.753 4.13588  -2
  21   3   2 156.753 4.13588   1
  21   3   2 10.7853 1.88373   2
  21   3   2 142.312 3.62931   1
  22   3   2 1.02788 0.57468   2
  22   3   2 1.56299 0.30419   1
 -23   3   2 20.0990 0.85054  -2
  22   3   2 20.0990 0.85054   1
 -24   3   2 54.9911 1.44191  -2
  23   3   2 54.9911 1.44191   1
  23   3   2 47.9920 2.00298   1
  23   3   2 1.71762 0.73485   2
  24   3   2 8.16653 1.45356   2
  24   3   2 99.0081 2.55752   1
  25   3   2 2.00604 0.43870   1
 -26   3   2 6.10926 0.60039  -2
  25   3   2 6.10926 0.60039   1
  25   3   2 0.08826 0.51851   2
  26   3   2 5.08280 0.52457   2
  26   3   2 70.8540 2.58322   1
 -26   4   2 0.09713 0.21903   2
  24   4   2 47.7218 1.54681  -2
 -25   4   2 47.7218 1.54681   1
 -25   4   2 3.93874 0.55534   2
 -24   4   2 4.73927 0.45340   2
  23   4   2 80.0687 4.01754  -2
 -24   4   2 80.0687 4.01754   1
  22   4   2 9.39663 0.80558  -2
 -23   4   2 9.39663 0.80558   1
 -23   4   2 9.19553 1.07609   1
 -23   4   2 0.33387 0.27626   2
 -22   4   2 0.70565 0.27216   2
  21   4   2 24.0687 1.88910  -2
 -22   4   2 24.0687 1.88910   1
 -22   4   2 6.94753 1.09164   1
 -21   4   2 -0.0201 0.27209   2
  20   4   2 7.02936 1.94492  -2
 -21   4   2 7.02936 1.94492   1
  19   4   2 51.2694 1.36904  -2
 -20   4   2 51.2694 1.36904   1
 -20   4   2 3.17141 0.57638   2
 -20   4   2 38.0389 2.12878   1
 -19   4   2 1.20796 0.27501   2
 -19   4   2 13.1575 1.02594   1
  17   4   2 10.5684 1.05634  -2
 -18   4   2 10.5684 1.05634   1
 -18   4   2 11.9814 0.96422   1
 -18   4   2 1.46144 0.28161   2
  16   4   2 36.9698 1.06049  -2
 -17   4   2 36.9698 1.06049   1
 -17   4   2 1.87948 0.44690   1
 -17   4   2 1.67037 0.29099   2
 -16   4   2 4.98162 0.37168   2
  15   4   2 51.3157 2.13303  -2
 -16   4   2 51.3157 2.13303   1
 -16   4   2 40.3449 1.64787   1
 -15   4   2 9.42450 0.51972   2
 -15   4   2 84.9779 2.27710   1
  14   4   2 146.077 3.70352  -2
 -15   4   2 146.077 3.70352   1
 -14   4   2 10.9000 0.51024   2
  13   4   2 111.013 2.65543  -2
 -14   4   2 111.013 2.65543   1
 -14   4   2 108.048 2.70418   1
  12   4   2 77.6216 1.91794  -2
 -13   4   2 77.6216 1.91794   1
 -13   4   2 4.00321 0.40608   2
 -13   4   2 43.7501 1.29607   1
 -12   4   2 24.8089 0.72208   2
  11   4   2 252.546 6.13144  -2
 -12   4   2 252.546 6.13144   1
 -12   4   2 245.178 4.29854   1
  10   4   2 214.646 4.76478  -2
 -11   4   2 214.646 4.76478   1
 -11   4   2 16.8098 0.58418   2
 -11   4   2 177.988 3.50878   1
   9   4   2 383.649 11.7614  -2
 -10   4   2 383.649 11.7614   1
 -10   4   2 27.9172 0.93268   2
 -10   4   2 314.079 5.80039   1
  -9   4   2 166.087 3.52822   1
   8   4   2 172.832 3.93671  -2
  -9   4   2 172.832 3.93671   1
  -9   4   2 14.6904 0.53686   2
  -8   4   2 0.30708 0.18627   2
   7   4   2 11.5227 1.13206  -2
  -8   4   2 11.5227 1.13206   1
  -8   4   2 6.55668 0.45412   1
   6   4   2 763.142 16.3886  -2
  -7   4   2 763.142 16.3886   1
  -7   4   2 48.2394 1.16127   2
  -7   4   2 529.099 8.50435   1
  -6   4   2 3.34638 0.27028   2
  -6   4   2 24.5770 0.97626   1
   5   4   2 77.8824 2.39585  -2
  -6   4   2 77.8824 2.39585   1
  -5   4   2 32.6229 0.82139   1
  -5   4   2 2.99182 0.28375   2
  -4   4   2 15.7679 0.67846   1
  -4   4   2 2.11125 0.22128   2
  -3   4   2 1.05123 0.28056   2
  -3   4   2 17.8479 0.66533   1
  -2   4   2 35.1816 0.92200   2
  -2   4   2 388.625 5.76402   1
  -1   4   2 37.7324 1.05819   1
  -1   4   2 3.64654 0.33052   2
   0   4   2 41.0579 3.43036  -2
  -1   4   2 41.0579 3.43036   1
   0   4   2 4.61380 0.34891   1
   0   4   2 0.79541 0.23432   2
  -1   4   2 8.06124 1.89696  -2
   0   4   2 8.06124 1.89696   1
   1   4   2 7.07474 0.48470   2
   1   4   2 76.5097 1.55356   1
  -2   4   2 106.549 6.93956  -2
   1   4   2 106.549 6.93956   1
   2   4   2 9.19121 0.64603   2
   2   4   2 110.745 1.80878   1
  -3   4   2 135.951 8.77273  -2
   2   4   2 135.951 8.77273   1
   3   4   2 69.5834 1.31024   1
   3   4   2 5.13506 0.41712   2
  -4   4   2 82.4583 4.15929  -2
   3   4   2 82.4583 4.15929   1
   4   4   2 1044.91 13.5191   1
   4   4   2 87.6880 1.64551   2
  -5   4   2 1092.82 26.2834  -2
   4   4   2 1092.82 26.2834   1
   5   4   2 597.418 8.60264   1
   5   4   2 52.0145 1.14489   2
  -6   4   2 656.789 16.1704  -2
   5   4   2 656.789 16.1704   1
   6   4   2 2226.68 30.3594   1
   6   4   2 200.230 3.51946   2
  -7   4   2 2078.09 69.4324  -2
   6   4   2 2078.09 69.4324   1
   7   4   2 2.41160 0.69263   2
   7   4   2 47.4493 1.06397   1
  -8   4   2 53.3731 1.73070  -2
   7   4   2 53.3731 1.73070   1
   8   4   2 4.23496 0.42160   2
   8   4   2 59.4701 1.35739   1
  -9   4   2 44.8412 3.79893  -2
   8   4   2 44.8412 3.79893   1
   9   4   2 927.240 13.9316   1
   9   4   2 77.7286 1.91777   2
 -10   4   2 922.926 31.3505  -2
   9   4   2 922.926 31.3505   1
  10   4   2 398.560 6.69790   1
  10   4   2 36.7458 1.16317   2
 -11   4   2 423.928 10.6031  -2
  10   4   2 423.928 10.6031   1
  11   4   2 0.88995 0.19281   1
  11   4   2 0.44471 0.18641   2
 -12   4   2 22.6472 1.70500  -2
  11   4   2 22.6472 1.70500   1
  12   4   2 27.6840 1.22637   2
 -13   4   2 361.389 9.34297  -2
  12   4   2 361.389 9.34297   1
  12   4   2 348.203 5.86982   1
  13   4   2 1.16867 0.22192   1
 -14   4   2 11.4410 0.79013  -2
  13   4   2 11.4410 0.79013   1
  13   4   2 0.69420 0.37271   2
  14   4   2 58.4938 1.65327   2
 -15   4   2 752.452 18.2422  -2
  14   4   2 752.452 18.2422   1
  14   4   2 715.280 11.5562   1
  15   4   2 169.562 3.00827   1
  15   4   2 17.9244 0.93888   2
 -16   4   2 186.216 4.48356  -2
  15   4   2 186.216 4.48356   1
 -17   4   2 511.630 7.99803  -2
  16   4   2 511.630 7.99803   1
  16   4   2 498.077 8.34458   1
  16   4   2 33.5310 1.93458   2
 -18   4   2 4.55307 0.72176  -2
  17   4   2 4.55307 0.72176   1
  17   4   2 3.85611 0.38377   1
  17   4   2 0.90773 0.35355   2
 -19   4   2 28.3317 2.43590  -2
  18   4   2 28.3317 2.43590   1
  18   4   2 2.38994 0.87471   2
  18   4   2 22.9160 1.24586   1
 -20   4   2 140.472 2.29673  -2
  19   4   2 140.472 2.29673   1
  19   4   2 123.366 3.65993   1
  19   4   2 7.97605 0.83341   2
 -21   4   2 53.7554 1.39122  -2
  20   4   2 53.7554 1.39122   1
  20   4   2 46.0322 1.60023   1
  21   4   2 167.836 4.18899   1
 -22   4   2 184.602 7.00871  -2
  21   4   2 184.602 7.00871   1
  21   4   2 16.8928 1.79662   2
  22   4   2 0.78902 0.77358   2
 -23   4   2 17.1908 0.68529  -2
  22   4   2 17.1908 0.68529   1
  22   4   2 14.7981 0.76042   1
  23   4   2 1.22274 0.38415   1
  23   4   2 0.70878 0.95703   2
  24   4   2 38.1247 1.51586   1
 -25   4   2 45.1619 1.40065  -2
  24   4   2 45.1619 1.40065   1
  25   4   2 38.2771 1.42289   1
 -25   5   2 0.56839 0.22202   2
  23   5   2 88.2806 3.18050  -2
 -24   5   2 88.2806 3.18050   1
 -24   5   2 6.67777 0.56051   2
 -23   5   2 1.33038 0.31118   2
  22   5   2 19.3434 1.48376  -2
 -23   5   2 19.3434 1.48376   1
  21   5   2 15.4123 0.84838  -2
 -22   5   2 15.4123 0.84838   1
 -22   5   2 11.6537 1.53767   1
 -22   5   2 1.43906 0.34175   2
  20   5   2 222.431 6.52584  -2
 -21   5   2 222.431 6.52584   1
 -21   5   2 19.8945 1.06650   2
 -20   5   2 -0.1734 0.26870   2
  19   5   2 10.4408 3.38331  -2
 -20   5   2 10.4408 3.38331   1
 -20   5   2 6.65046 0.82618   1
  18   5   2 162.810 3.64799  -2
 -19   5   2 162.810 3.64799   1
 -19   5   2 14.3175 0.65703   2
 -19   5   2 154.278 7.34930   1
  17   5   2 204.622 5.98972  -2
 -18   5   2 204.622 5.98972   1
 -18   5   2 19.1296 0.83759   2
 -18   5   2 135.207 6.52007   1
 -17   5   2 22.3732 0.86779   2
  16   5   2 234.688 5.04855  -2
 -17   5   2 234.688 5.04855   1
 -17   5   2 217.796 10.2522   1
  15   5   2 355.522 7.20706  -2
 -16   5   2 355.522 7.20706   1
 -16   5   2 31.5515 1.10639   2
 -16   5   2 326.064 15.1459   1
  14   5   2 10.9752 0.80881  -2
 -15   5   2 10.9752 0.80881   1
 -15   5   2 1.75553 0.27245   2
 -15   5   2 -0.9060 0.34800   1
  13   5   2 276.189 7.91926  -2
 -14   5   2 276.189 7.91926   1
 -14   5   2 272.117 8.26203   1
 -14   5   2 26.3399 1.04314   2
 -13   5   2 111.431 2.80563   1
 -13   5   2 10.8358 0.82694   2
  12   5   2 118.562 4.67565  -2
 -13   5   2 118.562 4.67565   1
  11   5   2 257.582 6.06452  -2
 -12   5   2 257.582 6.06452   1
 -12   5   2 246.479 5.30781   1
 -12   5   2 22.1307 0.89079   2
  10   5   2 366.107 7.21810  -2
 -11   5   2 366.107 7.21810   1
 -11   5   2 33.1099 0.89091   2
 -11   5   2 345.119 7.40766   1
   9   5   2 428.812 9.40266  -2
 -10   5   2 428.812 9.40266   1
 -10   5   2 38.3222 0.91293   2
 -10   5   2 401.013 8.83218   1
  -9   5   2 -0.1934 0.19092   2
  -9   5   2 0.98049 0.24038   1
   8   5   2 2.52142 0.92504  -2
  -9   5   2 2.52142 0.92504   1
   7   5   2 1206.27 20.3491  -2
  -8   5   2 1206.27 20.3491   1
  -8   5   2 1139.00 27.3753   1
  -8   5   2 108.690 2.30799   2
  -7   5   2 12.7881 0.67081   2
  -7   5   2 135.588 4.12809   1
   6   5   2 146.012 4.40008  -2
  -7   5   2 146.012 4.40008   1
  -6   5   2 38.2505 0.92769   2
   5   5   2 479.665 17.4865  -2
  -6   5   2 479.665 17.4865   1
  -6   5   2 436.969 7.61487   1
  -5   5   2 318.867 4.91833   1
  -5   5   2 31.7413 0.72324   2
   4   5   2 363.988 10.7723  -2
  -5   5   2 363.988 10.7723   1
  -4   5   2 36.7164 0.83148   1
  -4   5   2 2.93941 0.24878   2
   3   5   2 38.9797 2.05000  -2
  -4   5   2 38.9797 2.05000   1
   2   5   2 34.1481 2.35786  -2
  -3   5   2 34.1481 2.35786   1
  -3   5   2 24.3083 0.62695   1
  -3   5   2 2.16631 0.22665   2
  -2   5   2 7.70977 0.44548   1
  -2   5   2 1.47711 0.19623   2
   1   5   2 84.1367 2.60849  -2
  -2   5   2 84.1367 2.60849   1
  -1   5   2 4.03869 0.31846   2
  -1   5   2 55.6205 1.12180   1
   0   5   2 127.800 4.31507  -2
  -1   5   2 127.800 4.31507   1
   0   5   2 72.8008 1.37246   2
   0   5   2 800.909 11.3896   1
  -1   5   2 876.494 26.6827  -2
   0   5   2 876.494 26.6827   1
   1   5   2 806.480 10.2316   1
   1   5   2 73.0679 1.35733   2
  -2   5   2 910.551 37.4508  -2
   1   5   2 910.551 37.4508   1
  -3   5   2 114.890 3.03806  -2
   2   5   2 114.890 3.03806   1
   2   5   2 103.217 1.70131   1
   2   5   2 9.93216 0.39113   2
   3   5   2 28.7070 0.69307   1
   3   5   2 3.17207 0.24791   2
  -4   5   2 29.1246 1.53000  -2
   3   5   2 29.1246 1.53000   1
   4   5   2 13.6755 0.51227   2
   4   5   2 150.620 2.28710   1
  -5   5   2 180.047 5.23299  -2
   4   5   2 180.047 5.23299   1
   5   5   2 16.9982 0.67193   2
   5   5   2 182.272 3.08415   1
  -6   5   2 231.049 5.63181  -2
   5   5   2 231.049 5.63181   1
   6   5   2 16.1979 0.58811   1
   6   5   2 -1.1376 0.32088   2
  -7   5   2 26.9921 1.65142  -2
   6   5   2 26.9921 1.65142   1
   7   5   2 8.03247 0.51881   2
   7   5   2 83.0557 1.60778   1
  -8   5   2 187.075 6.82827  -2
   7   5   2 187.075 6.82827   1
   8   5   2 37.6689 0.87788   1
  -9   5   2 38.2688 1.55924  -2
   8   5   2 38.2688 1.55924   1
   8   5   2 4.12628 0.44098   2
   9   5   2 2.38091 0.25795   1
   9   5   2 0.52583 0.21926   2
 -10   5   2 39.1483 2.41990  -2
   9   5   2 39.1483 2.41990   1
  10   5   2 36.7866 0.94515   1
  10   5   2 3.43019 0.33647   2
 -11   5   2 67.5851 2.30829  -2
  10   5   2 67.5851 2.30829   1
  11   5   2 72.4017 1.88951   1
  11   5   2 6.64712 0.44566   2
 -12   5   2 98.6628 2.80821  -2
  11   5   2 98.6628 2.80821   1
  12   5   2 8.52673 0.78943   2
  12   5   2 107.005 3.49975   1
 -13   5   2 124.626 3.27052  -2
  12   5   2 124.626 3.27052   1
  13   5   2 1.63533 0.34159   1
 -14   5   2 26.9073 1.17866  -2
  13   5   2 26.9073 1.17866   1
  13   5   2 2.84399 2.45666   2
  14   5   2 135.246 2.85612   1
  14   5   2 11.1977 0.84125   2
 -15   5   2 137.341 2.52662  -2
  14   5   2 137.341 2.52662   1
 -16   5   2 294.212 5.80311  -2
  15   5   2 294.212 5.80311   1
  15   5   2 253.905 4.63958   1
  15   5   2 6.83364 4.67248   2
  16   5   2 49.5366 1.53572   1
 -17   5   2 73.6622 1.95814  -2
  16   5   2 73.6622 1.95814   1
  17   5   2 778.529 18.1929   1
 -18   5   2 813.738 16.3840  -2
  17   5   2 813.738 16.3840   1
  17   5   2 74.0651 3.75765   2
  18   5   2 13.4150 0.63449   1
  18   5   2 0.85994 0.41415   2
 -19   5   2 31.2995 0.83818  -2
  18   5   2 31.2995 0.83818   1
  19   5   2 85.3887 2.32819   1
 -20   5   2 92.1617 2.43427  -2
  19   5   2 92.1617 2.43427   1
  19   5   2 12.1981 0.99159   2
  20   5   2 72.3693 2.43438   1
 -21   5   2 97.7031 7.01716  -2
  20   5   2 97.7031 7.01716   1
 -22   5   2 60.4208 1.34586  -2
  21   5   2 60.4208 1.34586   1
  21   5   2 57.2817 2.28035   1
  21   5   2 4.86486 0.95951   2
  22   5   2 69.3889 1.97711   1
 -24   5   2 64.9696 1.68343  -2
  23   5   2 64.9696 1.68343   1
  23   5   2 52.8638 1.98662   1
  24   5   2 52.0180 1.92236   1
 -24   6   2 0.65557 0.17146   2
 -23   6   2 17.9323 1.12481   2
  22   6   2 233.988 6.54656  -2
 -23   6   2 233.988 6.54656   1
 -22   6   2 0.34328 0.24180   2
 -21   6   2 -0.0177 0.26084   2
  20   6   2 2.04342 0.96834  -2
 -21   6   2 2.04342 0.96834   1
  19   6   2 1.86493 0.83373  -2
 -20   6   2 1.86493 0.83373   1
 -20   6   2 -0.1244 0.28325   2
 -19   6   2 3.73137 0.49006   2
 -19   6   2 43.2606 2.32135   1
  17   6   2 5.29877 1.01435  -2
 -18   6   2 5.29877 1.01435   1
 -18   6   2 0.09899 0.28451   2
 -18   6   2 1.81150 0.46996   1
 -17   6   2 44.8440 2.43470   1
  16   6   2 85.6938 2.13490  -2
 -17   6   2 85.6938 2.13490   1
 -17   6   2 4.65129 0.54100   2
 -16   6   2 1.20943 0.35645   2
 -16   6   2 0.91540 0.41988   1
  15   6   2 50.5517 4.07067  -2
 -16   6   2 50.5517 4.07067   1
  14   6   2 134.980 3.45214  -2
 -15   6   2 134.980 3.45214   1
 -15   6   2 13.1383 0.61872   2
 -15   6   2 136.501 6.61527   1
  13   6   2 131.948 2.48193  -2
 -14   6   2 131.948 2.48193   1
 -14   6   2 2.65271 0.76407   2
  12   6   2 67.4828 1.55644  -2
 -13   6   2 67.4828 1.55644   1
 -13   6   2 6.85604 0.58839   2
 -13   6   2 62.4356 2.73745   1
 -12   6   2 1.41350 0.26307   2
  11   6   2 20.9762 0.91117  -2
 -12   6   2 20.9762 0.91117   1
 -12   6   2 7.09253 0.85193   1
 -11   6   2 2.19298 0.45651   2
  10   6   2 59.6203 2.38480  -2
 -11   6   2 59.6203 2.38480   1
 -11   6   2 31.9827 1.41629   1
   9   6   2 18.8573 0.82093  -2
 -10   6   2 18.8573 0.82093   1
 -10   6   2 1.30565 0.36202   2
 -10   6   2 15.8933 1.09472   1
  -9   6   2 0.80140 0.27297   2
   8   6   2 12.0361 0.78220  -2
  -9   6   2 12.0361 0.78220   1
  -9   6   2 2.44207 0.37893   1
  -8   6   2 -0.2296 0.23651   2
  -8   6   2 2.09625 0.28364   1
   7   6   2 4.04662 1.15727  -2
  -8   6   2 4.04662 1.15727   1
   6   6   2 15.5029 0.76729  -2
  -7   6   2 15.5029 0.76729   1
  -7   6   2 4.65829 0.45667   1
   5   6   2 63.6225 1.82151  -2
  -6   6   2 63.6225 1.82151   1
  -6   6   2 5.66146 0.38625   2
  -6   6   2 55.4706 1.59013   1
  -5   6   2 7.94093 0.54566   2
  -5   6   2 80.2004 2.52048   1
   4   6   2 87.1477 1.99986  -2
  -5   6   2 87.1477 1.99986   1
  -4   6   2 46.2289 1.37142   2
   3   6   2 503.354 9.24665  -2
  -4   6   2 503.354 9.24665   1
  -4   6   2 492.658 9.69757   1
  -3   6   2 24.0067 0.83180   2
   2   6   2 285.547 5.67604  -2
  -3   6   2 285.547 5.67604   1
  -3   6   2 268.719 4.98142   1
  -2   6   2 3.50371 0.37288   1
  -2   6   2 0.94049 0.37015   2
   1   6   2 33.9371 1.37891  -2
  -2   6   2 33.9371 1.37891   1
  -1   6   2 8.39367 0.58271   1
  -1   6   2 0.15037 0.33325   2
   0   6   2 6.36381 0.90371  -2
  -1   6   2 6.36381 0.90371   1
  -1   6   2 2.32610 0.65709  -2
   0   6   2 2.32610 0.65709   1
   0   6   2 0.06936 0.27919   2
   0   6   2 0.65739 0.34489   1
   1   6   2 27.1269 1.04250   2
   1   6   2 322.186 6.34378   1
  -2   6   2 335.056 8.26351  -2
   1   6   2 335.056 8.26351   1
   2   6   2 54.8227 1.35517   1
   2   6   2 4.61251 0.42272   2
  -3   6   2 75.2903 3.18023  -2
   2   6   2 75.2903 3.18023   1
   3   6   2 2.37146 0.31797   2
   3   6   2 18.5766 0.83968   1
  -4   6   2 64.8519 1.41734  -2
   3   6   2 64.8519 1.41734   1
   4   6   2 2.17143 0.34846   2
   4   6   2 21.2068 0.94099   1
  -5   6   2 31.0198 0.93487  -2
   4   6   2 31.0198 0.93487   1
   5   6   2 58.1396 1.38800   1
   5   6   2 5.36143 0.48015   2
  -6   6   2 62.5488 2.13885  -2
   5   6   2 62.5488 2.13885   1
   6   6   2 148.744 2.77818   1
   6   6   2 12.2687 0.71943   2
  -7   6   2 150.725 4.01850  -2
   6   6   2 150.725 4.01850   1
  -8   6   2 74.7499 1.97776  -2
   7   6   2 74.7499 1.97776   1
   7   6   2 6.59800 0.46278   2
   7   6   2 76.8228 1.76559   1
   8   6   2 122.785 2.58751   1
  -9   6   2 128.177 2.88886  -2
   8   6   2 128.177 2.88886   1
   8   6   2 11.1015 0.61278   2
   9   6   2 11.0034 0.66158   1
 -10   6   2 13.6362 0.82897  -2
   9   6   2 13.6362 0.82897   1
   9   6   2 2.27801 0.38698   2
  10   6   2 317.413 6.84005   1
  10   6   2 26.4456 1.20282   2
 -11   6   2 326.677 7.46925  -2
  10   6   2 326.677 7.46925   1
 -12   6   2 163.928 3.51206  -2
  11   6   2 163.928 3.51206   1
  11   6   2 155.420 3.49629   1
  11   6   2 12.2020 0.85578   2
  12   6   2 90.8031 2.29830   1
 -13   6   2 104.386 2.02024  -2
  12   6   2 104.386 2.02024   1
  12   6   2 7.80687 0.70830   2
  13   6   2 1421.03 27.9917   1
 -14   6   2 1441.96 20.0009  -2
  13   6   2 1441.96 20.0009   1
  14   6   2 5.72775 0.42679   1
 -15   6   2 17.9783 1.20953  -2
  14   6   2 17.9783 1.20953   1
  15   6   2 650.166 16.3061   1
 -16   6   2 677.540 25.1463  -2
  15   6   2 677.540 25.1463   1
  15   6   2 53.9855 3.47200   2
  16   6   2 464.945 12.7464   1
 -17   6   2 479.322 7.76693  -2
  16   6   2 479.322 7.76693   1
  16   6   2 42.6468 2.34021   2
  17   6   2 80.1378 2.04465   1
 -18   6   2 87.3366 1.88005  -2
  17   6   2 87.3366 1.88005   1
  17   6   2 4.62946 0.63534   2
  18   6   2 17.5652 0.91634   1
 -19   6   2 15.7809 1.45294  -2
  18   6   2 15.7809 1.45294   1
  18   6   2 1.21905 0.51677   2
 -20   6   2 17.3549 0.71558  -2
  19   6   2 17.3549 0.71558   1
  19   6   2 13.8864 0.81962   1
 -21   6   2 11.3077 0.58275  -2
  20   6   2 11.3077 0.58275   1
  20   6   2 10.3087 0.77471   1
  20   6   2 -0.1763 0.38089   2
  21   6   2 4.93124 1.13028   2
  21   6   2 81.2989 3.05130   1
 -23   6   2 25.8482 0.79694  -2
  22   6   2 25.8482 0.79694   1
  22   6   2 3.90987 0.35937   1
  23   6   2 72.6731 2.07433   1
  21   7   2 17.4854 0.78446  -2
 -22   7   2 17.4854 0.78446   1
  20   7   2 12.2583 1.42878  -2
 -21   7   2 12.2583 1.42878   1
 -21   7   2 0.14580 0.30361   2
  19   7   2 3.73069 0.96463  -2
 -20   7   2 3.73069 0.96463   1
 -20   7   2 0.41418 0.36573   2
  18   7   2 2.06180 0.78311  -2
 -19   7   2 2.06180 0.78311   1
 -19   7   2 -0.4300 0.28522   2
  17   7   2 78.4248 2.40075  -2
 -18   7   2 78.4248 2.40075   1
 -18   7   2 6.17708 0.52832   2
 -18   7   2 59.5929 3.02358   1
 -17   7   2 5.11204 0.50582   2
 -17   7   2 61.5066 3.30577   1
  16   7   2 58.1662 4.86850  -2
 -17   7   2 58.1662 4.86850   1
  15   7   2 20.8306 0.84007  -2
 -16   7   2 20.8306 0.84007   1
 -16   7   2 0.80673 0.42736   2
 -16   7   2 20.8199 1.35603   1
 -15   7   2 -0.2856 0.28703   2
  14   7   2 -0.2457 0.66143  -2
 -15   7   2 -0.2457 0.66143   1
 -15   7   2 2.51744 0.51148   1
  13   7   2 146.809 4.56620  -2
 -14   7   2 146.809 4.56620   1
 -14   7   2 14.3826 0.81813   2
 -14   7   2 118.341 8.05979   1
  12   7   2 80.4444 2.23210  -2
 -13   7   2 80.4444 2.23210   1
 -13   7   2 5.23006 0.63300   2
 -13   7   2 43.7265 3.60456   1
  11   7   2 137.680 3.11848  -2
 -12   7   2 137.680 3.11848   1
 -12   7   2 10.7867 0.71118   2
 -12   7   2 123.950 4.84387   1
  10   7   2 32.0046 0.88261  -2
 -11   7   2 32.0046 0.88261   1
 -11   7   2 2.48826 0.41695   2
 -11   7   2 29.6037 1.29334   1
 -10   7   2 0.19349 0.30559   2
   9   7   2 1.17520 0.45382  -2
 -10   7   2 1.17520 0.45382   1
 -10   7   2 0.03198 0.32565   1
  -9   7   2 17.5992 1.74340   1
  -9   7   2 -0.0156 0.30603   2
   8   7   2 16.0568 0.76952  -2
  -9   7   2 16.0568 0.76952   1
  -8   7   2 32.0009 3.43564   1
  -8   7   2 3.38961 0.41139   2
   7   7   2 36.1978 1.34346  -2
  -8   7   2 36.1978 1.34346   1
  -7   7   2 35.5126 3.56426   1
   6   7   2 56.3142 1.64639  -2
  -7   7   2 56.3142 1.64639   1
  -7   7   2 3.53184 0.38092   2
   5   7   2 61.3803 1.56750  -2
  -6   7   2 61.3803 1.56750   1
  -6   7   2 40.7770 2.20117   1
  -6   7   2 4.00935 0.71758   2
  -5   7   2 0.87507 0.26249   2
  -5   7   2 0.21156 0.52259   1
   4   7   2 10.1870 0.78651  -2
  -5   7   2 10.1870 0.78651   1
  -4   7   2 51.2365 2.57255   1
   3   7   2 57.9021 1.36553  -2
  -4   7   2 57.9021 1.36553   1
  -4   7   2 4.64469 0.57108   2
   2   7   2 41.9828 1.08097  -2
  -3   7   2 41.9828 1.08097   1
  -3   7   2 39.8136 2.09933   1
  -3   7   2 3.71877 0.52837   2
   1   7   2 78.3292 1.75704  -2
  -2   7   2 78.3292 1.75704   1
  -2   7   2 72.2871 2.39261   1
  -2   7   2 8.01196 0.63728   2
  -1   7   2 11.5348 0.62689   2
  -1   7   2 129.197 3.09639   1
   0   7   2 137.799 3.02859  -2
  -1   7   2 137.799 3.02859   1
  -1   7   2 48.4864 1.40880  -2
   0   7   2 48.4864 1.40880   1
   0   7   2 3.95192 0.36954   2
   0   7   2 38.3443 1.22553   1
   1   7   2 98.5581 3.33479   1
  -2   7   2 103.938 2.03255  -2
   1   7   2 103.938 2.03255   1
   1   7   2 8.74185 0.75811   2
  -3   7   2 33.0082 0.87761  -2
   2   7   2 33.0082 0.87761   1
   2   7   2 3.34928 0.69333   2
   2   7   2 27.1415 1.26262   1
  -4   7   2 27.7558 0.95354  -2
   3   7   2 27.7558 0.95354   1
   3   7   2 22.3533 1.18269   1
   3   7   2 2.68841 0.69782   2
   4   7   2 10.4173 0.98707   2
   4   7   2 126.600 2.86241   1
  -5   7   2 131.255 3.43466  -2
   4   7   2 131.255 3.43466   1
  -6   7   2 258.363 4.48762  -2
   5   7   2 258.363 4.48762   1
   5   7   2 20.2098 1.41496   2
   5   7   2 242.217 7.23589   1
   6   7   2 309.273 6.14923   1
  -7   7   2 315.032 6.78674  -2
   6   7   2 315.032 6.78674   1
   6   7   2 24.2798 2.69367   2
   7   7   2 1.54770 0.32045   1
  -8   7   2 3.53208 0.50993  -2
   7   7   2 3.53208 0.50993   1
   7   7   2 -1.1201 1.91884   2
   8   7   2 0.45698 0.24496   1
  -9   7   2 1.25458 0.83181  -2
   8   7   2 1.25458 0.83181   1
   8   7   2 -0.9912 0.79461   2
 -10   7   2 1.47663 0.65122  -2
   9   7   2 1.47663 0.65122   1
   9   7   2 4.13315 0.42503   1
   9   7   2 0.05084 0.31755   2
 -11   7   2 30.9736 0.71960  -2
  10   7   2 30.9736 0.71960   1
  10   7   2 28.7411 1.05256   1
  10   7   2 1.84493 0.36316   2
  11   7   2 169.418 4.13420   1
 -12   7   2 190.578 4.56866  -2
  11   7   2 190.578 4.56866   1
  11   7   2 14.9123 1.00481   2
  12   7   2 335.725 8.65939   1
 -13   7   2 361.710 7.94790  -2
  12   7   2 361.710 7.94790   1
  12   7   2 29.3720 1.56771   2
  13   7   2 134.859 3.02148   1
 -14   7   2 148.846 3.51124  -2
  13   7   2 148.846 3.51124   1
  13   7   2 25.9466 2.40087   2
 -15   7   2 0.00307 0.71192  -2
  14   7   2 0.00307 0.71192   1
  14   7   2 0.27528 0.31402   1
  14   7   2 0.40702 0.36376   2
 -16   7   2 12.8956 0.71070  -2
  15   7   2 12.8956 0.71070   1
  15   7   2 11.8534 0.64027   1
  15   7   2 1.02282 0.40297   2
  16   7   2 2.01797 0.45784   2
 -17   7   2 20.3966 1.74132  -2
  16   7   2 20.3966 1.74132   1
  16   7   2 14.9897 0.79891   1
 -18   7   2 267.321 5.03894  -2
  17   7   2 267.321 5.03894   1
  17   7   2 18.5052 1.20893   2
  17   7   2 254.914 6.41215   1
 -19   7   2 33.7296 0.95566  -2
  18   7   2 33.7296 0.95566   1
  18   7   2 32.2771 1.14254   1
 -20   7   2 23.2327 1.20595  -2
  19   7   2 23.2327 1.20595   1
  19   7   2 22.6831 1.49879   1
 -21   7   2 133.188 4.61488  -2
  20   7   2 133.188 4.61488   1
  20   7   2 112.366 5.45213   1
 -22   7   2 5.44584 0.56948  -2
  21   7   2 5.44584 0.56948   1
  21   7   2 3.20958 0.43522   1
  22   7   2 2.73424 0.46272   2
  19   8   2 27.8785 1.32294  -2
 -20   8   2 27.8785 1.32294   1
 -20   8   2 1.88563 0.37399   2
 -19   8   2 -0.3434 0.30351   2
  18   8   2 1.76931 1.09662  -2
 -19   8   2 1.76931 1.09662   1
 -18   8   2 1.34934 0.34931   2
  17   8   2 34.9947 2.25178  -2
 -18   8   2 34.9947 2.25178   1
 -17   8   2 24.4275 1.14377   2
  16   8   2 282.510 8.29619  -2
 -17   8   2 282.510 8.29619   1
  15   8   2 6.03158 0.72991  -2
 -16   8   2 6.03158 0.72991   1
 -16   8   2 0.71580 0.37081   2
 -16   8   2 4.97107 0.63520   1
  14   8   2 194.117 5.91214  -2
 -15   8   2 194.117 5.91214   1
 -15   8   2 190.293 8.95406   1
  13   8   2 73.6659 2.11765  -2
 -14   8   2 73.6659 2.11765   1
 -14   8   2 6.81872 0.72194   2
 -14   8   2 66.7908 2.79829   1
 -13   8   2 0.10279 0.39815   2
  12   8   2 20.9869 0.75298  -2
 -13   8   2 20.9869 0.75298   1
 -13   8   2 6.89439 1.56459   1
  11   8   2 258.640 4.14858  -2
 -12   8   2 258.640 4.14858   1
 -12   8   2 21.6610 1.24996   2
  10   8   2 188.963 3.50888  -2
 -11   8   2 188.963 3.50888   1
 -11   8   2 17.6828 1.08453   2
 -11   8   2 178.244 9.05253   1
   9   8   2 15.5247 1.45003  -2
 -10   8   2 15.5247 1.45003   1
 -10   8   2 1.02035 0.36879   2
  -9   8   2 11.3141 0.86826   2
   8   8   2 122.289 2.57184  -2
  -9   8   2 122.289 2.57184   1
   7   8   2 167.940 3.26756  -2
  -8   8   2 167.940 3.26756   1
  -8   8   2 12.8818 1.32559   2
  -7   8   2 32.5397 1.72300   2
   6   8   2 359.456 4.95584  -2
  -7   8   2 359.456 4.95584   1
   5   8   2 266.148 3.51315  -2
  -6   8   2 266.148 3.51315   1
  -6   8   2 258.082 10.9573   1
  -6   8   2 24.6315 1.40834   2
   4   8   2 108.452 1.81826  -2
  -5   8   2 108.452 1.81826   1
  -5   8   2 75.8053 5.15755   1
  -5   8   2 7.42522 0.76286   2
   3   8   2 1838.91 27.3138  -2
  -4   8   2 1838.91 27.3138   1
  -4   8   2 1794.30 58.7885   1
  -4   8   2 169.713 5.26530   2
  -3   8   2 34.1845 2.98332   2
  -3   8   2 393.949 10.4671   1
   2   8   2 395.196 7.86217  -2
  -3   8   2 395.196 7.86217   1
   1   8   2 112.039 2.53079  -2
  -2   8   2 112.039 2.53079   1
  -2   8   2 8.98277 0.97017   2
  -2   8   2 92.6286 3.91176   1
  -1   8   2 3.32803 0.84739   2
   0   8   2 46.1949 1.49373  -2
  -1   8   2 46.1949 1.49373   1
  -1   8   2 38.8546 1.89051   1
   0   8   2 98.5052 3.74294   1
  -1   8   2 99.1157 2.49686  -2
   0   8   2 99.1157 2.49686   1
   0   8   2 10.9346 1.30332   2
  -2   8   2 233.756 4.99839  -2
   1   8   2 233.756 4.99839   1
   1   8   2 21.1308 1.45092   2
   1   8   2 226.396 6.24392   1
  -3   8   2 166.400 3.73570  -2
   2   8   2 166.400 3.73570   1
   2   8   2 140.696 6.04928   1
  -4   8   2 475.646 8.27511  -2
   3   8   2 475.646 8.27511   1
   3   8   2 323.543 9.84015   1
   3   8   2 30.0074 3.34434   2
  -5   8   2 245.977 3.52856  -2
   4   8   2 245.977 3.52856   1
   4   8   2 254.090 7.71808   1
   4   8   2 22.0151 1.40572   2
  -6   8   2 23.8652 0.72850  -2
   5   8   2 23.8652 0.72850   1
   5   8   2 1.73900 0.41014   1
   5   8   2 2.64037 2.25085   2
  -7   8   2 52.2801 0.98252  -2
   6   8   2 52.2801 0.98252   1
   6   8   2 22.1192 1.13965   1
   6   8   2 0.71331 4.10609   2
   7   8   2 9.05376 0.87409   1
  -8   8   2 21.2580 1.06467  -2
   7   8   2 21.2580 1.06467   1
   8   8   2 0.12105 0.33057   1
  -9   8   2 8.01389 1.09558  -2
   8   8   2 8.01389 1.09558   1
   9   8   2 62.5910 2.15523   1
 -10   8   2 60.1109 3.94067  -2
   9   8   2 60.1109 3.94067   1
  10   8   2 85.1834 2.63899   1
 -11   8   2 97.7535 2.05759  -2
  10   8   2 97.7535 2.05759   1
  11   8   2 228.502 7.09143   1
 -12   8   2 256.132 4.30235  -2
  11   8   2 256.132 4.30235   1
  12   8   2 187.868 5.90763   1
 -13   8   2 201.743 3.68424  -2
  12   8   2 201.743 3.68424   1
  13   8   2 69.9008 2.23718   1
 -14   8   2 77.2573 2.08292  -2
  13   8   2 77.2573 2.08292   1
  13   8   2 12.7899 1.85988   2
  14   8   2 1.48854 0.90468   2
 -15   8   2 14.5709 1.22605  -2
  14   8   2 14.5709 1.22605   1
  14   8   2 0.65157 0.34026   1
  15   8   2 13.6539 0.71245   1
 -16   8   2 14.2110 0.70729  -2
  15   8   2 14.2110 0.70729   1
  15   8   2 1.30991 0.43718   2
  16   8   2 3.82479 0.54161   1
 -17   8   2 31.4281 0.90861  -2
  16   8   2 31.4281 0.90861   1
  17   8   2 429.890 14.3190   1
 -18   8   2 421.342 14.3059  -2
  17   8   2 421.342 14.3059   1
 -19   8   2 4.76303 0.60065  -2
  18   8   2 4.76303 0.60065   1
  18   8   2 4.58549 0.62178   1
  19   8   2 109.354 5.32611   1
 -20   8   2 119.212 3.40292  -2
  19   8   2 119.212 3.40292   1
  20   8   2 130.312 3.61690   1
  20   8   2 11.2178 0.63482   2
  17   9   2 21.8479 1.71894  -2
 -18   9   2 21.8479 1.71894   1
  16   9   2 47.3412 1.96664  -2
 -17   9   2 47.3412 1.96664   1
 -17   9   2 4.21618 0.54615   2
 -16   9   2 14.9328 1.19534   2
 -15   9   2 0.49553 0.35570   2
  14   9   2 9.39179 0.88734  -2
 -15   9   2 9.39179 0.88734   1
 -15   9   2 7.71027 0.89875   1
  13   9   2 64.8579 2.37269  -2
 -14   9   2 64.8579 2.37269   1
 -14   9   2 7.19014 0.63654   2
 -14   9   2 67.1037 2.76603   1
  12   9   2 1.74398 0.59514  -2
 -13   9   2 1.74398 0.59514   1
 -13   9   2 2.26157 0.43793   1
 -13   9   2 0.09282 0.38850   2
 -12   9   2 80.1325 3.28658   1
 -12   9   2 8.75280 0.88902   2
  11   9   2 86.2689 3.68646  -2
 -12   9   2 86.2689 3.68646   1
  10   9   2 6.82722 0.76852  -2
 -11   9   2 6.82722 0.76852   1
 -11   9   2 0.15406 0.33664   2
   9   9   2 181.604 3.47695  -2
 -10   9   2 181.604 3.47695   1
 -10   9   2 15.4911 1.18364   2
   8   9   2 18.2318 0.68342  -2
  -9   9   2 18.2318 0.68342   1
  -9   9   2 1.20575 0.47573   2
   7   9   2 188.355 3.27856  -2
  -8   9   2 188.355 3.27856   1
  -8   9   2 11.7164 2.05202   2
   6   9   2 140.667 2.68461  -2
  -7   9   2 140.667 2.68461   1
  -7   9   2 1.00171 0.89942   2
   5   9   2 649.732 10.2591  -2
  -6   9   2 649.732 10.2591   1
  -6   9   2 0.47601 0.92758   2
   4   9   2 134.540 3.86838  -2
  -5   9   2 134.540 3.86838   1
   3   9   2 26.9739 1.82562  -2
  -4   9   2 26.9739 1.82562   1
  -4   9   2 0.35900 0.96398   2
  -3   9   2 1.13870 1.82694   2
   2   9   2 251.940 7.97651  -2
  -3   9   2 251.940 7.97651   1
   1   9   2 8.31403 0.85318  -2
  -2   9   2 8.31403 0.85318   1
  -2   9   2 0.86292 1.50591   2
   0   9   2 38.1875 1.25328  -2
  -1   9   2 38.1875 1.25328   1
  -1   9   2 -0.4836 0.99895   2
  -1   9   2 34.2495 2.68112   1
  -1   9   2 65.8715 1.79149  -2
   0   9   2 65.8715 1.79149   1
   0   9   2 5.81905 1.21709   2
   0   9   2 60.0054 3.35965   1
  -2   9   2 42.1074 1.53811  -2
   1   9   2 42.1074 1.53811   1
   1   9   2 52.4187 4.32320   1
   2   9   2 708.053 43.6203   1
  -3   9   2 662.172 17.5261  -2
   2   9   2 662.172 17.5261   1
  -4   9   2 3.17334 1.24437  -2
   3   9   2 3.17334 1.24437   1
   3   9   2 4.50582 1.36613   1
  -5   9   2 25.6606 0.97282  -2
   4   9   2 25.6606 0.97282   1
   4   9   2 15.8345 1.28509   1
  -6   9   2 268.099 4.04452  -2
   5   9   2 268.099 4.04452   1
   5   9   2 199.722 8.25537   1
  -7   9   2 28.6765 0.74361  -2
   6   9   2 28.6765 0.74361   1
   6   9   2 13.6941 1.36164   1
  -8   9   2 457.043 6.74817  -2
   7   9   2 457.043 6.74817   1
   7   9   2 438.974 16.5930   1
  -9   9   2 57.4652 1.30915  -2
   8   9   2 57.4652 1.30915   1
   8   9   2 57.3590 2.21613   1
   9   9   2 185.802 5.85369   1
 -10   9   2 214.604 4.14621  -2
   9   9   2 214.604 4.14621   1
 -11   9   2 85.9601 2.91257  -2
  10   9   2 85.9601 2.91257   1
  10   9   2 77.6641 2.79959   1
  11   9   2 1.99228 0.41255   1
 -12   9   2 5.35360 1.17433  -2
  11   9   2 5.35360 1.17433   1
  12   9   2 6.50723 0.55362   1
 -13   9   2 5.73889 0.47123  -2
  12   9   2 5.73889 0.47123   1
  12   9   2 1.17038 0.36238   2
 -14   9   2 6.19326 0.67944  -2
  13   9   2 6.19326 0.67944   1
  13   9   2 0.27789 0.39847   1
  13   9   2 0.29451 0.90277   2
 -15   9   2 0.71550 0.61341  -2
  14   9   2 0.71550 0.61341   1
  14   9   2 0.54093 0.36321   2
  14   9   2 0.34244 0.38466   1
  15   9   2 0.71911 0.93718   1
 -16   9   2 12.7886 1.36809  -2
  15   9   2 12.7886 1.36809   1
 -17   9   2 9.67380 0.54045  -2
  16   9   2 9.67380 0.54045   1
  16   9   2 5.37970 0.64975   1
 -18   9   2 35.6818 1.19092  -2
  17   9   2 35.6818 1.19092   1
  17   9   2 29.9778 1.66153   1
  18   9   2 0.00995 0.25292   2
  18   9   2 0.84838 0.16479   1
  14  10   2 214.764 7.49533  -2
 -15  10   2 214.764 7.49533   1
 -15  10   2 21.8829 1.58510   2
 -14  10   2 1.33370 0.40111   2
 -14  10   2 8.70733 0.85617   1
  13  10   2 11.9023 0.86038  -2
 -14  10   2 11.9023 0.86038   1
 -13  10   2 2.95746 0.53769   2
 -13  10   2 20.8039 1.70943   1
 -12  10   2 -0.0466 0.32666   2
  11  10   2 -0.0783 0.87606  -2
 -12  10   2 -0.0783 0.87606   1
 -12  10   2 0.97220 0.35804   1
 -11  10   2 141.982 9.36752   1
  10  10   2 179.066 5.15376  -2
 -11  10   2 179.066 5.15376   1
 -11  10   2 14.5088 1.69077   2
   9  10   2 97.3468 2.69000  -2
 -10  10   2 97.3468 2.69000   1
   8  10   2 284.251 4.94898  -2
  -9  10   2 284.251 4.94898   1
  -8  10   2 12.4235 2.00402   2
   7  10   2 189.423 3.41123  -2
  -8  10   2 189.423 3.41123   1
   6  10   2 252.669 5.62485  -2
  -7  10   2 252.669 5.62485   1
   5  10   2 42.9429 1.64764  -2
  -6  10   2 42.9429 1.64764   1
   4  10   2 4.13220 1.37371  -2
  -5  10   2 4.13220 1.37371   1
   3  10   2 9.59673 0.93376  -2
  -4  10   2 9.59673 0.93376   1
  -4  10   2 1.44782 0.93269   2
   2  10   2 2.24650 0.51109  -2
  -3  10   2 2.24650 0.51109   1
   1  10   2 146.460 2.83907  -2
  -2  10   2 146.460 2.83907   1
   0  10   2 44.6330 1.10437  -2
  -1  10   2 44.6330 1.10437   1
  -1  10   2 116.766 2.07670  -2
   0  10   2 116.766 2.07670   1
  -2  10   2 144.237 2.48725  -2
   1  10   2 144.237 2.48725   1
  -3  10   2 9.80500 0.54845  -2
   2  10   2 9.80500 0.54845   1
  -4  10   2 22.4707 0.97022  -2
   3  10   2 22.4707 0.97022   1
   3  10   2 22.2938 2.16974   1
  -5  10   2 77.8735 2.22187  -2
   4  10   2 77.8735 2.22187   1
  -6  10   2 38.9770 2.00832  -2
   5  10   2 38.9770 2.00832   1
  -7  10   2 24.1927 1.01223  -2
   6  10   2 24.1927 1.01223   1
  -8  10   2 19.5107 0.67524  -2
   7  10   2 19.5107 0.67524   1
   7  10   2 1.78490 1.36924   1
  -9  10   2 123.363 2.07525  -2
   8  10   2 123.363 2.07525   1
 -10  10   2 26.5657 0.75609  -2
   9  10   2 26.5657 0.75609   1
 -11  10   2 90.3913 2.01116  -2
  10  10   2 90.3913 2.01116   1
  10  10   2 7.82599 1.12926   2
  10  10   2 68.8678 4.27422   1
 -12  10   2 0.29781 0.81535  -2
  11  10   2 0.29781 0.81535   1
  11  10   2 1.64443 0.47325   1
  11  10   2 0.29194 0.34188   2
  12  10   2 75.6141 3.88059   1
 -13  10   2 77.7831 2.35104  -2
  12  10   2 77.7831 2.35104   1
  12  10   2 4.26152 0.95237   2
 -14  10   2 1.89131 0.50541  -2
  13  10   2 1.89131 0.50541   1
  13  10   2 -0.4327 0.61679   2
  13  10   2 0.49365 0.34867   1
  14  10   2 33.0099 1.82630   1
 -15  10   2 59.3318 2.18334  -2
  14  10   2 59.3318 2.18334   1
  15  10   2 113.876 5.53923   1
 -12  11   2 10.6737 1.00325   1
 -11  11   2 11.0678 1.06508   1
  10  11   2 16.3161 0.94177  -2
 -11  11   2 16.3161 0.94177   1
   9  11   2 58.0066 2.30237  -2
 -10  11   2 58.0066 2.30237   1
 -10  11   2 47.7146 3.39696   1
 -10  11   2 6.85015 0.82737   2
   8  11   2 12.8527 0.92087  -2
  -9  11   2 12.8527 0.92087   1
  -9  11   2 8.32991 1.02970   1
   7  11   2 80.8601 4.50264  -2
  -8  11   2 80.8601 4.50264   1
  -8  11   2 -0.8726 1.02026   2
  -8  11   2 74.2225 3.63962   1
   6  11   2 54.8508 2.81348  -2
  -7  11   2 54.8508 2.81348   1
   4  11   2 182.607 9.17158  -2
  -5  11   2 182.607 9.17158   1
   3  11   2 97.6949 2.94409  -2
  -4  11   2 97.6949 2.94409   1
   2  11   2 99.6652 2.69919  -2
  -3  11   2 99.6652 2.69919   1
   1  11   2 24.9662 0.98497  -2
  -2  11   2 24.9662 0.98497   1
   0  11   2 62.6144 1.51892  -2
  -1  11   2 62.6144 1.51892   1
  -1  11   2 5.42012 0.66968  -2
   0  11   2 5.42012 0.66968   1
  -2  11   2 85.2801 1.94589  -2
   1  11   2 85.2801 1.94589   1
  -3  11   2 16.1325 0.69122  -2
   2  11   2 16.1325 0.69122   1
  -4  11   2 174.629 4.92919  -2
   3  11   2 174.629 4.92919   1
  -5  11   2 19.1466 0.84301  -2
   4  11   2 19.1466 0.84301   1
  -6  11   2 469.440 15.4745  -2
   5  11   2 469.440 15.4745   1
  -7  11   2 20.8773 1.12015  -2
   6  11   2 20.8773 1.12015   1
   7  11   2 88.6535 5.94341   1
  -8  11   2 109.815 3.23230  -2
   7  11   2 109.815 3.23230   1
  -9  11   2 52.2781 1.28484  -2
   8  11   2 52.2781 1.28484   1
   8  11   2 0.82883 0.78607   2
 -10  11   2 10.0606 0.70384  -2
   9  11   2 10.0606 0.70384   1
   9  11   2 0.21219 0.62495   2
   9  11   2 2.52737 0.44688   1
  10  11   2 2.64926 0.92979   2
 -11  11   2 50.3520 1.89135  -2
  10  11   2 50.3520 1.89135   1
  10  11   2 44.1943 2.35192   1
  11  11   2 0.53834 0.49944   2
  -5  12   2 0.10540 0.71199   2
   3  12   2 4.73649 1.02997  -2
  -4  12   2 4.73649 1.02997   1
  -4  12   2 0.03195 0.62556   2
  -3  12   2 0.49151 0.78088   2
  -2  12   2 23.0556 1.42228  -2
   1  12   2 23.0556 1.42228   1
   2  12   2 20.4072 1.85561   1
   3  12   2 305.965 19.2502   1
   4  12   2 8.55542 0.90456   1
  26   0   3 0.44692 0.46803  -2
 -27   0   3 0.44692 0.46803   1
  25   0   3 0.29224 0.37518  -2
 -26   0   3 0.29224 0.37518   1
  23   0   3 0.71690 0.57199  -2
 -24   0   3 0.71690 0.57199   1
  22   0   3 0.10781 0.58568  -2
 -23   0   3 0.10781 0.58568   1
  21   0   3 0.76804 0.46180  -2
 -22   0   3 0.76804 0.46180   1
  20   0   3 -0.6429 0.38012  -2
 -21   0   3 -0.6429 0.38012   1
  19   0   3 -2.4271 1.23572  -2
 -20   0   3 -2.4271 1.23572   1
  18   0   3 -0.8360 0.45846  -2
 -19   0   3 -0.8360 0.45846   1
  17   0   3 0.17381 0.35799  -2
 -18   0   3 0.17381 0.35799   1
  16   0   3 -0.1898 0.74087  -2
 -17   0   3 -0.1898 0.74087   1
  15   0   3 1.26292 0.65687  -2
 -16   0   3 1.26292 0.65687   1
  14   0   3 0.27646 0.34553  -2
 -15   0   3 0.27646 0.34553   1
  13   0   3 -2.4443 0.41137  -2
 -14   0   3 -2.4443 0.41137   1
  12   0   3 -0.6345 0.35740  -2
 -13   0   3 -0.6345 0.35740   1
  11   0   3 2.75598 1.15183  -2
 -12   0   3 2.75598 1.15183   1
  10   0   3 1.45096 0.44774  -2
 -11   0   3 1.45096 0.44774   1
   9   0   3 0.36150 0.43270  -2
 -10   0   3 0.36150 0.43270   1
   8   0   3 -0.8132 0.41078  -2
  -9   0   3 -0.8132 0.41078   1
   7   0   3 2.58546 1.52610  -2
  -8   0   3 2.58546 1.52610   1
   6   0   3 1.00978 0.53902  -2
  -7   0   3 1.00978 0.53902   1
   5   0   3 3.02153 2.05043  -2
  -6   0   3 3.02153 2.05043   1
   4   0   3 1.10369 0.44609  -2
  -5   0   3 1.10369 0.44609   1
   3   0   3 1.32999 0.37500  -2
  -4   0   3 1.32999 0.37500   1
   2   0   3 1.84261 0.72295  -2
  -3   0   3 1.84261 0.72295   1
   1   0   3 0.70338 0.52197  -2
  -2   0   3 0.70338 0.52197   1
   0   0   3 0.71439 0.44979  -2
  -1   0   3 0.71439 0.44979   1
  -1   0   3 1.30359 0.85566  -2
   0   0   3 1.30359 0.85566   1
  -2   0   3 0.04209 0.46970  -2
   1   0   3 0.04209 0.46970   1
  -3   0   3 0.17663 0.45104  -2
   2   0   3 0.17663 0.45104   1
  -4   0   3 -0.3125 0.53168  -2
   3   0   3 -0.3125 0.53168   1
  -5   0   3 -1.7123 0.32361  -2
   4   0   3 -1.7123 0.32361   1
  -6   0   3 0.78549 0.36046  -2
   5   0   3 0.78549 0.36046   1
  -7   0   3 -0.2241 0.30162  -2
   6   0   3 -0.2241 0.30162   1
  -8   0   3 1.20244 0.68833  -2
   7   0   3 1.20244 0.68833   1
  -9   0   3 0.48052 0.43342  -2
   8   0   3 0.48052 0.43342   1
 -10   0   3 -1.2213 1.26891  -2
   9   0   3 -1.2213 1.26891   1
 -11   0   3 0.62277 0.38053  -2
  10   0   3 0.62277 0.38053   1
 -12   0   3 0.25858 0.43432  -2
  11   0   3 0.25858 0.43432   1
 -13   0   3 -0.1987 0.49175  -2
  12   0   3 -0.1987 0.49175   1
 -14   0   3 0.37421 0.35195  -2
  13   0   3 0.37421 0.35195   1
 -15   0   3 -0.3074 0.28292  -2
  14   0   3 -0.3074 0.28292   1
 -16   0   3 0.41632 0.39146  -2
  15   0   3 0.41632 0.39146   1
 -17   0   3 0.78322 0.27388  -2
  16   0   3 0.78322 0.27388   1
 -18   0   3 0.36467 0.23769  -2
  17   0   3 0.36467 0.23769   1
 -19   0   3 0.37683 0.29699  -2
  18   0   3 0.37683 0.29699   1
 -20   0   3 1.44864 0.62663  -2
  19   0   3 1.44864 0.62663   1
 -21   0   3 -0.2749 0.26234  -2
  20   0   3 -0.2749 0.26234   1
 -22   0   3 -0.1097 0.31642  -2
  21   0   3 -0.1097 0.31642   1
 -23   0   3 -0.7294 0.50626  -2
  22   0   3 -0.7294 0.50626   1
 -24   0   3 0.33310 0.25902  -2
  23   0   3 0.33310 0.25902   1
 -25   0   3 0.19822 0.36062  -2
  24   0   3 0.19822 0.36062   1
 -26   0   3 0.07850 0.29453  -2
  25   0   3 0.07850 0.29453   1
 -27   1   3 17.0737 1.23183   2
 -27   1   3 51.8760 2.53729   1
  25   1   3 62.7571 1.63058  -2
 -26   1   3 62.7571 1.63058   1
  23   1   3 1.13283 0.31404  -2
 -24   1   3 1.13283 0.31404   1
  22   1   3 23.9038 0.67566  -2
 -23   1   3 23.9038 0.67566   1
  21   1   3 57.4721 1.39450  -2
 -22   1   3 57.4721 1.39450   1
  20   1   3 270.894 3.55049  -2
 -21   1   3 270.894 3.55049   1
  19   1   3 455.157 8.04126  -2
 -20   1   3 455.157 8.04126   1
  18   1   3 522.918 7.46551  -2
 -19   1   3 522.918 7.46551   1
  17   1   3 9.40555 0.31562  -2
 -18   1   3 9.40555 0.31562   1
  16   1   3 124.783 2.24484  -2
 -17   1   3 124.783 2.24484   1
  15   1   3 89.1164 1.77263  -2
 -16   1   3 89.1164 1.77263   1
  14   1   3 58.1135 1.08254  -2
 -15   1   3 58.1135 1.08254   1
  13   1   3 346.253 5.19243  -2
 -14   1   3 346.253 5.19243   1
  12   1   3 66.5152 1.32870  -2
 -13   1   3 66.5152 1.32870   1
  11   1   3 51.9038 1.31194  -2
 -12   1   3 51.9038 1.31194   1
  10   1   3 7.84206 0.45919  -2
 -11   1   3 7.84206 0.45919   1
   9   1   3 856.926 12.2917  -2
 -10   1   3 856.926 12.2917   1
   8   1   3 49.8496 1.25609  -2
  -9   1   3 49.8496 1.25609   1
   7   1   3 943.332 16.0731  -2
  -8   1   3 943.332 16.0731   1
   6   1   3 591.303 11.8005  -2
  -7   1   3 591.303 11.8005   1
   5   1   3 5.54001 0.76138  -2
  -6   1   3 5.54001 0.76138   1
   4   1   3 1754.71 26.8019  -2
  -5   1   3 1754.71 26.8019   1
   3   1   3 150.627 2.71745  -2
  -4   1   3 150.627 2.71745   1
   2   1   3 275.245 4.69413  -2
  -3   1   3 275.245 4.69413   1
   1   1   3 294.056 5.17975  -2
  -2   1   3 294.056 5.17975   1
   0   1   3 272.844 5.93246  -2
  -1   1   3 272.844 5.93246   1
  -1   1   3 299.803 5.91943  -2
   0   1   3 299.803 5.91943   1
  -2   1   3 263.874 5.07466  -2
   1   1   3 263.874 5.07466   1
  -3   1   3 157.104 2.84734  -2
   2   1   3 157.104 2.84734   1
  -4   1   3 417.677 7.07230  -2
   3   1   3 417.677 7.07230   1
  -5   1   3 403.167 6.77009  -2
   4   1   3 403.167 6.77009   1
  -6   1   3 14.6083 0.52257  -2
   5   1   3 14.6083 0.52257   1
  -7   1   3 94.3203 1.76661  -2
   6   1   3 94.3203 1.76661   1
  -8   1   3 1929.91 23.9221  -2
   7   1   3 1929.91 23.9221   1
  -9   1   3 176.536 2.79050  -2
   8   1   3 176.536 2.79050   1
 -10   1   3 2069.18 29.5333  -2
   9   1   3 2069.18 29.5333   1
 -11   1   3 3.60556 0.25238  -2
  10   1   3 3.60556 0.25238   1
 -12   1   3 68.9552 1.35907  -2
  11   1   3 68.9552 1.35907   1
 -13   1   3 74.2032 1.64050  -2
  12   1   3 74.2032 1.64050   1
 -14   1   3 41.4715 0.78601  -2
  13   1   3 41.4715 0.78601   1
 -15   1   3 5.72640 0.28477  -2
  14   1   3 5.72640 0.28477   1
 -16   1   3 257.630 3.94429  -2
  15   1   3 257.630 3.94429   1
 -17   1   3 183.464 2.61287  -2
  16   1   3 183.464 2.61287   1
 -18   1   3 91.4869 1.14048  -2
  17   1   3 91.4869 1.14048   1
 -19   1   3 487.062 6.86745  -2
  18   1   3 487.062 6.86745   1
 -20   1   3 181.215 3.27077  -2
  19   1   3 181.215 3.27077   1
 -21   1   3 188.257 2.23782  -2
  20   1   3 188.257 2.23782   1
 -22   1   3 40.9042 0.75022  -2
  21   1   3 40.9042 0.75022   1
 -23   1   3 17.2865 0.52338  -2
  22   1   3 17.2865 0.52338   1
 -24   1   3 9.34212 0.29118  -2
  23   1   3 9.34212 0.29118   1
 -25   1   3 57.7359 1.52280  -2
  24   1   3 57.7359 1.52280   1
 -26   1   3 13.7794 0.42812  -2
  25   1   3 13.7794 0.42812   1
  25   2   3 13.9198 0.59581  -2
 -26   2   3 13.9198 0.59581   1
  24   2   3 25.7227 1.56166  -2
 -25   2   3 25.7227 1.56166   1
  23   2   3 58.2604 1.46341  -2
 -24   2   3 58.2604 1.46341   1
  22   2   3 2.71110 0.35765  -2
 -23   2   3 2.71110 0.35765   1
  21   2   3 2.65202 0.46018  -2
 -22   2   3 2.65202 0.46018   1
  20   2   3 4.10697 0.29299  -2
 -21   2   3 4.10697 0.29299   1
  19   2   3 401.903 5.35318  -2
 -20   2   3 401.903 5.35318   1
  18   2   3 50.6004 1.06531  -2
 -19   2   3 50.6004 1.06531   1
  17   2   3 78.3387 1.12876  -2
 -18   2   3 78.3387 1.12876   1
  16   2   3 182.718 2.79345  -2
 -17   2   3 182.718 2.79345   1
  15   2   3 34.5969 0.79489  -2
 -16   2   3 34.5969 0.79489   1
  14   2   3 237.865 3.92944  -2
 -15   2   3 237.865 3.92944   1
  13   2   3 131.964 2.11965  -2
 -14   2   3 131.964 2.11965   1
  12   2   3 309.521 5.39962  -2
 -13   2   3 309.521 5.39962   1
  11   2   3 13.0622 0.44991  -2
 -12   2   3 13.0622 0.44991   1
  10   2   3 40.0653 1.03773  -2
 -11   2   3 40.0653 1.03773   1
   9   2   3 168.811 2.92449  -2
 -10   2   3 168.811 2.92449   1
   8   2   3 236.253 3.54142  -2
  -9   2   3 236.253 3.54142   1
   7   2   3 86.7087 1.69331  -2
  -8   2   3 86.7087 1.69331   1
   6   2   3 2343.89 36.2369  -2
  -7   2   3 2343.89 36.2369   1
   5   2   3 222.889 4.83170  -2
  -6   2   3 222.889 4.83170   1
   4   2   3 4435.96 71.1303  -2
  -5   2   3 4435.96 71.1303   1
   3   2   3 659.772 11.1855  -2
  -4   2   3 659.772 11.1855   1
   2   2   3 220.135 3.58617  -2
  -3   2   3 220.135 3.58617   1
   1   2   3 908.812 13.3555  -2
  -2   2   3 908.812 13.3555   1
   0   2   3 64.6503 1.90852  -2
  -1   2   3 64.6503 1.90852   1
  -1   2   3 669.256 13.2463  -2
   0   2   3 669.256 13.2463   1
  -2   2   3 1416.22 29.4544  -2
   1   2   3 1416.22 29.4544   1
  -3   2   3 167.931 3.53747  -2
   2   2   3 167.931 3.53747   1
  -4   2   3 2204.51 35.8581  -2
   3   2   3 2204.51 35.8581   1
  -5   2   3 463.383 7.20390  -2
   4   2   3 463.383 7.20390   1
  -6   2   3 24.6735 0.96490  -2
   5   2   3 24.6735 0.96490   1
  -7   2   3 282.362 5.04817  -2
   6   2   3 282.362 5.04817   1
  -8   2   3 148.729 2.66005  -2
   7   2   3 148.729 2.66005   1
  -9   2   3 308.460 4.71793  -2
   8   2   3 308.460 4.71793   1
 -10   2   3 1507.52 20.2348  -2
   9   2   3 1507.52 20.2348   1
 -11   2   3 397.863 6.80348  -2
  10   2   3 397.863 6.80348   1
 -12   2   3 153.871 2.75882  -2
  11   2   3 153.871 2.75882   1
 -13   2   3 77.4383 1.21598  -2
  12   2   3 77.4383 1.21598   1
 -14   2   3 15.7683 0.47450  -2
  13   2   3 15.7683 0.47450   1
 -15   2   3 30.5137 0.63332  -2
  14   2   3 30.5137 0.63332   1
 -16   2   3 4.92794 0.28731  -2
  15   2   3 4.92794 0.28731   1
 -17   2   3 18.3703 0.43681  -2
  16   2   3 18.3703 0.43681   1
 -18   2   3 193.142 2.24893  -2
  17   2   3 193.142 2.24893   1
 -19   2   3 134.376 2.05990  -2
  18   2   3 134.376 2.05990   1
 -20   2   3 38.0421 0.65906  -2
  19   2   3 38.0421 0.65906   1
 -21   2   3 59.5701 0.90268  -2
  20   2   3 59.5701 0.90268   1
 -22   2   3 27.6465 0.68740  -2
  21   2   3 27.6465 0.68740   1
 -23   2   3 24.4692 0.51275  -2
  22   2   3 24.4692 0.51275   1
 -24   2   3 33.3771 0.65305  -2
  23   2   3 33.3771 0.65305   1
 -25   2   3 147.080 3.20762  -2
  24   2   3 147.080 3.20762   1
 -26   2   3 66.0127 1.67738  -2
  25   2   3 66.0127 1.67738   1
  25   3   3 7.28894 0.51322  -2
 -26   3   3 7.28894 0.51322   1
  24   3   3 100.966 2.51926  -2
 -25   3   3 100.966 2.51926   1
  23   3   3 1.50186 0.40591  -2
 -24   3   3 1.50186 0.40591   1
  22   3   3 97.6558 2.00919  -2
 -23   3   3 97.6558 2.00919   1
  21   3   3 10.6173 0.50001  -2
 -22   3   3 10.6173 0.50001   1
  20   3   3 79.6252 1.37164  -2
 -21   3   3 79.6252 1.37164   1
  19   3   3 7.16727 0.30579  -2
 -20   3   3 7.16727 0.30579   1
  18   3   3 11.7456 0.64811  -2
 -19   3   3 11.7456 0.64811   1
  17   3   3 64.5720 1.31991  -2
 -18   3   3 64.5720 1.31991   1
  16   3   3 244.055 3.19694  -2
 -17   3   3 244.055 3.19694   1
  15   3   3 15.1492 0.65671  -2
 -16   3   3 15.1492 0.65671   1
  14   3   3 385.124 5.49361  -2
 -15   3   3 385.124 5.49361   1
  13   3   3 32.7762 0.74846  -2
 -14   3   3 32.7762 0.74846   1
  12   3   3 117.382 1.94490  -2
 -13   3   3 117.382 1.94490   1
  11   3   3 653.216 9.30340  -2
 -12   3   3 653.216 9.30340   1
  10   3   3 304.790 4.74107  -2
 -11   3   3 304.790 4.74107   1
   9   3   3 619.782 9.84524  -2
 -10   3   3 619.782 9.84524   1
   8   3   3 14.5430 0.54647  -2
  -9   3   3 14.5430 0.54647   1
   7   3   3 9.39597 0.39631  -2
  -8   3   3 9.39597 0.39631   1
   6   3   3 2262.02 32.9083  -2
  -7   3   3 2262.02 32.9083   1
   5   3   3 706.004 10.8221  -2
  -6   3   3 706.004 10.8221   1
   4   3   3 2057.66 33.2420  -2
  -5   3   3 2057.66 33.2420   1
   3   3   3 22.8465 0.68387  -2
  -4   3   3 22.8465 0.68387   1
   2   3   3 1362.97 24.5680  -2
  -3   3   3 1362.97 24.5680   1
   1   3   3 402.347 6.91602  -2
  -2   3   3 402.347 6.91602   1
   0   3   3 552.813 8.77002  -2
  -1   3   3 552.813 8.77002   1
  -1   3   3 105.548 2.14580  -2
   0   3   3 105.548 2.14580   1
  -2   3   3 1140.96 16.6058  -2
   1   3   3 1140.96 16.6058   1
  -3   3   3 488.287 7.85082  -2
   2   3   3 488.287 7.85082   1
  -4   3   3 82.4638 1.60562  -2
   3   3   3 82.4638 1.60562   1
  -5   3   3 302.088 4.92340  -2
   4   3   3 302.088 4.92340   1
  -6   3   3 135.061 2.35244  -2
   5   3   3 135.061 2.35244   1
  -7   3   3 432.015 6.08715  -2
   6   3   3 432.015 6.08715   1
  -8   3   3 55.6843 0.98285  -2
   7   3   3 55.6843 0.98285   1
  -9   3   3 77.1101 1.40640  -2
   8   3   3 77.1101 1.40640   1
 -10   3   3 210.249 3.45163  -2
   9   3   3 210.249 3.45163   1
 -11   3   3 641.497 8.64633  -2
  10   3   3 641.497 8.64633   1
 -12   3   3 856.406 10.5818  -2
  11   3   3 856.406 10.5818   1
 -13   3   3 67.4194 1.14713  -2
  12   3   3 67.4194 1.14713   1
 -14   3   3 122.850 2.19419  -2
  13   3   3 122.850 2.19419   1
 -15   3   3 155.586 2.56956  -2
  14   3   3 155.586 2.56956   1
 -16   3   3 2.48427 0.25299  -2
  15   3   3 2.48427 0.25299   1
 -17   3   3 223.876 2.50700  -2
  16   3   3 223.876 2.50700   1
 -18   3   3 107.514 1.75467  -2
  17   3   3 107.514 1.75467   1
 -19   3   3 91.8128 1.45868  -2
  18   3   3 91.8128 1.45868   1
 -20   3   3 58.3080 0.88459  -2
  19   3   3 58.3080 0.88459   1
 -21   3   3 42.4538 0.72965  -2
  20   3   3 42.4538 0.72965   1
 -22   3   3 4.18696 0.34915  -2
  21   3   3 4.18696 0.34915   1
 -23   3   3 102.164 1.61033  -2
  22   3   3 102.164 1.61033   1
 -24   3   3 0.03907 0.19242  -2
  23   3   3 0.03907 0.19242   1
 -25   3   3 15.5406 0.40747  -2
  24   3   3 15.5406 0.40747   1
 -26   3   3 22.8619 1.02387  -2
  25   3   3 22.8619 1.02387   1
  24   4   3 19.9538 0.63249  -2
 -25   4   3 19.9538 0.63249   1
  23   4   3 96.8783 2.20032  -2
 -24   4   3 96.8783 2.20032   1
  22   4   3 117.854 3.45943  -2
 -23   4   3 117.854 3.45943   1
  21   4   3 11.7764 0.48683  -2
 -22   4   3 11.7764 0.48683   1
  20   4   3 66.1800 1.74040  -2
 -21   4   3 66.1800 1.74040   1
  19   4   3 71.1165 1.28099  -2
 -20   4   3 71.1165 1.28099   1
  18   4   3 205.921 2.88986  -2
 -19   4   3 205.921 2.88986   1
  17   4   3 385.185 7.86875  -2
 -18   4   3 385.185 7.86875   1
  16   4   3 475.375 7.78965  -2
 -17   4   3 475.375 7.78965   1
  15   4   3 507.829 6.20312  -2
 -16   4   3 507.829 6.20312   1
  14   4   3 713.991 10.6886  -2
 -15   4   3 713.991 10.6886   1
  13   4   3 52.2792 0.99511  -2
 -14   4   3 52.2792 0.99511   1
  12   4   3 982.652 14.8488  -2
 -13   4   3 982.652 14.8488   1
  11   4   3 151.915 2.42423  -2
 -12   4   3 151.915 2.42423   1
  10   4   3 63.0788 1.28022  -2
 -11   4   3 63.0788 1.28022   1
   9   4   3 75.4564 2.10871  -2
 -10   4   3 75.4564 2.10871   1
   8   4   3 418.175 6.67589  -2
  -9   4   3 418.175 6.67589   1
   7   4   3 139.502 2.85985  -2
  -8   4   3 139.502 2.85985   1
   6   4   3 749.634 10.7832  -2
  -7   4   3 749.634 10.7832   1
   5   4   3 34.4066 0.85785  -2
  -6   4   3 34.4066 0.85785   1
   4   4   3 6.88069 0.40431  -2
  -5   4   3 6.88069 0.40431   1
   3   4   3 221.585 3.24278  -2
  -4   4   3 221.585 3.24278   1
   2   4   3 86.1013 1.38522  -2
  -3   4   3 86.1013 1.38522   1
   1   4   3 1713.10 22.7263  -2
  -2   4   3 1713.10 22.7263   1
   0   4   3 1219.48 19.5669  -2
  -1   4   3 1219.48 19.5669   1
  -1   4   3 123.862 2.10802  -2
   0   4   3 123.862 2.10802   1
  -2   4   3 159.710 2.70192  -2
   1   4   3 159.710 2.70192   1
  -3   4   3 145.758 2.45588  -2
   2   4   3 145.758 2.45588   1
  -4   4   3 33.5901 0.72649  -2
   3   4   3 33.5901 0.72649   1
  -5   4   3 58.8133 1.05283  -2
   4   4   3 58.8133 1.05283   1
  -6   4   3 98.0097 1.88998  -2
   5   4   3 98.0097 1.88998   1
  -7   4   3 399.358 6.36031  -2
   6   4   3 399.358 6.36031   1
  -8   4   3 393.334 5.70367  -2
   7   4   3 393.334 5.70367   1
  -9   4   3 472.022 6.41956  -2
   8   4   3 472.022 6.41956   1
 -10   4   3 954.964 13.8819  -2
   9   4   3 954.964 13.8819   1
 -11   4   3 371.969 5.21506  -2
  10   4   3 371.969 5.21506   1
 -12   4   3 1112.74 15.7356  -2
  11   4   3 1112.74 15.7356   1
 -13   4   3 512.280 7.45338  -2
  12   4   3 512.280 7.45338   1
 -14   4   3 40.2270 0.82825  -2
  13   4   3 40.2270 0.82825   1
 -15   4   3 761.050 10.2465  -2
  14   4   3 761.050 10.2465   1
 -16   4   3 433.849 4.96861  -2
  15   4   3 433.849 4.96861   1
 -17   4   3 236.142 3.78547  -2
  16   4   3 236.142 3.78547   1
 -18   4   3 388.671 5.54063  -2
  17   4   3 388.671 5.54063   1
 -19   4   3 259.398 3.31341  -2
  18   4   3 259.398 3.31341   1
 -20   4   3 263.259 3.49248  -2
  19   4   3 263.259 3.49248   1
 -21   4   3 52.7055 1.43875  -2
  20   4   3 52.7055 1.43875   1
 -22   4   3 67.9304 1.09334  -2
  21   4   3 67.9304 1.09334   1
 -23   4   3 375.585 7.20583  -2
  22   4   3 375.585 7.20583   1
  22   4   3 395.082 18.6214   1
 -24   4   3 44.1528 0.96346  -2
  23   4   3 44.1528 0.96346   1
 -25   4   3 210.223 5.69507  -2
  24   4   3 210.223 5.69507   1
  23   5   3 13.1644 0.88592  -2
 -24   5   3 13.1644 0.88592   1
  22   5   3 2.13623 0.36160  -2
 -23   5   3 2.13623 0.36160   1
  21   5   3 35.3377 1.19636  -2
 -22   5   3 35.3377 1.19636   1
  20   5   3 25.1063 0.64489  -2
 -21   5   3 25.1063 0.64489   1
  19   5   3 66.0001 1.38983  -2
 -20   5   3 66.0001 1.38983   1
 -20   5   3 -0.5117 0.78077   2
  18   5   3 1.63802 0.37462  -2
 -19   5   3 1.63802 0.37462   1
  17   5   3 185.648 2.77843  -2
 -18   5   3 185.648 2.77843   1
  16   5   3 1.54746 0.34198  -2
 -17   5   3 1.54746 0.34198   1
  15   5   3 16.7350 0.63252  -2
 -16   5   3 16.7350 0.63252   1
  14   5   3 145.249 2.04500  -2
 -15   5   3 145.249 2.04500   1
  13   5   3 204.326 2.80845  -2
 -14   5   3 204.326 2.80845   1
  12   5   3 65.0675 1.30556  -2
 -13   5   3 65.0675 1.30556   1
  11   5   3 20.7500 0.54478  -2
 -12   5   3 20.7500 0.54478   1
  10   5   3 5.55516 0.38218  -2
 -11   5   3 5.55516 0.38218   1
   9   5   3 123.018 1.93792  -2
 -10   5   3 123.018 1.93792   1
   8   5   3 51.8209 1.04185  -2
  -9   5   3 51.8209 1.04185   1
   7   5   3 0.06711 0.24811  -2
  -8   5   3 0.06711 0.24811   1
   6   5   3 133.610 2.49001  -2
  -7   5   3 133.610 2.49001   1
   5   5   3 284.698 4.30126  -2
  -6   5   3 284.698 4.30126   1
   4   5   3 20.8046 0.67835  -2
  -5   5   3 20.8046 0.67835   1
   3   5   3 1573.60 28.3216  -2
  -4   5   3 1573.60 28.3216   1
   2   5   3 1307.79 17.5095  -2
  -3   5   3 1307.79 17.5095   1
   1   5   3 124.061 1.90304  -2
  -2   5   3 124.061 1.90304   1
   0   5   3 32.5135 0.66942  -2
  -1   5   3 32.5135 0.66942   1
  -1   5   3 92.3349 1.48904  -2
   0   5   3 92.3349 1.48904   1
  -2   5   3 141.194 2.19973  -2
   1   5   3 141.194 2.19973   1
  -3   5   3 620.725 8.68156  -2
   2   5   3 620.725 8.68156   1
  -4   5   3 732.057 10.4684  -2
   3   5   3 732.057 10.4684   1
  -5   5   3 236.142 3.36030  -2
   4   5   3 236.142 3.36030   1
  -6   5   3 230.766 3.41879  -2
   5   5   3 230.766 3.41879   1
  -7   5   3 230.829 3.79568  -2
   6   5   3 230.829 3.79568   1
  -8   5   3 1.41578 0.21036  -2
   7   5   3 1.41578 0.21036   1
  -9   5   3 90.7988 1.53319  -2
   8   5   3 90.7988 1.53319   1
 -10   5   3 22.8071 0.57848  -2
   9   5   3 22.8071 0.57848   1
 -11   5   3 55.7866 1.16826  -2
  10   5   3 55.7866 1.16826   1
 -12   5   3 6.51662 0.32597  -2
  11   5   3 6.51662 0.32597   1
 -13   5   3 578.601 8.22493  -2
  12   5   3 578.601 8.22493   1
 -14   5   3 24.3739 0.54183  -2
  13   5   3 24.3739 0.54183   1
 -15   5   3 1384.84 15.8463  -2
  14   5   3 1384.84 15.8463   1
 -16   5   3 22.8240 0.61687  -2
  15   5   3 22.8240 0.61687   1
 -17   5   3 0.08425 0.19241  -2
  16   5   3 0.08425 0.19241   1
 -18   5   3 48.7420 0.76581  -2
  17   5   3 48.7420 0.76581   1
 -19   5   3 0.91592 0.20118  -2
  18   5   3 0.91592 0.20118   1
 -20   5   3 7.73529 0.32055  -2
  19   5   3 7.73529 0.32055   1
  19   5   3 8.77875 1.08600   1
 -21   5   3 42.7114 0.72321  -2
  20   5   3 42.7114 0.72321   1
 -22   5   3 10.8807 0.46848  -2
  21   5   3 10.8807 0.46848   1
 -23   5   3 25.4201 0.78003  -2
  22   5   3 25.4201 0.78003   1
 -24   5   3 48.2701 1.75317  -2
  23   5   3 48.2701 1.75317   1
  22   6   3 7.13331 0.51489  -2
 -23   6   3 7.13331 0.51489   1
  21   6   3 3.05361 0.37472  -2
 -22   6   3 3.05361 0.37472   1
  20   6   3 66.0749 2.00254  -2
 -21   6   3 66.0749 2.00254   1
  19   6   3 4.77709 0.36973  -2
 -20   6   3 4.77709 0.36973   1
 -20   6   3 1.16288 0.78292   2
  18   6   3 3.73176 0.36747  -2
 -19   6   3 3.73176 0.36747   1
 -19   6   3 0.15741 0.66604   2
  17   6   3 90.3210 2.06153  -2
 -18   6   3 90.3210 2.06153   1
  16   6   3 141.175 2.34502  -2
 -17   6   3 141.175 2.34502   1
  15   6   3 7.65471 0.36679  -2
 -16   6   3 7.65471 0.36679   1
  14   6   3 2.78915 0.34879  -2
 -15   6   3 2.78915 0.34879   1
  13   6   3 15.0054 0.65845  -2
 -14   6   3 15.0054 0.65845   1
  12   6   3 246.133 3.43918  -2
 -13   6   3 246.133 3.43918   1
  11   6   3 357.304 4.41040  -2
 -12   6   3 357.304 4.41040   1
  10   6   3 17.6130 0.49033  -2
 -11   6   3 17.6130 0.49033   1
   9   6   3 134.017 2.17837  -2
 -10   6   3 134.017 2.17837   1
   8   6   3 50.8705 1.09697  -2
  -9   6   3 50.8705 1.09697   1
   7   6   3 9.46772 0.45692  -2
  -8   6   3 9.46772 0.45692   1
   6   6   3 501.201 7.12991  -2
  -7   6   3 501.201 7.12991   1
   5   6   3 373.633 5.08695  -2
  -6   6   3 373.633 5.08695   1
   4   6   3 285.700 4.17791  -2
  -5   6   3 285.700 4.17791   1
   3   6   3 1012.70 13.2383  -2
  -4   6   3 1012.70 13.2383   1
   2   6   3 476.571 6.36192  -2
  -3   6   3 476.571 6.36192   1
   1   6   3 782.016 9.25836  -2
  -2   6   3 782.016 9.25836   1
   0   6   3 66.8171 1.08916  -2
  -1   6   3 66.8171 1.08916   1
  -1   6   3 213.392 2.86790  -2
   0   6   3 213.392 2.86790   1
  -2   6   3 247.813 3.46517  -2
   1   6   3 247.813 3.46517   1
  -3   6   3 100.747 1.59418  -2
   2   6   3 100.747 1.59418   1
  -4   6   3 489.493 6.73032  -2
   3   6   3 489.493 6.73032   1
  -5   6   3 735.904 9.50877  -2
   4   6   3 735.904 9.50877   1
  -6   6   3 231.321 3.55146  -2
   5   6   3 231.321 3.55146   1
  -7   6   3 286.313 4.33787  -2
   6   6   3 286.313 4.33787   1
  -8   6   3 38.3962 0.87565  -2
   7   6   3 38.3962 0.87565   1
  -9   6   3 436.245 6.10245  -2
   8   6   3 436.245 6.10245   1
 -10   6   3 175.286 2.79416  -2
   9   6   3 175.286 2.79416   1
 -11   6   3 43.1540 0.82611  -2
  10   6   3 43.1540 0.82611   1
 -12   6   3 39.2890 0.71595  -2
  11   6   3 39.2890 0.71595   1
 -13   6   3 201.630 2.71085  -2
  12   6   3 201.630 2.71085   1
 -14   6   3 183.076 2.64321  -2
  13   6   3 183.076 2.64321   1
 -15   6   3 37.6655 0.72619  -2
  14   6   3 37.6655 0.72619   1
 -16   6   3 92.5990 1.24254  -2
  15   6   3 92.5990 1.24254   1
 -17   6   3 16.4394 0.37162  -2
  16   6   3 16.4394 0.37162   1
 -18   6   3 61.3058 1.36840  -2
  17   6   3 61.3058 1.36840   1
 -19   6   3 46.0409 0.83249  -2
  18   6   3 46.0409 0.83249   1
  18   6   3 41.7703 2.94413   1
  19   6   3 63.5597 4.18244   1
 -20   6   3 63.7632 1.09991  -2
  19   6   3 63.7632 1.09991   1
 -21   6   3 23.7623 0.52902  -2
  20   6   3 23.7623 0.52902   1
 -22   6   3 3.02305 0.23565  -2
  21   6   3 3.02305 0.23565   1
 -23   6   3 14.0502 0.66201  -2
  22   6   3 14.0502 0.66201   1
  20   7   3 30.6946 1.20800  -2
 -21   7   3 30.6946 1.20800   1
 -20   7   3 -0.0822 0.63753   2
  19   7   3 1.97537 0.30942  -2
 -20   7   3 1.97537 0.30942   1
 -19   7   3 1.23357 0.66972   2
  18   7   3 20.2959 0.94919  -2
 -19   7   3 20.2959 0.94919   1
  17   7   3 58.6826 1.42939  -2
 -18   7   3 58.6826 1.42939   1
  16   7   3 144.524 2.88603  -2
 -17   7   3 144.524 2.88603   1
  15   7   3 94.9934 2.13476  -2
 -16   7   3 94.9934 2.13476   1
  14   7   3 45.9609 1.02744  -2
 -15   7   3 45.9609 1.02744   1
  13   7   3 183.721 2.84762  -2
 -14   7   3 183.721 2.84762   1
  12   7   3 126.167 1.98572  -2
 -13   7   3 126.167 1.98572   1
  11   7   3 38.4699 1.59412  -2
 -12   7   3 38.4699 1.59412   1
  10   7   3 261.518 4.83704  -2
 -11   7   3 261.518 4.83704   1
   9   7   3 248.651 3.29377  -2
 -10   7   3 248.651 3.29377   1
   8   7   3 119.633 1.55286  -2
  -9   7   3 119.633 1.55286   1
   7   7   3 83.3742 1.25483  -2
  -8   7   3 83.3742 1.25483   1
   6   7   3 223.721 3.52933  -2
  -7   7   3 223.721 3.52933   1
   5   7   3 1457.38 17.3346  -2
  -6   7   3 1457.38 17.3346   1
   4   7   3 558.164 7.02809  -2
  -5   7   3 558.164 7.02809   1
   3   7   3 763.484 8.91110  -2
  -4   7   3 763.484 8.91110   1
   2   7   3 188.461 3.36254  -2
  -3   7   3 188.461 3.36254   1
   1   7   3 76.8353 1.68359  -2
  -2   7   3 76.8353 1.68359   1
   0   7   3 96.2523 1.67656  -2
  -1   7   3 96.2523 1.67656   1
  -1   7   3 552.984 8.30677  -2
   0   7   3 552.984 8.30677   1
  -2   7   3 200.435 3.34237  -2
   1   7   3 200.435 3.34237   1
  -3   7   3 816.110 12.2114  -2
   2   7   3 816.110 12.2114   1
  -4   7   3 100.422 1.50026  -2
   3   7   3 100.422 1.50026   1
  -5   7   3 246.464 3.30929  -2
   4   7   3 246.464 3.30929   1
  -6   7   3 300.227 4.13286  -2
   5   7   3 300.227 4.13286   1
  -7   7   3 243.842 3.77829  -2
   6   7   3 243.842 3.77829   1
  -8   7   3 123.699 1.62035  -2
   7   7   3 123.699 1.62035   1
  -9   7   3 58.0597 0.84768  -2
   8   7   3 58.0597 0.84768   1
 -10   7   3 650.465 8.16690  -2
   9   7   3 650.465 8.16690   1
 -11   7   3 78.4909 1.61808  -2
  10   7   3 78.4909 1.61808   1
 -12   7   3 20.5543 0.93354  -2
  11   7   3 20.5543 0.93354   1
 -13   7   3 31.5195 0.58118  -2
  12   7   3 31.5195 0.58118   1
 -14   7   3 36.4525 0.63434  -2
  13   7   3 36.4525 0.63434   1
 -15   7   3 52.9899 0.83758  -2
  14   7   3 52.9899 0.83758   1
 -16   7   3 135.055 2.46714  -2
  15   7   3 135.055 2.46714   1
 -17   7   3 40.9976 0.80273  -2
  16   7   3 40.9976 0.80273   1
 -18   7   3 76.6587 1.28952  -2
  17   7   3 76.6587 1.28952   1
 -19   7   3 101.125 2.16117  -2
  18   7   3 101.125 2.16117   1
  18   7   3 96.6367 6.10553   1
 -20   7   3 8.04123 0.86158  -2
  19   7   3 8.04123 0.86158   1
 -21   7   3 18.0031 0.66299  -2
  20   7   3 18.0031 0.66299   1
  19   8   3 2.14882 0.58414  -2
 -20   8   3 2.14882 0.58414   1
  18   8   3 29.3043 0.86176  -2
 -19   8   3 29.3043 0.86176   1
 -19   8   3 -0.0220 0.52333   2
  17   8   3 18.8930 0.77996  -2
 -18   8   3 18.8930 0.77996   1
  16   8   3 2.71680 0.51424  -2
 -17   8   3 2.71680 0.51424   1
  15   8   3 0.44650 0.29452  -2
 -16   8   3 0.44650 0.29452   1
  14   8   3 7.03336 0.40830  -2
 -15   8   3 7.03336 0.40830   1
  13   8   3 30.7526 0.98469  -2
 -14   8   3 30.7526 0.98469   1
  12   8   3 0.01201 0.36442  -2
 -13   8   3 0.01201 0.36442   1
  11   8   3 2.49768 0.32026  -2
 -12   8   3 2.49768 0.32026   1
  10   8   3 20.1720 0.60701  -2
 -11   8   3 20.1720 0.60701   1
   9   8   3 45.8971 0.91941  -2
 -10   8   3 45.8971 0.91941   1
   8   8   3 9.39338 0.34326  -2
  -9   8   3 9.39338 0.34326   1
   7   8   3 170.842 5.21482  -2
  -8   8   3 170.842 5.21482   1
   6   8   3 331.723 5.38521  -2
  -7   8   3 331.723 5.38521   1
   5   8   3 123.605 2.37770  -2
  -6   8   3 123.605 2.37770   1
   4   8   3 132.897 2.03194  -2
  -5   8   3 132.897 2.03194   1
   3   8   3 78.7941 1.08607  -2
  -4   8   3 78.7941 1.08607   1
   2   8   3 35.5695 0.57723  -2
  -3   8   3 35.5695 0.57723   1
   1   8   3 278.284 3.21073  -2
  -2   8   3 278.284 3.21073   1
   0   8   3 16.5505 0.36479  -2
  -1   8   3 16.5505 0.36479   1
  -1   8   3 34.7504 0.54514  -2
   0   8   3 34.7504 0.54514   1
  -2   8   3 34.4667 0.55114  -2
   1   8   3 34.4667 0.55114   1
  -3   8   3 5.90978 0.23072  -2
   2   8   3 5.90978 0.23072   1
  -4   8   3 71.4703 0.95369  -2
   3   8   3 71.4703 0.95369   1
  -5   8   3 92.1935 1.25771  -2
   4   8   3 92.1935 1.25771   1
  -6   8   3 35.7626 0.80798  -2
   5   8   3 35.7626 0.80798   1
  -7   8   3 29.2562 0.67674  -2
   6   8   3 29.2562 0.67674   1
  -8   8   3 51.2931 1.55562  -2
   7   8   3 51.2931 1.55562   1
  -9   8   3 0.97641 0.22774  -2
   8   8   3 0.97641 0.22774   1
 -10   8   3 22.3703 0.46479  -2
   9   8   3 22.3703 0.46479   1
 -11   8   3 234.494 2.85309  -2
  10   8   3 234.494 2.85309   1
 -12   8   3 24.3672 0.47714  -2
  11   8   3 24.3672 0.47714   1
 -13   8   3 8.34391 0.37397  -2
  12   8   3 8.34391 0.37397   1
 -14   8   3 29.6718 0.64964  -2
  13   8   3 29.6718 0.64964   1
 -15   8   3 34.3826 0.65367  -2
  14   8   3 34.3826 0.65367   1
 -16   8   3 1.54993 0.26687  -2
  15   8   3 1.54993 0.26687   1
 -17   8   3 35.5774 0.93317  -2
  16   8   3 35.5774 0.93317   1
  17   8   3 6.01924 0.77216   1
 -18   8   3 8.13016 0.55314  -2
  17   8   3 8.13016 0.55314   1
 -19   8   3 96.9613 2.36855  -2
  18   8   3 96.9613 2.36855   1
  18   8   3 82.2287 5.21078   1
 -20   8   3 3.24203 0.46102  -2
  19   8   3 3.24203 0.46102   1
  15   9   3 91.7462 3.39911  -2
 -16   9   3 91.7462 3.39911   1
  14   9   3 18.4097 0.76156  -2
 -15   9   3 18.4097 0.76156   1
 -15   9   3 15.7198 1.49390   1
  13   9   3 34.8280 1.65599  -2
 -14   9   3 34.8280 1.65599   1
  12   9   3 185.135 3.40938  -2
 -13   9   3 185.135 3.40938   1
  11   9   3 30.9116 0.74438  -2
 -12   9   3 30.9116 0.74438   1
  10   9   3 295.273 5.23426  -2
 -11   9   3 295.273 5.23426   1
   9   9   3 93.5849 2.11417  -2
 -10   9   3 93.5849 2.11417   1
   8   9   3 69.3710 1.60310  -2
  -9   9   3 69.3710 1.60310   1
   7   9   3 240.249 3.71825  -2
  -8   9   3 240.249 3.71825   1
   6   9   3 5.91376 0.30973  -2
  -7   9   3 5.91376 0.30973   1
   5   9   3 447.518 5.97691  -2
  -6   9   3 447.518 5.97691   1
   4   9   3 492.254 6.44233  -2
  -5   9   3 492.254 6.44233   1
   3   9   3 44.5736 0.78519  -2
  -4   9   3 44.5736 0.78519   1
   2   9   3 424.531 5.38152  -2
  -3   9   3 424.531 5.38152   1
   1   9   3 23.3271 0.51263  -2
  -2   9   3 23.3271 0.51263   1
   0   9   3 136.636 2.00077  -2
  -1   9   3 136.636 2.00077   1
  -1   9   3 14.6618 0.37662  -2
   0   9   3 14.6618 0.37662   1
  -2   9   3 4.47417 0.24116  -2
   1   9   3 4.47417 0.24116   1
  -3   9   3 183.393 2.46746  -2
   2   9   3 183.393 2.46746   1
  -4   9   3 20.4195 0.45579  -2
   3   9   3 20.4195 0.45579   1
  -5   9   3 525.030 6.46254  -2
   4   9   3 525.030 6.46254   1
  -6   9   3 496.707 6.12550  -2
   5   9   3 496.707 6.12550   1
  -7   9   3 64.6796 0.98566  -2
   6   9   3 64.6796 0.98566   1
  -8   9   3 114.934 2.06314  -2
   7   9   3 114.934 2.06314   1
  -9   9   3 58.6920 1.23183  -2
   8   9   3 58.6920 1.23183   1
 -10   9   3 65.0090 1.17646  -2
   9   9   3 65.0090 1.17646   1
 -11   9   3 106.552 1.84234  -2
  10   9   3 106.552 1.84234   1
 -12   9   3 4.06969 0.28185  -2
  11   9   3 4.06969 0.28185   1
 -13   9   3 125.909 2.18422  -2
  12   9   3 125.909 2.18422   1
 -14   9   3 13.5663 0.55284  -2
  13   9   3 13.5663 0.55284   1
  14   9   3 8.51832 1.13071   2
 -15   9   3 4.58178 0.51694  -2
  14   9   3 4.58178 0.51694   1
 -16   9   3 177.952 3.82461  -2
  15   9   3 177.952 3.82461   1
 -17   9   3 89.0806 2.51183  -2
  16   9   3 89.0806 2.51183   1
  14  10   3 6.93514 0.61428  -2
 -15  10   3 6.93514 0.61428   1
 -14  10   3 13.5588 1.30793   1
  12  10   3 16.9393 0.86590  -2
 -13  10   3 16.9393 0.86590   1
  11  10   3 59.3671 1.67729  -2
 -12  10   3 59.3671 1.67729   1
  10  10   3 80.6751 2.04778  -2
 -11  10   3 80.6751 2.04778   1
   9  10   3 37.2209 1.16889  -2
 -10  10   3 37.2209 1.16889   1
   8  10   3 13.2911 0.47971  -2
  -9  10   3 13.2911 0.47971   1
   7  10   3 24.9521 0.71565  -2
  -8  10   3 24.9521 0.71565   1
  -8  10   3 -0.9935 1.05681   2
   6  10   3 25.4813 0.81190  -2
  -7  10   3 25.4813 0.81190   1
  -7  10   3 -0.0259 1.00209   2
   5  10   3 31.8583 0.71807  -2
  -6  10   3 31.8583 0.71807   1
   4  10   3 175.651 3.06375  -2
  -5  10   3 175.651 3.06375   1
   3  10   3 291.469 5.60635  -2
  -4  10   3 291.469 5.60635   1
   2  10   3 61.5394 1.23399  -2
  -3  10   3 61.5394 1.23399   1
   1  10   3 86.4209 1.65038  -2
  -2  10   3 86.4209 1.65038   1
   0  10   3 22.3151 0.64442  -2
  -1  10   3 22.3151 0.64442   1
  -1  10   3 154.720 2.87557  -2
   0  10   3 154.720 2.87557   1
  -2  10   3 9.64393 0.40939  -2
   1  10   3 9.64393 0.40939   1
  -3  10   3 24.7343 0.65127  -2
   2  10   3 24.7343 0.65127   1
  -4  10   3 47.4062 1.02951  -2
   3  10   3 47.4062 1.02951   1
  -5  10   3 50.9375 1.00354  -2
   4  10   3 50.9375 1.00354   1
  -6  10   3 3.01449 0.24262  -2
   5  10   3 3.01449 0.24262   1
  -7  10   3 230.938 3.60932  -2
   6  10   3 230.938 3.60932   1
   6  10   3 203.842 13.2255   1
  -8  10   3 7.66733 0.39361  -2
   7  10   3 7.66733 0.39361   1
   7  10   3 11.3745 1.85706   1
  -9  10   3 3.25360 0.28777  -2
   8  10   3 3.25360 0.28777   1
 -10  10   3 90.2092 1.82917  -2
   9  10   3 90.2092 1.82917   1
 -11  10   3 16.8396 0.69732  -2
  10  10   3 16.8396 0.69732   1
 -12  10   3 93.4643 2.68106  -2
  11  10   3 93.4643 2.68106   1
 -13  10   3 9.66592 0.38836  -2
  12  10   3 9.66592 0.38836   1
 -14  10   3 3.13039 0.56106  -2
  13  10   3 3.13039 0.56106   1
  13  10   3 12.1477 1.17749   2
   9  11   3 1.15796 0.59776  -2
 -10  11   3 1.15796 0.59776   1
   8  11   3 12.4335 1.33194  -2
  -9  11   3 12.4335 1.33194   1
   7  11   3 53.2682 1.79376  -2
  -8  11   3 53.2682 1.79376   1
  -7  11   3 0.38621 0.77311   2
   6  11   3 149.393 4.58838  -2
  -7  11   3 149.393 4.58838   1
   5  11   3 15.2376 0.62829  -2
  -6  11   3 15.2376 0.62829   1
  -6  11   3 -0.6388 0.89989   2
   4  11   3 66.6232 1.74739  -2
  -5  11   3 66.6232 1.74739   1
  -5  11   3 0.94404 0.86626   2
   3  11   3 165.735 4.71715  -2
  -4  11   3 165.735 4.71715   1
  -4  11   3 0.31966 0.80884   2
   2  11   3 170.851 3.86532  -2
  -3  11   3 170.851 3.86532   1
   1  11   3 1.25374 0.26617  -2
  -2  11   3 1.25374 0.26617   1
   0  11   3 65.2518 1.48258  -2
  -1  11   3 65.2518 1.48258   1
  -1  11   3 4.56845 0.39002  -2
   0  11   3 4.56845 0.39002   1
  -2  11   3 0.77379 0.28101  -2
   1  11   3 0.77379 0.28101   1
  -3  11   3 173.395 3.81693  -2
   2  11   3 173.395 3.81693   1
  -4  11   3 100.668 2.60323  -2
   3  11   3 100.668 2.60323   1
   3  11   3 92.4611 6.35155   1
   4  11   3 127.803 8.43242   1
  -5  11   3 145.299 3.67853  -2
   4  11   3 145.299 3.67853   1
  -6  11   3 147.080 3.20161  -2
   5  11   3 147.080 3.20161   1
   5  11   3 130.553 8.70380   1
  -7  11   3 32.5140 0.93302  -2
   6  11   3 32.5140 0.93302   1
   6  11   3 23.8995 1.86536   1
  -8  11   3 36.1351 1.03874  -2
   7  11   3 36.1351 1.03874   1
  -9  11   3 1.03106 0.26855  -2
   8  11   3 1.03106 0.26855   1
 -10  11   3 2.90053 0.28382  -2
   9  11   3 2.90053 0.28382   1
 -26   0   4 0.14480 0.13274   2
 -26   0   4 0.63611 0.21965   1
  24   0   4 4.11365 0.65401  -2
 -25   0   4 4.11365 0.65401   1
 -25   0   4 0.35307 0.16752   2
 -24   0   4 6.08156 0.55606   1
 -24   0   4 0.49329 0.20609   2
 -23   0   4 0.54575 0.18566   2
 -23   0   4 6.86137 0.44506   1
  22   0   4 1.72643 2.33982  -2
 -23   0   4 1.72643 2.33982   1
 -22   0   4 5.43055 0.63120   2
 -22   0   4 76.3789 2.14156   1
 -21   0   4 208.590 4.10301   1
 -21   0   4 20.3934 0.70308   2
  20   0   4 229.621 8.01685  -2
 -21   0   4 229.621 8.01685   1
  19   0   4 439.224 14.7640  -2
 -20   0   4 439.224 14.7640   1
 -20   0   4 38.3426 0.96813   2
 -20   0   4 401.148 8.67828   1
 -19   0   4 27.1074 0.99897   1
 -19   0   4 3.42133 0.31016   2
 -18   0   4 640.815 17.4423   1
 -18   0   4 61.9166 1.64863   2
  17   0   4 670.136 24.8270  -2
 -18   0   4 670.136 24.8270   1
  16   0   4 131.771 3.71596  -2
 -17   0   4 131.771 3.71596   1
 -17   0   4 134.573 4.16804   1
 -17   0   4 12.7527 0.46786   2
 -16   0   4 56.4324 1.41143   2
 -16   0   4 546.544 15.1032   1
  15   0   4 664.002 31.2453  -2
 -16   0   4 664.002 31.2453   1
 -15   0   4 131.362 2.74251   2
  14   0   4 1355.30 48.2264  -2
 -15   0   4 1355.30 48.2264   1
 -15   0   4 1279.47 42.2315   1
 -14   0   4 117.930 3.69818   1
 -14   0   4 11.8371 0.64404   2
  13   0   4 207.362 7.59120  -2
 -14   0   4 207.362 7.59120   1
 -13   0   4 569.526 20.7209   1
 -13   0   4 51.7173 1.86931   2
  12   0   4 662.328 30.9685  -2
 -13   0   4 662.328 30.9685   1
 -12   0   4 3.74482 0.60665   2
 -12   0   4 23.2101 1.61606   1
 -11   0   4 5.19560 1.04200   2
 -11   0   4 54.5493 2.05004   1
 -10   0   4 13.6480 0.63885   2
 -10   0   4 176.931 7.03183   1
  -9   0   4 46.7871 1.74179   2
   8   0   4 605.462 27.3768  -2
  -9   0   4 605.462 27.3768   1
  -9   0   4 512.090 21.3793   1
  -8   0   4 25.2778 0.85439   2
  -8   0   4 316.271 14.6706   1
   7   0   4 416.042 18.9682  -2
  -8   0   4 416.042 18.9682   1
  -7   0   4 114.023 2.82109   2
   6   0   4 1640.08 72.7147  -2
  -7   0   4 1640.08 72.7147   1
  -7   0   4 1366.63 41.5075   1
  -6   0   4 16.3686 0.73392   2
  -6   0   4 199.168 7.61993   1
  -5   0   4 201.557 7.49946   1
  -5   0   4 16.9735 1.11341   2
  -4   0   4 132.293 4.63908   1
  -4   0   4 9.98724 0.79699   2
   3   0   4 150.958 7.04861  -2
  -4   0   4 150.958 7.04861   1
  -3   0   4 1691.74 35.9794   1
  -3   0   4 130.312 3.70992   2
  -2   0   4 749.119 16.4438   1
  -2   0   4 67.1171 2.84496   2
  -1   0   4 158.905 4.32761   2
  -1   0   4 1754.13 48.6946   1
   0   0   4 161.845 5.11684   1
   0   0   4 14.9059 0.92460   2
   1   0   4 116.560 4.29243   1
   1   0   4 10.5254 0.75486   2
   2   0   4 16.4384 0.65848   2
   2   0   4 182.061 5.77108   1
   3   0   4 1.39745 0.71914   2
   3   0   4 7.97194 0.74396   1
   4   0   4 220.618 7.15665   2
   4   0   4 2597.76 69.3068   1
   5   0   4 53.9843 1.70230   1
   5   0   4 5.87926 1.59418   2
   6   0   4 130.549 4.49175   1
   6   0   4 11.0579 2.07274   2
   7   0   4 739.707 13.4253   1
   7   0   4 65.6527 2.62793   2
   8   0   4 6.24369 2.46354   2
  -9   0   4 122.673 5.11954  -2
   8   0   4 122.673 5.11954   1
   8   0   4 81.1245 2.69466   1
   9   0   4 284.226 6.01377   1
 -10   0   4 335.501 12.0131  -2
   9   0   4 335.501 12.0131   1
   9   0   4 21.4843 3.77761   2
  10   0   4 280.761 6.33398   1
  10   0   4 19.2261 1.13521   2
 -11   0   4 320.036 14.7340  -2
  10   0   4 320.036 14.7340   1
  11   0   4 425.820 10.1644   1
 -12   0   4 515.725 23.4197  -2
  11   0   4 515.725 23.4197   1
  11   0   4 30.7493 1.68700   2
  12   0   4 148.499 3.94649   1
 -13   0   4 234.369 6.61554  -2
  12   0   4 234.369 6.61554   1
  12   0   4 10.8934 0.91696   2
  13   0   4 1040.69 22.3194   1
 -14   0   4 1116.42 35.6963  -2
  13   0   4 1116.42 35.6963   1
  13   0   4 77.4212 3.47447   2
  14   0   4 163.931 3.30720   1
 -15   0   4 306.206 11.1186  -2
  14   0   4 306.206 11.1186   1
  14   0   4 12.9908 0.94186   2
  15   0   4 494.880 10.5998   1
 -16   0   4 586.559 19.8575  -2
  15   0   4 586.559 19.8575   1
  15   0   4 37.7797 1.86617   2
  16   0   4 2.16126 0.23349   1
  16   0   4 1.97405 0.74141   2
 -17   0   4 9.66349 1.03387  -2
  16   0   4 9.66349 1.03387   1
  17   0   4 24.5710 0.97935   2
  17   0   4 314.354 6.79292   1
 -18   0   4 378.667 13.1255  -2
  17   0   4 378.667 13.1255   1
  18   0   4 8.97865 0.42146   1
 -19   0   4 12.9638 1.06613  -2
  18   0   4 12.9638 1.06613   1
  18   0   4 1.30546 0.31922   2
  19   0   4 97.5762 2.13451   1
 -20   0   4 144.685 4.36200  -2
  19   0   4 144.685 4.36200   1
  19   0   4 7.21322 0.46472   2
  20   0   4 1.07657 0.30350   2
 -21   0   4 40.9863 2.20415  -2
  20   0   4 40.9863 2.20415   1
  20   0   4 17.4979 0.72158   1
 -22   0   4 197.457 9.45695  -2
  21   0   4 197.457 9.45695   1
  21   0   4 183.291 4.78129   1
  21   0   4 12.6468 0.62382   2
 -23   0   4 4.73143 1.93161  -2
  22   0   4 4.73143 1.93161   1
  22   0   4 8.71407 0.38562   1
  22   0   4 0.59106 0.28159   2
  23   0   4 81.9326 2.08905   1
  23   0   4 4.50465 1.05929   2
  24   0   4 37.2618 1.17657   1
 -25   0   4 37.3244 2.08233  -2
  24   0   4 37.3244 2.08233   1
 -26   1   4 0.00580 0.10933   2
 -26   1   4 1.73355 0.22450   1
 -25   1   4 5.82920 0.22782   2
 -25   1   4 60.1239 3.24775   1
  24   1   4 70.3653 2.54860  -2
 -25   1   4 70.3653 2.54860   1
 -24   1   4 1.45297 0.15267   2
 -24   1   4 14.4293 0.81394   1
  22   1   4 19.4208 1.18478  -2
 -23   1   4 19.4208 1.18478   1
 -23   1   4 16.8190 0.49665   1
 -23   1   4 1.64946 0.17489   2
 -22   1   4 0.03218 0.13103   2
 -22   1   4 1.67459 0.20297   1
 -21   1   4 45.2529 0.88273   1
 -21   1   4 4.24880 0.23647   2
 -20   1   4 13.1365 0.42458   1
  19   1   4 22.1330 1.13523  -2
 -20   1   4 22.1330 1.13523   1
 -20   1   4 1.60873 0.14434   2
 -19   1   4 0.38174 0.12334   2
 -19   1   4 5.31417 0.32081   1
  18   1   4 9.58693 1.55375  -2
 -19   1   4 9.58693 1.55375   1
 -18   1   4 1.54007 0.16799   2
  17   1   4 18.1313 1.22850  -2
 -18   1   4 18.1313 1.22850   1
 -18   1   4 14.4752 0.51043   1
 -17   1   4 139.769 2.79895   1
 -17   1   4 12.9972 0.31983   2
  16   1   4 146.240 3.03658  -2
 -17   1   4 146.240 3.03658   1
 -16   1   4 196.016 4.56223   1
 -16   1   4 18.8038 0.51020   2
  15   1   4 205.406 6.06004  -2
 -16   1   4 205.406 6.06004   1
 -15   1   4 3.40744 0.20141   2
  14   1   4 42.7716 2.19924  -2
 -15   1   4 42.7716 2.19924   1
 -15   1   4 30.5626 1.08722   1
  13   1   4 68.1254 3.52807  -2
 -14   1   4 68.1254 3.52807   1
 -14   1   4 70.3733 1.66199   1
 -14   1   4 6.01992 0.34188   2
 -13   1   4 -0.0481 0.31690   2
 -13   1   4 3.15120 0.30156   1
  12   1   4 8.13867 1.22377  -2
 -13   1   4 8.13867 1.22377   1
 -12   1   4 0.51774 0.21877   1
 -12   1   4 -0.7978 0.21753   2
  11   1   4 8.42099 0.97774  -2
 -12   1   4 8.42099 0.97774   1
 -11   1   4 0.44858 0.24231   2
  10   1   4 39.8507 3.23371  -2
 -11   1   4 39.8507 3.23371   1
 -11   1   4 4.40867 0.34536   1
 -10   1   4 57.9053 1.30269   2
 -10   1   4 684.309 20.6363   1
   9   1   4 729.067 32.7940  -2
 -10   1   4 729.067 32.7940   1
  -9   1   4 36.5176 1.08758   2
  -9   1   4 418.324 12.9785   1
   8   1   4 472.666 15.7129  -2
  -9   1   4 472.666 15.7129   1
  -8   1   4 7.90400 0.37610   2
  -8   1   4 80.3441 3.72132   1
   7   1   4 154.353 3.67473  -2
  -8   1   4 154.353 3.67473   1
  -7   1   4 5.31635 0.37862   2
   6   1   4 79.7607 3.04925  -2
  -7   1   4 79.7607 3.04925   1
  -7   1   4 72.8364 2.18062   1
  -6   1   4 71.9974 1.55433   2
  -6   1   4 822.953 18.3526   1
   5   1   4 947.017 42.2732  -2
  -6   1   4 947.017 42.2732   1
  -5   1   4 0.29159 0.44912   2
  -5   1   4 6.18474 0.78417   1
  -4   1   4 978.934 16.7411   1
  -4   1   4 85.8831 2.12364   2
  -3   1   4 19.0237 0.83269   1
  -3   1   4 1.65248 0.27667   2
  -2   1   4 207.942 4.43073   1
  -2   1   4 20.7300 0.66340   2
   1   1   4 342.364 15.4609  -2
  -2   1   4 342.364 15.4609   1
  -1   1   4 75.3193 1.96275   2
  -1   1   4 861.764 14.4614   1
   0   1   4 1004.59 44.5262  -2
  -1   1   4 1004.59 44.5262   1
   0   1   4 12.8540 0.58383   2
   0   1   4 146.016 3.46075   1
  -1   1   4 210.488 9.57146  -2
   0   1   4 210.488 9.57146   1
   1   1   4 811.334 12.1596   1
   1   1   4 69.2998 1.71803   2
   2   1   4 352.191 6.33858   1
   2   1   4 32.0102 0.96093   2
  -3   1   4 396.100 21.3207  -2
   2   1   4 396.100 21.3207   1
   3   1   4 17.3553 0.58066   2
   3   1   4 194.523 4.24180   1
   4   1   4 5.53833 0.42589   2
   4   1   4 49.8406 1.14097   1
   5   1   4 16.2128 0.72248   1
   5   1   4 2.61400 0.91010   2
   6   1   4 1.90370 0.44341   2
   6   1   4 14.7550 0.50415   1
   7   1   4 613.962 10.4649   1
  -8   1   4 563.140 26.7114  -2
   7   1   4 563.140 26.7114   1
   7   1   4 45.1997 4.63213   2
   8   1   4 258.360 3.88606   1
  -9   1   4 337.467 11.0134  -2
   8   1   4 337.467 11.0134   1
   8   1   4 22.7006 1.14504   2
   9   1   4 56.5701 1.15661   1
 -10   1   4 127.498 3.83763  -2
   9   1   4 127.498 3.83763   1
   9   1   4 4.46122 0.51841   2
  10   1   4 32.4955 0.97408   2
  10   1   4 422.419 6.84388   1
 -11   1   4 468.008 18.1430  -2
  10   1   4 468.008 18.1430   1
 -12   1   4 149.776 3.93893  -2
  11   1   4 149.776 3.93893   1
  11   1   4 130.450 2.19913   1
  11   1   4 9.18605 0.47675   2
 -13   1   4 94.4467 2.33806  -2
  12   1   4 94.4467 2.33806   1
  12   1   4 5.54025 0.37553   2
  12   1   4 78.4112 2.02794   1
  13   1   4 0.09621 0.22893   1
 -14   1   4 8.43768 0.69641  -2
  13   1   4 8.43768 0.69641   1
  13   1   4 0.04966 0.19181   2
  14   1   4 58.2792 0.94433   1
  14   1   4 3.54757 0.39900   2
 -15   1   4 69.1221 3.56890  -2
  14   1   4 69.1221 3.56890   1
  15   1   4 4.43279 0.44344   2
  15   1   4 50.2856 0.86610   1
 -16   1   4 70.4937 2.00277  -2
  15   1   4 70.4937 2.00277   1
  16   1   4 9.72502 0.28149   1
  16   1   4 0.83107 0.21342   2
 -17   1   4 18.6419 0.85111  -2
  16   1   4 18.6419 0.85111   1
  17   1   4 26.1395 0.51901   1
  17   1   4 1.28571 0.24253   2
 -18   1   4 29.2978 1.48054  -2
  17   1   4 29.2978 1.48054   1
  18   1   4 7.35855 0.25850   1
  18   1   4 0.34056 0.18813   2
 -19   1   4 7.31544 0.68770  -2
  18   1   4 7.31544 0.68770   1
  19   1   4 102.810 1.50231   1
  19   1   4 5.93874 0.31070   2
 -20   1   4 109.291 2.43029  -2
  19   1   4 109.291 2.43029   1
  20   1   4 18.3488 0.46331   1
  20   1   4 0.94218 0.20751   2
 -21   1   4 23.8042 1.40550  -2
  20   1   4 23.8042 1.40550   1
  21   1   4 0.66917 0.17971   2
 -22   1   4 9.78154 1.03175  -2
  21   1   4 9.78154 1.03175   1
  21   1   4 10.7831 0.35263   1
  22   1   4 1.11196 0.16375   1
  22   1   4 -0.2175 0.17890   2
 -23   1   4 -0.7192 0.80219  -2
  22   1   4 -0.7192 0.80219   1
 -24   1   4 36.1678 2.69065  -2
  23   1   4 36.1678 2.69065   1
  23   1   4 30.8526 0.83080   1
  23   1   4 3.13238 0.97976   2
  24   1   4 5.24667 0.18816   1
  24   1   4 0.23171 0.30735   2
  24   2   4 16.5492 0.76267  -2
 -25   2   4 16.5492 0.76267   1
 -25   2   4 1.53320 0.12681   2
 -24   2   4 1.46592 0.16776   2
 -24   2   4 14.2619 0.72975   1
 -23   2   4 2.91057 0.22324   2
 -23   2   4 31.5871 0.81209   1
  22   2   4 36.9995 1.66571  -2
 -23   2   4 36.9995 1.66571   1
 -22   2   4 6.23246 0.33368   1
 -22   2   4 0.79751 0.14730   2
  21   2   4 15.9823 0.89453  -2
 -22   2   4 15.9823 0.89453   1
 -21   2   4 0.21806 0.12393   2
 -21   2   4 0.64608 0.24856   1
 -20   2   4 11.1312 0.33618   2
 -20   2   4 113.173 1.87326   1
  19   2   4 113.469 2.99361  -2
 -20   2   4 113.469 2.99361   1
 -19   2   4 29.2987 0.77653   1
 -19   2   4 3.08596 0.20343   2
  18   2   4 50.9703 1.46555  -2
 -19   2   4 50.9703 1.46555   1
 -18   2   4 15.0369 0.41519   2
 -18   2   4 158.791 2.70384   1
  17   2   4 163.316 6.26149  -2
 -18   2   4 163.316 6.26149   1
 -17   2   4 7.09049 0.24255   2
 -17   2   4 81.0978 1.82422   1
  16   2   4 89.5120 3.43015  -2
 -17   2   4 89.5120 3.43015   1
 -16   2   4 8.08942 0.28643   2
  15   2   4 84.0387 2.50603  -2
 -16   2   4 84.0387 2.50603   1
 -16   2   4 84.1768 2.01449   1
 -15   2   4 21.7098 0.52901   2
 -15   2   4 232.526 4.72443   1
  14   2   4 253.662 16.6631  -2
 -15   2   4 253.662 16.6631   1
 -14   2   4 133.507 2.51785   1
 -14   2   4 13.3817 0.57783   2
  13   2   4 136.025 10.0754  -2
 -14   2   4 136.025 10.0754   1
 -13   2   4 561.560 10.0611   1
 -13   2   4 44.6611 1.24824   2
  12   2   4 590.571 21.9816  -2
 -13   2   4 590.571 21.9816   1
 -12   2   4 735.512 12.4722   1
 -12   2   4 62.3113 1.23654   2
  11   2   4 835.313 30.5348  -2
 -12   2   4 835.313 30.5348   1
 -11   2   4 3.93598 0.30885   2
  10   2   4 57.2069 1.99007  -2
 -11   2   4 57.2069 1.99007   1
 -11   2   4 46.0985 1.26153   1
 -10   2   4 281.823 6.75651   1
 -10   2   4 24.5994 0.91893   2
   9   2   4 334.065 16.1943  -2
 -10   2   4 334.065 16.1943   1
  -9   2   4 174.935 5.21387   1
  -9   2   4 14.6078 0.57344   2
   8   2   4 196.725 12.9113  -2
  -9   2   4 196.725 12.9113   1
  -8   2   4 623.098 11.9580   1
   7   2   4 661.576 39.2456  -2
  -8   2   4 661.576 39.2456   1
  -8   2   4 50.8494 1.25998   2
  -7   2   4 206.909 4.17784   1
  -7   2   4 16.6983 0.60095   2
   6   2   4 249.008 7.62017  -2
  -7   2   4 249.008 7.62017   1
   5   2   4 1172.14 41.5797  -2
  -6   2   4 1172.14 41.5797   1
  -6   2   4 89.6220 1.98662   2
  -6   2   4 1060.63 18.0397   1
  -5   2   4 150.533 3.56144   1
  -5   2   4 12.5609 0.50005   2
   4   2   4 168.359 8.11865  -2
  -5   2   4 168.359 8.11865   1
  -4   2   4 2.16200 0.24806   1
  -4   2   4 0.13340 0.20090   2
   3   2   4 2.25849 0.82584  -2
  -4   2   4 2.25849 0.82584   1
  -3   2   4 66.1253 1.63947   2
  -3   2   4 677.795 17.0678   1
  -2   2   4 33.2968 1.05754   2
  -2   2   4 336.485 8.15156   1
  -1   2   4 181.161 3.97049   1
  -1   2   4 16.3713 0.82502   2
   0   2   4 13.1214 0.69843   1
   0   2   4 0.79215 0.43552   2
  -1   2   4 29.7928 1.85646  -2
   0   2   4 29.7928 1.85646   1
   1   2   4 -0.0519 0.25390   2
   1   2   4 1.12200 0.26299   1
  -2   2   4 28.2306 3.02541  -2
   1   2   4 28.2306 3.02541   1
   2   2   4 2.78438 0.28266   2
   2   2   4 30.2826 1.15869   1
   3   2   4 0.19703 0.18238   2
   3   2   4 3.39903 0.29593   1
   4   2   4 0.59162 0.16271   1
   4   2   4 0.00645 0.20896   2
  -5   2   4 18.7767 1.54019  -2
   4   2   4 18.7767 1.54019   1
   5   2   4 47.1495 1.02403   2
   5   2   4 542.941 8.60552   1
  -6   2   4 855.721 37.5405  -2
   5   2   4 855.721 37.5405   1
   6   2   4 322.512 6.52053   1
  -7   2   4 328.544 15.9681  -2
   6   2   4 328.544 15.9681   1
   6   2   4 29.4103 1.06986   2
   7   2   4 3.08780 0.44271   2
   7   2   4 36.1688 1.03518   1
  -8   2   4 123.059 4.76029  -2
   7   2   4 123.059 4.76029   1
   8   2   4 132.052 2.81720   1
   8   2   4 10.0331 1.68502   2
  -9   2   4 178.601 4.61905  -2
   8   2   4 178.601 4.61905   1
 -10   2   4 681.505 16.0734  -2
   9   2   4 681.505 16.0734   1
   9   2   4 554.126 9.91908   1
   9   2   4 44.4949 1.25477   2
  10   2   4 24.4472 0.74594   1
 -11   2   4 33.0433 2.26706  -2
  10   2   4 33.0433 2.26706   1
  10   2   4 1.65869 0.27189   2
  11   2   4 66.1968 1.59787   2
 -12   2   4 1071.52 37.4048  -2
  11   2   4 1071.52 37.4048   1
  11   2   4 896.914 12.3488   1
  12   2   4 62.4076 1.50427   1
 -13   2   4 121.600 4.65389  -2
  12   2   4 121.600 4.65389   1
  12   2   4 4.83880 0.33166   2
  13   2   4 65.1111 1.22056   1
  13   2   4 4.60041 0.30120   2
 -14   2   4 84.5329 2.63692  -2
  13   2   4 84.5329 2.63692   1
  14   2   4 145.243 2.50599   1
 -15   2   4 164.491 6.49950  -2
  14   2   4 164.491 6.49950   1
  14   2   4 9.97988 0.46509   2
 -16   2   4 9.73801 0.66177  -2
  15   2   4 9.73801 0.66177   1
  15   2   4 -0.1175 0.21665   2
  15   2   4 1.11399 0.14928   1
  16   2   4 56.6753 1.09456   1
 -17   2   4 68.4544 2.02166  -2
  16   2   4 68.4544 2.02166   1
  16   2   4 3.66652 0.35724   2
  17   2   4 1.33090 0.33711   2
  17   2   4 3.22939 0.24984   1
  18   2   4 236.089 3.24099   1
  18   2   4 16.3687 0.55447   2
 -19   2   4 250.890 5.43183  -2
  18   2   4 250.890 5.43183   1
  19   2   4 1.50402 0.16939   1
 -20   2   4 15.0193 0.81431  -2
  19   2   4 15.0193 0.81431   1
  19   2   4 0.02511 0.16839   2
  20   2   4 102.505 1.67890   1
  20   2   4 6.91893 0.38360   2
  21   2   4 6.49321 0.33530   2
  21   2   4 106.493 1.98873   1
 -22   2   4 109.362 3.37603  -2
  21   2   4 109.362 3.37603   1
  22   2   4 23.3174 0.64364   1
  22   2   4 0.51750 0.57252   2
 -23   2   4 30.2395 1.88021  -2
  22   2   4 30.2395 1.88021   1
  23   2   4 91.2522 1.84922   1
 -24   2   4 94.3669 4.66053  -2
  23   2   4 94.3669 4.66053   1
  23   2   4 8.04264 0.57359   2
  24   2   4 12.6430 0.36853   1
 -25   3   4 123.142 3.46698   1
 -25   3   4 10.8531 0.32535   2
 -24   3   4 1.36771 0.14133   2
  23   3   4 18.5259 0.83598  -2
 -24   3   4 18.5259 0.83598   1
 -24   3   4 9.73962 0.85415   1
 -23   3   4 1.21858 0.15385   2
 -23   3   4 10.1144 0.52151   1
 -22   3   4 0.92856 0.25634   1
 -22   3   4 -0.0184 0.11978   2
  21   3   4 -0.6787 0.58407  -2
 -22   3   4 -0.6787 0.58407   1
 -21   3   4 22.2510 0.55573   2
 -21   3   4 237.433 4.55450   1
  19   3   4 320.391 9.20313  -2
 -20   3   4 320.391 9.20313   1
 -20   3   4 28.1365 0.64896   2
 -20   3   4 275.494 5.17985   1
 -19   3   4 8.97176 0.45097   1
 -19   3   4 0.98172 0.14614   2
  18   3   4 25.6082 0.96139  -2
 -19   3   4 25.6082 0.96139   1
 -18   3   4 21.7530 0.49272   2
 -18   3   4 211.026 4.14897   1
  17   3   4 252.050 6.25026  -2
 -18   3   4 252.050 6.25026   1
 -17   3   4 5.02877 0.37453   1
 -17   3   4 0.66618 0.14010   2
 -16   3   4 18.7223 0.67281   1
 -16   3   4 1.90931 0.17511   2
  15   3   4 48.6385 3.02671  -2
 -16   3   4 48.6385 3.02671   1
 -15   3   4 0.82061 0.14830   2
 -15   3   4 13.6438 0.51722   1
  14   3   4 20.6948 1.27742  -2
 -15   3   4 20.6948 1.27742   1
 -14   3   4 16.8310 0.51080   2
 -14   3   4 171.954 3.57812   1
  13   3   4 183.114 7.83154  -2
 -14   3   4 183.114 7.83154   1
  12   3   4 82.6643 3.16131  -2
 -13   3   4 82.6643 3.16131   1
 -13   3   4 3.30306 0.23821   2
 -13   3   4 23.4361 0.81987   1
 -12   3   4 707.407 15.5434   1
 -12   3   4 61.8705 1.63890   2
  11   3   4 757.098 16.4420  -2
 -12   3   4 757.098 16.4420   1
 -11   3   4 8.16805 0.35626   2
  10   3   4 139.200 3.93577  -2
 -11   3   4 139.200 3.93577   1
 -11   3   4 89.8695 2.11100   1
 -10   3   4 394.388 8.31170   1
 -10   3   4 32.7646 0.89197   2
   9   3   4 455.057 11.3375  -2
 -10   3   4 455.057 11.3375   1
  -9   3   4 0.21261 0.18809   2
  -9   3   4 2.63842 0.43373   1
   8   3   4 12.6322 1.60508  -2
  -9   3   4 12.6322 1.60508   1
   7   3   4 115.844 4.35453  -2
  -8   3   4 115.844 4.35453   1
  -8   3   4 4.97032 0.41019   2
  -8   3   4 64.2436 2.01288   1
  -7   3   4 20.6132 0.94312   2
   6   3   4 283.768 10.7351  -2
  -7   3   4 283.768 10.7351   1
  -7   3   4 219.861 4.96539   1
  -6   3   4 0.77333 0.16519   2
  -6   3   4 8.05461 0.48712   1
   5   3   4 13.9031 1.17457  -2
  -6   3   4 13.9031 1.17457   1
  -5   3   4 7.89698 0.42439   2
   4   3   4 126.864 4.65247  -2
  -5   3   4 126.864 4.65247   1
  -5   3   4 98.9658 1.90652   1
  -4   3   4 63.3883 1.30143   2
   3   3   4 789.279 18.4035  -2
  -4   3   4 789.279 18.4035   1
  -4   3   4 695.286 14.5473   1
  -3   3   4 73.5258 1.35880   2
  -3   3   4 838.336 14.7497   1
   2   3   4 927.162 30.4461  -2
  -3   3   4 927.162 30.4461   1
  -2   3   4 29.5041 0.74942   2
  -2   3   4 321.684 5.40762   1
   1   3   4 338.152 11.3566  -2
  -2   3   4 338.152 11.3566   1
  -1   3   4 116.638 2.35298   1
   0   3   4 123.300 4.40088  -2
  -1   3   4 123.300 4.40088   1
  -1   3   4 11.0976 0.45327   2
  -1   3   4 88.0765 4.48717  -2
   0   3   4 88.0765 4.48717   1
   0   3   4 8.01381 0.47483   2
   0   3   4 79.6952 1.46424   1
   1   3   4 0.15222 0.19301   2
   1   3   4 1.48263 0.20783   1
  -2   3   4 28.8090 2.01314  -2
   1   3   4 28.8090 2.01314   1
   2   3   4 313.504 4.99978   1
   2   3   4 28.4035 0.88108   2
   3   3   4 8.22239 0.48092   2
   3   3   4 94.7192 1.68166   1
   4   3   4 190.381 3.24303   1
   4   3   4 15.9558 0.63349   2
   5   3   4 69.8140 1.42759   1
   5   3   4 6.16194 0.44730   2
   6   3   4 480.355 9.14553   1
  -7   3   4 599.590 15.7964  -2
   6   3   4 599.590 15.7964   1
   6   3   4 44.2895 1.34203   2
   7   3   4 585.667 11.0631   1
   7   3   4 49.4230 1.50731   2
  -8   3   4 704.114 18.3340  -2
   7   3   4 704.114 18.3340   1
   8   3   4 31.7696 0.83005   1
   8   3   4 2.43452 0.26267   2
  -9   3   4 34.3038 1.60156  -2
   8   3   4 34.3038 1.60156   1
   9   3   4 32.5784 1.02274   2
   9   3   4 409.403 6.55504   1
 -10   3   4 514.581 23.5273  -2
   9   3   4 514.581 23.5273   1
  10   3   4 47.4975 1.28759   2
  10   3   4 564.492 8.03841   1
 -11   3   4 647.508 17.6883  -2
  10   3   4 647.508 17.6883   1
 -12   3   4 177.160 5.21954  -2
  11   3   4 177.160 5.21954   1
  11   3   4 7.01519 0.45282   2
  11   3   4 87.7069 1.75738   1
  12   3   4 781.642 10.3143   1
 -13   3   4 842.015 20.5303  -2
  12   3   4 842.015 20.5303   1
  12   3   4 58.0475 1.39891   2
  13   3   4 -0.1465 0.13977   1
  13   3   4 -0.0313 0.17641   2
 -14   3   4 22.9456 2.73451  -2
  13   3   4 22.9456 2.73451   1
  14   3   4 78.8201 1.23744   1
  14   3   4 5.44330 0.32407   2
 -15   3   4 82.9860 2.74765  -2
  14   3   4 82.9860 2.74765   1
  15   3   4 27.0201 0.89842   2
  15   3   4 407.251 5.94693   1
 -16   3   4 445.463 10.5324  -2
  15   3   4 445.463 10.5324   1
  16   3   4 2.06749 0.28210   1
 -17   3   4 2.89688 1.05015  -2
  16   3   4 2.89688 1.05015   1
  16   3   4 0.46288 0.21985   2
  17   3   4 227.412 3.08848   1
 -18   3   4 256.016 7.49427  -2
  17   3   4 256.016 7.49427   1
  17   3   4 14.9122 0.73526   2
 -19   3   4 195.231 5.06248  -2
  18   3   4 195.231 5.06248   1
  18   3   4 192.798 2.61478   1
  18   3   4 12.2340 0.51510   2
  19   3   4 172.136 2.53417   1
  19   3   4 11.9814 0.56373   2
 -20   3   4 214.958 12.7009  -2
  19   3   4 214.958 12.7009   1
  20   3   4 119.580 2.07693   1
  20   3   4 10.0252 0.38157   2
 -21   3   4 145.748 3.66561  -2
  20   3   4 145.748 3.66561   1
  21   3   4 5.51956 0.24967   1
  21   3   4 0.24886 0.23669   2
 -22   3   4 4.49477 1.31506  -2
  21   3   4 4.49477 1.31506   1
  22   3   4 135.814 2.81113   1
  22   3   4 9.94936 0.46889   2
  23   3   4 106.379 2.12797   1
 -24   3   4 110.546 6.28992  -2
  23   3   4 110.546 6.28992   1
  23   3   4 4.89859 0.80642   2
  24   3   4 0.09578 0.10344   1
  24   3   4 0.88791 0.24938   2
 -24   4   4 7.83878 0.29539   2
 -24   4   4 91.1763 4.43284   1
 -23   4   4 7.43395 0.32477   2
 -23   4   4 76.8453 2.30305   1
  22   4   4 86.8944 4.38802  -2
 -23   4   4 86.8944 4.38802   1
 -22   4   4 5.08714 0.22498   2
 -22   4   4 50.9957 1.20395   1
  21   4   4 50.3584 3.08140  -2
 -22   4   4 50.3584 3.08140   1
 -21   4   4 19.3383 0.52396   2
 -21   4   4 214.249 3.91596   1
  20   4   4 229.351 5.60536  -2
 -21   4   4 229.351 5.60536   1
 -20   4   4 7.17840 0.28465   2
 -20   4   4 76.1203 2.08775   1
 -19   4   4 99.2739 2.09293   1
 -19   4   4 10.0751 0.31015   2
  18   4   4 110.659 4.40681  -2
 -19   4   4 110.659 4.40681   1
  17   4   4 18.9967 0.94472  -2
 -18   4   4 18.9967 0.94472   1
 -18   4   4 1.53539 0.16599   2
 -18   4   4 12.6771 0.56524   1
 -17   4   4 13.1058 0.40348   2
  16   4   4 153.365 3.99980  -2
 -17   4   4 153.365 3.99980   1
 -17   4   4 135.384 2.72013   1
 -16   4   4 21.7770 0.49182   2
 -16   4   4 223.739 4.87117   1
  15   4   4 224.817 8.45225  -2
 -16   4   4 224.817 8.45225   1
 -15   4   4 5.90039 0.25470   2
 -15   4   4 59.5428 1.30305   1
  14   4   4 66.3843 3.69527  -2
 -15   4   4 66.3843 3.69527   1
 -14   4   4 2.46170 0.30722   1
  13   4   4 8.00714 0.75526  -2
 -14   4   4 8.00714 0.75526   1
 -14   4   4 0.46333 0.14765   2
 -13   4   4 3.35985 0.29260   1
 -13   4   4 -1.1781 1.66942   2
  12   4   4 6.75845 2.36532  -2
 -13   4   4 6.75845 2.36532   1
 -12   4   4 15.6646 0.50983   1
 -12   4   4 1.28348 0.16730   2
  11   4   4 20.3958 1.64932  -2
 -12   4   4 20.3958 1.64932   1
 -11   4   4 2.48504 0.32561   2
  10   4   4 77.8610 3.92379  -2
 -11   4   4 77.8610 3.92379   1
 -11   4   4 42.2266 1.07454   1
 -10   4   4 21.9649 0.69761   1
 -10   4   4 2.04334 0.23716   2
   9   4   4 25.3110 1.40343  -2
 -10   4   4 25.3110 1.40343   1
   8   4   4 27.5184 1.15829  -2
  -9   4   4 27.5184 1.15829   1
  -9   4   4 24.5787 0.81486   1
  -9   4   4 1.86832 0.22559   2
  -8   4   4 265.830 5.55463   1
  -8   4   4 23.0640 0.67557   2
   7   4   4 288.329 6.63298  -2
  -8   4   4 288.329 6.63298   1
  -7   4   4 1.21614 0.19188   2
  -7   4   4 5.32220 0.61966   1
   6   4   4 6.86702 1.11948  -2
  -7   4   4 6.86702 1.11948   1
   5   4   4 568.319 19.3162  -2
  -6   4   4 568.319 19.3162   1
  -6   4   4 48.4471 1.19426   2
  -6   4   4 548.312 10.7015   1
  -5   4   4 25.2328 0.73116   2
  -5   4   4 250.480 6.40948   1
   4   4   4 274.853 8.39152  -2
  -5   4   4 274.853 8.39152   1
  -4   4   4 111.774 2.43859   1
   3   4   4 119.956 6.19052  -2
  -4   4   4 119.956 6.19052   1
  -4   4   4 10.2010 0.37931   2
   2   4   4 278.431 16.1787  -2
  -3   4   4 278.431 16.1787   1
  -3   4   4 257.256 4.39637   1
  -3   4   4 23.6960 0.69039   2
  -2   4   4 8.69971 0.46453   1
  -2   4   4 1.38674 0.18261   2
  -1   4   4 19.5049 0.51177   2
  -1   4   4 219.511 3.35380   1
   0   4   4 1.66729 0.20044   1
  -1   4   4 21.7456 2.89641  -2
   0   4   4 21.7456 2.89641   1
   0   4   4 -0.3092 0.17681   2
   1   4   4 18.5547 0.57635   2
   1   4   4 210.520 3.53700   1
   2   4   4 34.8560 0.86960   2
   2   4   4 411.666 6.88245   1
   3   4   4 23.8569 0.64360   1
   3   4   4 2.00676 0.30245   2
   4   4   4 92.2519 1.84616   1
   4   4   4 8.67213 0.46509   2
  -5   4   4 132.644 7.26259  -2
   4   4   4 132.644 7.26259   1
   5   4   4 0.71849 0.19294   2
   5   4   4 -0.1714 0.16725   1
  -6   4   4 60.4070 2.78709  -2
   5   4   4 60.4070 2.78709   1
   6   4   4 -0.2478 0.20536   2
   6   4   4 1.13695 0.16784   1
  -7   4   4 1.87348 1.92121  -2
   6   4   4 1.87348 1.92121   1
   7   4   4 1.71482 0.23607   2
   7   4   4 20.2443 0.60559   1
  -8   4   4 42.2029 5.53771  -2
   7   4   4 42.2029 5.53771   1
   8   4   4 0.48716 0.20774   2
   8   4   4 13.5997 0.45912   1
  -9   4   4 16.4925 1.93442  -2
   8   4   4 16.4925 1.93442   1
   9   4   4 1.09554 0.21710   2
   9   4   4 18.9049 0.58140   1
 -10   4   4 19.2141 1.62193  -2
   9   4   4 19.2141 1.62193   1
  10   4   4 454.590 7.00345   1
 -11   4   4 467.284 11.3828  -2
  10   4   4 467.284 11.3828   1
  10   4   4 36.9092 1.05782   2
  11   4   4 45.5372 0.77104   1
  11   4   4 2.78623 0.25832   2
 -12   4   4 51.7174 2.04485  -2
  11   4   4 51.7174 2.04485   1
  12   4   4 2.26673 0.18793   1
  12   4   4 0.37854 0.15532   2
 -13   4   4 1.95434 1.66454  -2
  12   4   4 1.95434 1.66454   1
  13   4   4 7.90377 0.39534   2
  13   4   4 110.409 1.63060   1
 -14   4   4 116.828 3.38901  -2
  13   4   4 116.828 3.38901   1
  14   4   4 36.4917 0.72600   1
  14   4   4 2.71699 0.27865   2
 -15   4   4 40.7054 1.53719  -2
  14   4   4 40.7054 1.53719   1
  15   4   4 27.8609 0.71095   1
  15   4   4 2.16996 0.30655   2
 -16   4   4 52.5631 3.81418  -2
  15   4   4 52.5631 3.81418   1
  16   4   4 6.71338 0.42855   2
  16   4   4 102.287 1.72830   1
 -17   4   4 117.394 2.52708  -2
  16   4   4 117.394 2.52708   1
  17   4   4 32.9102 0.64112   1
 -18   4   4 34.4657 1.05990  -2
  17   4   4 34.4657 1.05990   1
  17   4   4 1.71639 0.28857   2
  18   4   4 1.07443 0.22975   2
  18   4   4 18.0555 0.42096   1
 -19   4   4 27.7787 1.63570  -2
  18   4   4 27.7787 1.63570   1
  19   4   4 10.1175 0.31997   1
  19   4   4 1.03959 0.20829   2
 -20   4   4 17.1532 1.11550  -2
  19   4   4 17.1532 1.11550   1
  20   4   4 53.4444 1.10765   1
  20   4   4 4.04383 0.32472   2
 -21   4   4 75.7629 1.97736  -2
  20   4   4 75.7629 1.97736   1
  21   4   4 -0.0008 0.12299   1
  21   4   4 0.06204 0.31173   2
  22   4   4 60.7376 1.28533   1
  22   4   4 5.49817 0.38679   2
 -23   4   4 70.5308 3.60184  -2
  22   4   4 70.5308 3.60184   1
  23   4   4 0.87330 0.13615   1
  23   4   4 0.24252 0.34311   2
 -23   5   4 22.0915 0.59859   2
 -23   5   4 244.882 11.4086   1
  21   5   4 54.8591 2.12948  -2
 -22   5   4 54.8591 2.12948   1
 -22   5   4 45.8795 1.39148   1
 -22   5   4 4.23978 0.25202   2
 -21   5   4 196.707 4.16499   1
 -21   5   4 19.4501 0.54093   2
 -20   5   4 230.181 4.80813   1
 -20   5   4 21.3310 0.57332   2
  19   5   4 245.089 6.97686  -2
 -20   5   4 245.089 6.97686   1
  18   5   4 51.7416 1.69829  -2
 -19   5   4 51.7416 1.69829   1
 -19   5   4 3.44903 0.33271   2
 -19   5   4 36.5672 1.68491   1
 -18   5   4 14.2754 0.45843   2
 -18   5   4 149.476 3.45406   1
  17   5   4 176.990 9.69800  -2
 -18   5   4 176.990 9.69800   1
 -17   5   4 330.926 7.16219   1
 -17   5   4 30.6055 0.68135   2
  16   5   4 338.191 8.20945  -2
 -17   5   4 338.191 8.20945   1
 -16   5   4 45.9849 1.33878   1
  15   5   4 61.9457 1.88834  -2
 -16   5   4 61.9457 1.88834   1
 -16   5   4 5.12266 0.28141   2
 -15   5   4 32.1640 0.78208   2
 -15   5   4 329.144 5.72392   1
 -14   5   4 242.832 4.47262   1
 -14   5   4 23.8038 0.72356   2
  13   5   4 262.104 7.16049  -2
 -14   5   4 262.104 7.16049   1
 -13   5   4 38.9570 0.88459   1
 -13   5   4 3.99549 0.26618   2
  12   5   4 67.5572 2.69630  -2
 -13   5   4 67.5572 2.69630   1
 -12   5   4 145.736 2.73704   1
 -12   5   4 11.7009 0.43009   2
  11   5   4 153.341 3.30669  -2
 -12   5   4 153.341 3.30669   1
  10   5   4 34.6169 2.05831  -2
 -11   5   4 34.6169 2.05831   1
 -11   5   4 4.90429 0.30925   1
 -11   5   4 1.08463 0.18991   2
 -10   5   4 3.25286 0.36026   2
 -10   5   4 27.6591 0.69808   1
   9   5   4 143.500 3.89904  -2
 -10   5   4 143.500 3.89904   1
  -9   5   4 20.6473 0.59035   2
   8   5   4 236.094 6.34590  -2
  -9   5   4 236.094 6.34590   1
  -9   5   4 224.801 5.48934   1
  -8   5   4 29.7378 0.73114   2
  -8   5   4 321.391 6.90928   1
   7   5   4 350.250 9.04719  -2
  -8   5   4 350.250 9.04719   1
  -7   5   4 21.2968 0.56131   2
   6   5   4 259.474 5.70887  -2
  -7   5   4 259.474 5.70887   1
  -7   5   4 220.197 4.46518   1
   5   5   4 28.1926 1.16855  -2
  -6   5   4 28.1926 1.16855   1
  -6   5   4 25.2653 0.92459   1
  -6   5   4 2.57091 0.29017   2
  -5   5   4 11.4080 0.45792   2
  -5   5   4 125.276 2.29630   1
   4   5   4 172.373 4.98740  -2
  -5   5   4 172.373 4.98740   1
   3   5   4 186.410 5.94977  -2
  -4   5   4 186.410 5.94977   1
  -4   5   4 17.1621 0.52327   2
  -4   5   4 169.403 3.00849   1
  -3   5   4 47.8698 1.23429   1
  -3   5   4 4.07643 0.27080   2
   2   5   4 55.0184 2.05026  -2
  -3   5   4 55.0184 2.05026   1
  -2   5   4 67.8581 1.43975   1
   1   5   4 75.7413 2.55210  -2
  -2   5   4 75.7413 2.55210   1
  -2   5   4 7.13000 0.38584   2
  -1   5   4 181.510 2.88929   1
  -1   5   4 16.7845 0.58436   2
   0   5   4 184.047 7.28641  -2
  -1   5   4 184.047 7.28641   1
   0   5   4 1.97908 0.28917   2
   0   5   4 26.9488 0.79417   1
  -1   5   4 43.4691 1.57159  -2
   0   5   4 43.4691 1.57159   1
  -2   5   4 67.0061 2.13801  -2
   1   5   4 67.0061 2.13801   1
   1   5   4 5.07922 0.36166   2
   1   5   4 60.9917 1.43404   1
   2   5   4 6.87158 0.41718   2
   2   5   4 72.2215 1.20309   1
   3   5   4 133.227 2.40719   1
   3   5   4 12.2542 0.44658   2
  -4   5   4 152.477 6.11086  -2
   3   5   4 152.477 6.11086   1
   4   5   4 389.379 6.93499   1
   4   5   4 33.9881 0.85450   2
  -5   5   4 398.217 19.7219  -2
   4   5   4 398.217 19.7219   1
   5   5   4 7.87014 0.43508   1
   5   5   4 0.45299 0.20024   2
  -6   5   4 11.8768 0.78301  -2
   5   5   4 11.8768 0.78301   1
   6   5   4 235.465 3.59488   1
   6   5   4 19.6374 0.67857   2
  -7   5   4 262.007 9.22918  -2
   6   5   4 262.007 9.22918   1
   7   5   4 7.24247 0.42169   2
   7   5   4 93.2959 1.67829   1
  -8   5   4 127.170 4.22598  -2
   7   5   4 127.170 4.22598   1
   8   5   4 17.0598 0.54253   1
   8   5   4 1.49150 0.23181   2
  -9   5   4 40.1565 1.96478  -2
   8   5   4 40.1565 1.96478   1
   9   5   4 115.954 2.53157   2
   9   5   4 1431.51 21.1685   1
 -10   5   4 1425.83 34.5063  -2
   9   5   4 1425.83 34.5063   1
  10   5   4 343.557 5.30829   1
  10   5   4 27.7548 0.78281   2
 -11   5   4 335.616 10.3676  -2
  10   5   4 335.616 10.3676   1
  11   5   4 77.6900 1.29505   1
  11   5   4 6.21660 0.36634   2
 -12   5   4 96.2221 2.38368  -2
  11   5   4 96.2221 2.38368   1
 -13   5   4 389.118 7.52623  -2
  12   5   4 389.118 7.52623   1
  12   5   4 384.365 6.45775   1
  12   5   4 29.2318 0.82296   2
  13   5   4 1.03809 0.22531   2
  13   5   4 20.6013 0.54346   1
 -14   5   4 42.2748 1.91539  -2
  13   5   4 42.2748 1.91539   1
  14   5   4 404.430 6.04817   1
 -15   5   4 442.691 13.2805  -2
  14   5   4 442.691 13.2805   1
  14   5   4 29.7995 0.79424   2
  15   5   4 172.407 2.85486   1
  15   5   4 11.9157 0.56310   2
 -16   5   4 178.341 3.59588  -2
  15   5   4 178.341 3.59588   1
  16   5   4 56.8390 1.06532   1
 -17   5   4 91.3251 1.98567  -2
  16   5   4 91.3251 1.98567   1
  16   5   4 3.79448 0.35450   2
 -18   5   4 229.857 7.09366  -2
  17   5   4 229.857 7.09366   1
  17   5   4 195.655 3.72842   1
  17   5   4 12.1014 0.72806   2
 -19   5   4 192.445 4.86974  -2
  18   5   4 192.445 4.86974   1
  18   5   4 179.806 3.00367   1
  18   5   4 12.2119 0.79815   2
  19   5   4 4.51104 0.32774   2
 -20   5   4 81.8388 2.30384  -2
  19   5   4 81.8388 2.30384   1
  19   5   4 53.1546 1.03785   1
  20   5   4 255.693 4.65302   1
  20   5   4 20.5859 0.83409   2
 -21   5   4 271.790 12.7613  -2
  20   5   4 271.790 12.7613   1
  21   5   4 7.78478 0.46374   2
  21   5   4 93.7604 2.32625   1
 -22   5   4 105.864 3.67301  -2
  21   5   4 105.864 3.67301   1
  22   5   4 220.252 4.67839   1
  22   5   4 19.4964 1.18944   2
 -22   6   4 57.2621 2.13286   1
 -22   6   4 5.60959 0.28931   2
  20   6   4 14.6492 0.74905  -2
 -21   6   4 14.6492 0.74905   1
 -21   6   4 1.39869 0.18473   2
 -21   6   4 13.3483 0.64083   1
 -20   6   4 22.4871 0.64342   1
 -20   6   4 2.20609 0.24220   2
  19   6   4 26.9155 2.10326  -2
 -20   6   4 26.9155 2.10326   1
 -19   6   4 25.0057 0.66803   2
  18   6   4 291.214 9.90439  -2
 -19   6   4 291.214 9.90439   1
 -19   6   4 280.489 7.98497   1
 -18   6   4 1.05281 0.34635   1
 -18   6   4 0.48293 0.17680   2
  17   6   4 10.4916 0.94436  -2
 -18   6   4 10.4916 0.94436   1
 -17   6   4 11.7781 0.55385   2
 -17   6   4 129.340 3.49248   1
  16   6   4 133.224 4.33245  -2
 -17   6   4 133.224 4.33245   1
  15   6   4 270.456 9.50862  -2
 -16   6   4 270.456 9.50862   1
 -16   6   4 23.7356 0.68089   2
 -16   6   4 249.562 5.67876   1
 -15   6   4 9.75338 0.43369   1
 -15   6   4 0.76342 0.23014   2
  14   6   4 15.5241 0.79632  -2
 -15   6   4 15.5241 0.79632   1
  13   6   4 37.2478 1.21959  -2
 -14   6   4 37.2478 1.21959   1
 -14   6   4 3.78037 0.28921   2
 -14   6   4 36.0194 1.01381   1
 -13   6   4 128.323 2.55186   1
 -13   6   4 10.8315 0.56474   2
  11   6   4 139.253 4.17241  -2
 -12   6   4 139.253 4.17241   1
 -12   6   4 139.447 2.67687   1
 -12   6   4 12.0532 0.51151   2
  10   6   4 160.135 4.40785  -2
 -11   6   4 160.135 4.40785   1
 -11   6   4 7.80588 0.46434   2
 -11   6   4 64.0180 1.58488   1
 -10   6   4 0.47090 0.18123   1
   9   6   4 5.74661 0.72830  -2
 -10   6   4 5.74661 0.72830   1
 -10   6   4 0.14696 0.19017   2
  -9   6   4 44.3360 1.18068   2
  -9   6   4 455.569 10.0510   1
   8   6   4 508.333 9.01056  -2
  -9   6   4 508.333 9.01056   1
   7   6   4 107.888 3.49115  -2
  -8   6   4 107.888 3.49115   1
  -8   6   4 8.49219 0.57803   2
  -8   6   4 104.902 2.24503   1
  -7   6   4 0.60049 0.21912   2
   6   6   4 26.1456 1.68388  -2
  -7   6   4 26.1456 1.68388   1
  -7   6   4 9.55124 0.41599   1
  -6   6   4 37.0288 0.96300   1
   5   6   4 46.2485 1.61443  -2
  -6   6   4 46.2485 1.61443   1
  -6   6   4 3.36426 0.32645   2
  -5   6   4 134.420 2.70582   2
  -5   6   4 1472.55 27.9036   1
   4   6   4 1547.36 37.4817  -2
  -5   6   4 1547.36 37.4817   1
  -4   6   4 4.38070 0.38551   2
  -4   6   4 47.2100 1.18463   1
   3   6   4 51.9901 2.27830  -2
  -4   6   4 51.9901 2.27830   1
  -3   6   4 604.933 10.7735   1
  -3   6   4 54.9535 1.43680   2
   2   6   4 659.376 16.3308  -2
  -3   6   4 659.376 16.3308   1
   1   6   4 721.044 15.8437  -2
  -2   6   4 721.044 15.8437   1
  -2   6   4 63.4918 1.52785   2
  -2   6   4 685.487 14.1768   1
  -1   6   4 15.6632 0.63273   1
  -1   6   4 1.27386 0.27880   2
   0   6   4 46.7343 1.32646  -2
  -1   6   4 46.7343 1.32646   1
   0   6   4 33.8985 1.03416   2
   0   6   4 372.172 7.20821   1
  -1   6   4 386.754 7.89816  -2
   0   6   4 386.754 7.89816   1
   1   6   4 0.42702 0.20422   2
   1   6   4 4.75479 0.37350   1
  -2   6   4 70.6384 1.85538  -2
   1   6   4 70.6384 1.85538   1
   2   6   4 65.6928 1.62884   1
   2   6   4 6.38425 0.39360   2
  -3   6   4 118.247 3.03117  -2
   2   6   4 118.247 3.03117   1
  -4   6   4 42.5310 2.95024  -2
   3   6   4 42.5310 2.95024   1
   3   6   4 37.4130 1.02171   1
   3   6   4 4.04321 0.32239   2
  -5   6   4 153.275 4.75877  -2
   4   6   4 153.275 4.75877   1
   4   6   4 2.10649 0.28076   2
   4   6   4 17.9960 0.64387   1
   5   6   4 3.03029 0.31976   2
   5   6   4 45.7340 1.11871   1
  -6   6   4 50.8301 1.82795  -2
   5   6   4 50.8301 1.82795   1
   6   6   4 16.5598 0.59447   2
  -7   6   4 218.552 6.56444  -2
   6   6   4 218.552 6.56444   1
   6   6   4 211.151 3.54562   1
   7   6   4 58.5965 1.30985   1
   7   6   4 4.56892 0.33992   2
  -8   6   4 55.9340 2.15817  -2
   7   6   4 55.9340 2.15817   1
  -9   6   4 624.492 12.2901  -2
   8   6   4 624.492 12.2901   1
   8   6   4 602.165 9.44993   1
   8   6   4 48.6179 1.42149   2
   9   6   4 7.25109 0.38413   2
   9   6   4 94.3319 1.91003   1
 -10   6   4 92.3203 2.05931  -2
   9   6   4 92.3203 2.05931   1
 -11   6   4 1236.77 22.3617  -2
  10   6   4 1236.77 22.3617   1
  10   6   4 98.1399 2.37232   2
  10   6   4 1249.31 24.9964   1
  11   6   4 1.13184 0.23382   1
  11   6   4 0.30130 0.18625   2
 -12   6   4 13.3202 1.09484  -2
  11   6   4 13.3202 1.09484   1
  12   6   4 35.7870 0.83487   1
  12   6   4 3.10942 0.26750   2
 -13   6   4 46.3022 2.56358  -2
  12   6   4 46.3022 2.56358   1
  13   6   4 2.77716 0.25968   1
  13   6   4 -0.1864 0.19144   2
 -14   6   4 5.66553 0.70013  -2
  13   6   4 5.66553 0.70013   1
  14   6   4 21.9426 0.69370   1
  14   6   4 1.37637 0.27875   2
 -15   6   4 22.7234 0.67300  -2
  14   6   4 22.7234 0.67300   1
  15   6   4 40.1471 0.93803   1
 -16   6   4 67.8944 2.25190  -2
  15   6   4 67.8944 2.25190   1
  15   6   4 3.76222 0.48988   2
  16   6   4 0.41721 0.28900   2
  16   6   4 0.84836 0.21178   1
 -17   6   4 13.3040 1.04903  -2
  16   6   4 13.3040 1.04903   1
  17   6   4 100.021 1.87031   1
 -18   6   4 109.144 2.59262  -2
  17   6   4 109.144 2.59262   1
  17   6   4 7.75215 0.54699   2
 -19   6   4 115.249 3.53856  -2
  18   6   4 115.249 3.53856   1
  18   6   4 6.57382 0.52801   2
  18   6   4 84.9726 1.50428   1
  19   6   4 0.16253 0.18791   2
 -20   6   4 1.11069 0.97996  -2
  19   6   4 1.11069 0.97996   1
  19   6   4 1.66004 0.17537   1
  20   6   4 7.29424 0.34065   1
  20   6   4 -0.0151 0.27069   2
 -21   6   4 9.79075 0.92385  -2
  20   6   4 9.79075 0.92385   1
  21   6   4 63.1982 1.60674   1
  21   6   4 3.63965 0.54105   2
 -21   7   4 9.81050 0.44466   1
 -21   7   4 1.15999 0.26599   2
  19   7   4 24.3193 1.20211  -2
 -20   7   4 24.3193 1.20211   1
 -20   7   4 24.8011 1.32590   1
 -20   7   4 2.26286 0.21691   2
 -19   7   4 0.07176 0.15188   2
  18   7   4 6.43656 0.73944  -2
 -19   7   4 6.43656 0.73944   1
 -19   7   4 2.75134 0.43929   1
  17   7   4 10.0755 1.58437  -2
 -18   7   4 10.0755 1.58437   1
 -18   7   4 0.72196 0.20405   2
 -18   7   4 9.28510 0.64159   1
 -17   7   4 7.21910 0.44559   2
 -17   7   4 88.1170 2.80806   1
  16   7   4 95.1013 3.51628  -2
 -17   7   4 95.1013 3.51628   1
 -16   7   4 155.516 4.22720   1
 -16   7   4 13.2851 0.59820   2
  15   7   4 158.392 4.38267  -2
 -16   7   4 158.392 4.38267   1
 -15   7   4 72.6837 2.05667   1
 -15   7   4 6.27588 0.46525   2
  14   7   4 75.1771 2.75690  -2
 -15   7   4 75.1771 2.75690   1
  13   7   4 20.4291 3.04694  -2
 -14   7   4 20.4291 3.04694   1
 -14   7   4 7.76009 0.45366   1
 -14   7   4 0.58484 0.23662   2
 -13   7   4 11.1505 0.53695   2
  12   7   4 121.657 3.53761  -2
 -13   7   4 121.657 3.53761   1
 -13   7   4 125.594 2.38867   1
  11   7   4 221.020 5.24345  -2
 -12   7   4 221.020 5.24345   1
 -12   7   4 19.8326 0.77030   2
 -12   7   4 224.046 4.06278   1
 -11   7   4 1.01351 0.30302   2
  10   7   4 12.2055 0.80887  -2
 -11   7   4 12.2055 0.80887   1
 -11   7   4 11.1502 0.48742   1
 -10   7   4 17.0519 0.80582   2
   9   7   4 170.937 12.3650  -2
 -10   7   4 170.937 12.3650   1
 -10   7   4 177.174 3.95800   1
  -9   7   4 63.8969 1.83264   2
  -9   7   4 689.013 13.7602   1
   8   7   4 706.520 15.7608  -2
  -9   7   4 706.520 15.7608   1
   7   7   4 14.7046 0.91209  -2
  -8   7   4 14.7046 0.91209   1
  -8   7   4 10.8935 0.61540   1
  -8   7   4 0.98991 0.33316   2
  -7   7   4 58.2928 1.81713   2
  -7   7   4 651.677 12.6292   1
   6   7   4 659.214 15.1407  -2
  -7   7   4 659.214 15.1407   1
  -6   7   4 7.00162 0.46145   2
   5   7   4 92.8460 2.04177  -2
  -6   7   4 92.8460 2.04177   1
  -6   7   4 77.3594 1.72026   1
  -5   7   4 2.41239 0.32262   2
   4   7   4 30.2328 1.02672  -2
  -5   7   4 30.2328 1.02672   1
  -5   7   4 24.5186 0.69306   1
  -4   7   4 1.48532 0.20681   1
  -4   7   4 -0.0102 0.29710   2
   3   7   4 18.0220 0.85546  -2
  -4   7   4 18.0220 0.85546   1
  -3   7   4 0.35791 0.20970   2
  -3   7   4 2.95781 0.27858   1
   2   7   4 9.09621 0.67649  -2
  -3   7   4 9.09621 0.67649   1
   1   7   4 781.027 14.2152  -2
  -2   7   4 781.027 14.2152   1
  -2   7   4 741.998 14.9378   1
  -2   7   4 66.6574 1.68985   2
  -1   7   4 31.5328 1.28263   2
  -1   7   4 358.237 8.22501   1
   0   7   4 371.541 6.52684  -2
  -1   7   4 371.541 6.52684   1
  -1   7   4 46.5145 1.03619  -2
   0   7   4 46.5145 1.03619   1
   0   7   4 1.82296 0.34710   2
   0   7   4 13.1657 0.67370   1
   1   7   4 209.098 3.88879   1
  -2   7   4 282.880 5.47817  -2
   1   7   4 282.880 5.47817   1
   1   7   4 18.9458 0.81766   2
   2   7   4 92.2980 1.85633   1
   2   7   4 8.60394 0.44278   2
  -3   7   4 92.2936 2.07197  -2
   2   7   4 92.2936 2.07197   1
  -4   7   4 227.118 3.87816  -2
   3   7   4 227.118 3.87816   1
   3   7   4 18.8563 0.59666   2
   3   7   4 228.922 5.12953   1
   4   7   4 60.6735 1.61758   1
  -5   7   4 64.3718 1.29000  -2
   4   7   4 64.3718 1.29000   1
   4   7   4 4.89736 0.35201   2
   5   7   4 173.212 3.55987   1
   5   7   4 15.0858 0.58179   2
  -6   7   4 186.334 3.63917  -2
   5   7   4 186.334 3.63917   1
  -7   7   4 70.3470 1.84662  -2
   6   7   4 70.3470 1.84662   1
   6   7   4 1.47191 0.27526   2
   6   7   4 12.6587 0.57960   1
   7   7   4 30.9327 1.18599   1
   7   7   4 2.70945 0.35549   2
  -8   7   4 32.6116 1.16055  -2
   7   7   4 32.6116 1.16055   1
   8   7   4 34.3365 1.21508   1
   8   7   4 3.26872 0.31321   2
  -9   7   4 91.1811 2.17678  -2
   8   7   4 91.1811 2.17678   1
   9   7   4 0.11027 0.18819   2
   9   7   4 0.45980 0.25158   1
 -10   7   4 15.2388 1.33878  -2
   9   7   4 15.2388 1.33878   1
  10   7   4 1.13268 0.22264   2
  10   7   4 13.9854 0.58190   1
 -11   7   4 13.6368 0.65967  -2
  10   7   4 13.6368 0.65967   1
 -12   7   4 41.7773 3.51066  -2
  10   7   4 41.7773 3.51066   1
 -12   7   4 78.5511 1.58357  -2
  11   7   4 78.5511 1.58357   1
  11   7   4 56.0639 1.46112   1
  11   7   4 4.39319 0.28470   2
  12   7   4 1.65205 0.26558   1
 -13   7   4 13.1195 0.64602  -2
  12   7   4 13.1195 0.64602   1
  12   7   4 0.23194 0.17552   2
  13   7   4 102.333 2.63774   1
 -14   7   4 107.077 2.51317  -2
  13   7   4 107.077 2.51317   1
  13   7   4 8.21597 0.46159   2
  14   7   4 11.5088 0.69486   2
  14   7   4 150.565 3.59840   1
 -15   7   4 159.321 4.75328  -2
  14   7   4 159.321 4.75328   1
 -16   7   4 57.2223 1.24140  -2
  15   7   4 57.2223 1.24140   1
  15   7   4 38.5549 1.05891   1
  15   7   4 3.29244 0.40426   2
  16   7   4 81.6233 1.86936   1
 -17   7   4 94.8221 2.10783  -2
  16   7   4 94.8221 2.10783   1
  16   7   4 5.96916 0.49609   2
 -18   7   4 12.6602 1.34458  -2
  17   7   4 12.6602 1.34458   1
  17   7   4 1.21232 0.33474   2
  17   7   4 11.4872 0.40562   1
  18   7   4 29.5157 0.79825   1
  18   7   4 1.10345 0.37157   2
  19   7   4 7.44800 0.32811   1
  19   7   4 0.30964 0.27319   2
 -20   7   4 8.15191 0.87327  -2
  19   7   4 8.15191 0.87327   1
 -19   8   4 30.9443 0.98353   1
 -19   8   4 2.85551 0.32428   2
  17   8   4 72.7777 4.00658  -2
 -18   8   4 72.7777 4.00658   1
 -18   8   4 6.53626 0.36540   2
 -18   8   4 68.9607 3.37007   1
 -17   8   4 0.53513 0.27127   2
 -17   8   4 0.28223 0.31874   1
  16   8   4 6.05696 0.70856  -2
 -17   8   4 6.05696 0.70856   1
 -16   8   4 74.7357 2.43077   1
 -16   8   4 7.09189 0.57369   2
  15   8   4 73.1207 4.25425  -2
 -16   8   4 73.1207 4.25425   1
  14   8   4 36.3000 1.78854  -2
 -15   8   4 36.3000 1.78854   1
 -15   8   4 2.80030 0.32048   2
 -15   8   4 27.4615 1.00260   1
 -14   8   4 1.16687 0.24891   2
  13   8   4 30.4407 1.33487  -2
 -14   8   4 30.4407 1.33487   1
 -14   8   4 9.48806 0.63571   1
  12   8   4 189.706 4.55152  -2
 -13   8   4 189.706 4.55152   1
 -13   8   4 175.372 4.15398   1
 -13   8   4 16.2362 0.66239   2
 -12   8   4 92.9892 2.58585   1
  11   8   4 95.6539 2.84855  -2
 -12   8   4 95.6539 2.84855   1
 -12   8   4 8.32666 0.50090   2
 -11   8   4 3.14337 0.44650   2
  10   8   4 64.3310 2.32407  -2
 -11   8   4 64.3310 2.32407   1
 -11   8   4 36.3436 1.21069   1
   9   8   4 18.7641 1.11921  -2
 -10   8   4 18.7641 1.11921   1
 -10   8   4 1.44808 0.27779   2
 -10   8   4 14.4428 0.63750   1
   8   8   4 108.818 2.44760  -2
  -9   8   4 108.818 2.44760   1
  -9   8   4 7.26519 0.59084   2
  -9   8   4 74.9240 1.77974   1
  -8   8   4 13.6327 0.51058   1
   7   8   4 24.5949 0.98315  -2
  -8   8   4 24.5949 0.98315   1
  -8   8   4 1.39226 0.32557   2
  -7   8   4 120.206 2.72090   1
   6   8   4 134.038 2.80467  -2
  -7   8   4 134.038 2.80467   1
  -7   8   4 11.0292 0.66865   2
  -6   8   4 189.829 5.62603   1
   5   8   4 205.069 3.56418  -2
  -6   8   4 205.069 3.56418   1
  -5   8   4 319.322 7.81954   1
   4   8   4 348.784 11.2828  -2
  -5   8   4 348.784 11.2828   1
  -5   8   4 30.3417 1.07418   2
  -4   8   4 261.664 9.11827   1
   3   8   4 257.740 6.89629  -2
  -4   8   4 257.740 6.89629   1
  -4   8   4 24.6859 1.34864   2
  -3   8   4 59.7998 2.56279   2
  -3   8   4 640.503 17.4966   1
   2   8   4 604.903 23.1239  -2
  -3   8   4 604.903 23.1239   1
  -2   8   4 17.5065 1.09297   2
  -2   8   4 210.795 6.13254   1
   1   8   4 223.720 5.33874  -2
  -2   8   4 223.720 5.33874   1
  -1   8   4 22.1345 1.16534   2
  -1   8   4 252.910 7.18817   1
   0   8   4 291.300 6.18243  -2
  -1   8   4 291.300 6.18243   1
   0   8   4 26.6166 1.32687   2
   0   8   4 308.832 9.37770   1
  -1   8   4 331.074 6.68797  -2
   0   8   4 331.074 6.68797   1
  -2   8   4 180.302 4.20454  -2
   1   8   4 180.302 4.20454   1
   1   8   4 151.069 4.70113   1
   1   8   4 13.6982 0.83564   2
  -3   8   4 323.206 7.47299  -2
   2   8   4 323.206 7.47299   1
   2   8   4 28.1584 1.24227   2
   2   8   4 269.554 7.87560   1
  -4   8   4 100.162 3.22320  -2
   3   8   4 100.162 3.22320   1
   3   8   4 8.47506 0.89491   2
   3   8   4 90.3637 3.94551   1
   4   8   4 4.84637 0.43047   1
  -5   8   4 33.1732 1.51752  -2
   4   8   4 33.1732 1.51752   1
   4   8   4 0.95740 0.24035   2
  -6   8   4 169.488 2.92896  -2
   5   8   4 169.488 2.92896   1
   5   8   4 147.817 3.76675   1
   5   8   4 12.1371 0.70512   2
  -7   8   4 153.275 2.69442  -2
   6   8   4 153.275 2.69442   1
   6   8   4 11.9280 0.57426   2
   6   8   4 142.214 3.63407   1
   7   8   4 8.34248 0.41461   2
   7   8   4 104.599 2.70240   1
  -8   8   4 113.078 1.81491  -2
   7   8   4 113.078 1.81491   1
  -9   8   4 434.666 6.80061  -2
   8   8   4 434.666 6.80061   1
   8   8   4 33.9841 1.00487   2
   8   8   4 428.010 9.59562   1
   9   8   4 3.31565 0.33406   2
   9   8   4 39.4351 1.04161   1
 -10   8   4 45.1419 1.15612  -2
   9   8   4 45.1419 1.15612   1
  10   8   4 24.1775 0.97532   2
  10   8   4 309.539 6.43196   1
 -11   8   4 304.748 11.0315  -2
  10   8   4 304.748 11.0315   1
  11   8   4 0.36023 0.20185   2
  11   8   4 1.56884 0.29211   1
 -12   8   4 10.4423 1.28405  -2
  11   8   4 10.4423 1.28405   1
  12   8   4 77.9389 1.84855   1
 -13   8   4 101.393 2.08613  -2
  12   8   4 101.393 2.08613   1
  12   8   4 7.28309 0.59815   2
  13   8   4 235.865 5.53203   1
  13   8   4 20.7328 0.95697   2
 -14   8   4 253.674 5.24555  -2
  13   8   4 253.674 5.24555   1
 -15   8   4 81.3405 2.19985  -2
  14   8   4 81.3405 2.19985   1
  14   8   4 76.6311 2.58184   1
  14   8   4 5.13837 0.47760   2
  15   8   4 16.1527 0.73467   1
  15   8   4 1.49649 0.38951   2
 -16   8   4 23.5963 1.01594  -2
  15   8   4 23.5963 1.01594   1
 -17   8   4 48.5467 2.67246  -2
  16   8   4 48.5467 2.67246   1
  16   8   4 44.8996 1.35574   1
  16   8   4 3.06476 0.42298   2
  17   8   4 4.74488 0.33284   1
  17   8   4 0.50406 0.28623   2
 -16   9   4 4.18193 0.55776   2
  13   9   4 28.1538 1.87745  -2
 -14   9   4 28.1538 1.87745   1
 -14   9   4 24.4871 1.14361   1
 -14   9   4 2.85311 0.39034   2
 -13   9   4 -0.3560 0.24703   2
  12   9   4 0.77071 0.73655  -2
 -13   9   4 0.77071 0.73655   1
 -13   9   4 0.96570 0.33157   1
 -12   9   4 8.87714 0.64401   1
 -12   9   4 0.52021 0.26527   2
  11   9   4 8.42042 1.47338  -2
 -12   9   4 8.42042 1.47338   1
 -11   9   4 0.53268 0.26745   2
 -11   9   4 0.51078 0.19955   1
  10   9   4 0.47559 0.94651  -2
 -11   9   4 0.47559 0.94651   1
 -10   9   4 0.25782 0.25432   2
   9   9   4 0.67008 0.81885  -2
 -10   9   4 0.67008 0.81885   1
 -10   9   4 0.37533 0.20880   1
  -9   9   4 0.41429 0.20588   2
   8   9   4 -0.4758 1.08550  -2
  -9   9   4 -0.4758 1.08550   1
  -9   9   4 2.69533 0.35685   1
  -8   9   4 0.26745 0.27675   2
  -8   9   4 5.58154 0.41302   1
   7   9   4 2.57373 0.89017  -2
  -8   9   4 2.57373 0.89017   1
   6   9   4 272.268 6.23903  -2
  -7   9   4 272.268 6.23903   1
  -7   9   4 250.637 6.58912   1
  -6   9   4 173.950 4.68984   1
  -6   9   4 17.2125 0.83664   2
   5   9   4 183.845 5.12723  -2
  -6   9   4 183.845 5.12723   1
   4   9   4 4.19141 0.81412  -2
  -5   9   4 4.19141 0.81412   1
  -5   9   4 -0.3722 0.26118   2
  -5   9   4 2.32699 0.37907   1
  -4   9   4 54.5536 1.84509   1
   3   9   4 55.9998 1.72747  -2
  -4   9   4 55.9998 1.72747   1
  -3   9   4 84.2469 2.64779   1
   2   9   4 88.7476 2.19200  -2
  -3   9   4 88.7476 2.19200   1
   1   9   4 44.3453 1.31545  -2
  -2   9   4 44.3453 1.31545   1
  -2   9   4 3.50707 0.46539   2
  -2   9   4 31.2107 1.22628   1
  -1   9   4 7.86749 0.61832   1
  -1   9   4 0.89597 0.27584   2
   0   9   4 10.3989 0.54103  -2
  -1   9   4 10.3989 0.54103   1
   0   9   4 29.7410 1.21870   1
  -1   9   4 29.1178 0.86611  -2
   0   9   4 29.1178 0.86611   1
   0   9   4 3.13669 0.43203   2
   1   9   4 127.909 4.64976   1
  -2   9   4 136.384 2.63509  -2
   1   9   4 136.384 2.63509   1
   1   9   4 11.2456 0.64640   2
  -3   9   4 35.7587 0.97496  -2
   2   9   4 35.7587 0.97496   1
   2   9   4 2.83175 0.36125   2
   2   9   4 29.5963 1.21397   1
  -4   9   4 6.19410 0.52284  -2
   3   9   4 6.19410 0.52284   1
   3   9   4 0.17910 0.21402   2
   3   9   4 3.98907 0.46162   1
   4   9   4 0.15403 0.25885   2
   4   9   4 1.62387 0.29989   1
  -5   9   4 1.59851 0.78777  -2
   4   9   4 1.59851 0.78777   1
   5   9   4 13.7289 0.76978   2
   5   9   4 144.488 3.65210   1
  -6   9   4 170.929 4.46702  -2
   5   9   4 170.929 4.46702   1
   6   9   4 1.05541 0.34568   2
  -7   9   4 37.9835 1.74725  -2
   6   9   4 37.9835 1.74725   1
   6   9   4 12.3773 0.65220   1
  -8   9   4 1.54682 0.48209  -2
   7   9   4 1.54682 0.48209   1
   7   9   4 0.23316 0.28355   1
   7   9   4 -0.0959 0.17081   2
  -9   9   4 5.82421 1.70641  -2
   7   9   4 5.82421 1.70641   1
  -9   9   4 24.8957 0.77203  -2
   8   9   4 24.8957 0.77203   1
   8   9   4 25.7301 0.77132   1
   8   9   4 1.34002 0.29467   2
 -10   9   4 6.84852 0.66222  -2
   9   9   4 6.84852 0.66222   1
   9   9   4 9.32819 0.55945   1
   9   9   4 0.48617 0.22020   2
  10   9   4 0.08106 0.25776   1
  10   9   4 0.03604 0.30920   2
 -11   9   4 -1.1886 0.70754  -2
  10   9   4 -1.1886 0.70754   1
 -12   9   4 12.5528 0.64429  -2
  11   9   4 12.5528 0.64429   1
  11   9   4 11.1296 0.61768   1
  11   9   4 -0.0343 0.81323   2
  12   9   4 6.95734 0.52978   1
  12   9   4 0.44597 0.35737   2
 -13   9   4 4.26004 1.00724  -2
  12   9   4 4.26004 1.00724   1
  13   9   4 7.24479 0.58826   1
 -14   9   4 9.34800 0.72336  -2
  13   9   4 9.34800 0.72336   1
  13   9   4 0.58396 0.28054   2
 -15   9   4 40.1476 1.27951  -2
  14   9   4 40.1476 1.27951   1
  14   9   4 35.6359 2.03666   1
  14   9   4 2.46756 0.47639   2
 -13  10   4 1.11505 0.31564   2
 -13  10   4 5.81723 0.43282   1
 -12  10   4 -0.0179 0.29494   2
 -12  10   4 1.57026 0.32210   1
  11  10   4 8.31627 1.12713  -2
 -12  10   4 8.31627 1.12713   1
 -11  10   4 4.41172 0.47505   1
  10  10   4 5.61460 0.76611  -2
 -11  10   4 5.61460 0.76611   1
 -11  10   4 0.59144 0.37635   2
 -10  10   4 -0.1228 0.32318   2
 -10  10   4 0.39031 0.25576   1
   9  10   4 -0.9459 0.93421  -2
 -10  10   4 -0.9459 0.93421   1
  -9  10   4 0.72128 0.91647   2
   8  10   4 1.92267 0.77458  -2
  -9  10   4 1.92267 0.77458   1
  -9  10   4 0.74004 0.33816   1
  -8  10   4 4.04240 0.37203   1
  -8  10   4 0.05837 0.35278   2
   7  10   4 3.41109 0.65468  -2
  -8  10   4 3.41109 0.65468   1
  -7  10   4 0.52971 0.27951   2
   6  10   4 15.6583 1.19195  -2
  -7  10   4 15.6583 1.19195   1
  -7  10   4 15.3953 0.86831   1
  -6  10   4 16.6295 1.86945   1
  -6  10   4 1.35081 0.29972   2
   5  10   4 17.0464 0.74510  -2
  -6  10   4 17.0464 0.74510   1
  -5  10   4 1.46048 0.31894   1
  -5  10   4 0.14761 0.23397   2
   4  10   4 10.3753 0.82159  -2
  -5  10   4 10.3753 0.82159   1
   3  10   4 40.9737 1.53257  -2
  -4  10   4 40.9737 1.53257   1
  -4  10   4 2.38795 0.38045   2
  -4  10   4 31.0487 1.56269   1
   2  10   4 22.6453 1.13774  -2
  -3  10   4 22.6453 1.13774   1
  -3  10   4 18.9433 0.85913   1
  -3  10   4 1.20946 0.32296   2
  -2  10   4 40.8271 1.52419   1
  -2  10   4 3.68191 0.47309   2
   1  10   4 44.6101 1.60238  -2
  -2  10   4 44.6101 1.60238   1
   0  10   4 10.6321 0.77075  -2
  -1  10   4 10.6321 0.77075   1
  -1  10   4 1.03297 0.29658   2
  -1  10   4 9.97206 0.60634   1
  -1  10   4 24.2374 1.00994  -2
   0  10   4 24.2374 1.00994   1
   0  10   4 22.5329 0.99902   1
   0  10   4 1.59808 0.32686   2
  -2  10   4 8.09099 0.71699  -2
   1  10   4 8.09099 0.71699   1
   1  10   4 0.14967 0.24460   2
   1  10   4 7.31538 0.56663   1
  -3  10   4 63.3858 1.77789  -2
   2  10   4 63.3858 1.77789   1
   2  10   4 61.6765 2.12676   1
   2  10   4 4.37903 0.66581   2
   3  10   4 7.25121 0.57264   2
   3  10   4 92.1243 2.99445   1
  -4  10   4 96.9760 2.23947  -2
   3  10   4 96.9760 2.23947   1
   4  10   4 80.1706 2.39860   1
  -5  10   4 85.0479 2.19069  -2
   4  10   4 85.0479 2.19069   1
   4  10   4 5.19864 0.53067   2
   5  10   4 1.44220 0.28176   1
   5  10   4 0.20057 0.88162   2
  -6  10   4 2.74414 0.76139  -2
   5  10   4 2.74414 0.76139   1
  -7  10   4 36.9761 1.40257  -2
   6  10   4 36.9761 1.40257   1
   6  10   4 31.4605 1.11858   1
   6  10   4 0.71351 0.85457   2
   7  10   4 11.9670 0.84163   1
   7  10   4 -0.2710 0.79268   2
  -8  10   4 12.8626 1.33498  -2
   7  10   4 12.8626 1.33498   1
   8  10   4 39.1619 1.88991   1
   8  10   4 3.86498 0.69805   2
   9  10   4 4.47209 0.66527   1
   9  10   4 0.58693 0.22482   2
 -10  10   4 3.96480 0.64808  -2
   9  10   4 3.96480 0.64808   1
 -11  10   4 52.9301 1.62685  -2
  10  10   4 52.9301 1.62685   1
  10  10   4 0.29055 0.56500   2
  10  10   4 55.0616 2.94495   1
  11  10   4 0.92415 0.53710   2
  11  10   4 80.3397 4.03129   1
 -12  10   4 80.7380 2.84910  -2
  11  10   4 80.7380 2.84910   1
  -8  11   4 6.80900 0.45080   2
  -8  11   4 64.6066 2.84741   1
  -7  11   4 68.3352 2.75630   1
   6  11   4 79.8660 3.91348  -2
  -7  11   4 79.8660 3.91348   1
  -7  11   4 7.62309 0.70680   2
  -6  11   4 4.17616 0.58010   2
  -6  11   4 32.0372 1.44080   1
  -5  11   4 36.0718 1.60755   1
   4  11   4 54.9574 3.16434  -2
  -5  11   4 54.9574 3.16434   1
   3  11   4 210.338 5.80974  -2
  -4  11   4 210.338 5.80974   1
  -4  11   4 186.090 12.1198   1
  -3  11   4 47.2674 2.05301   1
   2  11   4 46.1672 2.84063  -2
  -3  11   4 46.1672 2.84063   1
   1  11   4 43.9956 2.74789  -2
  -2  11   4 43.9956 2.74789   1
  -2  11   4 42.1732 1.88611   1
  -1  11   4 157.370 6.07593   1
   0  11   4 159.858 8.13373  -2
  -1  11   4 159.858 8.13373   1
   0  11   4 39.7305 1.78939   1
  -1  11   4 49.3422 2.93720  -2
   0  11   4 49.3422 2.93720   1
   1  11   4 35.7097 1.64603   1
   1  11   4 0.57358 0.90393   2
  -2  11   4 33.0870 2.22203  -2
   1  11   4 33.0870 2.22203   1
  -3  11   4 6.47849 0.97552  -2
   2  11   4 6.47849 0.97552   1
   2  11   4 1.06513 0.33596   2
   2  11   4 1.98925 0.43624   1
   3  11   4 5.60136 0.56236   1
  -4  11   4 18.6391 1.37415  -2
   3  11   4 18.6391 1.37415   1
   3  11   4 0.07805 0.78440   2
  -5  11   4 274.883 12.7832  -2
   4  11   4 274.883 12.7832   1
   4  11   4 201.155 12.7377   1
   5  11   4 63.8711 3.26167   1
   6  11   4 112.572 5.61130   1
 -25   0   5 -0.1290 0.20272   2
  23   0   5 0.77681 0.77203  -2
 -25   0   5 0.77681 0.77203   1
  22   0   5 0.03483 0.54816  -2
 -24   0   5 0.03483 0.54816   1
 -24   0   5 -0.1277 0.18569   2
 -23   0   5 0.16094 0.36135   1
 -23   0   5 0.40703 0.23861   2
 -22   0   5 0.21027 0.32853   1
 -22   0   5 -0.0101 0.17940   2
  20   0   5 0.07149 0.59504  -2
 -22   0   5 0.07149 0.59504   1
 -21   0   5 -0.1832 0.17544   2
 -20   0   5 0.15694 0.17904   2
  18   0   5 -1.7829 0.69316  -2
 -20   0   5 -1.7829 0.69316   1
 -20   0   5 -0.5611 0.31544   1
  17   0   5 2.52480 0.55245  -2
 -19   0   5 2.52480 0.55245   1
 -19   0   5 0.19173 0.22255   2
 -19   0   5 0.25484 0.34244   1
  16   0   5 -0.4443 0.60013  -2
 -18   0   5 -0.4443 0.60013   1
 -18   0   5 0.01443 0.24665   2
 -18   0   5 0.33775 0.40149   1
 -17   0   5 0.13997 0.35425   1
  15   0   5 0.41762 1.22234  -2
 -17   0   5 0.41762 1.22234   1
  14   0   5 0.18472 0.64266  -2
 -16   0   5 0.18472 0.64266   1
 -16   0   5 0.21301 0.28201   2
 -15   0   5 -0.0618 0.22118   2
  13   0   5 0.41793 0.53637  -2
 -15   0   5 0.41793 0.53637   1
 -15   0   5 -0.0661 1.07812   1
  12   0   5 3.61954 2.18983  -2
 -14   0   5 3.61954 2.18983   1
  11   0   5 0.10844 0.99444  -2
 -13   0   5 0.10844 0.99444   1
 -13   0   5 0.15580 0.27832   2
  10   0   5 0.90453 0.85386  -2
 -12   0   5 0.90453 0.85386   1
   9   0   5 -1.5868 0.49095  -2
 -11   0   5 -1.5868 0.49095   1
 -11   0   5 7.36867 7.37581   2
   8   0   5 -0.4159 0.78572  -2
 -10   0   5 -0.4159 0.78572   1
 -10   0   5 0.27798 0.42253   2
   7   0   5 0.55936 6.84394  -2
  -9   0   5 0.55936 6.84394   1
  -9   0   5 3.53679 0.52950   1
   6   0   5 -2.0184 6.66001  -2
  -8   0   5 -2.0184 6.66001   1
  -8   0   5 2.25814 3.25077   2
   5   0   5 -2.3853 1.09557  -2
  -7   0   5 -2.3853 1.09557   1
  -7   0   5 -1.2521 0.33531   2
  -6   0   5 -2.5392 4.94840   1
   4   0   5 -0.5670 0.68814  -2
  -6   0   5 -0.5670 0.68814   1
  -6   0   5 -2.8867 2.56077   2
   3   0   5 -1.5908 0.91765  -2
  -5   0   5 -1.5908 0.91765   1
  -4   0   5 -2.0905 2.11097   2
   1   0   5 -2.9874 4.12115  -2
  -3   0   5 -2.9874 4.12115   1
  -3   0   5 -0.6480 1.98147   2
   0   0   5 -6.9556 6.28819  -2
  -2   0   5 -6.9556 6.28819   1
  -2   0   5 0.01885 0.99004   1
  -2   0   5 2.45924 2.03046   2
  -1   0   5 1.80580 3.84734  -2
  -1   0   5 1.80580 3.84734   1
   0   0   5 -1.5801 0.94865   2
   0   0   5 0.56474 1.88026   1
  -2   0   5 -5.6868 6.79778  -2
   0   0   5 -5.6868 6.79778   1
   1   0   5 2.87567 2.08669   1
  -3   0   5 5.16600 7.28378  -2
   1   0   5 5.16600 7.28378   1
  -4   0   5 2.82574 7.91248  -2
   2   0   5 2.82574 7.91248   1
   2   0   5 -1.2593 2.06334   1
  -5   0   5 -1.5111 1.41424  -2
   3   0   5 -1.5111 1.41424   1
   4   0   5 -4.0877 6.28044   2
   4   0   5 -0.9990 2.49695   1
  -6   0   5 -0.2042 1.80722  -2
   4   0   5 -0.2042 1.80722   1
  -7   0   5 1.42365 2.05427  -2
   5   0   5 1.42365 2.05427   1
   5   0   5 -3.4144 2.63057   1
   5   0   5 1.54937 6.24198   2
  -8   0   5 -0.7775 0.56403  -2
   6   0   5 -0.7775 0.56403   1
   6   0   5 -2.4904 3.01036   1
  -9   0   5 14.4068 9.77401  -2
   7   0   5 14.4068 9.77401   1
 -10   0   5 0.28800 0.92766  -2
   8   0   5 0.28800 0.92766   1
   8   0   5 0.36787 5.21258   1
 -11   0   5 -0.3344 0.67553  -2
   9   0   5 -0.3344 0.67553   1
   9   0   5 0.21554 4.55872   1
  10   0   5 0.32547 0.37093   1
 -12   0   5 -0.6969 0.94498  -2
  10   0   5 -0.6969 0.94498   1
  11   0   5 0.23523 0.34190   1
 -13   0   5 -2.2296 0.69207  -2
  11   0   5 -2.2296 0.69207   1
  12   0   5 0.00744 0.41183   1
 -15   0   5 0.49517 0.40681  -2
  13   0   5 0.49517 0.40681   1
  13   0   5 0.14202 0.32539   1
 -16   0   5 -0.2239 0.41551  -2
  14   0   5 -0.2239 0.41551   1
  14   0   5 -0.0462 0.26902   1
  15   0   5 0.41152 0.35400   2
 -17   0   5 -0.0710 0.51013  -2
  15   0   5 -0.0710 0.51013   1
  15   0   5 0.15660 0.27493   1
 -18   0   5 0.97243 0.48589  -2
  16   0   5 0.97243 0.48589   1
  16   0   5 0.53875 0.27970   1
  16   0   5 0.27399 0.35967   2
  17   0   5 -0.2457 0.17741   1
 -19   0   5 0.78262 0.47128  -2
  17   0   5 0.78262 0.47128   1
  18   0   5 -0.0126 0.19426   1
 -20   0   5 1.10761 1.05712  -2
  18   0   5 1.10761 1.05712   1
  19   0   5 0.07811 0.16542   1
 -21   0   5 -0.2351 0.75047  -2
  19   0   5 -0.2351 0.75047   1
  19   0   5 -0.0139 0.43101   2
 -22   0   5 -0.6037 0.66289  -2
  20   0   5 -0.6037 0.66289   1
  20   0   5 -0.2471 0.18948   1
  20   0   5 -0.2643 0.33079   2
  21   0   5 0.28173 0.18209   1
  21   0   5 0.25959 0.44166   2
 -23   0   5 -1.2282 0.76130  -2
  21   0   5 -1.2282 0.76130   1
  22   0   5 0.07326 0.17119   1
 -24   0   5 0.33473 0.58110  -2
  22   0   5 0.33473 0.58110   1
  23   0   5 0.09678 0.18371   1
 -25   0   5 -0.4156 0.41202  -2
  23   0   5 -0.4156 0.41202   1
 -25   1   5 4.06625 0.25702   2
 -24   1   5 3.09256 0.53296   2
  22   1   5 37.0136 1.08610  -2
 -24   1   5 37.0136 1.08610   1
 -23   1   5 1.90169 0.19134   2
 -23   1   5 20.4615 0.87488   1
 -22   1   5 22.4584 0.81752   1
 -22   1   5 2.75905 0.21677   2
  20   1   5 25.1942 0.74755  -2
 -22   1   5 25.1942 0.74755   1
  19   1   5 165.668 4.06715  -2
 -21   1   5 165.668 4.06715   1
 -21   1   5 133.502 4.55855   1
 -21   1   5 26.1787 0.84043   2
 -20   1   5 9.69896 0.33814   2
  18   1   5 82.2548 2.10065  -2
 -20   1   5 82.2548 2.10065   1
 -20   1   5 76.9270 2.78817   1
  17   1   5 48.3470 0.92179  -2
 -19   1   5 48.3470 0.92179   1
 -19   1   5 9.07228 0.66663   2
 -19   1   5 36.0814 1.50844   1
 -18   1   5 1.56489 0.23028   2
  16   1   5 9.11367 0.51814  -2
 -18   1   5 9.11367 0.51814   1
 -18   1   5 7.58847 0.58052   1
  15   1   5 44.3327 1.55563  -2
 -17   1   5 44.3327 1.55563   1
 -17   1   5 20.7490 0.95647   1
 -17   1   5 6.17106 0.58327   2
  14   1   5 644.583 10.9946  -2
 -16   1   5 644.583 10.9946   1
 -16   1   5 613.844 29.0732   1
 -16   1   5 89.1869 5.29468   2
  13   1   5 179.678 2.69670  -2
 -15   1   5 179.678 2.69670   1
 -15   1   5 18.5970 0.72200   2
 -15   1   5 169.964 7.03141   1
  12   1   5 927.392 24.5509  -2
 -14   1   5 927.392 24.5509   1
 -14   1   5 99.7888 2.85389   2
 -14   1   5 749.134 33.0774   1
  11   1   5 32.1511 1.76329  -2
 -13   1   5 32.1511 1.76329   1
  10   1   5 532.565 10.5758  -2
 -12   1   5 532.565 10.5758   1
   9   1   5 209.799 3.92117  -2
 -11   1   5 209.799 3.92117   1
   8   1   5 917.510 16.5591  -2
 -10   1   5 917.510 16.5591   1
 -10   1   5 64.6836 3.13245   2
 -10   1   5 920.484 42.2996   1
   7   1   5 248.371 4.92233  -2
  -9   1   5 248.371 4.92233   1
  -9   1   5 243.411 11.9250   1
  -9   1   5 15.3195 4.81508   2
   6   1   5 157.915 6.01853  -2
  -8   1   5 157.915 6.01853   1
  -8   1   5 15.2414 1.04672   2
   5   1   5 116.141 3.45128  -2
  -7   1   5 116.141 3.45128   1
  -7   1   5 8.80387 3.38909   2
   4   1   5 4.48288 0.47904  -2
  -6   1   5 4.48288 0.47904   1
  -6   1   5 1.44881 0.27916   1
  -6   1   5 2.63352 2.68831   2
  -5   1   5 0.77847 0.64084   1
  -5   1   5 -0.4392 0.32801   2
   3   1   5 6.73695 0.55108  -2
  -5   1   5 6.73695 0.55108   1
  -4   1   5 21.4271 1.30545   2
   2   1   5 359.880 13.3294  -2
  -4   1   5 359.880 13.3294   1
   1   1   5 403.352 12.2067  -2
  -3   1   5 403.352 12.2067   1
  -3   1   5 31.3835 2.84867   2
  -3   1   5 359.634 10.4231   1
   0   1   5 1314.88 34.5292  -2
  -2   1   5 1314.88 34.5292   1
  -2   1   5 105.122 7.14125   2
  -2   1   5 1100.76 37.8810   1
  -1   1   5 115.339 3.32171  -2
  -1   1   5 115.339 3.32171   1
  -1   1   5 4.45107 1.09690   2
  -1   1   5 90.8837 4.73553   1
  -2   1   5 113.346 3.94447  -2
   0   1   5 113.346 3.94447   1
   0   1   5 7.03558 2.33891   1
   0   1   5 1.66668 0.61203   2
  -3   1   5 200.166 6.13364  -2
   1   1   5 200.166 6.13364   1
   1   1   5 15.2108 1.09107   2
   1   1   5 167.308 7.45304   1
  -4   1   5 156.707 5.73868  -2
   2   1   5 156.707 5.73868   1
   2   1   5 116.320 5.48416   1
  -5   1   5 68.4919 2.89825  -2
   3   1   5 68.4919 2.89825   1
   3   1   5 56.4645 3.02111   1
   3   1   5 4.15429 0.82276   2
  -6   1   5 36.0442 1.52616  -2
   4   1   5 36.0442 1.52616   1
  -7   1   5 190.248 4.27597  -2
   5   1   5 190.248 4.27597   1
   5   1   5 188.461 12.8509   1
  -8   1   5 194.882 5.21359  -2
   6   1   5 194.882 5.21359   1
   6   1   5 178.449 7.08579   1
  -9   1   5 35.3824 1.60733  -2
   7   1   5 35.3824 1.60733   1
   7   1   5 15.4391 4.50072   1
   7   1   5 0.10236 0.77965   2
   8   1   5 64.2288 3.58049   1
 -10   1   5 132.398 3.49421  -2
   8   1   5 132.398 3.49421   1
 -11   1   5 57.0281 1.37486  -2
   9   1   5 57.0281 1.37486   1
   9   1   5 26.5898 5.69734   1
 -12   1   5 714.387 14.7823  -2
  10   1   5 714.387 14.7823   1
 -13   1   5 149.857 2.26228  -2
  11   1   5 149.857 2.26228   1
  11   1   5 140.644 3.78969   1
 -14   1   5 264.810 8.38599  -2
  12   1   5 264.810 8.38599   1
  12   1   5 175.724 5.57028   1
  12   1   5 5.64187 1.42216   2
  13   1   5 2.74297 0.27732   1
 -15   1   5 18.5628 0.57271  -2
  13   1   5 18.5628 0.57271   1
  13   1   5 2.10979 0.74176   2
  14   1   5 203.162 5.56986   1
 -16   1   5 277.959 4.48655  -2
  14   1   5 277.959 4.48655   1
  14   1   5 22.4159 2.47640   2
  15   1   5 344.709 9.33749   1
 -17   1   5 371.648 8.96656  -2
  15   1   5 371.648 8.96656   1
  15   1   5 24.3532 1.04870   2
 -18   1   5 10.6888 0.38691  -2
  16   1   5 10.6888 0.38691   1
  16   1   5 10.7296 0.43028   1
  16   1   5 0.74577 0.26311   2
 -19   1   5 130.020 2.14870  -2
  17   1   5 130.020 2.14870   1
  17   1   5 125.766 2.43847   1
  17   1   5 10.7838 0.69155   2
  18   1   5 21.0375 0.55965   1
 -20   1   5 31.0438 1.26344  -2
  18   1   5 31.0438 1.26344   1
  19   1   5 236.631 4.98966   1
 -21   1   5 249.349 4.89089  -2
  19   1   5 249.349 4.89089   1
  19   1   5 21.4358 1.03033   2
 -22   1   5 1.56934 0.49150  -2
  20   1   5 1.56934 0.49150   1
  20   1   5 0.35781 0.13612   1
  20   1   5 -0.1782 0.23978   2
  21   1   5 0.94440 0.15628   1
  21   1   5 0.28831 0.25594   2
 -23   1   5 3.34700 0.86346  -2
  21   1   5 3.34700 0.86346   1
 -24   1   5 228.478 5.77113  -2
  22   1   5 228.478 5.77113   1
  22   1   5 227.298 5.02927   1
  22   1   5 14.1934 1.07435   2
  23   1   5 6.83484 0.31039   1
 -24   2   5 0.12757 0.13398   2
  22   2   5 2.69717 0.47777  -2
 -24   2   5 2.69717 0.47777   1
 -23   2   5 216.156 7.46450   1
  21   2   5 222.006 10.4662  -2
 -23   2   5 222.006 10.4662   1
 -23   2   5 20.6358 0.78800   2
  20   2   5 54.6143 1.16940  -2
 -22   2   5 54.6143 1.16940   1
 -22   2   5 4.81077 0.40160   2
 -22   2   5 46.0792 1.39394   1
  19   2   5 19.8928 0.59298  -2
 -21   2   5 19.8928 0.59298   1
 -21   2   5 2.19567 0.20910   2
 -21   2   5 16.3567 0.76967   1
 -20   2   5 45.7711 1.84749   1
  18   2   5 48.1155 3.42403  -2
 -20   2   5 48.1155 3.42403   1
 -20   2   5 5.06563 0.26482   2
  17   2   5 49.8383 1.11193  -2
 -19   2   5 49.8383 1.11193   1
 -19   2   5 47.0654 1.85086   1
 -19   2   5 5.02376 0.28374   2
 -18   2   5 6.29687 0.35763   2
  16   2   5 67.3795 1.44625  -2
 -18   2   5 67.3795 1.44625   1
 -18   2   5 60.1291 2.27870   1
 -17   2   5 21.7067 0.84871   2
 -17   2   5 224.380 10.7014   1
  15   2   5 230.890 6.19726  -2
 -17   2   5 230.890 6.19726   1
  14   2   5 82.2654 1.96588  -2
 -16   2   5 82.2654 1.96588   1
 -16   2   5 13.3817 1.23604   2
  13   2   5 205.295 3.34658  -2
 -15   2   5 205.295 3.34658   1
 -15   2   5 21.6386 0.70204   2
 -15   2   5 185.498 7.21517   1
  12   2   5 159.825 3.39640  -2
 -14   2   5 159.825 3.39640   1
 -14   2   5 148.060 4.19615   1
 -14   2   5 15.3470 0.63436   2
 -13   2   5 28.2051 1.13614   1
  11   2   5 27.6185 1.24171  -2
 -13   2   5 27.6185 1.24171   1
 -13   2   5 3.66478 0.40168   2
 -12   2   5 37.9476 1.83183   2
  10   2   5 393.413 9.96888  -2
 -12   2   5 393.413 9.96888   1
   9   2   5 268.676 5.53769  -2
 -11   2   5 268.676 5.53769   1
 -10   2   5 2.32433 1.08379   2
 -10   2   5 47.1102 2.63942   1
   8   2   5 50.6450 1.36063  -2
 -10   2   5 50.6450 1.36063   1
   7   2   5 305.213 5.06654  -2
  -9   2   5 305.213 5.06654   1
  -9   2   5 21.7675 2.40091   2
   6   2   5 23.3096 1.20404  -2
  -8   2   5 23.3096 1.20404   1
  -8   2   5 1.33547 0.40162   2
   5   2   5 66.1761 3.59501  -2
  -7   2   5 66.1761 3.59501   1
  -7   2   5 48.3833 3.09896   1
  -7   2   5 6.16229 0.73668   2
  -6   2   5 52.6426 2.57914   2
   4   2   5 591.222 11.9538  -2
  -6   2   5 591.222 11.9538   1
  -6   2   5 613.338 28.4941   1
   3   2   5 31.8047 1.08832  -2
  -5   2   5 31.8047 1.08832   1
  -5   2   5 0.02916 2.84081   2
   2   2   5 35.0907 1.05793  -2
  -4   2   5 35.0907 1.05793   1
  -4   2   5 1.24743 0.57648   2
  -3   2   5 452.353 15.7568   1
   1   2   5 495.940 10.3865  -2
  -3   2   5 495.940 10.3865   1
  -3   2   5 44.0628 2.94645   2
  -2   2   5 19.5690 1.32647   2
   0   2   5 275.741 5.90529  -2
  -2   2   5 275.741 5.90529   1
  -2   2   5 233.960 8.56511   1
  -1   2   5 38.2675 1.10814  -2
  -1   2   5 38.2675 1.10814   1
  -2   2   5 196.061 4.64480  -2
   0   2   5 196.061 4.64480   1
   0   2   5 154.733 5.91086   1
   0   2   5 11.0597 1.11603   2
   1   2   5 43.2441 1.83076   1
  -3   2   5 89.6194 2.34866  -2
   1   2   5 89.6194 2.34866   1
   1   2   5 -0.7194 2.57137   2
  -4   2   5 132.890 3.00566  -2
   2   2   5 132.890 3.00566   1
   2   2   5 114.035 4.76174   1
  -5   2   5 162.099 4.64349  -2
   3   2   5 162.099 4.64349   1
   3   2   5 159.204 6.32293   1
   3   2   5 10.6975 1.40033   2
   4   2   5 25.0237 1.61667   1
   4   2   5 2.69068 0.76588   2
   5   2   5 0.91652 0.46227   2
   5   2   5 9.93590 3.58161   1
  -7   2   5 12.9557 1.33446  -2
   5   2   5 12.9557 1.33446   1
  -8   2   5 8.46364 0.80454  -2
   6   2   5 8.46364 0.80454   1
   6   2   5 4.62626 0.64653   1
  -9   2   5 44.6546 1.45672  -2
   7   2   5 44.6546 1.45672   1
   7   2   5 22.4682 3.68062   1
   8   2   5 48.5908 3.00944   1
 -10   2   5 70.5228 2.38187  -2
   8   2   5 70.5228 2.38187   1
   8   2   5 4.37944 0.67176   2
 -11   2   5 20.8938 1.10132  -2
   9   2   5 20.8938 1.10132   1
  10   2   5 473.882 17.2291   1
 -12   2   5 510.685 9.94017  -2
  10   2   5 510.685 9.94017   1
 -13   2   5 11.4852 0.88208  -2
  11   2   5 11.4852 0.88208   1
  11   2   5 6.88273 0.41150   1
  11   2   5 0.20619 0.24425   2
 -14   2   5 15.8127 0.57274  -2
  12   2   5 15.8127 0.57274   1
  12   2   5 1.19096 0.25037   2
  12   2   5 0.63592 0.26226   1
 -15   2   5 74.3658 1.36391  -2
  13   2   5 74.3658 1.36391   1
  13   2   5 51.7435 1.33148   1
  13   2   5 2.78223 1.10648   2
 -16   2   5 175.659 3.13901  -2
  14   2   5 175.659 3.13901   1
  14   2   5 161.833 4.09332   1
  15   2   5 14.9860 0.58338   1
 -17   2   5 35.2835 1.04486  -2
  15   2   5 35.2835 1.04486   1
 -18   2   5 8.20268 0.36677  -2
  16   2   5 8.20268 0.36677   1
  16   2   5 2.55823 0.26407   1
  16   2   5 0.88436 0.28893   2
 -19   2   5 11.1157 0.57463  -2
  17   2   5 11.1157 0.57463   1
  17   2   5 6.69638 0.29291   1
  17   2   5 0.41612 0.44030   2
  18   2   5 4.26262 0.26054   1
 -20   2   5 6.63394 0.70600  -2
  18   2   5 6.63394 0.70600   1
  18   2   5 0.11319 0.39046   2
  19   2   5 11.7354 0.38229   1
 -21   2   5 13.2080 0.57599  -2
  19   2   5 13.2080 0.57599   1
  19   2   5 1.07556 0.26574   2
  20   2   5 49.4020 1.13001   1
 -22   2   5 56.3469 1.61588  -2
  20   2   5 56.3469 1.61588   1
  20   2   5 2.32483 0.31697   2
 -23   2   5 120.334 4.42724  -2
  21   2   5 120.334 4.42724   1
  21   2   5 6.89881 0.50519   2
  21   2   5 93.4544 2.46448   1
  22   2   5 9.57828 0.41077   1
 -24   2   5 11.4228 0.67363  -2
  22   2   5 11.4228 0.67363   1
  23   2   5 15.9450 0.58631   2
  23   2   5 207.753 3.75018   1
 -24   3   5 2.07740 0.41996   2
 -24   3   5 10.0208 0.61335   1
 -23   3   5 5.43617 0.34079   2
  21   3   5 67.9916 1.76160  -2
 -23   3   5 67.9916 1.76160   1
 -23   3   5 60.2806 3.09460   1
 -22   3   5 186.443 5.28790   1
 -22   3   5 18.5750 1.47153   2
  19   3   5 209.424 3.43885  -2
 -21   3   5 209.424 3.43885   1
 -21   3   5 18.7705 0.53757   2
 -21   3   5 188.365 6.32119   1
 -20   3   5 0.11547 0.13470   2
  18   3   5 2.39748 0.40610  -2
 -20   3   5 2.39748 0.40610   1
 -20   3   5 1.04095 0.30207   1
  17   3   5 22.5733 1.31902  -2
 -19   3   5 22.5733 1.31902   1
 -19   3   5 14.6028 0.77888   1
 -19   3   5 2.14748 0.58708   2
  16   3   5 75.0008 1.44693  -2
 -18   3   5 75.0008 1.44693   1
 -18   3   5 4.99734 0.84846   2
 -18   3   5 62.8194 2.35569   1
 -17   3   5 56.5425 3.13967   1
  15   3   5 60.7970 1.36616  -2
 -17   3   5 60.7970 1.36616   1
 -17   3   5 6.29500 0.35928   2
  14   3   5 86.7554 2.50190  -2
 -16   3   5 86.7554 2.50190   1
 -16   3   5 10.2808 0.48148   2
 -16   3   5 76.2946 5.36833   1
 -15   3   5 1.15595 0.25823   2
 -15   3   5 9.22866 0.66783   1
  13   3   5 12.3736 0.62765  -2
 -15   3   5 12.3736 0.62765   1
 -14   3   5 8.17022 0.47877   1
  12   3   5 24.7931 0.72197  -2
 -14   3   5 24.7931 0.72197   1
 -14   3   5 1.82300 0.68676   2
  11   3   5 241.973 4.52152  -2
 -13   3   5 241.973 4.52152   1
 -13   3   5 195.857 7.81785   1
 -13   3   5 33.2560 1.28235   2
  10   3   5 285.294 8.05684  -2
 -12   3   5 285.294 8.05684   1
 -12   3   5 18.3103 1.73519   2
 -11   3   5 0.39275 0.30633   2
   9   3   5 7.61017 1.65484  -2
 -11   3   5 7.61017 1.65484   1
 -10   3   5 0.69107 0.64633   2
   8   3   5 5.64966 0.49345  -2
 -10   3   5 5.64966 0.49345   1
   7   3   5 3.39885 0.52414  -2
  -9   3   5 3.39885 0.52414   1
  -9   3   5 -1.8298 0.57703   2
   6   3   5 270.079 4.48100  -2
  -8   3   5 270.079 4.48100   1
  -8   3   5 17.5063 1.55062   2
  -8   3   5 220.085 12.2238   1
   5   3   5 37.5444 1.03003  -2
  -7   3   5 37.5444 1.03003   1
  -7   3   5 -1.7149 0.52941   2
   4   3   5 27.2315 1.33198  -2
  -6   3   5 27.2315 1.33198   1
   3   3   5 243.439 4.70471  -2
  -5   3   5 243.439 4.70471   1
  -5   3   5 12.1933 3.71327   2
  -5   3   5 135.945 7.05509   1
  -4   3   5 2.73207 3.07863   2
   2   3   5 17.5668 1.15758  -2
  -4   3   5 17.5668 1.15758   1
  -4   3   5 6.56288 1.12312   1
   1   3   5 388.929 10.6862  -2
  -3   3   5 388.929 10.6862   1
  -3   3   5 30.0749 1.92904   2
  -3   3   5 366.424 21.8512   1
   0   3   5 30.3813 1.26145  -2
  -2   3   5 30.3813 1.26145   1
  -2   3   5 8.09353 1.07691   1
  -1   3   5 5.42703 0.93044   1
  -1   3   5 0.88319 0.61247   2
  -1   3   5 4.18462 0.79683  -2
  -1   3   5 4.18462 0.79683   1
  -2   3   5 240.568 5.11393  -2
   0   3   5 240.568 5.11393   1
   0   3   5 18.2840 1.57696   2
  -3   3   5 278.497 8.21673  -2
   1   3   5 278.497 8.21673   1
   1   3   5 241.947 9.25182   1
   1   3   5 29.2758 4.59710   2
  -4   3   5 146.634 4.63613  -2
   2   3   5 146.634 4.63613   1
   2   3   5 132.977 10.3149   1
  -5   3   5 1247.96 45.3199  -2
   3   3   5 1247.96 45.3199   1
   3   3   5 1096.67 56.4154   1
   3   3   5 98.6231 5.36728   2
  -6   3   5 279.266 6.43130  -2
   4   3   5 279.266 6.43130   1
   4   3   5 23.6784 2.43630   2
   4   3   5 281.103 17.9113   1
   5   3   5 315.295 10.1713   1
  -7   3   5 323.546 10.2718  -2
   5   3   5 323.546 10.2718   1
   6   3   5 17.1962 1.55457   1
  -8   3   5 52.6395 2.33316  -2
   6   3   5 52.6395 2.33316   1
   6   3   5 1.92944 0.67950   2
   7   3   5 15.3008 1.54051   1
  -9   3   5 19.8619 0.82998  -2
   7   3   5 19.8619 0.82998   1
 -10   3   5 7.23029 0.52400  -2
   8   3   5 7.23029 0.52400   1
   8   3   5 6.57705 1.06993   1
 -11   3   5 28.3755 1.03866  -2
   9   3   5 28.3755 1.03866   1
   9   3   5 24.8212 1.32329   1
 -12   3   5 2000.61 42.3429  -2
  10   3   5 2000.61 42.3429   1
  10   3   5 1971.63 57.9895   1
  11   3   5 443.854 10.2097   1
 -13   3   5 453.957 7.49004  -2
  11   3   5 453.957 7.49004   1
 -14   3   5 224.354 3.36755  -2
  12   3   5 224.354 3.36755   1
  12   3   5 219.493 5.23438   1
 -15   3   5 70.1999 1.62244  -2
  13   3   5 70.1999 1.62244   1
  13   3   5 61.2680 1.89114   1
  13   3   5 -0.5776 1.09396   2
  14   3   5 29.6345 0.96522   1
 -16   3   5 36.1868 1.93673  -2
  14   3   5 36.1868 1.93673   1
  14   3   5 4.21485 1.14779   2
 -17   3   5 13.5329 0.53990  -2
  15   3   5 13.5329 0.53990   1
  15   3   5 8.48665 0.40643   1
  15   3   5 0.80353 0.40599   2
 -18   3   5 155.360 2.46997  -2
  16   3   5 155.360 2.46997   1
  16   3   5 146.230 3.10201   1
  16   3   5 9.52872 0.96235   2
  17   3   5 6.18174 0.79510   2
  17   3   5 75.8644 1.58476   1
 -19   3   5 80.8413 2.38757  -2
  17   3   5 80.8413 2.38757   1
  18   3   5 1.07758 0.17573   1
 -20   3   5 1.27668 0.40674  -2
  18   3   5 1.27668 0.40674   1
  18   3   5 0.18823 0.39646   2
  19   3   5 7.23528 0.30073   1
 -21   3   5 26.7573 0.83674  -2
  19   3   5 26.7573 0.83674   1
  19   3   5 1.12880 0.41305   2
  20   3   5 115.918 2.37950   1
  20   3   5 4.09464 1.03744   2
 -22   3   5 132.237 4.99558  -2
  20   3   5 132.237 4.99558   1
  21   3   5 12.2866 0.41579   1
 -23   3   5 19.8557 0.94439  -2
  21   3   5 19.8557 0.94439   1
  21   3   5 0.60211 0.35268   2
  22   3   5 115.485 3.27281   1
  22   3   5 9.32978 0.62799   2
 -24   3   5 120.384 5.84152  -2
  22   3   5 120.384 5.84152   1
 -23   4   5 2.62348 0.24851   2
  21   4   5 33.3046 1.35965  -2
 -23   4   5 33.3046 1.35965   1
 -22   4   5 19.8101 0.96400   2
 -22   4   5 191.980 8.92209   1
  20   4   5 216.127 7.35235  -2
 -22   4   5 216.127 7.35235   1
 -21   4   5 0.81410 0.18220   2
  19   4   5 15.3884 0.90182  -2
 -21   4   5 15.3884 0.90182   1
 -21   4   5 13.6411 0.96351   1
  18   4   5 338.057 5.57955  -2
 -20   4   5 338.057 5.57955   1
 -20   4   5 39.9350 1.23006   2
 -20   4   5 306.978 10.1641   1
 -19   4   5 328.835 10.7799   1
  17   4   5 362.539 7.22570  -2
 -19   4   5 362.539 7.22570   1
 -19   4   5 48.2923 2.05533   2
  16   4   5 21.9843 1.56205  -2
 -18   4   5 21.9843 1.56205   1
 -18   4   5 1.49264 0.33260   1
 -18   4   5 1.59709 0.55376   2
  15   4   5 83.1536 1.52970  -2
 -17   4   5 83.1536 1.52970   1
 -17   4   5 78.8914 4.11958   1
 -17   4   5 13.8048 0.88016   2
  14   4   5 31.8238 0.80355  -2
 -16   4   5 31.8238 0.80355   1
 -16   4   5 14.1907 1.54262   1
  13   4   5 9.29429 0.80405  -2
 -15   4   5 9.29429 0.80405   1
 -15   4   5 2.45412 0.38408   1
 -15   4   5 0.49490 0.34701   2
  12   4   5 186.593 3.18608  -2
 -14   4   5 186.593 3.18608   1
 -14   4   5 145.826 5.05025   1
 -14   4   5 34.8700 1.65938   2
 -13   4   5 63.2010 2.76954   1
 -13   4   5 12.6146 0.81912   2
  11   4   5 72.8519 1.62356  -2
 -13   4   5 72.8519 1.62356   1
  10   4   5 569.580 7.22316  -2
 -12   4   5 569.580 7.22316   1
 -12   4   5 51.7462 3.47740   2
 -12   4   5 427.483 26.9642   1
 -11   4   5 199.467 13.0017   1
   9   4   5 196.754 3.51814  -2
 -11   4   5 196.754 3.51814   1
 -11   4   5 13.0094 1.16283   2
 -10   4   5 356.235 22.6700   1
   8   4   5 391.802 7.20087  -2
 -10   4   5 391.802 7.20087   1
   7   4   5 161.637 3.37105  -2
  -9   4   5 161.637 3.37105   1
  -9   4   5 5.69639 1.43519   2
   6   4   5 2.22039 0.42032  -2
  -8   4   5 2.22039 0.42032   1
  -8   4   5 -10.417 8.30970   2
   5   4   5 115.275 2.26128  -2
  -7   4   5 115.275 2.26128   1
  -7   4   5 7.87180 5.05240   2
   4   4   5 419.145 7.25185  -2
  -6   4   5 419.145 7.25185   1
  -6   4   5 30.0261 5.46454   2
   3   4   5 6.87767 0.57358  -2
  -5   4   5 6.87767 0.57358   1
  -5   4   5 3.14331 4.27770   2
   2   4   5 207.096 3.70123  -2
  -4   4   5 207.096 3.70123   1
  -4   4   5 14.2487 4.35746   2
   1   4   5 348.903 6.74025  -2
  -3   4   5 348.903 6.74025   1
   0   4   5 5.76307 0.51966  -2
  -2   4   5 5.76307 0.51966   1
  -2   4   5 -0.2058 0.39330   2
  -1   4   5 91.2443 2.00072  -2
  -1   4   5 91.2443 2.00072   1
  -1   4   5 6.20676 0.64663   2
  -1   4   5 82.2587 3.06230   1
   0   4   5 48.5105 2.63483   1
  -2   4   5 55.7619 1.23760  -2
   0   4   5 55.7619 1.23760   1
  -3   4   5 464.109 7.47814  -2
   1   4   5 464.109 7.47814   1
  -4   4   5 371.844 7.61090  -2
   2   4   5 371.844 7.61090   1
   2   4   5 353.519 13.0463   1
  -5   4   5 56.9390 1.40780  -2
   3   4   5 56.9390 1.40780   1
   3   4   5 45.3946 6.66472   1
  -6   4   5 424.491 7.75337  -2
   4   4   5 424.491 7.75337   1
   4   4   5 358.025 21.0219   1
  -7   4   5 135.234 3.12361  -2
   5   4   5 135.234 3.12361   1
  -8   4   5 5.47076 0.61601  -2
   6   4   5 5.47076 0.61601   1
   6   4   5 -0.1536 5.14005   1
  -9   4   5 1180.14 21.4298  -2
   7   4   5 1180.14 21.4298   1
   7   4   5 1174.33 70.6862   1
 -10   4   5 882.580 15.0573  -2
   8   4   5 882.580 15.0573   1
   8   4   5 2.47606 0.99846   2
   8   4   5 741.754 36.7985   1
   9   4   5 11.8341 0.89172   1
 -11   4   5 27.2537 1.23312  -2
   9   4   5 27.2537 1.23312   1
   9   4   5 -0.9016 1.14691   2
 -12   4   5 1848.56 22.3195  -2
  10   4   5 1848.56 22.3195   1
  10   4   5 1772.59 62.9992   1
  10   4   5 11.2251 1.40700   2
 -13   4   5 152.003 2.56235  -2
  11   4   5 152.003 2.56235   1
  11   4   5 145.522 4.04526   1
  11   4   5 0.60638 0.85689   2
 -14   4   5 495.571 9.21141  -2
  12   4   5 495.571 9.21141   1
  12   4   5 467.517 9.89113   1
  12   4   5 -0.1058 1.12376   2
 -15   4   5 84.9807 2.06588  -2
  13   4   5 84.9807 2.06588   1
  13   4   5 81.7338 2.02067   1
 -16   4   5 212.436 3.54347  -2
  14   4   5 212.436 3.54347   1
  14   4   5 212.823 4.84091   1
  14   4   5 7.52596 1.17538   2
  15   4   5 36.1014 1.13301   1
 -17   4   5 45.5261 0.89427  -2
  15   4   5 45.5261 0.89427   1
  15   4   5 2.29410 0.55383   2
 -18   4   5 328.064 6.64381  -2
  16   4   5 328.064 6.64381   1
  16   4   5 309.515 7.36367   1
  16   4   5 19.0415 0.92838   2
  17   4   5 112.754 2.23997   1
 -19   4   5 155.054 3.54857  -2
  17   4   5 155.054 3.54857   1
  17   4   5 11.2584 0.94858   2
 -20   4   5 108.084 2.17152  -2
  18   4   5 108.084 2.17152   1
  18   4   5 73.8076 1.44095   1
  18   4   5 5.94789 0.73160   2
  19   4   5 0.57048 0.30256   2
  19   4   5 2.70267 0.26653   1
 -21   4   5 3.35635 0.59440  -2
  19   4   5 3.35635 0.59440   1
  20   4   5 16.0188 1.02145   2
 -22   4   5 132.437 3.93354  -2
  20   4   5 132.437 3.93354   1
  20   4   5 108.424 2.86653   1
 -23   4   5 93.7668 2.78516  -2
  21   4   5 93.7668 2.78516   1
  21   4   5 83.6998 2.18457   1
  20   5   5 42.5446 1.63015  -2
 -22   5   5 42.5446 1.63015   1
 -22   5   5 30.9983 1.88908   1
 -21   5   5 5.64880 0.49240   2
  19   5   5 52.2236 1.58441  -2
 -21   5   5 52.2236 1.58441   1
 -21   5   5 36.7652 1.48206   1
 -20   5   5 58.2359 2.94906   1
 -20   5   5 7.97134 0.60644   2
  17   5   5 4.10656 0.51348  -2
 -19   5   5 4.10656 0.51348   1
 -19   5   5 0.32370 0.18151   2
 -19   5   5 4.74601 0.61706   1
 -18   5   5 174.159 5.83180   1
  16   5   5 203.353 4.32470  -2
 -18   5   5 203.353 4.32470   1
 -18   5   5 21.4830 1.16292   2
  15   5   5 9.26401 0.80325  -2
 -17   5   5 9.26401 0.80325   1
 -17   5   5 0.77509 0.59973   2
 -17   5   5 0.00555 0.38795   1
  14   5   5 38.4857 1.01615  -2
 -16   5   5 38.4857 1.01615   1
 -16   5   5 35.5586 1.72709   1
 -16   5   5 3.96882 0.50933   2
  13   5   5 22.5444 0.71301  -2
 -15   5   5 22.5444 0.71301   1
 -15   5   5 1.45311 0.43241   2
 -15   5   5 17.8311 0.82705   1
 -14   5   5 1.06661 0.34693   2
  12   5   5 10.3745 0.56661  -2
 -14   5   5 10.3745 0.56661   1
 -14   5   5 10.7816 0.72445   1
 -13   5   5 10.6944 0.74261   1
 -13   5   5 2.63130 0.70683   2
  11   5   5 49.2626 2.06873  -2
 -13   5   5 49.2626 2.06873   1
  10   5   5 523.462 7.86617  -2
 -12   5   5 523.462 7.86617   1
 -12   5   5 537.551 33.6996   1
   9   5   5 214.718 3.49404  -2
 -11   5   5 214.718 3.49404   1
 -11   5   5 9.41789 1.53401   2
 -11   5   5 206.088 13.3727   1
   8   5   5 10.7637 0.40350  -2
 -10   5   5 10.7637 0.40350   1
 -10   5   5 0.95803 1.20234   2
 -10   5   5 2.26314 1.03659   1
   7   5   5 45.3868 0.87733  -2
  -9   5   5 45.3868 0.87733   1
  -9   5   5 5.90614 0.66071   2
   6   5   5 220.712 4.52488  -2
  -8   5   5 220.712 4.52488   1
  -8   5   5 9.89102 1.52560   2
  -8   5   5 145.596 9.11164   1
   5   5   5 135.777 2.92290  -2
  -7   5   5 135.777 2.92290   1
  -7   5   5 1.81458 1.51087   2
  -7   5   5 103.635 6.98501   1
   4   5   5 8.59679 0.54888  -2
  -6   5   5 8.59679 0.54888   1
  -6   5   5 0.55476 0.92762   2
  -5   5   5 2.01815 1.03349   2
   3   5   5 186.506 3.25534  -2
  -5   5   5 186.506 3.25534   1
   2   5   5 542.771 9.50662  -2
  -4   5   5 542.771 9.50662   1
  -4   5   5 47.7849 2.85184   2
   1   5   5 604.633 9.85112  -2
  -3   5   5 604.633 9.85112   1
   0   5   5 3.62249 0.59632  -2
  -2   5   5 3.62249 0.59632   1
  -1   5   5 347.543 6.19903  -2
  -1   5   5 347.543 6.19903   1
  -2   5   5 38.8491 1.08080  -2
   0   5   5 38.8491 1.08080   1
  -3   5   5 389.281 6.42636  -2
   1   5   5 389.281 6.42636   1
   2   5   5 39.8693 2.48567   1
  -4   5   5 90.6554 2.06121  -2
   2   5   5 90.6554 2.06121   1
  -5   5   5 322.126 5.26226  -2
   3   5   5 322.126 5.26226   1
   3   5   5 336.642 20.8979   1
  -6   5   5 28.2352 1.29056  -2
   4   5   5 28.2352 1.29056   1
   4   5   5 31.9968 2.78996   1
  -7   5   5 111.373 2.14955  -2
   5   5   5 111.373 2.14955   1
   5   5   5 8.29547 2.79147   2
   5   5   5 115.099 7.84793   1
   6   5   5 21.5197 3.70765   2
  -8   5   5 335.799 5.54397  -2
   6   5   5 335.799 5.54397   1
   6   5   5 366.860 15.1172   1
  -9   5   5 14.2750 0.55471  -2
   7   5   5 14.2750 0.55471   1
   7   5   5 15.1082 1.12360   1
 -10   5   5 120.847 1.71546  -2
   8   5   5 120.847 1.71546   1
   8   5   5 124.413 8.47257   1
   8   5   5 0.33653 0.85753   2
   9   5   5 6.14455 1.09228   2
   9   5   5 388.398 14.5139   1
 -11   5   5 401.634 6.33817  -2
   9   5   5 401.634 6.33817   1
 -12   5   5 105.354 1.95013  -2
  10   5   5 105.354 1.95013   1
  10   5   5 2.06402 1.38862   2
  10   5   5 71.6734 3.52458   1
  11   5   5 525.417 16.4733   1
 -13   5   5 514.147 12.3480  -2
  11   5   5 514.147 12.3480   1
  12   5   5 10.7786 0.71496   1
 -14   5   5 11.0346 0.50161  -2
  12   5   5 11.0346 0.50161   1
  12   5   5 -0.6020 0.52974   2
 -15   5   5 29.5250 0.73228  -2
  13   5   5 29.5250 0.73228   1
  13   5   5 2.51887 0.33889   2
  13   5   5 25.7021 1.02288   1
 -16   5   5 6.19434 0.39400  -2
  14   5   5 6.19434 0.39400   1
  14   5   5 3.93210 0.40455   1
  14   5   5 1.62862 0.39662   2
  15   5   5 145.725 4.29940   1
 -17   5   5 150.592 3.50050  -2
  15   5   5 150.592 3.50050   1
 -18   5   5 266.639 5.50340  -2
  16   5   5 266.639 5.50340   1
  16   5   5 240.336 5.12092   1
  16   5   5 17.3685 1.24025   2
 -19   5   5 7.83105 0.58564  -2
  17   5   5 7.83105 0.58564   1
  17   5   5 7.24812 0.35924   1
  17   5   5 0.54828 0.27029   2
  18   5   5 140.164 3.36642   1
  19   5   5 10.0580 0.59654   2
 -21   5   5 131.091 3.32033  -2
  19   5   5 131.091 3.32033   1
  19   5   5 117.515 2.81832   1
 -22   5   5 84.0307 2.92726  -2
  20   5   5 84.0307 2.92726   1
  20   5   5 78.5038 2.07385   1
  20   5   5 4.92232 0.39773   2
 -21   6   5 2.64988 0.35262   2
  18   6   5 0.09995 0.41068  -2
 -20   6   5 0.09995 0.41068   1
 -20   6   5 0.69858 0.29744   1
 -20   6   5 -0.1086 0.17673   2
 -19   6   5 112.756 4.14802   1
 -18   6   5 20.9822 0.98904   1
  16   6   5 23.6710 1.36852  -2
 -18   6   5 23.6710 1.36852   1
 -18   6   5 2.38424 0.41046   2
  15   6   5 20.0231 0.74894  -2
 -17   6   5 20.0231 0.74894   1
 -17   6   5 15.5084 0.75500   1
 -17   6   5 1.88544 0.55239   2
 -16   6   5 85.0831 2.82821   1
  14   6   5 96.5822 2.84788  -2
 -16   6   5 96.5822 2.84788   1
 -16   6   5 10.0084 0.80048   2
 -15   6   5 27.3278 1.02641   1
  13   6   5 40.9555 1.58060  -2
 -15   6   5 40.9555 1.58060   1
 -15   6   5 1.10981 0.85159   2
  12   6   5 189.839 3.35131  -2
 -14   6   5 189.839 3.35131   1
 -14   6   5 160.963 5.32254   1
 -14   6   5 13.4651 1.85484   2
  11   6   5 71.9240 1.33513  -2
 -13   6   5 71.9240 1.33513   1
 -13   6   5 59.1064 2.49897   1
 -13   6   5 3.87340 1.27035   2
  10   6   5 14.5349 0.50130  -2
 -12   6   5 14.5349 0.50130   1
 -12   6   5 13.3756 1.40763   1
 -12   6   5 0.87017 0.55064   2
 -11   6   5 16.8480 1.04308   2
   9   6   5 191.326 3.49424  -2
 -11   6   5 191.326 3.49424   1
 -11   6   5 182.418 11.9015   1
   8   6   5 68.8607 2.10903  -2
 -10   6   5 68.8607 2.10903   1
 -10   6   5 0.05210 1.77182   2
   7   6   5 1362.84 19.9151  -2
  -9   6   5 1362.84 19.9151   1
  -9   6   5 1519.99 94.1843   1
  -9   6   5 137.535 5.36169   2
   6   6   5 448.885 6.57433  -2
  -8   6   5 448.885 6.57433   1
  -8   6   5 538.459 33.9244   1
  -8   6   5 14.9014 1.86251   2
   5   6   5 6.70101 0.37896  -2
  -7   6   5 6.70101 0.37896   1
  -7   6   5 -0.1645 0.40445   2
   4   6   5 42.4974 0.82494  -2
  -6   6   5 42.4974 0.82494   1
  -6   6   5 0.55065 1.11364   2
   3   6   5 26.6332 0.63283  -2
  -5   6   5 26.6332 0.63283   1
  -5   6   5 0.34194 0.93432   2
  -5   6   5 28.4909 2.34377   1
   2   6   5 774.457 10.5179  -2
  -4   6   5 774.457 10.5179   1
  -4   6   5 724.037 43.5742   1
  -4   6   5 15.9855 1.83828   2
   1   6   5 1309.51 20.4875  -2
  -3   6   5 1309.51 20.4875   1
  -3   6   5 1227.91 73.5019   1
  -3   6   5 96.3815 5.50978   2
   0   6   5 29.0128 0.81834  -2
  -2   6   5 29.0128 0.81834   1
  -2   6   5 1.39294 1.01735   2
  -2   6   5 25.0168 2.18629   1
  -1   6   5 977.855 17.5606  -2
  -1   6   5 977.855 17.5606   1
  -1   6   5 17.0726 1.76737   2
  -1   6   5 924.910 55.5862   1
  -2   6   5 65.4073 1.53272  -2
   0   6   5 65.4073 1.53272   1
   0   6   5 1.42483 0.99222   2
   0   6   5 73.1347 5.15967   1
  -3   6   5 611.026 10.2239  -2
   1   6   5 611.026 10.2239   1
   1   6   5 2.84976 1.01263   2
   1   6   5 559.807 34.0678   1
   2   6   5 0.18746 0.88634   2
  -4   6   5 224.338 3.70893  -2
   2   6   5 224.338 3.70893   1
   2   6   5 184.776 11.8793   1
  -5   6   5 5.09535 0.39296  -2
   3   6   5 5.09535 0.39296   1
   3   6   5 -0.2697 0.83593   2
   3   6   5 5.93478 1.59855   1
  -6   6   5 248.795 3.65525  -2
   4   6   5 248.795 3.65525   1
   4   6   5 253.672 9.60013   1
   4   6   5 -1.2355 0.99614   2
  -7   6   5 33.5905 0.78152  -2
   5   6   5 33.5905 0.78152   1
   5   6   5 33.3851 1.69475   1
  -8   6   5 41.3069 1.10001  -2
   6   6   5 41.3069 1.10001   1
   6   6   5 2.56707 0.51861   1
   6   6   5 4.04717 1.28272   2
   7   6   5 762.974 27.9683   1
  -9   6   5 880.891 15.7952  -2
   7   6   5 880.891 15.7952   1
   7   6   5 20.8023 2.33971   2
 -10   6   5 25.1692 1.65242  -2
   8   6   5 25.1692 1.65242   1
   8   6   5 2.61407 1.27607   2
   9   6   5 334.551 10.4234   1
 -11   6   5 336.428 6.44416  -2
   9   6   5 336.428 6.44416   1
 -12   6   5 4.31011 0.36646  -2
  10   6   5 4.31011 0.36646   1
  10   6   5 0.42063 0.53228   2
  10   6   5 4.25486 0.74801   1
  11   6   5 161.903 5.32841   1
 -13   6   5 167.236 2.56230  -2
  11   6   5 167.236 2.56230   1
  11   6   5 11.1390 1.26249   2
 -14   6   5 324.713 5.52492  -2
  12   6   5 324.713 5.52492   1
  12   6   5 284.115 8.81321   1
  12   6   5 43.3301 2.51469   2
 -15   6   5 214.007 4.77133  -2
  13   6   5 214.007 4.77133   1
  13   6   5 207.684 6.64332   1
  13   6   5 12.7927 0.71133   2
  14   6   5 44.4613 1.79195   1
 -16   6   5 56.9676 1.64706  -2
  14   6   5 56.9676 1.64706   1
  14   6   5 3.72033 0.48095   2
 -17   6   5 36.4767 0.79983  -2
  15   6   5 36.4767 0.79983   1
  15   6   5 2.00979 0.41321   2
  15   6   5 33.4641 1.13076   1
 -18   6   5 6.60501 0.50740  -2
  16   6   5 6.60501 0.50740   1
  16   6   5 4.89736 0.35321   1
  16   6   5 0.55274 0.42952   2
  17   6   5 7.74930 0.88422   2
 -19   6   5 96.9878 3.68491  -2
  17   6   5 96.9878 3.68491   1
  17   6   5 85.0645 2.13560   1
 -20   6   5 -0.0291 0.33740  -2
  18   6   5 -0.0291 0.33740   1
  18   6   5 0.49809 0.16529   1
  18   6   5 0.14034 0.19722   2
  19   6   5 1.41716 0.26281   1
 -19   7   5 -0.0825 0.18422   2
 -19   7   5 0.75769 0.28536   1
 -18   7   5 85.5893 4.13973   1
 -18   7   5 8.73054 0.58061   2
  16   7   5 89.2478 4.49813  -2
 -18   7   5 89.2478 4.49813   1
 -17   7   5 -0.1121 0.26775   2
 -17   7   5 0.64664 0.32320   1
 -16   7   5 40.3059 1.32179   1
  14   7   5 51.4737 2.22085  -2
 -16   7   5 51.4737 2.22085   1
  13   7   5 265.975 5.55073  -2
 -15   7   5 265.975 5.55073   1
 -15   7   5 213.698 13.6384   1
 -15   7   5 25.7562 1.28325   2
 -14   7   5 1.63942 0.71530   2
  12   7   5 21.9522 0.81257  -2
 -14   7   5 21.9522 0.81257   1
 -14   7   5 15.8608 0.72491   1
  11   7   5 70.0281 2.60065  -2
 -13   7   5 70.0281 2.60065   1
 -13   7   5 2.41441 0.80305   2
 -13   7   5 52.5310 1.82087   1
 -12   7   5 68.0511 3.70520   1
  10   7   5 77.1553 1.89610  -2
 -12   7   5 77.1553 1.89610   1
 -12   7   5 5.23508 1.33418   2
   9   7   5 66.5301 1.25268  -2
 -11   7   5 66.5301 1.25268   1
 -11   7   5 1.46480 0.82290   2
   8   7   5 138.293 2.14653  -2
 -10   7   5 138.293 2.14653   1
   7   7   5 9.69771 0.45236  -2
  -9   7   5 9.69771 0.45236   1
  -9   7   5 0.36126 0.45318   2
   6   7   5 333.484 5.39178  -2
  -8   7   5 333.484 5.39178   1
  -8   7   5 8.80052 1.41837   2
   5   7   5 86.2825 1.58175  -2
  -7   7   5 86.2825 1.58175   1
  -7   7   5 1.26907 1.04922   2
   4   7   5 29.4720 1.02070  -2
  -6   7   5 29.4720 1.02070   1
  -6   7   5 27.5847 2.23300   1
  -6   7   5 1.61821 1.09217   2
   3   7   5 754.698 14.9651  -2
  -5   7   5 754.698 14.9651   1
   2   7   5 53.8213 1.24726  -2
  -4   7   5 53.8213 1.24726   1
  -4   7   5 51.8628 3.71952   1
  -4   7   5 0.92858 0.88818   2
   1   7   5 61.0499 1.27009  -2
  -3   7   5 61.0499 1.27009   1
  -3   7   5 1.02999 0.96592   2
  -3   7   5 2.83125 1.05327   1
  -2   7   5 10.3833 1.29277   1
   0   7   5 9.43030 0.48583  -2
  -2   7   5 9.43030 0.48583   1
  -2   7   5 1.01871 0.86564   2
  -1   7   5 341.952 5.66521  -2
  -1   7   5 341.952 5.66521   1
  -1   7   5 315.834 19.4853   1
  -1   7   5 0.67578 0.85960   2
  -2   7   5 12.2578 0.55585  -2
   0   7   5 12.2578 0.55585   1
   0   7   5 14.0831 1.60734   1
   0   7   5 0.58280 0.79513   2
  -3   7   5 678.378 10.9652  -2
   1   7   5 678.378 10.9652   1
   1   7   5 0.22229 0.87349   2
   1   7   5 717.092 43.3476   1
  -4   7   5 19.6445 0.68123  -2
   2   7   5 19.6445 0.68123   1
   2   7   5 15.4756 1.72367   1
   2   7   5 0.19587 0.77823   2
  -5   7   5 1400.23 29.0266  -2
   3   7   5 1400.23 29.0266   1
   3   7   5 1426.30 86.5212   1
  -6   7   5 9.72092 0.82266  -2
   4   7   5 9.72092 0.82266   1
   4   7   5 8.69302 1.31261   1
   4   7   5 0.62369 0.78088   2
  -7   7   5 396.417 6.31832  -2
   5   7   5 396.417 6.31832   1
   5   7   5 403.981 24.9232   1
  -8   7   5 38.3200 0.86713  -2
   6   7   5 38.3200 0.86713   1
   6   7   5 12.1285 1.58209   1
  -9   7   5 71.1469 1.27419  -2
   7   7   5 71.1469 1.27419   1
   7   7   5 72.7877 3.19433   1
 -10   7   5 129.212 1.98497  -2
   8   7   5 129.212 1.98497   1
   8   7   5 110.876 4.57741   1
 -11   7   5 470.969 6.75755  -2
   9   7   5 470.969 6.75755   1
   9   7   5 453.703 13.2686   1
 -12   7   5 170.782 2.98338  -2
  10   7   5 170.782 2.98338   1
  10   7   5 156.186 6.45461   1
 -13   7   5 227.641 8.98039  -2
  11   7   5 227.641 8.98039   1
  11   7   5 251.798 7.85032   1
  11   7   5 16.9425 1.03380   2
 -14   7   5 94.2343 1.72519  -2
  12   7   5 94.2343 1.72519   1
  12   7   5 5.20413 0.56408   2
  12   7   5 83.8838 2.99825   1
  13   7   5 25.4222 1.11579   1
 -15   7   5 54.5530 1.10790  -2
  13   7   5 54.5530 1.10790   1
  14   7   5 60.5738 2.03223   1
 -16   7   5 66.6833 1.69397  -2
  14   7   5 66.6833 1.69397   1
  14   7   5 4.58103 0.42505   2
  15   7   5 16.1904 0.61458   1
  15   7   5 0.90069 0.33418   2
 -17   7   5 14.4694 1.00874  -2
  15   7   5 14.4694 1.00874   1
  16   7   5 63.1039 1.59462   1
 -18   7   5 76.8062 2.21618  -2
  16   7   5 76.8062 2.21618   1
  17   7   5 2.46190 0.27646   1
 -19   7   5 2.70545 0.60891  -2
  17   7   5 2.70545 0.60891   1
  17   7   5 0.06009 0.26493   2
 -17   8   5 0.29900 0.26433   2
 -17   8   5 2.65723 0.38363   1
 -16   8   5 2.59595 0.33626   1
 -16   8   5 0.13377 0.22639   2
  14   8   5 9.89672 1.23380  -2
 -16   8   5 9.89672 1.23380   1
 -15   8   5 16.2927 1.24044   2
 -14   8   5 64.1081 4.39694   1
 -13   8   5 0.64516 0.38813   2
  11   8   5 3.44146 0.61770  -2
 -13   8   5 3.44146 0.61770   1
 -13   8   5 4.08272 0.45235   1
  10   8   5 27.8196 0.86505  -2
 -12   8   5 27.8196 0.86505   1
 -12   8   5 1.64876 0.53704   2
 -12   8   5 25.3133 2.21827   1
   9   8   5 8.36753 0.42977  -2
 -11   8   5 8.36753 0.42977   1
 -11   8   5 -0.0130 0.67926   2
 -11   8   5 7.56107 0.87498   1
 -10   8   5 1.13393 1.19239   2
   8   8   5 22.8718 0.83605  -2
 -10   8   5 22.8718 0.83605   1
   7   8   5 23.4085 1.05174  -2
  -9   8   5 23.4085 1.05174   1
  -9   8   5 0.32611 1.17988   2
   6   8   5 379.600 7.41896  -2
  -8   8   5 379.600 7.41896   1
  -8   8   5 0.42931 0.98304   2
   5   8   5 57.3416 1.04980  -2
  -7   8   5 57.3416 1.04980   1
  -7   8   5 0.33954 0.97731   2
   4   8   5 5.37886 0.37812  -2
  -6   8   5 5.37886 0.37812   1
  -6   8   5 -0.2680 0.88930   2
   3   8   5 48.6752 0.94210  -2
  -5   8   5 48.6752 0.94210   1
  -5   8   5 2.25717 1.16675   2
   2   8   5 26.4450 0.64342  -2
  -4   8   5 26.4450 0.64342   1
  -4   8   5 9.77981 1.19071   1
  -4   8   5 0.24585 0.92684   2
   1   8   5 0.68151 0.32707  -2
  -3   8   5 0.68151 0.32707   1
  -3   8   5 1.17905 0.79405   1
  -3   8   5 -0.0086 0.89697   2
  -2   8   5 0.64984 0.81328   1
   0   8   5 1.61016 0.29680  -2
  -2   8   5 1.61016 0.29680   1
  -2   8   5 -0.4924 0.76386   2
  -1   8   5 5.76311 0.37761  -2
  -1   8   5 5.76311 0.37761   1
  -1   8   5 6.58900 1.04645   1
  -1   8   5 1.54170 0.91958   2
  -2   8   5 12.6898 0.46025  -2
   0   8   5 12.6898 0.46025   1
   0   8   5 0.24394 0.76392   2
   0   8   5 12.8861 1.46669   1
  -3   8   5 3.14484 0.35940  -2
   1   8   5 3.14484 0.35940   1
   1   8   5 5.71154 1.49894   1
   1   8   5 0.32452 0.78225   2
  -4   8   5 203.852 3.09823  -2
   2   8   5 203.852 3.09823   1
   2   8   5 199.422 12.6528   1
   2   8   5 0.15475 0.75068   2
  -5   8   5 34.3996 0.82408  -2
   3   8   5 34.3996 0.82408   1
   3   8   5 33.3419 2.79516   1
   3   8   5 1.14012 0.77296   2
  -6   8   5 50.9263 0.98411  -2
   4   8   5 50.9263 0.98411   1
   4   8   5 50.9155 3.88094   1
  -7   8   5 27.3096 0.72509  -2
   5   8   5 27.3096 0.72509   1
   5   8   5 21.7891 2.10744   1
  -8   8   5 41.5011 1.09641  -2
   6   8   5 41.5011 1.09641   1
   6   8   5 9.82342 1.39215   1
  -9   8   5 123.237 3.38592  -2
   7   8   5 123.237 3.38592   1
   7   8   5 113.707 8.44885   1
 -10   8   5 181.495 3.76452  -2
   8   8   5 181.495 3.76452   1
   8   8   5 178.870 11.4309   1
 -11   8   5 4.64134 0.36900  -2
   9   8   5 4.64134 0.36900   1
   9   8   5 5.14782 0.97195   1
   9   8   5 0.29082 0.46655   2
 -12   8   5 7.21693 0.42013  -2
  10   8   5 7.21693 0.42013   1
  10   8   5 7.15601 0.80836   1
  10   8   5 4.24850 1.03470   2
 -13   8   5 4.97059 0.39548  -2
  11   8   5 4.97059 0.39548   1
  11   8   5 0.86638 0.25864   2
  11   8   5 6.27447 0.70058   1
 -14   8   5 65.4774 2.13316  -2
  12   8   5 65.4774 2.13316   1
  12   8   5 61.0444 2.01590   1
  12   8   5 7.23608 0.89627   2
  13   8   5 16.9962 0.70887   1
 -15   8   5 40.2390 1.56570  -2
  13   8   5 40.2390 1.56570   1
  13   8   5 8.68747 0.90599   2
  14   8   5 35.1458 1.26227   1
 -16   8   5 37.6269 1.31605  -2
  14   8   5 37.6269 1.31605   1
  15   8   5 108.409 2.98473   1
 -17   8   5 121.626 5.78201  -2
  15   8   5 121.626 5.78201   1
  15   8   5 6.88929 0.62272   2
 -14   9   5 0.28990 0.21589   2
 -14   9   5 4.90028 0.57384   1
  11   9   5 65.1917 2.36535  -2
 -13   9   5 65.1917 2.36535   1
 -13   9   5 37.7306 2.68697   1
  10   9   5 80.0422 4.14332  -2
 -12   9   5 80.0422 4.14332   1
 -12   9   5 64.7141 4.46303   1
 -11   9   5 20.7268 1.84412   1
 -11   9   5 0.14894 0.76286   2
   8   9   5 45.2640 1.54697  -2
 -10   9   5 45.2640 1.54697   1
 -10   9   5 0.54960 0.79309   2
   7   9   5 9.87859 0.43692  -2
  -9   9   5 9.87859 0.43692   1
  -9   9   5 0.51262 0.70132   2
   6   9   5 112.034 2.23421  -2
  -8   9   5 112.034 2.23421   1
  -8   9   5 0.89152 0.87371   2
   5   9   5 18.1028 0.63487  -2
  -7   9   5 18.1028 0.63487   1
  -7   9   5 0.76984 0.65895   2
   4   9   5 144.081 2.79389  -2
  -6   9   5 144.081 2.79389   1
  -6   9   5 0.59371 0.80587   2
   3   9   5 36.5116 0.89407  -2
  -5   9   5 36.5116 0.89407   1
  -5   9   5 1.52930 0.97169   2
   2   9   5 33.8994 0.82915  -2
  -4   9   5 33.8994 0.82915   1
  -4   9   5 0.40341 0.73124   2
   1   9   5 24.3333 0.72379  -2
  -3   9   5 24.3333 0.72379   1
  -3   9   5 0.72667 0.87222   2
   0   9   5 99.8246 1.92976  -2
  -2   9   5 99.8246 1.92976   1
  -2   9   5 0.52713 0.85207   2
  -1   9   5 16.9286 0.55053  -2
  -1   9   5 16.9286 0.55053   1
  -1   9   5 15.2558 1.52289   1
  -1   9   5 0.32043 0.75655   2
  -2   9   5 210.022 3.26493  -2
   0   9   5 210.022 3.26493   1
   0   9   5 0.74228 0.74158   2
   0   9   5 177.343 11.1539   1
  -3   9   5 276.111 4.22206  -2
   1   9   5 276.111 4.22206   1
   1   9   5 252.180 15.6112   1
  -4   9   5 89.2825 1.48017  -2
   2   9   5 89.2825 1.48017   1
   2   9   5 75.4321 5.15942   1
  -5   9   5 300.528 4.59122  -2
   3   9   5 300.528 4.59122   1
   3   9   5 276.511 17.0841   1
  -6   9   5 53.1058 0.98439  -2
   4   9   5 53.1058 0.98439   1
   4   9   5 40.5884 3.09774   1
  -7   9   5 8.11282 0.44856  -2
   5   9   5 8.11282 0.44856   1
   5   9   5 8.22334 1.24208   1
  -8   9   5 148.370 2.75417  -2
   6   9   5 148.370 2.75417   1
   6   9   5 128.703 8.32452   1
  -9   9   5 10.2185 0.49778  -2
   7   9   5 10.2185 0.49778   1
   7   9   5 8.43838 1.16274   1
 -10   9   5 166.068 4.13662  -2
   8   9   5 166.068 4.13662   1
   8   9   5 136.263 5.48776   1
 -11   9   5 81.2297 2.47772  -2
   9   9   5 81.2297 2.47772   1
   9   9   5 69.9772 2.29097   1
   9   9   5 4.60659 0.83993   2
  10   9   5 6.31048 0.89579   2
  10   9   5 30.7029 1.45966   1
 -12   9   5 39.1972 1.10472  -2
  10   9   5 39.1972 1.10472   1
 -13   9   5 164.429 4.55838  -2
  11   9   5 164.429 4.55838   1
  11   9   5 145.330 5.71092   1
  11   9   5 6.82299 0.81937   2
  12   9   5 25.2384 0.92239   1
 -14   9   5 29.0280 1.67897  -2
  12   9   5 29.0280 1.67897   1
  12   9   5 0.85902 0.49254   2
 -10  10   5 1.82434 0.76755   1
   7  10   5 46.1269 1.55430  -2
  -9  10   5 46.1269 1.55430   1
   6  10   5 73.6647 2.34619  -2
  -8  10   5 73.6647 2.34619   1
  -8  10   5 3.87159 0.44287   2
   5  10   5 19.7121 0.87762  -2
  -7  10   5 19.7121 0.87762   1
   4  10   5 212.978 6.45134  -2
  -6  10   5 212.978 6.45134   1
  -6  10   5 -0.2611 0.71754   2
   3  10   5 53.4272 2.12227  -2
  -5  10   5 53.4272 2.12227   1
   2  10   5 4.05615 0.54363  -2
  -4  10   5 4.05615 0.54363   1
   1  10   5 313.247 15.4184  -2
  -3  10   5 313.247 15.4184   1
   0  10   5 85.3153 3.08329  -2
  -2  10   5 85.3153 3.08329   1
  -1  10   5 135.822 4.75838  -2
  -1  10   5 135.822 4.75838   1
  -2  10   5 62.3429 2.71934  -2
   0  10   5 62.3429 2.71934   1
  -3  10   5 73.1919 3.12193  -2
   1  10   5 73.1919 3.12193   1
  -4  10   5 1.09984 0.36914  -2
   2  10   5 1.09984 0.36914   1
  -5  10   5 18.2251 0.73993  -2
   3  10   5 18.2251 0.73993   1
  -6  10   5 23.6822 0.75660  -2
   4  10   5 23.6822 0.75660   1
   4  10   5 4.18325 1.02853   1
  -7  10   5 4.81815 0.41642  -2
   5  10   5 4.81815 0.41642   1
   6  10   5 10.4523 0.73385   1
  -8  10   5 20.6268 1.02774  -2
   6  10   5 20.6268 1.02774   1
  -9  10   5 4.83123 0.56452  -2
   7  10   5 4.83123 0.56452   1
   7  10   5 0.05971 0.29562   1
   8  10   5 -0.1859 0.50944   2
  21   0   6 5.72195 0.44324  -2
 -23   0   6 5.72195 0.44324   1
 -23   0   6 24.1894 1.19480   2
  20   0   6 32.1396 0.90544  -2
 -22   0   6 32.1396 0.90544   1
  19   0   6 56.4440 1.70519  -2
 -21   0   6 56.4440 1.70519   1
 -21   0   6 6.35616 1.08365   2
  18   0   6 136.185 2.89767  -2
 -20   0   6 136.185 2.89767   1
 -20   0   6 16.5986 1.59844   2
  17   0   6 68.8157 1.76944  -2
 -19   0   6 68.8157 1.76944   1
 -19   0   6 46.4122 3.48149   2
  16   0   6 20.2715 0.73657  -2
 -18   0   6 20.2715 0.73657   1
 -18   0   6 34.6323 2.85011   2
  15   0   6 86.9514 1.68893  -2
 -17   0   6 86.9514 1.68893   1
 -16   0   6 66.9617 4.71493   1
  14   0   6 75.0445 1.75952  -2
 -16   0   6 75.0445 1.75952   1
  13   0   6 29.6511 1.10102  -2
 -15   0   6 29.6511 1.10102   1
  12   0   6 2.36400 0.45314  -2
 -14   0   6 2.36400 0.45314   1
  11   0   6 33.4616 0.84597  -2
 -13   0   6 33.4616 0.84597   1
  10   0   6 94.1061 1.98906  -2
 -12   0   6 94.1061 1.98906   1
   9   0   6 728.120 16.4984  -2
 -11   0   6 728.120 16.4984   1
   8   0   6 74.0009 2.50728  -2
 -10   0   6 74.0009 2.50728   1
   7   0   6 1489.01 29.7509  -2
  -9   0   6 1489.01 29.7509   1
   6   0   6 38.0261 1.22277  -2
  -8   0   6 38.0261 1.22277   1
   5   0   6 649.406 17.5087  -2
  -7   0   6 649.406 17.5087   1
   4   0   6 326.543 8.35642  -2
  -6   0   6 326.543 8.35642   1
   3   0   6 185.901 8.90163  -2
  -5   0   6 185.901 8.90163   1
   1   0   6 559.835 34.4388  -2
  -3   0   6 559.835 34.4388   1
   0   0   6 697.958 21.4323  -2
  -2   0   6 697.958 21.4323   1
  -1   0   6 650.345 27.6180  -2
  -1   0   6 650.345 27.6180   1
  -2   0   6 150.593 5.41227  -2
   0   0   6 150.593 5.41227   1
  -3   0   6 840.319 29.8112  -2
   1   0   6 840.319 29.8112   1
  -4   0   6 125.672 5.02653  -2
   2   0   6 125.672 5.02653   1
  -5   0   6 59.8505 7.75033  -2
   3   0   6 59.8505 7.75033   1
  -7   0   6 145.193 6.18486  -2
   5   0   6 145.193 6.18486   1
  -8   0   6 372.804 11.4684  -2
   6   0   6 372.804 11.4684   1
  -9   0   6 150.688 4.15809  -2
   7   0   6 150.688 4.15809   1
 -10   0   6 75.3998 2.18282  -2
   8   0   6 75.3998 2.18282   1
 -11   0   6 881.456 24.6091  -2
   9   0   6 881.456 24.6091   1
 -12   0   6 822.613 16.1010  -2
  10   0   6 822.613 16.1010   1
 -13   0   6 198.454 4.09599  -2
  11   0   6 198.454 4.09599   1
 -14   0   6 12.2466 0.50714  -2
  12   0   6 12.2466 0.50714   1
 -15   0   6 198.480 4.10240  -2
  13   0   6 198.480 4.10240   1
 -16   0   6 15.8094 0.53658  -2
  14   0   6 15.8094 0.53658   1
  14   0   6 -0.1217 0.82883   2
 -17   0   6 92.7919 1.87926  -2
  15   0   6 92.7919 1.87926   1
 -18   0   6 80.6574 1.79395  -2
  16   0   6 80.6574 1.79395   1
  16   0   6 81.4983 5.64413   1
 -19   0   6 104.659 2.60193  -2
  17   0   6 104.659 2.60193   1
  17   0   6 99.4704 6.61874   1
 -20   0   6 25.9754 0.66310  -2
  18   0   6 25.9754 0.66310   1
  18   0   6 18.9989 1.74010   1
  19   0   6 5.10137 1.10274   1
 -21   0   6 6.50074 0.40904  -2
  19   0   6 6.50074 0.40904   1
  20   0   6 102.490 6.46123   1
 -22   0   6 118.943 3.57118  -2
  20   0   6 118.943 3.57118   1
 -23   0   6 44.7835 1.42127  -2
  21   0   6 44.7835 1.42127   1
  21   0   6 38.1586 1.76565   1
 -23   1   6 8.38423 0.49885   2
  21   1   6 26.3241 0.86302  -2
 -23   1   6 26.3241 0.86302   1
 -23   1   6 22.5381 1.54071   1
  20   1   6 15.8908 0.38337  -2
 -22   1   6 15.8908 0.38337   1
 -22   1   6 12.5066 0.74055   2
 -21   1   6 7.09566 0.67586   2
  19   1   6 67.2363 1.53227  -2
 -21   1   6 67.2363 1.53227   1
  18   1   6 9.67005 0.32021  -2
 -20   1   6 9.67005 0.32021   1
 -20   1   6 37.4748 2.01315   2
  17   1   6 370.120 5.21573  -2
 -19   1   6 370.120 5.21573   1
 -19   1   6 31.5054 1.82876   2
  16   1   6 5.05772 0.46281  -2
 -18   1   6 5.05772 0.46281   1
 -18   1   6 14.5252 1.16076   2
  15   1   6 2.68783 0.24927  -2
 -17   1   6 2.68783 0.24927   1
 -17   1   6 0.64290 0.89551   2
 -17   1   6 3.60402 1.22121   1
  14   1   6 9.65855 0.35433  -2
 -16   1   6 9.65855 0.35433   1
 -16   1   6 7.32371 1.03767   1
  13   1   6 165.224 3.12851  -2
 -15   1   6 165.224 3.12851   1
 -15   1   6 158.046 10.3785   1
 -14   1   6 16.2844 1.67350   1
  12   1   6 17.7009 0.51335  -2
 -14   1   6 17.7009 0.51335   1
  11   1   6 353.919 5.01609  -2
 -13   1   6 353.919 5.01609   1
  10   1   6 160.305 2.20331  -2
 -12   1   6 160.305 2.20331   1
   9   1   6 527.373 7.45015  -2
 -11   1   6 527.373 7.45015   1
   8   1   6 312.472 7.24063  -2
 -10   1   6 312.472 7.24063   1
   7   1   6 78.0835 1.44213  -2
  -9   1   6 78.0835 1.44213   1
   6   1   6 268.400 4.32189  -2
  -8   1   6 268.400 4.32189   1
   5   1   6 33.9244 0.79136  -2
  -7   1   6 33.9244 0.79136   1
   4   1   6 42.4568 1.23516  -2
  -6   1   6 42.4568 1.23516   1
   3   1   6 423.920 9.85619  -2
  -5   1   6 423.920 9.85619   1
   2   1   6 66.7251 2.54241  -2
  -4   1   6 66.7251 2.54241   1
   1   1   6 544.352 15.3986  -2
  -3   1   6 544.352 15.3986   1
   0   1   6 14.7716 3.39754  -2
  -2   1   6 14.7716 3.39754   1
  -1   1   6 -8.7775 9.32749  -2
  -1   1   6 -8.7775 9.32749   1
  -2   1   6 6.02643 2.89826  -2
   0   1   6 6.02643 2.89826   1
  -3   1   6 78.7190 7.46735  -2
   1   1   6 78.7190 7.46735   1
  -4   1   6 94.0848 4.06819  -2
   2   1   6 94.0848 4.06819   1
  -5   1   6 47.3711 2.27815  -2
   3   1   6 47.3711 2.27815   1
  -6   1   6 453.932 11.0032  -2
   4   1   6 453.932 11.0032   1
   5   1   6 76.6963 4.10640   1
  -7   1   6 80.0479 12.5622  -2
   5   1   6 80.0479 12.5622   1
  -8   1   6 717.828 23.6305  -2
   6   1   6 717.828 23.6305   1
  -9   1   6 90.9515 1.61259  -2
   7   1   6 90.9515 1.61259   1
 -10   1   6 32.6864 1.08367  -2
   8   1   6 32.6864 1.08367   1
 -11   1   6 90.7032 1.87053  -2
   9   1   6 90.7032 1.87053   1
 -12   1   6 256.224 3.51469  -2
  10   1   6 256.224 3.51469   1
 -13   1   6 56.5083 0.95415  -2
  11   1   6 56.5083 0.95415   1
 -14   1   6 45.2996 0.81927  -2
  12   1   6 45.2996 0.81927   1
  12   1   6 0.09684 0.72433   2
 -15   1   6 23.1478 0.49168  -2
  13   1   6 23.1478 0.49168   1
  13   1   6 -0.8924 0.71478   2
 -16   1   6 2.22661 0.19031  -2
  14   1   6 2.22661 0.19031   1
  14   1   6 -0.9796 0.71504   2
 -17   1   6 20.7878 0.41176  -2
  15   1   6 20.7878 0.41176   1
  15   1   6 23.1367 2.19081   1
 -18   1   6 43.5971 0.79040  -2
  16   1   6 43.5971 0.79040   1
  16   1   6 45.1750 2.75817   1
  17   1   6 29.5236 1.73300   1
 -19   1   6 42.8571 0.76710  -2
  17   1   6 42.8571 0.76710   1
 -20   1   6 95.2023 1.52209  -2
  18   1   6 95.2023 1.52209   1
  18   1   6 91.6242 4.27142   1
 -21   1   6 8.75214 0.26834  -2
  19   1   6 8.75214 0.26834   1
  19   1   6 5.86537 0.62064   1
  20   1   6 17.4460 0.78571   1
 -22   1   6 18.2007 0.44241  -2
  20   1   6 18.2007 0.44241   1
  21   1   6 11.0144 0.51941   1
 -23   1   6 13.5048 0.36711  -2
  21   1   6 13.5048 0.36711   1
  21   1   6 8.21898 0.94724   2
 -23   2   6 22.0862 1.01234   1
  21   2   6 24.4182 1.42902  -2
 -23   2   6 24.4182 1.42902   1
  20   2   6 23.6098 0.61622  -2
 -22   2   6 23.6098 0.61622   1
 -22   2   6 15.8242 1.21100   1
  19   2   6 1.14733 0.53322  -2
 -21   2   6 1.14733 0.53322   1
 -21   2   6 19.7438 1.05172   2
  18   2   6 300.718 4.21127  -2
 -20   2   6 300.718 4.21127   1
 -20   2   6 27.8729 2.24433   2
  17   2   6 82.0110 1.34676  -2
 -19   2   6 82.0110 1.34676   1
 -19   2   6 30.2191 2.46492   2
  16   2   6 59.2906 1.29448  -2
 -18   2   6 59.2906 1.29448   1
 -17   2   6 9.77100 1.30814   2
  15   2   6 117.158 1.68129  -2
 -17   2   6 117.158 1.68129   1
 -17   2   6 99.1982 6.62779   1
  14   2   6 4.17810 0.26766  -2
 -16   2   6 4.17810 0.26766   1
 -16   2   6 3.67575 0.98372   1
  13   2   6 19.9842 0.52391  -2
 -15   2   6 19.9842 0.52391   1
 -15   2   6 15.8122 1.56560   1
 -14   2   6 127.419 8.55813   1
  12   2   6 138.927 2.99481  -2
 -14   2   6 138.927 2.99481   1
  11   2   6 87.2895 1.64663  -2
 -13   2   6 87.2895 1.64663   1
  10   2   6 72.6886 1.13199  -2
 -12   2   6 72.6886 1.13199   1
 -12   2   6 68.8397 5.03342   1
   9   2   6 12.8490 0.39058  -2
 -11   2   6 12.8490 0.39058   1
 -11   2   6 12.7389 1.54059   1
   8   2   6 40.4880 1.14458  -2
 -10   2   6 40.4880 1.14458   1
   7   2   6 1089.70 18.1235  -2
  -9   2   6 1089.70 18.1235   1
   6   2   6 347.048 5.75333  -2
  -8   2   6 347.048 5.75333   1
   5   2   6 56.1938 1.25122  -2
  -7   2   6 56.1938 1.25122   1
   4   2   6 425.708 7.42344  -2
  -6   2   6 425.708 7.42344   1
   3   2   6 27.9479 0.79306  -2
  -5   2   6 27.9479 0.79306   1
   2   2   6 118.083 2.60829  -2
  -4   2   6 118.083 2.60829   1
   1   2   6 390.832 9.74016  -2
  -3   2   6 390.832 9.74016   1
   0   2   6 109.842 3.29232  -2
  -2   2   6 109.842 3.29232   1
  -1   2   6 210.874 4.96405  -2
  -1   2   6 210.874 4.96405   1
  -2   2   6 72.2200 2.13221  -2
   0   2   6 72.2200 2.13221   1
  -3   2   6 244.054 6.76045  -2
   1   2   6 244.054 6.76045   1
  -4   2   6 12.9010 0.74231  -2
   2   2   6 12.9010 0.74231   1
  -5   2   6 28.0292 1.12942  -2
   3   2   6 28.0292 1.12942   1
  -6   2   6 44.5699 1.54982  -2
   4   2   6 44.5699 1.54982   1
  -7   2   6 81.9785 3.13166  -2
   5   2   6 81.9785 3.13166   1
  -8   2   6 560.719 9.27674  -2
   6   2   6 560.719 9.27674   1
  -9   2   6 258.168 7.52667  -2
   7   2   6 258.168 7.52667   1
 -10   2   6 32.8451 0.82826  -2
   8   2   6 32.8451 0.82826   1
 -11   2   6 12.7144 0.36509  -2
   9   2   6 12.7144 0.36509   1
   9   2   6 -0.1961 0.82735   2
 -12   2   6 261.031 3.69614  -2
  10   2   6 261.031 3.69614   1
  10   2   6 -0.2142 0.80684   2
  10   2   6 268.994 15.3328   1
 -13   2   6 37.2528 1.00190  -2
  11   2   6 37.2528 1.00190   1
 -14   2   6 205.388 5.11742  -2
  12   2   6 205.388 5.11742   1
  12   2   6 0.81630 0.81637   2
  13   2   6 0.13362 0.75638   2
 -15   2   6 220.529 3.46921  -2
  13   2   6 220.529 3.46921   1
 -16   2   6 39.9367 0.64169  -2
  14   2   6 39.9367 0.64169   1
  14   2   6 -0.7554 0.71052   2
 -17   2   6 191.503 2.69729  -2
  15   2   6 191.503 2.69729   1
  15   2   6 0.28557 0.83947   2
  15   2   6 190.327 12.0861   1
 -18   2   6 82.8590 1.25633  -2
  16   2   6 82.8590 1.25633   1
  16   2   6 82.3626 3.99394   1
 -19   2   6 173.128 2.50531  -2
  17   2   6 173.128 2.50531   1
  17   2   6 166.825 7.47963   1
 -20   2   6 47.0725 0.77746  -2
  18   2   6 47.0725 0.77746   1
  18   2   6 36.7285 1.95639   1
 -21   2   6 28.9546 0.85730  -2
  19   2   6 28.9546 0.85730   1
  19   2   6 28.3916 1.16891   1
 -22   2   6 214.310 3.99638  -2
  20   2   6 214.310 3.99638   1
  20   2   6 191.016 6.48776   1
  20   2   6 22.2447 1.59778   2
  21   2   6 15.7886 1.15815   1
 -23   2   6 16.9891 1.01514  -2
  21   2   6 16.9891 1.01514   1
  21   2   6 9.74418 0.57173   2
  20   3   6 106.034 2.63902  -2
 -22   3   6 106.034 2.63902   1
 -22   3   6 15.9720 1.26651   2
 -21   3   6 14.6864 0.92316   2
  19   3   6 204.978 4.32489  -2
 -21   3   6 204.978 4.32489   1
 -21   3   6 176.544 9.38491   1
  18   3   6 25.0656 0.65947  -2
 -20   3   6 25.0656 0.65947   1
 -20   3   6 30.2383 2.51352   2
  17   3   6 252.595 3.91977  -2
 -19   3   6 252.595 3.91977   1
 -19   3   6 7.95157 1.09177   2
  16   3   6 63.8316 1.13053  -2
 -18   3   6 63.8316 1.13053   1
 -18   3   6 1.66243 0.90095   2
 -17   3   6 79.5878 5.41431   1
 -17   3   6 2.23485 1.03874   2
  15   3   6 87.9926 1.88480  -2
 -17   3   6 87.9926 1.88480   1
  14   3   6 47.5100 0.84212  -2
 -16   3   6 47.5100 0.84212   1
 -16   3   6 38.7255 3.10055   1
  13   3   6 3.46524 0.25030  -2
 -15   3   6 3.46524 0.25030   1
  12   3   6 10.8772 0.37154  -2
 -14   3   6 10.8772 0.37154   1
  11   3   6 137.378 3.21092  -2
 -13   3   6 137.378 3.21092   1
  10   3   6 0.70419 0.30960  -2
 -12   3   6 0.70419 0.30960   1
   9   3   6 1088.29 13.8930  -2
 -11   3   6 1088.29 13.8930   1
   8   3   6 22.7838 0.49418  -2
 -10   3   6 22.7838 0.49418   1
   7   3   6 315.030 5.22601  -2
  -9   3   6 315.030 5.22601   1
   6   3   6 1116.58 21.2515  -2
  -8   3   6 1116.58 21.2515   1
   5   3   6 125.125 2.47874  -2
  -7   3   6 125.125 2.47874   1
   4   3   6 161.299 2.71782  -2
  -6   3   6 161.299 2.71782   1
  -6   3   6 177.271 11.8594   1
   3   3   6 27.7620 0.81340  -2
  -5   3   6 27.7620 0.81340   1
  -5   3   6 29.3752 2.71287   1
   2   3   6 175.921 3.22291  -2
  -4   3   6 175.921 3.22291   1
   1   3   6 159.468 3.14463  -2
  -3   3   6 159.468 3.14463   1
   0   3   6 73.1976 1.91022  -2
  -2   3   6 73.1976 1.91022   1
  -1   3   6 -1.4431 0.44440  -2
  -1   3   6 -1.4431 0.44440   1
  -2   3   6 173.582 4.20516  -2
   0   3   6 173.582 4.20516   1
  -3   3   6 47.6168 1.40133  -2
   1   3   6 47.6168 1.40133   1
  -4   3   6 767.500 17.7353  -2
   2   3   6 767.500 17.7353   1
   2   3   6 1.94963 1.54811   2
  -5   3   6 37.9858 1.08272  -2
   3   3   6 37.9858 1.08272   1
   3   3   6 -0.2294 0.96784   2
  -6   3   6 223.977 4.03374  -2
   4   3   6 223.977 4.03374   1
   4   3   6 0.14671 1.04513   2
  -7   3   6 599.624 19.7247  -2
   5   3   6 599.624 19.7247   1
  -8   3   6 114.018 4.18606  -2
   6   3   6 114.018 4.18606   1
  -9   3   6 489.216 8.29297  -2
   7   3   6 489.216 8.29297   1
 -10   3   6 79.1789 1.24562  -2
   8   3   6 79.1789 1.24562   1
 -11   3   6 177.059 3.20017  -2
   9   3   6 177.059 3.20017   1
 -12   3   6 1.03656 0.30480  -2
  10   3   6 1.03656 0.30480   1
 -13   3   6 174.623 4.44709  -2
  11   3   6 174.623 4.44709   1
 -14   3   6 150.885 2.38800  -2
  12   3   6 150.885 2.38800   1
 -15   3   6 56.0478 0.84580  -2
  13   3   6 56.0478 0.84580   1
 -16   3   6 110.368 1.49495  -2
  14   3   6 110.368 1.49495   1
 -17   3   6 92.6112 1.50049  -2
  15   3   6 92.6112 1.50049   1
  15   3   6 4.96269 0.84017   2
  15   3   6 85.4171 6.22729   1
 -18   3   6 83.3674 1.41181  -2
  16   3   6 83.3674 1.41181   1
  16   3   6 79.6475 5.41736   1
 -19   3   6 28.1888 0.58732  -2
  17   3   6 28.1888 0.58732   1
  17   3   6 20.0574 1.83099   1
  18   3   6 278.198 17.1213   1
 -20   3   6 302.850 4.97975  -2
  18   3   6 302.850 4.97975   1
 -21   3   6 21.9830 0.60358  -2
  19   3   6 21.9830 0.60358   1
  19   3   6 14.1054 0.89772   1
  19   3   6 76.7540 4.24656   2
 -22   3   6 78.3939 1.73300  -2
  20   3   6 78.3939 1.73300   1
  20   3   6 68.9198 3.10320   1
 -22   4   6 0.45481 0.51627   2
  19   4   6 2.36250 0.30256  -2
 -21   4   6 2.36250 0.30256   1
 -20   4   6 1.03883 0.69808   2
  18   4   6 9.44707 0.43387  -2
 -20   4   6 9.44707 0.43387   1
  17   4   6 42.1679 1.20136  -2
 -19   4   6 42.1679 1.20136   1
 -19   4   6 0.35306 0.66652   2
  16   4   6 4.34311 0.29645  -2
 -18   4   6 4.34311 0.29645   1
 -18   4   6 -0.0219 0.70781   2
  15   4   6 1.14806 0.27533  -2
 -17   4   6 1.14806 0.27533   1
 -17   4   6 0.05839 0.70131   2
 -17   4   6 0.18353 0.69315   1
 -16   4   6 2.00730 1.19033   2
  14   4   6 180.894 3.08619  -2
 -16   4   6 180.894 3.08619   1
 -16   4   6 159.497 7.27696   1
  13   4   6 48.5695 0.94127  -2
 -15   4   6 48.5695 0.94127   1
  12   4   6 88.2030 1.30326  -2
 -14   4   6 88.2030 1.30326   1
  11   4   6 3.03069 0.27955  -2
 -13   4   6 3.03069 0.27955   1
  10   4   6 77.6992 1.27799  -2
 -12   4   6 77.6992 1.27799   1
   9   4   6 192.620 3.54504  -2
 -11   4   6 192.620 3.54504   1
   8   4   6 4.65451 0.42469  -2
 -10   4   6 4.65451 0.42469   1
   7   4   6 1759.57 21.7786  -2
  -9   4   6 1759.57 21.7786   1
   6   4   6 10.1192 0.32342  -2
  -8   4   6 10.1192 0.32342   1
   5   4   6 57.0192 0.95275  -2
  -7   4   6 57.0192 0.95275   1
   4   4   6 14.4704 0.56465  -2
  -6   4   6 14.4704 0.56465   1
   3   4   6 68.8793 1.47241  -2
  -5   4   6 68.8793 1.47241   1
  -5   4   6 -0.7290 1.26884   2
  -4   4   6 -1.5927 1.16324   2
   2   4   6 77.7908 1.61141  -2
  -4   4   6 77.7908 1.61141   1
  -4   4   6 102.187 9.05519   1
   1   4   6 191.421 3.56888  -2
  -3   4   6 191.421 3.56888   1
  -3   4   6 249.020 16.6169   1
  -3   4   6 -0.7443 1.18434   2
   0   4   6 65.4841 1.70971  -2
  -2   4   6 65.4841 1.70971   1
  -2   4   6 0.86361 1.42212   2
  -1   4   6 746.027 14.8647  -2
  -1   4   6 746.027 14.8647   1
  -2   4   6 352.614 7.21908  -2
   0   4   6 352.614 7.21908   1
   0   4   6 496.568 31.7821   1
  -3   4   6 178.466 5.35586  -2
   1   4   6 178.466 5.35586   1
   1   4   6 222.845 14.9016   1
   1   4   6 0.76431 1.34701   2
  -4   4   6 146.498 3.80404  -2
   2   4   6 146.498 3.80404   1
   2   4   6 0.66755 1.45138   2
   2   4   6 179.641 12.1633   1
  -5   4   6 29.3020 0.93071  -2
   3   4   6 29.3020 0.93071   1
   3   4   6 31.3502 2.87029   1
  -6   4   6 132.708 2.74058  -2
   4   4   6 132.708 2.74058   1
   4   4   6 147.499 10.0357   1
  -7   4   6 73.1571 1.45451  -2
   5   4   6 73.1571 1.45451   1
  -8   4   6 45.5294 0.88096  -2
   6   4   6 45.5294 0.88096   1
  -9   4   6 189.800 3.99229  -2
   7   4   6 189.800 3.99229   1
 -10   4   6 13.7045 0.58018  -2
   8   4   6 13.7045 0.58018   1
 -11   4   6 27.0021 0.93188  -2
   9   4   6 27.0021 0.93188   1
 -12   4   6 471.462 6.45317  -2
  10   4   6 471.462 6.45317   1
 -13   4   6 50.1173 0.81470  -2
  11   4   6 50.1173 0.81470   1
 -14   4   6 70.1594 1.02250  -2
  12   4   6 70.1594 1.02250   1
 -15   4   6 64.7125 1.13238  -2
  13   4   6 64.7125 1.13238   1
 -16   4   6 87.0838 1.58420  -2
  14   4   6 87.0838 1.58420   1
  14   4   6 6.10577 0.91759   2
  14   4   6 79.2901 5.61278   1
 -17   4   6 7.14281 0.26974  -2
  15   4   6 7.14281 0.26974   1
  15   4   6 0.35458 0.72149   2
  15   4   6 6.59862 1.00434   1
 -18   4   6 10.0047 0.33733  -2
  16   4   6 10.0047 0.33733   1
  16   4   6 9.62908 1.18202   1
 -19   4   6 4.34825 0.23100  -2
  17   4   6 4.34825 0.23100   1
  17   4   6 4.51711 1.26052   1
 -20   4   6 0.95535 0.19966  -2
  18   4   6 0.95535 0.19966   1
  18   4   6 1.15109 0.71265   1
 -21   4   6 14.7190 0.44021  -2
  19   4   6 14.7190 0.44021   1
  19   4   6 11.5024 0.74857   1
  18   5   6 11.2877 0.48542  -2
 -20   5   6 11.2877 0.48542   1
 -20   5   6 1.54779 0.58911   2
 -20   5   6 6.82101 0.68057   1
  17   5   6 25.8086 0.69468  -2
 -19   5   6 25.8086 0.69468   1
 -19   5   6 0.54840 0.64732   2
  16   5   6 19.6465 0.77415  -2
 -18   5   6 19.6465 0.77415   1
 -18   5   6 1.20438 0.72627   2
  15   5   6 90.8452 1.74270  -2
 -17   5   6 90.8452 1.74270   1
 -17   5   6 75.6359 5.07558   1
 -17   5   6 1.32970 0.80023   2
 -16   5   6 1.38979 0.79908   2
  14   5   6 28.5270 0.61658  -2
 -16   5   6 28.5270 0.61658   1
 -16   5   6 22.6852 1.90068   1
  13   5   6 44.4621 1.07491  -2
 -15   5   6 44.4621 1.07491   1
 -15   5   6 35.9482 2.83176   1
 -15   5   6 0.21630 0.72819   2
  12   5   6 233.982 3.61692  -2
 -14   5   6 233.982 3.61692   1
 -14   5   6 210.518 13.4356   1
 -14   5   6 1.34655 0.96921   2
  11   5   6 67.6222 1.08297  -2
 -13   5   6 67.6222 1.08297   1
 -13   5   6 63.0821 4.45296   1
  10   5   6 127.074 1.78915  -2
 -12   5   6 127.074 1.78915   1
   9   5   6 51.3484 0.97064  -2
 -11   5   6 51.3484 0.97064   1
   8   5   6 31.3423 0.61550  -2
 -10   5   6 31.3423 0.61550   1
   7   5   6 236.856 5.19165  -2
  -9   5   6 236.856 5.19165   1
   6   5   6 104.033 1.76513  -2
  -8   5   6 104.033 1.76513   1
   5   5   6 121.036 2.12058  -2
  -7   5   6 121.036 2.12058   1
  -7   5   6 0.51501 1.32228   2
  -6   5   6 -1.5122 1.21097   2
   4   5   6 72.5830 1.25800  -2
  -6   5   6 72.5830 1.25800   1
   3   5   6 190.758 2.61263  -2
  -5   5   6 190.758 2.61263   1
  -5   5   6 233.261 15.6654   1
  -5   5   6 -0.4258 1.32817   2
   2   5   6 114.000 1.64401  -2
  -4   5   6 114.000 1.64401   1
  -4   5   6 140.718 9.98335   1
  -4   5   6 -0.3451 1.28960   2
   1   5   6 7.92865 0.30536  -2
  -3   5   6 7.92865 0.30536   1
  -3   5   6 -0.7358 1.25828   2
  -3   5   6 12.2120 2.55354   1
   0   5   6 17.9840 0.42517  -2
  -2   5   6 17.9840 0.42517   1
  -2   5   6 1.19624 1.37705   2
  -2   5   6 21.9476 2.58391   1
  -1   5   6 4.05932 0.25626  -2
  -1   5   6 4.05932 0.25626   1
  -1   5   6 0.80154 1.33192   2
  -1   5   6 8.47056 2.28983   1
  -2   5   6 146.718 2.09212  -2
   0   5   6 146.718 2.09212   1
   0   5   6 214.579 14.4952   1
   0   5   6 -0.0778 1.37702   2
  -3   5   6 82.2216 1.32219  -2
   1   5   6 82.2216 1.32219   1
   1   5   6 116.448 8.37918   1
   1   5   6 -0.1978 1.27450   2
  -4   5   6 188.534 2.80248  -2
   2   5   6 188.534 2.80248   1
   2   5   6 1.16364 1.31474   2
   2   5   6 257.743 17.0204   1
  -5   5   6 652.407 9.04660  -2
   3   5   6 652.407 9.04660   1
   3   5   6 -0.2939 1.20450   2
   3   5   6 859.267 53.9015   1
  -6   5   6 19.4632 0.49003  -2
   4   5   6 19.4632 0.49003   1
   4   5   6 22.8551 2.37846   1
  -7   5   6 484.336 8.81669  -2
   5   5   6 484.336 8.81669   1
   5   5   6 528.287 33.3104   1
  -8   5   6 21.2070 0.55701  -2
   6   5   6 21.2070 0.55701   1
  -9   5   6 64.0484 2.26568  -2
   7   5   6 64.0484 2.26568   1
 -10   5   6 274.046 4.22742  -2
   8   5   6 274.046 4.22742   1
 -11   5   6 90.1548 1.42778  -2
   9   5   6 90.1548 1.42778   1
 -12   5   6 15.4455 0.38795  -2
  10   5   6 15.4455 0.38795   1
  11   5   6 1.04137 0.77631   2
 -13   5   6 333.130 4.57957  -2
  11   5   6 333.130 4.57957   1
 -14   5   6 33.6004 0.98682  -2
  12   5   6 33.6004 0.98682   1
  12   5   6 28.2167 2.43541   1
  13   5   6 4.90056 0.88097   2
 -15   5   6 180.089 3.00642  -2
  13   5   6 180.089 3.00642   1
  13   5   6 167.265 10.6185   1
 -16   5   6 180.323 2.62590  -2
  14   5   6 180.323 2.62590   1
  14   5   6 1.16545 0.68826   2
  14   5   6 175.191 11.0420   1
 -17   5   6 164.129 2.51737  -2
  15   5   6 164.129 2.51737   1
  15   5   6 154.880 9.77340   1
  15   5   6 6.63225 0.87326   2
 -18   5   6 228.607 6.40993  -2
  16   5   6 228.607 6.40993   1
 -19   5   6 14.9981 0.37993  -2
  17   5   6 14.9981 0.37993   1
  17   5   6 14.1611 1.31086   1
  18   5   6 102.864 6.38789   1
 -20   5   6 121.866 2.74910  -2
  18   5   6 121.866 2.74910   1
  18   5   6 9.63882 0.82172   2
  17   6   6 13.0130 0.51752  -2
 -19   6   6 13.0130 0.51752   1
 -19   6   6 0.28867 0.76600   2
  16   6   6 273.861 8.99515  -2
 -18   6   6 273.861 8.99515   1
 -18   6   6 233.193 12.2864   1
 -18   6   6 1.09200 0.62464   2
  15   6   6 39.6115 1.28506  -2
 -17   6   6 39.6115 1.28506   1
 -17   6   6 2.49312 0.86283   2
 -17   6   6 32.8537 2.34495   1
  14   6   6 83.4569 1.95033  -2
 -16   6   6 83.4569 1.95033   1
 -16   6   6 65.6638 4.45145   1
 -16   6   6 1.30069 0.76249   2
  13   6   6 0.00682 0.27916  -2
 -15   6   6 0.00682 0.27916   1
 -15   6   6 -0.1392 0.72567   2
 -15   6   6 0.20611 0.63368   1
  12   6   6 47.3708 0.92264  -2
 -14   6   6 47.3708 0.92264   1
 -14   6   6 39.2409 3.00960   1
 -14   6   6 1.55340 0.88574   2
  11   6   6 58.0284 1.33965  -2
 -13   6   6 58.0284 1.33965   1
  10   6   6 32.4960 0.85134  -2
 -12   6   6 32.4960 0.85134   1
   9   6   6 9.78380 0.37506  -2
 -11   6   6 9.78380 0.37506   1
   8   6   6 441.127 5.71240  -2
 -10   6   6 441.127 5.71240   1
   7   6   6 42.8309 0.74005  -2
  -9   6   6 42.8309 0.74005   1
   6   6   6 28.3870 0.60203  -2
  -8   6   6 28.3870 0.60203   1
   5   6   6 4.97844 0.27752  -2
  -7   6   6 4.97844 0.27752   1
  -7   6   6 -1.3832 1.15667   2
   4   6   6 350.611 4.70209  -2
  -6   6   6 350.611 4.70209   1
  -6   6   6 -0.8224 1.12052   2
  -6   6   6 428.860 27.6457   1
   3   6   6 69.0695 1.29058  -2
  -5   6   6 69.0695 1.29058   1
  -5   6   6 89.2575 6.78291   1
   2   6   6 4.40064 0.51833  -2
  -4   6   6 4.40064 0.51833   1
  -4   6   6 0.08637 1.67002   2
  -4   6   6 6.74542 2.15270   1
   1   6   6 5.70794 0.43942  -2
  -3   6   6 5.70794 0.43942   1
   0   6   6 54.7497 1.22831  -2
  -2   6   6 54.7497 1.22831   1
  -2   6   6 1.08957 1.80198   2
  -2   6   6 67.7493 6.25651   1
  -1   6   6 1.11511 1.57195   2
  -1   6   6 115.171 8.89647   1
  -1   6   6 84.1237 1.79262  -2
  -1   6   6 84.1237 1.79262   1
  -2   6   6 40.3100 1.01177  -2
   0   6   6 40.3100 1.01177   1
   0   6   6 52.1288 5.37277   1
   0   6   6 1.30477 2.05416   2
  -3   6   6 54.5183 1.48607  -2
   1   6   6 54.5183 1.48607   1
   2   6   6 47.3257 4.02155   1
  -4   6   6 33.6930 1.14383  -2
   2   6   6 33.6930 1.14383   1
   2   6   6 0.66141 1.16353   2
   3   6   6 0.67312 1.24144   2
  -5   6   6 6.95154 0.33730  -2
   3   6   6 6.95154 0.33730   1
   3   6   6 6.55418 1.81277   1
  -6   6   6 347.854 5.09355  -2
   4   6   6 347.854 5.09355   1
   4   6   6 389.007 24.8628   1
   4   6   6 0.32433 1.12098   2
   5   6   6 28.7270 2.56604   1
  -7   6   6 30.5670 0.63040  -2
   5   6   6 30.5670 0.63040   1
  -8   6   6 9.83492 0.34187  -2
   6   6   6 9.83492 0.34187   1
  -9   6   6 143.248 2.04807  -2
   7   6   6 143.248 2.04807   1
 -10   6   6 117.678 1.87525  -2
   8   6   6 117.678 1.87525   1
 -11   6   6 123.274 1.88098  -2
   9   6   6 123.274 1.88098   1
 -12   6   6 51.5639 1.11580  -2
  10   6   6 51.5639 1.11580   1
 -13   6   6 94.8965 1.69953  -2
  11   6   6 94.8965 1.69953   1
 -14   6   6 194.632 3.23945  -2
  12   6   6 194.632 3.23945   1
  12   6   6 192.022 12.0841   1
  12   6   6 5.68644 0.94101   2
 -15   6   6 3.34008 0.22788  -2
  13   6   6 3.34008 0.22788   1
  13   6   6 5.77462 1.25707   1
  13   6   6 -0.3191 0.74845   2
 -16   6   6 279.467 5.35084  -2
  14   6   6 279.467 5.35084   1
  14   6   6 5.60565 0.76802   2
  14   6   6 261.145 16.0438   1
 -17   6   6 6.95883 0.35386  -2
  15   6   6 6.95883 0.35386   1
  15   6   6 0.51195 0.83765   2
  15   6   6 5.91019 0.84750   1
 -18   6   6 55.7847 1.35079  -2
  16   6   6 55.7847 1.35079   1
  16   6   6 88.7209 4.85713   2
  16   6   6 53.9060 3.64227   1
 -19   6   6 95.4704 2.32301  -2
  17   6   6 95.4704 2.32301   1
  17   6   6 102.565 6.46009   1
  15   7   6 73.2370 2.54745  -2
 -17   7   6 73.2370 2.54745   1
 -17   7   6 0.67486 0.57112   2
  14   7   6 18.5464 0.68871  -2
 -16   7   6 18.5464 0.68871   1
 -16   7   6 0.03943 0.52982   2
 -16   7   6 14.3283 1.15123   1
  13   7   6 32.4475 1.10176  -2
 -15   7   6 32.4475 1.10176   1
 -15   7   6 27.2106 2.06581   1
 -15   7   6 0.71161 0.62548   2
  12   7   6 58.4988 1.38490  -2
 -14   7   6 58.4988 1.38490   1
 -14   7   6 46.3222 3.31999   1
 -14   7   6 0.26718 0.68390   2
  11   7   6 21.5866 0.64518  -2
 -13   7   6 21.5866 0.64518   1
  10   7   6 2.56149 0.23525  -2
 -12   7   6 2.56149 0.23525   1
   9   7   6 7.09468 0.32680  -2
 -11   7   6 7.09468 0.32680   1
   8   7   6 29.7453 0.82931  -2
 -10   7   6 29.7453 0.82931   1
   7   7   6 44.5661 1.20401  -2
  -9   7   6 44.5661 1.20401   1
   6   7   6 7.64042 0.34535  -2
  -8   7   6 7.64042 0.34535   1
   5   7   6 12.5407 0.39677  -2
  -7   7   6 12.5407 0.39677   1
  -7   7   6 0.42415 1.04804   2
  -6   7   6 -0.5411 1.01817   2
   4   7   6 8.43121 0.33426  -2
  -6   7   6 8.43121 0.33426   1
   3   7   6 34.5117 0.67267  -2
  -5   7   6 34.5117 0.67267   1
  -5   7   6 -0.3711 1.09159   2
  -5   7   6 42.9343 3.81554   1
   2   7   6 2.94524 0.23482  -2
  -4   7   6 2.94524 0.23482   1
  -4   7   6 6.54681 1.97023   1
  -4   7   6 0.57322 1.13032   2
   1   7   6 64.4229 1.03994  -2
  -3   7   6 64.4229 1.03994   1
  -3   7   6 73.6809 5.76297   1
  -3   7   6 0.18019 1.17165   2
   0   7   6 0.56795 0.23426  -2
  -2   7   6 0.56795 0.23426   1
  -2   7   6 0.26224 1.22338   2
  -2   7   6 0.61571 1.32493   1
  -1   7   6 24.3185 2.68809   1
  -1   7   6 19.9246 0.45369  -2
  -1   7   6 19.9246 0.45369   1
  -1   7   6 -0.7432 1.14568   2
  -2   7   6 0.53524 0.21723  -2
   0   7   6 0.53524 0.21723   1
   0   7   6 0.94412 1.38327   2
   0   7   6 1.88775 1.49808   1
  -3   7   6 5.20242 0.29362  -2
   1   7   6 5.20242 0.29362   1
   1   7   6 4.90419 1.60873   1
   1   7   6 0.18095 1.14573   2
  -4   7   6 3.06028 0.26692  -2
   2   7   6 3.06028 0.26692   1
   2   7   6 0.25333 1.27338   2
   2   7   6 5.13158 1.76997   1
  -5   7   6 32.5952 0.65432  -2
   3   7   6 32.5952 0.65432   1
   3   7   6 0.39117 1.10263   2
   3   7   6 37.2066 3.20202   1
  -6   7   6 8.16869 0.33162  -2
   4   7   6 8.16869 0.33162   1
   4   7   6 14.8653 3.25480   1
  -7   7   6 42.0811 0.90702  -2
   5   7   6 42.0811 0.90702   1
   5   7   6 40.2682 3.18528   1
  -8   7   6 18.6384 0.68221  -2
   6   7   6 18.6384 0.68221   1
  -9   7   6 146.521 3.17207  -2
   7   7   6 146.521 3.17207   1
 -10   7   6 3.31814 0.28920  -2
   8   7   6 3.31814 0.28920   1
 -11   7   6 28.2076 0.59486  -2
   9   7   6 28.2076 0.59486   1
 -12   7   6 0.98394 0.24742  -2
  10   7   6 0.98394 0.24742   1
 -13   7   6 47.0701 0.87869  -2
  11   7   6 47.0701 0.87869   1
 -14   7   6 35.1332 0.95663  -2
  12   7   6 35.1332 0.95663   1
  12   7   6 31.6214 2.46220   1
  12   7   6 0.21445 0.51933   2
 -15   7   6 14.0842 0.38936  -2
  13   7   6 14.0842 0.38936   1
  13   7   6 -0.0874 0.49357   2
  13   7   6 12.7780 1.27729   1
  14   7   6 -0.5396 0.40793   2
 -16   7   6 29.9635 0.67802  -2
  14   7   6 29.9635 0.67802   1
  14   7   6 31.8106 2.34802   1
 -17   7   6 7.99532 0.58311  -2
  15   7   6 7.99532 0.58311   1
  15   7   6 7.53783 0.85436   1
 -15   8   6 108.805 6.97270   1
 -15   8   6 0.76743 0.55522   2
  12   8   6 90.4604 3.12801  -2
 -14   8   6 90.4604 3.12801   1
 -14   8   6 1.54176 0.64285   2
 -14   8   6 66.4111 4.43079   1
 -13   8   6 30.5288 2.28330   1
  11   8   6 41.3522 1.28673  -2
 -13   8   6 41.3522 1.28673   1
 -13   8   6 0.40103 0.60963   2
  10   8   6 168.820 5.07089  -2
 -12   8   6 168.820 5.07089   1
   9   8   6 11.5109 0.53520  -2
 -11   8   6 11.5109 0.53520   1
   8   8   6 241.640 5.50202  -2
 -10   8   6 241.640 5.50202   1
   7   8   6 87.6153 1.60837  -2
  -9   8   6 87.6153 1.60837   1
   6   8   6 71.0247 1.23419  -2
  -8   8   6 71.0247 1.23419   1
  -7   8   6 0.89473 0.92614   2
   5   8   6 288.884 4.55989  -2
  -7   8   6 288.884 4.55989   1
  -7   8   6 310.776 20.0488   1
   4   8   6 9.61681 0.36151  -2
  -6   8   6 9.61681 0.36151   1
  -6   8   6 -0.5504 0.86799   2
  -6   8   6 10.6202 1.54168   1
   3   8   6 525.207 7.73153  -2
  -5   8   6 525.207 7.73153   1
  -5   8   6 1.47969 0.99172   2
  -5   8   6 584.067 36.9585   1
   2   8   6 485.818 7.57614  -2
  -4   8   6 485.818 7.57614   1
  -4   8   6 545.722 34.6417   1
  -4   8   6 0.03797 0.95317   2
   1   8   6 32.6796 0.72708  -2
  -3   8   6 32.6796 0.72708   1
  -3   8   6 1.09393 1.17561   2
  -3   8   6 32.5415 3.04647   1
  -2   8   6 5.63703 1.52828   2
  -2   8   6 182.773 12.3439   1
   0   8   6 163.047 2.82845  -2
  -2   8   6 163.047 2.82845   1
  -1   8   6 -0.1785 1.05603   2
  -1   8   6 39.1141 0.91758  -2
  -1   8   6 39.1141 0.91758   1
  -1   8   6 50.5006 4.14622   1
  -2   8   6 121.686 2.32096  -2
   0   8   6 121.686 2.32096   1
   0   8   6 140.058 9.62453   1
   0   8   6 0.63106 1.15722   2
   1   8   6 0.04195 1.05518   2
  -3   8   6 272.116 4.68030  -2
   1   8   6 272.116 4.68030   1
   1   8   6 300.194 19.3960   1
   2   8   6 115.665 7.96415   1
  -4   8   6 115.374 2.09090  -2
   2   8   6 115.374 2.09090   1
   2   8   6 2.31084 1.22675   2
  -5   8   6 203.812 3.12284  -2
   3   8   6 203.812 3.12284   1
   3   8   6 198.677 12.9666   1
   3   8   6 3.40674 1.39973   2
  -6   8   6 72.4273 1.25536  -2
   4   8   6 72.4273 1.25536   1
   4   8   6 67.3415 4.76780   1
   4   8   6 0.19526 0.98150   2
  -7   8   6 29.7323 0.60615  -2
   5   8   6 29.7323 0.60615   1
   5   8   6 0.32732 0.86018   2
   5   8   6 21.9020 1.91300   1
  -8   8   6 17.8491 0.47419  -2
   6   8   6 17.8491 0.47419   1
  -9   8   6 290.423 4.35016  -2
   7   8   6 290.423 4.35016   1
 -10   8   6 89.0897 2.43336  -2
   8   8   6 89.0897 2.43336   1
 -11   8   6 122.306 3.09827  -2
   9   8   6 122.306 3.09827   1
 -12   8   6 40.1871 0.93565  -2
  10   8   6 40.1871 0.93565   1
  11   8   6 63.4664 4.27337   1
 -13   8   6 62.4781 1.18841  -2
  11   8   6 62.4781 1.18841   1
  11   8   6 1.01744 0.53430   2
 -14   8   6 113.104 2.58500  -2
  12   8   6 113.104 2.58500   1
  12   8   6 4.16633 0.59149   2
  12   8   6 114.936 7.24485   1
 -15   8   6 88.6358 4.60319  -2
  13   8   6 88.6358 4.60319   1
  13   8   6 93.1387 6.06083   1
 -11   9   6 0.17142 0.55955   2
   8   9   6 63.5469 2.28190  -2
 -10   9   6 63.5469 2.28190   1
   7   9   6 11.5117 0.61531  -2
  -9   9   6 11.5117 0.61531   1
   6   9   6 19.0859 0.67411  -2
  -8   9   6 19.0859 0.67411   1
   5   9   6 15.3234 0.44307  -2
  -7   9   6 15.3234 0.44307   1
   4   9   6 87.0494 2.64942  -2
  -6   9   6 87.0494 2.64942   1
  -6   9   6 0.06793 1.00513   2
   3   9   6 411.766 9.14359  -2
  -5   9   6 411.766 9.14359   1
  -5   9   6 0.51349 0.72391   2
  -5   9   6 396.468 25.1717   1
   2   9   6 30.7257 1.02089  -2
  -4   9   6 30.7257 1.02089   1
  -4   9   6 0.07861 0.75554   2
  -4   9   6 30.5927 2.69032   1
  -3   9   6 0.58547 0.85800   2
   1   9   6 35.3079 0.93541  -2
  -3   9   6 35.3079 0.93541   1
  -3   9   6 31.8809 2.79274   1
   0   9   6 32.9003 0.92493  -2
  -2   9   6 32.9003 0.92493   1
  -2   9   6 35.9673 3.02514   1
  -1   9   6 0.32045 0.23070  -2
  -1   9   6 0.32045 0.23070   1
  -1   9   6 0.09072 0.94303   1
  -1   9   6 0.55984 0.92714   2
   0   9   6 -0.0757 0.91110   2
  -2   9   6 17.7287 0.68126  -2
   0   9   6 17.7287 0.68126   1
   0   9   6 14.8933 2.06423   1
  -3   9   6 207.811 5.11715  -2
   1   9   6 207.811 5.11715   1
   1   9   6 0.14096 0.89693   2
   1   9   6 209.694 13.5514   1
  -4   9   6 18.6306 1.00463  -2
   2   9   6 18.6306 1.00463   1
   2   9   6 19.7135 1.78525   1
   2   9   6 0.37797 0.88827   2
  -5   9   6 323.407 6.40972  -2
   3   9   6 323.407 6.40972   1
   3   9   6 2.94542 1.17966   2
   3   9   6 274.881 17.3524   1
  -6   9   6 126.401 2.96146  -2
   4   9   6 126.401 2.96146   1
   4   9   6 97.3203 6.40938   1
  -7   9   6 54.6818 1.10035  -2
   5   9   6 54.6818 1.10035   1
  -8   9   6 39.9565 1.00444  -2
   6   9   6 39.9565 1.00444   1
  -9   9   6 2.87972 0.22809  -2
   7   9   6 2.87972 0.22809   1
 -10   9   6 5.35076 0.41375  -2
   8   9   6 5.35076 0.41375   1
 -11   9   6 9.65354 0.37296  -2
   9   9   6 9.65354 0.37296   1
   9   9   6 10.3630 1.06882   1
   3  10   6 35.0709 1.44980  -2
  -5  10   6 35.0709 1.44980   1
  -4  10   6 0.37772 0.54691   2
  -4  10   6 34.6571 2.62219   1
   2  10   6 31.8992 1.72753  -2
  -4  10   6 31.8992 1.72753   1
  -3  10   6 59.6926 4.22803   1
  -3  10   6 -0.2461 0.41792   2
   1  10   6 72.3977 2.71772  -2
  -3  10   6 72.3977 2.71772   1
   0  10   6 3.96730 0.29663  -2
  -2  10   6 3.96730 0.29663   1
  -2  10   6 4.76346 1.18286   1
  -2  10   6 -0.0992 0.53577   2
  -1  10   6 10.0837 0.42777  -2
  -1  10   6 10.0837 0.42777   1
  -1  10   6 -0.3815 0.62862   2
  -1  10   6 9.69990 1.12578   1
   0  10   6 3.95403 0.65652   1
  -2  10   6 5.50503 0.32030  -2
   0  10   6 5.50503 0.32030   1
   0  10   6 0.53790 0.83395   2
  -3  10   6 34.8582 1.14960  -2
   1  10   6 34.8582 1.14960   1
   1  10   6 28.1944 2.05755   1
   1  10   6 1.22309 0.75183   2
  -4  10   6 168.903 5.63047  -2
   2  10   6 168.903 5.63047   1
   2  10   6 0.58601 0.64724   2
  -5  10   6 14.3490 0.69829  -2
   3  10   6 14.3490 0.69829   1
 -21   0   7 -0.0896 0.11962   2
 -21   0   7 -0.0381 0.15920   1
 -20   0   7 -0.1277 0.12223   2
 -20   0   7 0.06336 0.15969   1
 -19   0   7 0.27452 0.19528   1
 -19   0   7 -0.0022 0.14549   2
 -18   0   7 0.12415 0.13647   2
 -18   0   7 0.18879 0.21433   1
 -17   0   7 0.11939 0.13589   2
  15   0   7 0.28329 0.66728  -2
 -17   0   7 0.28329 0.66728   1
 -17   0   7 -0.0994 0.21464   1
 -16   0   7 0.18125 0.26931   1
 -16   0   7 0.20763 0.15415   2
  14   0   7 0.02425 0.74385  -2
 -16   0   7 0.02425 0.74385   1
  13   0   7 0.90135 1.58098  -2
 -15   0   7 0.90135 1.58098   1
 -15   0   7 -0.2419 0.15492   2
 -15   0   7 0.41591 0.27168   1
 -14   0   7 -0.0649 0.15554   2
 -14   0   7 -0.1286 0.22338   1
  12   0   7 0.23118 0.98243  -2
 -14   0   7 0.23118 0.98243   1
 -13   0   7 0.07743 0.16983   2
 -13   0   7 -0.1973 0.29666   1
 -12   0   7 -0.1888 0.25922   1
 -12   0   7 -0.0642 0.20155   2
 -11   0   7 -0.0068 0.22434   2
 -11   0   7 -0.0410 0.25884   1
   9   0   7 5.20789 4.32402  -2
 -11   0   7 5.20789 4.32402   1
 -10   0   7 0.47937 0.25895   1
 -10   0   7 -0.0034 0.20619   2
   8   0   7 -1.9333 2.89963  -2
 -10   0   7 -1.9333 2.89963   1
  -9   0   7 0.20484 0.21439   2
  -9   0   7 1.00872 0.30519   1
   7   0   7 5.04638 4.58708  -2
  -9   0   7 5.04638 4.58708   1
  -8   0   7 -0.0275 0.18984   2
  -8   0   7 0.51855 0.24215   1
   6   0   7 0.07817 1.51314  -2
  -8   0   7 0.07817 1.51314   1
  -7   0   7 0.73231 0.27587   2
  -7   0   7 0.50465 0.25407   1
  -6   0   7 0.17199 0.21105   2
  -6   0   7 0.19525 0.29438   1
  -5   0   7 0.29766 0.31904   1
  -5   0   7 -0.4720 0.21766   2
  -4   0   7 -0.2300 0.37530   1
  -4   0   7 -0.2076 0.22962   2
  -3   0   7 0.32804 0.25435   2
  -3   0   7 0.23361 0.34320   1
  -2   0   7 -0.4078 0.31695   2
  -2   0   7 -0.4114 0.44803   1
  -1   0   7 0.36348 0.34118   1
  -1   0   7 -0.3517 0.28527   2
   0   0   7 0.08741 0.30668   1
   0   0   7 -0.0052 0.31063   2
   1   0   7 0.50944 0.43616   1
   1   0   7 1.41405 1.18241   2
   2   0   7 -0.0514 0.23952   1
   2   0   7 0.19794 0.27422   2
   3   0   7 -0.0982 0.22215   1
   3   0   7 -0.0168 0.31539   2
   4   0   7 -0.0272 0.19251   1
   4   0   7 -0.1333 0.31059   2
   5   0   7 0.11168 0.24567   2
   5   0   7 0.38453 0.19710   1
   6   0   7 -0.3212 0.25030   2
   6   0   7 0.22921 0.19544   1
   7   0   7 -0.1108 0.44025   1
  -9   0   7 -0.7582 0.94759  -2
   7   0   7 -0.7582 0.94759   1
   7   0   7 -0.3759 0.29822   2
   8   0   7 0.21928 0.20723   1
   8   0   7 -0.0175 0.24438   2
 -10   0   7 -1.1046 1.42828  -2
   8   0   7 -1.1046 1.42828   1
 -11   0   7 -1.5846 1.55830  -2
   9   0   7 -1.5846 1.55830   1
   9   0   7 -0.4905 0.24908   2
   9   0   7 0.41664 0.21260   1
  10   0   7 0.18638 0.16703   1
  10   0   7 -0.0999 0.22963   2
 -13   0   7 0.34718 3.01373  -2
  10   0   7 0.34718 3.01373   1
  11   0   7 0.04765 0.19629   1
 -14   0   7 0.46809 2.99985  -2
  11   0   7 0.46809 2.99985   1
  11   0   7 -0.2400 0.25948   2
  12   0   7 0.04281 0.15999   1
  12   0   7 0.07176 0.22981   2
  13   0   7 -0.1097 0.18875   1
  13   0   7 -0.6075 0.24443   2
  14   0   7 0.22642 0.24257   2
  14   0   7 0.03517 0.15516   1
  15   0   7 0.11557 0.13938   1
  15   0   7 -0.3151 0.20151   2
 -17   0   7 -0.4305 1.30984  -2
  15   0   7 -0.4305 1.30984   1
  16   0   7 -0.0235 0.13194   1
  16   0   7 -0.1211 0.19409   2
  17   0   7 -0.2329 0.18892   2
  17   0   7 -0.0448 0.12432   1
  18   0   7 -0.1015 0.14914   2
  18   0   7 -0.1043 0.11831   1
  19   0   7 0.19593 0.17226   1
  19   0   7 0.11323 0.16495   2
 -21   1   7 2.15887 0.15516   1
 -21   1   7 0.61461 0.10324   2
 -20   1   7 242.767 4.83623   1
  18   1   7 268.727 8.86936  -2
 -20   1   7 268.727 8.86936   1
 -20   1   7 24.6228 0.49335   2
 -19   1   7 13.5820 0.34149   2
 -19   1   7 137.702 2.32498   1
  17   1   7 144.024 6.94964  -2
 -19   1   7 144.024 6.94964   1
 -18   1   7 3.62984 0.16931   2
 -18   1   7 35.6936 0.81134   1
  16   1   7 47.0540 2.62508  -2
 -18   1   7 47.0540 2.62508   1
 -17   1   7 2.38642 0.15065   2
 -17   1   7 24.2822 0.51315   1
  15   1   7 26.5144 1.11349  -2
 -17   1   7 26.5144 1.11349   1
 -16   1   7 67.6361 1.13058   1
  14   1   7 70.5240 1.99385  -2
 -16   1   7 70.5240 1.99385   1
 -16   1   7 6.91583 0.23558   2
 -15   1   7 9.23351 0.34178   2
 -15   1   7 84.3099 1.52820   1
  13   1   7 84.2366 4.28377  -2
 -15   1   7 84.2366 4.28377   1
 -14   1   7 46.0321 0.94681   1
 -14   1   7 4.68595 0.23420   2
  12   1   7 46.2319 2.02216  -2
 -14   1   7 46.2319 2.02216   1
 -13   1   7 6.90683 0.34550   1
 -13   1   7 0.53516 0.13999   2
  11   1   7 7.86652 0.80590  -2
 -13   1   7 7.86652 0.80590   1
 -12   1   7 140.303 2.62697   1
 -12   1   7 13.8608 0.53537   2
  10   1   7 128.275 3.91988  -2
 -12   1   7 128.275 3.91988   1
   9   1   7 174.107 6.46994  -2
 -11   1   7 174.107 6.46994   1
 -11   1   7 128.355 3.17346   1
 -11   1   7 13.9345 0.43462   2
 -10   1   7 1.60643 0.19398   2
 -10   1   7 16.2710 0.54042   1
   7   1   7 25.1539 2.92743  -2
 -10   1   7 25.1539 2.92743   1
   8   1   7 29.2525 2.39744  -2
 -10   1   7 29.2525 2.39744   1
   7   1   7 847.553 50.9311  -2
   6   1   7 847.553 50.9311  -2
  -9   1   7 847.553 50.9311   1
  -9   1   7 63.8383 1.64145   2
   7   1   7 762.888 22.4035  -2
  -9   1   7 762.888 22.4035   1
  -9   1   7 764.256 13.7368   1
  -8   1   7 357.899 6.09367   1
   6   1   7 408.957 11.5863  -2
  -8   1   7 408.957 11.5863   1
  -8   1   7 33.1964 0.93040   2
  -7   1   7 142.247 2.88738   1
   5   1   7 173.806 5.24030  -2
  -7   1   7 173.806 5.24030   1
  -7   1   7 13.7364 0.46571   2
  -6   1   7 2.22061 0.22226   2
  -6   1   7 23.4694 0.68770   1
   4   1   7 43.0493 2.15221  -2
  -6   1   7 43.0493 2.15221   1
  -5   1   7 160.637 3.48607   1
  -5   1   7 13.1488 0.55487   2
  -4   1   7 705.362 16.6035   1
  -4   1   7 58.2682 1.41741   2
   2   1   7 841.903 37.7333  -2
  -4   1   7 841.903 37.7333   1
  -3   1   7 17.8854 0.60815   2
  -3   1   7 231.973 5.22975   1
   1   1   7 243.534 16.1363  -2
  -3   1   7 243.534 16.1363   1
  -2   1   7 13.9912 0.50607   2
  -2   1   7 176.631 4.11681   1
  -1   1   7 257.108 6.80324   1
  -1   1   7 19.3881 0.87884   2
  -1   1   7 249.155 8.52489  -2
  -1   1   7 249.155 8.52489   1
   0   1   7 35.0211 0.92373   1
   0   1   7 2.71732 0.31208   2
   1   1   7 4.07778 0.25197   1
   1   1   7 0.46900 0.23380   2
   2   1   7 445.875 7.83573   1
   2   1   7 35.6332 1.30780   2
   3   1   7 3.84991 0.32349   2
   3   1   7 53.2354 1.14898   1
   4   1   7 19.2329 0.66930   2
   4   1   7 241.023 4.11975   1
   5   1   7 317.674 5.05372   1
   5   1   7 23.6567 0.77782   2
   6   1   7 45.5561 1.18688   2
   6   1   7 635.108 10.2256   1
   7   1   7 6.42645 0.42918   2
   7   1   7 83.6391 1.76347   1
   8   1   7 141.458 3.26383   1
   8   1   7 8.57317 0.51400   2
 -10   1   7 139.331 7.31793  -2
   8   1   7 139.331 7.31793   1
   9   1   7 539.441 8.15409   1
   9   1   7 36.8369 1.04483   2
  10   1   7 25.7369 0.63790   1
  10   1   7 1.40480 0.22089   2
 -13   1   7 23.7811 3.44130  -2
  10   1   7 23.7811 3.44130   1
 -14   1   7 20.9043 2.37974  -2
  11   1   7 20.9043 2.37974   1
  11   1   7 15.9688 0.38849   1
 -13   1   7 16.3594 1.41490  -2
  11   1   7 16.3594 1.41490   1
  11   1   7 0.45404 0.20400   2
  12   1   7 2.04119 0.17969   1
  12   1   7 -0.0085 0.16779   2
 -14   1   7 7.33218 0.92745  -2
  12   1   7 7.33218 0.92745   1
  13   1   7 42.9049 0.80916   1
  13   1   7 2.27197 0.23058   2
 -15   1   7 48.0495 3.13279  -2
  13   1   7 48.0495 3.13279   1
  14   1   7 21.6249 0.41714   1
  14   1   7 1.18798 0.19346   2
  15   1   7 3.94225 0.17773   1
  15   1   7 -0.0773 0.14525   2
 -17   1   7 6.32693 1.17506  -2
  15   1   7 6.32693 1.17506   1
  16   1   7 117.552 1.86772   1
 -18   1   7 127.962 4.55570  -2
  16   1   7 127.962 4.55570   1
  16   1   7 8.94796 0.38434   2
  17   1   7 3.05651 0.22367   2
  17   1   7 41.5920 0.76175   1
 -19   1   7 50.2145 2.63225  -2
  17   1   7 50.2145 2.63225   1
  18   1   7 21.0228 0.59639   2
  18   1   7 272.812 4.36117   1
  19   1   7 2.38902 0.14347   2
  19   1   7 29.9354 0.64099   1
 -21   1   7 30.2335 1.66777  -2
  19   1   7 30.2335 1.66777   1
 -21   2   7 4.96495 0.16776   2
 -21   2   7 50.7524 1.09743   1
 -20   2   7 15.0848 0.34674   2
 -20   2   7 151.925 3.07115   1
  18   2   7 163.434 7.78299  -2
 -20   2   7 163.434 7.78299   1
 -19   2   7 14.4740 0.37439   1
 -19   2   7 1.41253 0.12765   2
 -18   2   7 64.6376 1.22940   1
 -18   2   7 6.84744 0.22553   2
  16   2   7 78.6592 4.02828  -2
 -18   2   7 78.6592 4.02828   1
 -17   2   7 107.722 1.80844   1
 -17   2   7 11.2118 0.29464   2
  15   2   7 105.537 5.35797  -2
 -17   2   7 105.537 5.35797   1
 -16   2   7 31.8856 0.65322   1
 -16   2   7 3.49150 0.18110   2
  14   2   7 42.2835 1.48302  -2
 -16   2   7 42.2835 1.48302   1
  13   2   7 59.0678 1.73964  -2
 -15   2   7 59.0678 1.73964   1
 -15   2   7 6.13017 0.26236   2
 -15   2   7 57.2453 1.14673   1
 -14   2   7 3.84970 0.33168   1
  12   2   7 3.13452 1.55516  -2
 -14   2   7 3.13452 1.55516   1
 -14   2   7 0.48794 0.13054   2
  11   2   7 3.60081 1.70062  -2
 -14   2   7 3.60081 1.70062   1
 -13   2   7 38.2498 0.86323   1
  11   2   7 40.0388 1.34939  -2
 -13   2   7 40.0388 1.34939   1
 -13   2   7 3.49286 0.22395   2
  10   2   7 11.2218 0.89319  -2
 -12   2   7 11.2218 0.89319   1
 -12   2   7 1.37220 0.16910   2
 -12   2   7 14.9158 0.48865   1
 -11   2   7 12.0425 0.45545   2
 -11   2   7 113.931 2.26740   1
   9   2   7 142.530 4.27489  -2
 -11   2   7 142.530 4.27489   1
 -10   2   7 17.1483 0.56302   1
 -10   2   7 1.90914 0.22640   2
   8   2   7 47.7840 2.36433  -2
 -10   2   7 47.7840 2.36433   1
  -9   2   7 69.7025 1.42274   1
  -9   2   7 5.91657 0.29888   2
   7   2   7 68.0463 3.22912  -2
  -9   2   7 68.0463 3.22912   1
  -8   2   7 17.5177 0.53494   1
   6   2   7 30.9595 2.11132  -2
  -8   2   7 30.9595 2.11132   1
  -8   2   7 1.55821 0.21135   2
  -7   2   7 548.793 9.98832   1
  -7   2   7 45.5008 1.17579   2
   5   2   7 597.652 16.6495  -2
  -7   2   7 597.652 16.6495   1
   4   2   7 37.2370 1.71511  -2
  -6   2   7 37.2370 1.71511   1
  -6   2   7 13.4299 0.44395   1
  -6   2   7 1.11351 0.18206   2
   3   2   7 230.193 6.71233  -2
  -5   2   7 230.193 6.71233   1
  -5   2   7 217.259 4.08346   1
  -5   2   7 19.5996 0.66067   2
  -4   2   7 427.089 8.45687   1
  -4   2   7 34.3863 0.95040   2
   2   2   7 437.049 21.7049  -2
  -4   2   7 437.049 21.7049   1
  -3   2   7 14.6630 0.55192   2
  -3   2   7 184.072 3.89048   1
   1   2   7 179.497 9.39616  -2
  -3   2   7 179.497 9.39616   1
  -2   2   7 8.13024 0.36589   1
  -2   2   7 0.62379 0.17646   2
   0   2   7 11.7027 1.73836  -2
  -2   2   7 11.7027 1.73836   1
  -1   2   7 32.0915 0.85670   1
  -1   2   7 1.52015 0.24862   2
  -1   2   7 31.5408 2.42352  -2
  -1   2   7 31.5408 2.42352   1
   0   2   7 5.00131 0.29165   1
   0   2   7 0.17766 0.16526   2
   1   2   7 15.2088 0.43472   1
   1   2   7 1.31428 0.21039   2
   2   2   7 21.0969 0.51627   1
   2   2   7 1.48575 0.22063   2
   3   2   7 13.2499 0.50662   2
   3   2   7 164.052 2.87679   1
   4   2   7 23.4058 0.70146   2
   4   2   7 294.980 4.94557   1
   5   2   7 49.1427 1.31830   2
   5   2   7 570.207 8.71894   1
   6   2   7 12.3833 0.49976   2
   6   2   7 154.830 3.21983   1
   7   2   7 52.8643 1.08567   1
   7   2   7 3.33022 0.28407   2
   8   2   7 420.900 6.80139   1
   8   2   7 31.3562 0.83749   2
   9   2   7 514.295 8.26612   1
   9   2   7 35.3670 0.94702   2
  10   2   7 0.12748 0.15836   2
  10   2   7 5.92822 0.26171   1
 -12   2   7 6.79557 1.20003  -2
  10   2   7 6.79557 1.20003   1
 -13   2   7 17.8473 2.87678  -2
  10   2   7 17.8473 2.87678   1
 -13   2   7 66.6217 2.89150  -2
  11   2   7 66.6217 2.89150   1
  11   2   7 3.88373 0.30203   2
  11   2   7 61.4896 1.16775   1
 -14   2   7 67.3165 5.14657  -2
  11   2   7 67.3165 5.14657   1
  12   2   7 5.09893 0.21627   1
  12   2   7 0.19338 0.17371   2
 -14   2   7 4.60866 1.32460  -2
  12   2   7 4.60866 1.32460   1
  13   2   7 107.659 1.67505   1
 -15   2   7 123.941 6.56781  -2
  13   2   7 123.941 6.56781   1
  13   2   7 6.89318 0.34959   2
  14   2   7 6.10821 0.28256   2
  14   2   7 92.0903 1.43754   1
 -16   2   7 106.327 5.89770  -2
  14   2   7 106.327 5.89770   1
  15   2   7 0.21046 0.15168   2
  15   2   7 7.27238 0.22234   1
  16   2   7 10.5009 0.33595   2
  16   2   7 154.610 2.41249   1
  17   2   7 84.4771 1.29947   1
  17   2   7 6.16646 0.25827   2
  18   2   7 71.2057 1.20165   1
  18   2   7 5.47003 0.22929   2
 -20   3   7 3.37241 0.15843   2
 -20   3   7 29.4101 0.62937   1
 -19   3   7 0.36674 0.10217   2
 -19   3   7 2.05940 0.18832   1
  17   3   7 2.24654 0.69850  -2
 -19   3   7 2.24654 0.69850   1
 -18   3   7 5.91111 0.30426   1
 -18   3   7 0.85714 0.11902   2
 -17   3   7 7.21741 0.31154   1
 -17   3   7 0.82533 0.12728   2
  15   3   7 18.3552 1.38453  -2
 -17   3   7 18.3552 1.38453   1
  14   3   7 126.331 4.71610  -2
 -16   3   7 126.331 4.71610   1
 -16   3   7 12.3452 0.31517   2
 -16   3   7 120.114 2.19024   1
 -15   3   7 0.43314 0.11074   2
 -15   3   7 0.24508 0.17064   1
  13   3   7 13.0405 0.83661  -2
 -15   3   7 13.0405 0.83661   1
 -14   3   7 3.48668 0.22327   2
 -14   3   7 29.7651 0.65098   1
  12   3   7 44.5075 2.33218  -2
 -14   3   7 44.5075 2.33218   1
 -13   3   7 28.1353 0.73105   2
 -13   3   7 279.690 4.72083   1
  11   3   7 288.036 10.3431  -2
 -13   3   7 288.036 10.3431   1
 -12   3   7 0.54826 0.14061   2
 -12   3   7 5.72822 0.27598   1
  10   3   7 24.8315 1.05924  -2
 -12   3   7 24.8315 1.05924   1
 -11   3   7 -0.0236 0.11681   2
   9   3   7 1.07222 0.78972  -2
 -11   3   7 1.07222 0.78972   1
 -11   3   7 0.29250 0.13767   1
 -10   3   7 20.2040 0.62087   2
 -10   3   7 211.094 3.72856   1
   8   3   7 201.481 5.81416  -2
 -10   3   7 201.481 5.81416   1
  -9   3   7 17.2623 0.57166   2
  -9   3   7 186.537 3.32338   1
   7   3   7 193.078 6.98438  -2
  -9   3   7 193.078 6.98438   1
  -8   3   7 230.136 4.52653   1
   6   3   7 233.987 8.51441  -2
  -8   3   7 233.987 8.51441   1
  -8   3   7 17.3707 0.66999   2
  -7   3   7 19.7087 0.56213   2
  -7   3   7 234.936 4.26861   1
   5   3   7 253.114 7.29627  -2
  -7   3   7 253.114 7.29627   1
   4   3   7 6.04869 0.94779  -2
  -6   3   7 6.04869 0.94779   1
  -6   3   7 0.23878 0.24077   1
  -6   3   7 0.00211 0.17667   2
  -5   3   7 -0.1005 0.14052   2
  -5   3   7 1.66089 0.23590   1
   3   3   7 6.16219 0.90515  -2
  -5   3   7 6.16219 0.90515   1
  -4   3   7 0.35152 0.16820   2
  -4   3   7 3.96394 0.27854   1
   2   3   7 23.6210 1.75372  -2
  -4   3   7 23.6210 1.75372   1
  -3   3   7 30.9487 0.77157   1
  -3   3   7 1.77289 0.22038   2
   1   3   7 29.9655 1.91960  -2
  -3   3   7 29.9655 1.91960   1
  -2   3   7 21.0630 0.67330   2
  -2   3   7 262.850 4.95624   1
   0   3   7 266.677 9.36720  -2
  -2   3   7 266.677 9.36720   1
  -1   3   7 7.25568 0.30393   1
  -1   3   7 0.37026 0.16786   2
  -1   3   7 12.9121 2.29884  -2
  -1   3   7 12.9121 2.29884   1
   0   3   7 229.153 3.84696   1
   0   3   7 17.9658 0.61821   2
  -2   3   7 234.700 8.27857  -2
   0   3   7 234.700 8.27857   1
   1   3   7 0.79805 0.18950   2
   1   3   7 12.3876 0.37380   1
  -3   3   7 14.3495 1.39950  -2
   1   3   7 14.3495 1.39950   1
   2   3   7 257.776 4.43751   1
   2   3   7 20.0128 0.61910   2
  -4   3   7 231.648 11.8147  -2
   2   3   7 231.648 11.8147   1
   3   3   7 3.09197 0.28422   2
   3   3   7 42.8642 0.82694   1
   4   3   7 72.4453 1.55392   1
   4   3   7 6.65796 0.53192   2
   5   3   7 29.6010 0.95191   2
   5   3   7 315.508 5.12694   1
   6   3   7 1.13664 0.20535   2
   6   3   7 9.94599 0.35774   1
   7   3   7 173.181 2.77872   1
   7   3   7 13.1622 0.46887   2
   8   3   7 2.24723 0.19877   1
   8   3   7 0.11724 0.14862   2
   9   3   7 2.50348 0.18448   1
   9   3   7 0.20978 0.15803   2
  10   3   7 15.4776 0.48694   2
  10   3   7 215.438 3.21450   1
 -12   3   7 233.529 11.9225  -2
  10   3   7 233.529 11.9225   1
 -13   3   7 234.066 13.3998  -2
  10   3   7 234.066 13.3998   1
  11   3   7 21.0872 0.53084   1
  11   3   7 1.16972 0.21281   2
 -13   3   7 50.6964 3.29133  -2
  11   3   7 50.6964 3.29133   1
  12   3   7 302.572 4.08289   1
  12   3   7 20.3836 0.59082   2
  13   3   7 135.981 1.98643   1
  13   3   7 8.32250 0.36348   2
 -15   3   7 135.400 7.31107  -2
  13   3   7 135.400 7.31107   1
  14   3   7 3.71699 0.17582   1
  14   3   7 0.19213 0.16032   2
 -16   3   7 10.1926 1.96001  -2
  14   3   7 10.1926 1.96001   1
  15   3   7 151.111 2.26808   1
  15   3   7 10.8130 0.39371   2
  16   3   7 108.027 1.71469   1
  16   3   7 7.29997 0.32318   2
  17   3   7 10.5891 0.27130   1
  17   3   7 0.95836 0.13415   2
  18   3   7 83.8969 1.87289   1
  18   3   7 6.22152 0.29938   2
 -19   4   7 0.87021 0.12120   2
 -19   4   7 9.57030 0.30501   1
 -18   4   7 226.689 4.54312   1
 -18   4   7 22.6515 0.51745   2
  16   4   7 240.953 11.3413  -2
 -18   4   7 240.953 11.3413   1
 -17   4   7 35.7648 0.88237   1
 -17   4   7 3.92418 0.20733   2
 -16   4   7 193.262 3.73714   1
 -16   4   7 20.6946 0.52164   2
  14   4   7 209.585 7.05746  -2
 -16   4   7 209.585 7.05746   1
 -15   4   7 4.73763 0.22539   2
 -15   4   7 46.1715 1.17219   1
  13   4   7 57.6098 1.79100  -2
 -15   4   7 57.6098 1.79100   1
 -14   4   7 35.1086 0.81523   1
  12   4   7 34.4035 1.24824  -2
 -14   4   7 34.4035 1.24824   1
 -14   4   7 3.19649 0.21410   2
 -13   4   7 2.03519 0.18377   2
  11   4   7 43.5946 2.12628  -2
 -13   4   7 43.5946 2.12628   1
 -13   4   7 21.3110 0.57225   1
 -12   4   7 0.95276 0.16133   2
 -12   4   7 8.57410 0.34060   1
  10   4   7 9.53780 1.98115  -2
 -12   4   7 9.53780 1.98115   1
 -11   4   7 167.664 2.89470   1
 -11   4   7 17.5552 0.61559   2
   9   4   7 173.099 5.32715  -2
 -11   4   7 173.099 5.32715   1
 -10   4   7 76.8098 2.05556   2
 -10   4   7 813.152 12.9875   1
   8   4   7 821.199 19.7582  -2
 -10   4   7 821.199 19.7582   1
   7   4   7 9.21120 0.82628  -2
  -9   4   7 9.21120 0.82628   1
  -9   4   7 0.41123 0.15875   2
  -9   4   7 2.19857 0.23473   1
  -8   4   7 8.98841 0.36532   1
   6   4   7 63.9383 1.97599  -2
  -8   4   7 63.9383 1.97599   1
  -8   4   7 1.27078 0.18333   2
   5   4   7 203.017 5.08501  -2
  -7   4   7 203.017 5.08501   1
  -7   4   7 211.704 4.68348   1
  -7   4   7 18.7688 0.67125   2
  -6   4   7 0.94057 0.19011   2
  -6   4   7 3.75805 0.30789   1
   4   4   7 53.3528 2.54078  -2
  -6   4   7 53.3528 2.54078   1
   3   4   7 231.243 6.21868  -2
  -5   4   7 231.243 6.21868   1
  -5   4   7 233.340 6.20794   1
  -4   4   7 146.966 2.62183   1
  -4   4   7 12.7016 0.53983   2
   2   4   7 145.808 8.01099  -2
  -4   4   7 145.808 8.01099   1
  -3   4   7 272.381 5.08392   1
  -3   4   7 22.3234 0.83704   2
   1   4   7 260.235 8.12706  -2
  -3   4   7 260.235 8.12706   1
  -2   4   7 14.4917 0.60261   2
  -2   4   7 180.584 3.61607   1
   0   4   7 179.564 6.63511  -2
  -2   4   7 179.564 6.63511   1
  -1   4   7 11.2764 1.41060  -2
  -1   4   7 11.2764 1.41060   1
  -1   4   7 12.8179 0.46262   1
  -1   4   7 0.73197 0.21370   2
   0   4   7 39.1660 0.85569   1
   0   4   7 2.62016 0.30652   2
  -2   4   7 49.8478 2.41122  -2
   0   4   7 49.8478 2.41122   1
   1   4   7 120.025 2.32451   1
   1   4   7 9.55602 0.44986   2
  -3   4   7 130.323 3.93954  -2
   1   4   7 130.323 3.93954   1
   2   4   7 10.0305 0.51588   1
   2   4   7 0.79762 0.23779   2
  -4   4   7 17.0562 1.90779  -2
   2   4   7 17.0562 1.90779   1
   3   4   7 7.40929 0.44052   2
   3   4   7 103.063 2.03853   1
  -5   4   7 109.982 6.11278  -2
   3   4   7 109.982 6.11278   1
   4   4   7 604.478 9.75298   1
   4   4   7 50.1136 1.35012   2
  -6   4   7 532.553 25.1417  -2
   4   4   7 532.553 25.1417   1
   5   4   7 34.3740 0.79495   1
  -7   4   7 48.6229 2.19457  -2
   5   4   7 48.6229 2.19457   1
   5   4   7 2.92487 0.27855   2
   6   4   7 49.8874 1.18722   2
  -8   4   7 630.880 20.8041  -2
   6   4   7 630.880 20.8041   1
   6   4   7 658.567 11.7633   1
   7   4   7 70.9452 1.39117   1
   7   4   7 5.07934 0.29129   2
  -9   4   7 72.7944 2.89440  -2
   7   4   7 72.7944 2.89440   1
   8   4   7 64.7072 1.28490   1
   8   4   7 4.52868 0.39105   2
 -10   4   7 116.814 5.83622  -2
   8   4   7 116.814 5.83622   1
   9   4   7 26.7475 0.59864   1
   9   4   7 1.17251 0.22722   2
 -11   4   7 39.6422 2.85845  -2
   9   4   7 39.6422 2.85845   1
  10   4   7 1.90692 0.18872   1
 -12   4   7 1.88153 1.47035  -2
  10   4   7 1.88153 1.47035   1
  10   4   7 -0.4570 0.15544   2
  11   4   7 272.903 4.80125   1
  11   4   7 18.5718 0.59648   2
 -13   4   7 267.560 7.73663  -2
  11   4   7 267.560 7.73663   1
  12   4   7 9.58785 0.29728   1
 -14   4   7 13.1606 1.07633  -2
  12   4   7 13.1606 1.07633   1
  12   4   7 0.13328 0.16996   2
  13   4   7 12.4736 0.55045   2
  13   4   7 171.702 2.99247   1
 -15   4   7 180.348 5.41617  -2
  13   4   7 180.348 5.41617   1
  14   4   7 4.64402 0.29576   2
 -16   4   7 82.6770 4.11242  -2
  14   4   7 82.6770 4.11242   1
  14   4   7 59.3449 1.06639   1
  15   4   7 1.95827 0.15251   1
  15   4   7 0.38608 0.15971   2
 -17   4   7 5.94380 0.69608  -2
  15   4   7 5.94380 0.69608   1
  16   4   7 55.3838 1.01918   1
  16   4   7 2.81448 0.30021   2
 -18   4   7 77.5677 4.70917  -2
  16   4   7 77.5677 4.70917   1
  17   4   7 4.69828 0.21413   1
  17   4   7 0.46790 0.13704   2
 -18   5   7 34.2456 0.97401   1
 -18   5   7 3.29772 0.21673   2
  15   5   7 115.544 3.98147  -2
 -17   5   7 115.544 3.98147   1
 -17   5   7 105.015 2.59865   1
 -17   5   7 10.1256 0.27591   2
 -16   5   7 2.63840 0.16912   2
 -16   5   7 26.4320 0.86301   1
  14   5   7 30.8432 2.01193  -2
 -16   5   7 30.8432 2.01193   1
 -15   5   7 1.53403 0.16153   2
 -15   5   7 16.1265 0.56304   1
 -14   5   7 2.78335 0.21360   2
  12   5   7 32.8173 1.50206  -2
 -14   5   7 32.8173 1.50206   1
 -14   5   7 30.4366 0.75661   1
  11   5   7 104.018 2.85492  -2
 -13   5   7 104.018 2.85492   1
 -13   5   7 12.1198 0.49156   2
 -13   5   7 107.403 2.09965   1
 -12   5   7 9.40833 0.35295   2
 -12   5   7 88.4199 1.73286   1
  10   5   7 92.7933 2.62630  -2
 -12   5   7 92.7933 2.62630   1
 -11   5   7 24.0304 0.64946   1
   9   5   7 32.0265 1.36119  -2
 -11   5   7 32.0265 1.36119   1
 -11   5   7 2.21361 0.22065   2
 -10   5   7 10.8906 0.41293   2
 -10   5   7 119.970 2.28457   1
   8   5   7 117.717 6.79132  -2
 -10   5   7 117.717 6.79132   1
   7   5   7 51.3964 1.55800  -2
  -9   5   7 51.3964 1.55800   1
  -9   5   7 51.8230 1.14656   1
  -9   5   7 4.31244 0.28961   2
  -8   5   7 -0.0146 0.14646   2
  -8   5   7 1.45188 0.18192   1
   6   5   7 5.77396 0.83763  -2
  -8   5   7 5.77396 0.83763   1
  -7   5   7 0.34999 0.16136   1
   5   5   7 1.68841 0.87948  -2
  -7   5   7 1.68841 0.87948   1
  -7   5   7 0.20594 0.14355   2
  -6   5   7 18.6391 0.53879   1
  -6   5   7 1.28168 0.20091   2
   4   5   7 16.1846 1.00607  -2
  -6   5   7 16.1846 1.00607   1
  -5   5   7 37.7498 1.09791   1
  -5   5   7 2.82819 0.27590   2
   3   5   7 44.6315 1.11493  -2
  -5   5   7 44.6315 1.11493   1
  -4   5   7 -0.1506 0.14734   2
   2   5   7 2.34818 0.59067  -2
  -4   5   7 2.34818 0.59067   1
  -4   5   7 2.59666 0.26744   1
  -3   5   7 11.5238 0.46645   2
  -3   5   7 131.510 2.91503   1
   1   5   7 120.062 3.63151  -2
  -3   5   7 120.062 3.63151   1
   0   5   7 5.42983 0.83386  -2
  -2   5   7 5.42983 0.83386   1
  -2   5   7 5.09658 0.42362   1
  -2   5   7 0.41590 0.18680   2
  -1   5   7 87.0410 1.94422   1
  -1   5   7 7.00267 0.49007   2
  -1   5   7 84.7229 2.30469  -2
  -1   5   7 84.7229 2.30469   1
   0   5   7 37.2346 0.89868   1
   0   5   7 2.92603 0.29944   2
  -2   5   7 35.1561 1.43620  -2
   0   5   7 35.1561 1.43620   1
   1   5   7 0.99084 0.23409   2
   1   5   7 8.34184 0.36543   1
  -3   5   7 15.4609 1.17273  -2
   1   5   7 15.4609 1.17273   1
   2   5   7 19.5524 0.57626   1
   2   5   7 0.90383 0.23873   2
  -4   5   7 17.4691 1.01071  -2
   2   5   7 17.4691 1.01071   1
   3   5   7 83.6123 1.73498   1
  -5   5   7 87.3838 2.40396  -2
   3   5   7 87.3838 2.40396   1
   3   5   7 4.64113 0.96781   2
   4   5   7 -0.1811 0.16170   2
   4   5   7 1.24923 0.18975   1
  -6   5   7 -0.2331 1.34841  -2
   4   5   7 -0.2331 1.34841   1
   5   5   7 34.9151 0.75390   1
   5   5   7 2.67136 0.28732   2
  -7   5   7 35.8205 1.76963  -2
   5   5   7 35.8205 1.76963   1
   6   5   7 43.0328 0.97483   1
  -8   5   7 42.4501 1.97783  -2
   6   5   7 42.4501 1.97783   1
   6   5   7 3.08373 0.25495   2
   7   5   7 0.48763 0.19669   2
   7   5   7 7.20453 0.33071   1
   8   5   7 -0.2098 0.21849   2
   8   5   7 0.44679 0.15879   1
 -10   5   7 8.23040 0.97460  -2
   8   5   7 8.23040 0.97460   1
 -11   5   7 119.360 3.09266  -2
   9   5   7 119.360 3.09266   1
   9   5   7 114.603 2.12973   1
   9   5   7 8.03087 0.41111   2
  10   5   7 0.03473 0.14370   2
  10   5   7 1.65116 0.18012   1
 -13   5   7 10.8905 2.79929  -2
  10   5   7 10.8905 2.79929   1
 -12   5   7 6.29376 0.69860  -2
  10   5   7 6.29376 0.69860   1
  11   5   7 1.16380 0.18205   1
  11   5   7 0.09020 0.13684   2
 -13   5   7 8.65918 0.78224  -2
  11   5   7 8.65918 0.78224   1
 -14   5   7 27.9173 1.69893  -2
  12   5   7 27.9173 1.69893   1
  12   5   7 1.41565 0.21835   2
  12   5   7 24.0914 0.55612   1
  13   5   7 75.6228 1.53634   1
  13   5   7 4.80238 0.34722   2
 -15   5   7 77.1233 2.98502  -2
  13   5   7 77.1233 2.98502   1
  14   5   7 7.32551 0.26353   1
  14   5   7 0.87212 0.16851   2
 -16   5   7 10.6572 0.88306  -2
  14   5   7 10.6572 0.88306   1
  15   5   7 36.2970 0.72186   1
  15   5   7 2.54229 0.21914   2
 -17   5   7 55.4788 2.81086  -2
  15   5   7 55.4788 2.81086   1
  16   5   7 0.35690 0.19256   2
  16   5   7 0.44076 0.13757   1
 -17   6   7 -0.0160 0.66973   2
 -16   6   7 1.41187 0.21198   2
 -16   6   7 14.9474 0.46338   1
 -15   6   7 26.2821 0.84197   2
 -15   6   7 232.101 5.90903   1
  13   6   7 267.441 8.91715  -2
 -15   6   7 267.441 8.91715   1
 -14   6   7 1.07840 0.15576   2
 -14   6   7 9.10544 0.38860   1
  12   6   7 18.8773 1.54021  -2
 -14   6   7 18.8773 1.54021   1
 -13   6   7 3.48671 0.21567   2
 -13   6   7 38.3355 0.94458   1
  11   6   7 44.6937 3.48832  -2
 -13   6   7 44.6937 3.48832   1
 -12   6   7 6.06536 0.33056   2
 -12   6   7 58.4094 1.27342   1
  10   6   7 62.5528 2.40915  -2
 -12   6   7 62.5528 2.40915   1
 -11   6   7 1.21230 0.17180   2
 -11   6   7 15.7637 0.56139   1
   9   6   7 17.4902 0.85927  -2
 -11   6   7 17.4902 0.85927   1
   8   6   7 244.439 5.54527  -2
 -10   6   7 244.439 5.54527   1
 -10   6   7 223.808 5.15792   1
 -10   6   7 22.0532 0.81784   2
  -9   6   7 0.21236 0.37320   2
  -9   6   7 14.9487 0.46923   1
   7   6   7 15.5006 0.89784  -2
  -9   6   7 15.5006 0.89784   1
  -8   6   7 11.4051 0.53210   2
   6   6   7 115.836 4.16808  -2
  -8   6   7 115.836 4.16808   1
  -8   6   7 115.576 2.45079   1
  -7   6   7 12.4326 0.50280   1
  -7   6   7 -0.5388 0.78021   2
   5   6   7 23.6430 1.49400  -2
  -7   6   7 23.6430 1.49400   1
  -6   6   7 168.675 3.01035   1
  -6   6   7 15.1615 0.65830   2
   4   6   7 194.340 7.14802  -2
  -6   6   7 194.340 7.14802   1
  -5   6   7 235.994 4.13534   1
   3   6   7 249.170 6.47693  -2
  -5   6   7 249.170 6.47693   1
  -5   6   7 13.6811 1.49208   2
   2   6   7 26.6302 0.90714  -2
  -4   6   7 26.6302 0.90714   1
  -4   6   7 18.9786 0.66637   1
  -4   6   7 1.10660 0.24261   2
   1   6   7 11.0242 0.73859  -2
  -3   6   7 11.0242 0.73859   1
  -3   6   7 0.59896 0.24006   2
  -3   6   7 12.6165 0.49983   1
   0   6   7 47.3601 1.91874  -2
  -2   6   7 47.3601 1.91874   1
  -2   6   7 -0.0871 0.43012   2
  -2   6   7 27.0060 0.70809   1
  -1   6   7 55.2454 1.38675   1
  -1   6   7 64.0105 1.91617  -2
  -1   6   7 64.0105 1.91617   1
  -1   6   7 4.65998 0.43426   2
  -2   6   7 253.159 6.21587  -2
   0   6   7 253.159 6.21587   1
   0   6   7 230.580 6.12342   1
   0   6   7 19.0130 0.69019   2
   1   6   7 0.36252 0.18516   2
  -3   6   7 1.51723 0.77889  -2
   1   6   7 1.51723 0.77889   1
   1   6   7 0.63886 0.18841   1
  -4   6   7 82.9307 2.19196  -2
   2   6   7 82.9307 2.19196   1
   2   6   7 6.08906 0.38389   2
   2   6   7 80.7989 2.21798   1
  -5   6   7 21.7810 1.04271  -2
   3   6   7 21.7810 1.04271   1
   3   6   7 0.40621 0.15550   2
   3   6   7 1.62184 0.24380   1
   4   6   7 16.0834 0.57073   2
  -6   6   7 229.329 8.17866  -2
   4   6   7 229.329 8.17866   1
   4   6   7 197.654 4.44350   1
   5   6   7 7.94577 0.41534   2
   5   6   7 111.666 2.99735   1
  -7   6   7 118.370 3.16799  -2
   5   6   7 118.370 3.16799   1
  -8   6   7 14.9947 0.88421  -2
   6   6   7 14.9947 0.88421   1
   6   6   7 5.58859 0.35782   1
   6   6   7 0.51796 0.16729   2
   7   6   7 0.20334 0.16113   2
   7   6   7 0.06491 0.17839   1
  -9   6   7 1.74177 0.60734  -2
   7   6   7 1.74177 0.60734   1
   8   6   7 54.2064 1.43955   1
   8   6   7 3.85548 0.35163   2
 -10   6   7 74.0568 2.04441  -2
   8   6   7 74.0568 2.04441   1
   9   6   7 20.7531 0.50167   1
   9   6   7 1.61167 0.21522   2
 -11   6   7 25.3744 1.28370  -2
   9   6   7 25.3744 1.28370   1
 -12   6   7 34.2295 3.04755  -2
   9   6   7 34.2295 3.04755   1
  10   6   7 4.18090 0.26504   2
  10   6   7 62.9474 1.32533   1
 -12   6   7 73.9236 2.80651  -2
  10   6   7 73.9236 2.80651   1
  11   6   7 3.61666 0.22697   1
  11   6   7 0.14279 0.14447   2
 -13   6   7 3.80050 0.91037  -2
  11   6   7 3.80050 0.91037   1
  12   6   7 9.83315 0.42544   2
  12   6   7 136.399 2.85109   1
  13   6   7 0.60807 0.18176   2
  13   6   7 9.34680 0.39705   1
 -15   6   7 40.2140 2.12017  -2
  13   6   7 40.2140 2.12017   1
  14   6   7 0.45975 0.15535   1
  14   6   7 0.08560 0.13653   2
 -16   6   7 2.57499 0.55606  -2
  14   6   7 2.57499 0.55606   1
 -14   7   7 135.820 4.90665   1
 -13   7   7 62.9226 1.52782   1
 -13   7   7 6.10240 0.37425   2
  11   7   7 77.9322 4.00949  -2
 -13   7   7 77.9322 4.00949   1
 -12   7   7 9.64067 0.34804   1
 -12   7   7 1.12953 0.18241   2
  10   7   7 13.3078 0.83681  -2
 -12   7   7 13.3078 0.83681   1
 -11   7   7 274.748 6.29466   1
 -11   7   7 25.6419 0.95850   2
   9   7   7 310.298 14.5793  -2
 -11   7   7 310.298 14.5793   1
 -10   7   7 0.31783 0.20889   2
 -10   7   7 3.69591 0.26727   1
  -9   7   7 18.0296 0.68821   2
  -9   7   7 185.650 4.33267   1
   7   7   7 205.457 9.91018  -2
  -9   7   7 205.457 9.91018   1
  -8   7   7 0.49751 0.24755   2
  -8   7   7 1.31042 0.18938   1
   6   7   7 3.27943 0.76333  -2
  -8   7   7 3.27943 0.76333   1
  -7   7   7 104.966 2.55478   1
   5   7   7 121.638 2.98794  -2
  -7   7   7 121.638 2.98794   1
  -7   7   7 10.3646 0.51322   2
  -6   7   7 399.873 9.11307   1
  -6   7   7 34.5713 1.29981   2
   4   7   7 456.953 9.12257  -2
  -6   7   7 456.953 9.12257   1
  -5   7   7 20.1607 0.75709   2
  -5   7   7 200.497 5.37401   1
   3   7   7 233.808 4.42305  -2
  -5   7   7 233.808 4.42305   1
  -4   7   7 1.01505 0.27972   2
  -4   7   7 6.93446 0.41433   1
   2   7   7 39.1220 1.16390  -2
  -4   7   7 39.1220 1.16390   1
  -3   7   7 30.0224 0.76826   1
  -3   7   7 2.79041 0.30135   2
   1   7   7 32.7340 1.72771  -2
  -3   7   7 32.7340 1.72771   1
  -2   7   7 22.7695 0.70424   1
   0   7   7 25.9804 1.54010  -2
  -2   7   7 25.9804 1.54010   1
  -2   7   7 1.02019 0.25780   2
  -1   7   7 86.5211 2.10474   1
  -1   7   7 6.96031 0.47291   2
  -1   7   7 97.4732 3.08696  -2
  -1   7   7 97.4732 3.08696   1
   0   7   7 20.8335 0.72509   1
   0   7   7 1.07029 0.23321   2
  -2   7   7 24.2998 0.95753  -2
   0   7   7 24.2998 0.95753   1
   1   7   7 11.5924 0.47824   1
   1   7   7 0.63531 0.18230   2
  -3   7   7 14.0924 0.69734  -2
   1   7   7 14.0924 0.69734   1
   2   7   7 30.9805 1.29962   2
   2   7   7 366.295 8.17247   1
  -4   7   7 399.160 9.37484  -2
   2   7   7 399.160 9.37484   1
   3   7   7 9.61892 0.52488   2
   3   7   7 122.403 3.28477   1
  -5   7   7 144.987 3.60415  -2
   3   7   7 144.987 3.60415   1
   4   7   7 327.243 7.34753   1
  -6   7   7 398.631 9.34244  -2
   4   7   7 398.631 9.34244   1
   4   7   7 28.3704 0.98433   2
   5   7   7 14.4769 0.61309   2
   5   7   7 170.973 4.19549   1
  -7   7   7 200.698 9.66781  -2
   5   7   7 200.698 9.66781   1
   6   7   7 3.00675 0.28728   2
   6   7   7 37.4283 1.24226   1
  -8   7   7 44.3572 1.93337  -2
   6   7   7 44.3572 1.93337   1
  -9   7   7 44.7492 3.44116  -2
   6   7   7 44.7492 3.44116   1
   7   7   7 164.867 3.66629   1
  -9   7   7 193.780 6.80382  -2
   7   7   7 193.780 6.80382   1
   7   7   7 11.7915 0.48738   2
   8   7   7 6.51389 0.39441   1
 -10   7   7 5.91117 1.00533  -2
   8   7   7 5.91117 1.00533   1
   8   7   7 0.72461 0.18225   2
   9   7   7 229.331 5.63472   1
 -11   7   7 285.387 10.4405  -2
   9   7   7 285.387 10.4405   1
   9   7   7 15.3937 0.54017   2
  10   7   7 59.2061 1.58807   1
 -12   7   7 65.4912 2.06184  -2
  10   7   7 65.4912 2.06184   1
  10   7   7 3.73818 0.26475   2
  11   7   7 130.422 3.24357   1
  11   7   7 8.89820 0.47257   2
 -13   7   7 149.452 5.59962  -2
  11   7   7 149.452 5.59962   1
  12   7   7 1.08427 0.19204   1
  12   7   7 0.02692 0.18182   2
 -14   7   7 14.4240 1.02651  -2
  12   7   7 14.4240 1.02651   1
 -11   8   7 23.1375 0.69500   1
 -11   8   7 2.01175 0.22541   2
 -10   8   7 32.4308 0.89755   1
 -10   8   7 3.35960 0.29959   2
   8   8   7 32.7627 2.01284  -2
 -10   8   7 32.7627 2.01284   1
  -9   8   7 0.40199 0.16394   2
  -9   8   7 0.32640 0.13659   1
   7   8   7 9.71673 0.71659  -2
  -9   8   7 9.71673 0.71659   1
  -8   8   7 53.4974 1.34608   1
   6   8   7 61.3421 3.16145  -2
  -8   8   7 61.3421 3.16145   1
  -8   8   7 5.15532 0.38244   2
   5   8   7 183.807 8.82336  -2
  -7   8   7 183.807 8.82336   1
  -7   8   7 167.556 3.89097   1
  -7   8   7 16.6663 0.93003   2
  -6   8   7 1.33564 0.29506   2
  -6   8   7 25.7075 0.75364   1
  -5   8   7 0.15944 0.23173   2
  -5   8   7 0.93733 0.19914   1
  -4   8   7 2.05410 0.24012   2
  -4   8   7 27.2154 0.79360   1
  -3   8   7 -0.0104 0.15364   2
  -3   8   7 0.65413 0.18176   1
   1   8   7 0.77962 0.63681  -2
  -3   8   7 0.77962 0.63681   1
  -2   8   7 48.1686 1.43436   1
  -2   8   7 3.30327 0.33719   2
   0   8   7 49.9039 2.11635  -2
  -2   8   7 49.9039 2.11635   1
  -1   8   7 1.56401 0.19858   1
  -1   8   7 0.01235 0.15453   2
  -1   8   7 -0.0579 0.53195  -2
  -1   8   7 -0.0579 0.53195   1
   0   8   7 0.52219 0.17678   1
  -2   8   7 1.63500 0.56806  -2
   0   8   7 1.63500 0.56806   1
   0   8   7 0.26352 0.14878   2
   1   8   7 1.60069 0.20389   1
   1   8   7 0.08786 0.15695   2
  -3   8   7 1.30501 0.54522  -2
   1   8   7 1.30501 0.54522   1
  -4   8   7 1.30354 0.96421  -2
   1   8   7 1.30354 0.96421   1
   2   8   7 77.6010 2.09287   1
   2   8   7 6.26778 0.34376   2
  -5   8   7 81.2182 5.36861  -2
   2   8   7 81.2182 5.36861   1
   3   8   7 102.728 2.68994   1
   3   8   7 8.41230 0.45735   2
  -5   8   7 124.924 6.09002  -2
   3   8   7 124.924 6.09002   1
  -6   8   7 109.819 7.06750  -2
   3   8   7 109.819 7.06750   1
  -6   8   7 18.4462 1.40048  -2
   4   8   7 18.4462 1.40048   1
   4   8   7 0.96547 0.17272   2
  -7   8   7 16.3883 1.65393  -2
   4   8   7 16.3883 1.65393   1
   4   8   7 15.2518 0.61625   1
  -8   8   7 0.85749 0.93515  -2
   5   8   7 0.85749 0.93515   1
  -7   8   7 13.6740 0.66603  -2
   5   8   7 13.6740 0.66603   1
   5   8   7 0.26066 0.17999   2
   5   8   7 0.64589 0.21144   1
   6   8   7 4.15381 0.32988   1
  -8   8   7 9.79277 1.04889  -2
   6   8   7 9.79277 1.04889   1
   6   8   7 0.22368 0.13558   2
   7   8   7 132.012 3.28921   1
   7   8   7 8.66026 0.39940   2
 -10   8   7 139.566 7.81349  -2
   7   8   7 139.566 7.81349   1
   8   8   7 0.05263 0.12409   2
   8   8   7 -0.0153 0.16115   1
   9   8   7 35.1970 1.38376   1
   9   8   7 1.03446 0.34498   2
  -6   9   7 353.571 17.3961   1
  -5   9   7 4.68698 0.34643   1
   3   9   7 7.26708 0.69750  -2
  -5   9   7 7.26708 0.69750   1
  -5   9   7 0.65222 0.32688   2
  -4   9   7 50.8580 1.80723   1
  -4   9   7 3.54211 0.45680   2
  -3   9   7 9.40550 0.57542   2
  -3   9   7 87.9412 3.01288   1
  -2   9   7 0.31800 0.19689   2
  -2   9   7 3.96475 0.37964   1
  -1   9   7 102.219 3.43690   1
  -1   9   7 7.46005 0.63104   2
   0   9   7 267.665 8.66378   1
   0   9   7 21.1583 1.28183   2
   1   9   7 45.6209 1.63396   1
   1   9   7 3.91894 0.43509   2
   2   9   7 206.143 7.85413   1
   2   9   7 15.3425 0.96991   2
   3   9   7 2.54814 0.33315   1
   3   9   7 0.72612 0.26211   2
 -19   0   8 16.9714 0.80655   2
 -19   0   8 192.728 6.79566   1
 -18   0   8 18.4588 1.22025   2
  15   0   8 31.3838 1.75755  -2
 -18   0   8 31.3838 1.75755   1
 -18   0   8 20.9749 0.96873   1
  14   0   8 36.6125 2.03708  -2
 -17   0   8 36.6125 2.03708   1
 -17   0   8 28.1798 1.42515   1
  13   0   8 240.672 8.26746  -2
 -16   0   8 240.672 8.26746   1
 -16   0   8 205.995 8.51881   1
 -16   0   8 78.8181 4.37940   2
  12   0   8 136.700 3.95000  -2
 -15   0   8 136.700 3.95000   1
 -15   0   8 89.5154 5.29060   1
 -14   0   8 98.0023 5.43070   2
  11   0   8 465.513 10.5786  -2
 -14   0   8 465.513 10.5786   1
  10   0   8 43.6025 2.26502  -2
 -13   0   8 43.6025 2.26502   1
   9   0   8 250.273 6.33045  -2
 -12   0   8 250.273 6.33045   1
   8   0   8 474.865 9.42539  -2
 -11   0   8 474.865 9.42539   1
   7   0   8 367.357 7.92358  -2
 -10   0   8 367.357 7.92358   1
   6   0   8 63.6102 1.61809  -2
  -9   0   8 63.6102 1.61809   1
   5   0   8 692.376 13.5703  -2
  -8   0   8 692.376 13.5703   1
   4   0   8 501.614 13.1147  -2
  -7   0   8 501.614 13.1147   1
   3   0   8 326.890 10.8545  -2
  -6   0   8 326.890 10.8545   1
   2   0   8 1508.19 48.3082  -2
  -5   0   8 1508.19 48.3082   1
   1   0   8 52.3832 1.95259  -2
  -4   0   8 52.3832 1.95259   1
   0   0   8 1305.42 44.1149  -2
  -3   0   8 1305.42 44.1149   1
  -1   0   8 30.7026 2.27846  -2
  -2   0   8 30.7026 2.27846   1
  -2   0   8 247.865 8.61536  -2
  -1   0   8 247.865 8.61536   1
  -3   0   8 644.838 16.5405  -2
   0   0   8 644.838 16.5405   1
  -4   0   8 274.189 7.22380  -2
   1   0   8 274.189 7.22380   1
  -5   0   8 203.150 11.4596  -2
   2   0   8 203.150 11.4596   1
  -6   0   8 1304.51 33.1025  -2
   3   0   8 1304.51 33.1025   1
  -7   0   8 101.832 4.18581  -2
   4   0   8 101.832 4.18581   1
  -8   0   8 2351.05 65.0959  -2
   5   0   8 2351.05 65.0959   1
  -9   0   8 23.0700 1.11484  -2
   6   0   8 23.0700 1.11484   1
 -10   0   8 321.375 9.17888  -2
   7   0   8 321.375 9.17888   1
 -11   0   8 372.715 10.5743  -2
   8   0   8 372.715 10.5743   1
 -13   0   8 168.164 5.01276  -2
  10   0   8 168.164 5.01276   1
  10   0   8 159.407 8.59834   1
 -14   0   8 113.066 3.48283  -2
  11   0   8 113.066 3.48283   1
  11   0   8 100.906 5.57546   1
  12   0   8 427.615 22.3594   1
 -15   0   8 431.543 14.3781  -2
  12   0   8 431.543 14.3781   1
  12   0   8 44.5013 2.97243   2
  13   0   8 104.334 4.10727   1
 -16   0   8 121.615 3.94957  -2
  13   0   8 121.615 3.94957   1
 -17   0   8 76.1962 3.69636  -2
  14   0   8 76.1962 3.69636   1
  14   0   8 74.8860 2.99742   1
 -18   0   8 125.942 5.50095  -2
  15   0   8 125.942 5.50095   1
  15   0   8 117.512 4.55565   1
  15   0   8 12.7360 0.69479   2
  16   0   8 5.82480 0.39520   1
 -19   0   8 13.6771 1.29762  -2
  16   0   8 13.6771 1.29762   1
 -19   1   8 93.6345 2.41669   1
 -19   1   8 29.5410 1.26142   2
  15   1   8 1.14352 0.31515  -2
 -18   1   8 1.14352 0.31515   1
 -18   1   8 0.63250 0.19626   2
 -18   1   8 0.54947 0.19413   1
 -17   1   8 32.0950 1.09027   1
 -17   1   8 4.93779 0.27299   2
  14   1   8 36.5142 1.43093  -2
 -17   1   8 36.5142 1.43093   1
  13   1   8 6.58425 0.46038  -2
 -16   1   8 6.58425 0.46038   1
 -16   1   8 6.01783 0.45127   1
 -16   1   8 4.40856 0.60432   2
 -15   1   8 0.93538 0.25654   1
  12   1   8 1.05463 0.36839  -2
 -15   1   8 1.05463 0.36839   1
  11   1   8 23.6512 0.64645  -2
 -14   1   8 23.6512 0.64645   1
 -14   1   8 8.00513 0.80666   2
  10   1   8 19.8200 0.56791  -2
 -13   1   8 19.8200 0.56791   1
 -13   1   8 6.58768 0.51682   2
   9   1   8 24.5885 0.71766  -2
 -12   1   8 24.5885 0.71766   1
   8   1   8 20.8406 0.73234  -2
 -11   1   8 20.8406 0.73234   1
   7   1   8 123.799 2.01212  -2
 -10   1   8 123.799 2.01212   1
   6   1   8 299.018 4.56939  -2
  -9   1   8 299.018 4.56939   1
   5   1   8 133.124 2.37258  -2
  -8   1   8 133.124 2.37258   1
   4   1   8 7.48462 0.40722  -2
  -7   1   8 7.48462 0.40722   1
   3   1   8 4.21820 0.39219  -2
  -6   1   8 4.21820 0.39219   1
   2   1   8 5.24425 0.39517  -2
  -5   1   8 5.24425 0.39517   1
   1   1   8 0.50919 0.31763  -2
  -4   1   8 0.50919 0.31763   1
   0   1   8 29.3480 0.99803  -2
  -3   1   8 29.3480 0.99803   1
  -1   1   8 45.0657 1.06770  -2
  -2   1   8 45.0657 1.06770   1
  -2   1   8 28.3557 0.81478  -2
  -1   1   8 28.3557 0.81478   1
  -3   1   8 418.696 7.67333  -2
   0   1   8 418.696 7.67333   1
  -4   1   8 1.41848 0.27965  -2
   1   1   8 1.41848 0.27965   1
  -5   1   8 46.9361 1.07141  -2
   2   1   8 46.9361 1.07141   1
  -6   1   8 2.04148 0.31022  -2
   3   1   8 2.04148 0.31022   1
  -7   1   8 81.2596 1.44844  -2
   4   1   8 81.2596 1.44844   1
  -8   1   8 83.4783 1.62468  -2
   5   1   8 83.4783 1.62468   1
  -9   1   8 207.324 3.66987  -2
   6   1   8 207.324 3.66987   1
 -10   1   8 55.0916 1.14471  -2
   7   1   8 55.0916 1.14471   1
 -11   1   8 322.369 6.84599  -2
   8   1   8 322.369 6.84599   1
 -12   1   8 1.55206 0.51529  -2
   9   1   8 1.55206 0.51529   1
 -13   1   8 9.15260 0.40651  -2
  10   1   8 9.15260 0.40651   1
  10   1   8 8.68711 0.58994   1
 -14   1   8 16.7022 0.55863  -2
  11   1   8 16.7022 0.55863   1
  11   1   8 15.2179 0.82826   1
 -15   1   8 17.4128 0.74569  -2
  12   1   8 17.4128 0.74569   1
  12   1   8 0.82788 0.25608   2
  12   1   8 17.6092 0.65820   1
  13   1   8 1.55105 0.37214   2
 -16   1   8 18.7697 0.65096  -2
  13   1   8 18.7697 0.65096   1
  13   1   8 18.3411 0.59371   1
  14   1   8 6.77218 0.32077   1
 -17   1   8 8.28186 0.42678  -2
  14   1   8 8.28186 0.42678   1
  14   1   8 0.27115 0.41791   2
  15   1   8 1.29567 0.21713   2
 -18   1   8 14.7321 0.56095  -2
  15   1   8 14.7321 0.56095   1
  15   1   8 15.2517 0.48422   1
  16   1   8 75.4834 1.95123   1
  16   1   8 10.6488 0.61056   2
  15   2   8 88.4444 2.15103  -2
 -18   2   8 88.4444 2.15103   1
 -18   2   8 21.0693 0.85191   2
 -18   2   8 78.7640 2.41334   1
  14   2   8 68.5309 1.72482  -2
 -17   2   8 68.5309 1.72482   1
 -17   2   8 15.1797 0.61653   2
 -17   2   8 58.4353 1.82226   1
 -16   2   8 98.0902 2.63379   1
 -16   2   8 51.0853 2.13073   2
  13   2   8 117.280 5.70301  -2
 -16   2   8 117.280 5.70301   1
 -15   2   8 52.8213 1.96413   1
  12   2   8 63.1491 1.42720  -2
 -15   2   8 63.1491 1.42720   1
  11   2   8 62.2215 1.56106  -2
 -14   2   8 62.2215 1.56106   1
 -14   2   8 52.0915 2.45492   1
 -14   2   8 62.9435 3.61843   2
  10   2   8 17.1982 0.60485  -2
 -13   2   8 17.1982 0.60485   1
 -13   2   8 8.33763 1.05910   1
   9   2   8 0.52077 0.28429  -2
 -12   2   8 0.52077 0.28429   1
   8   2   8 320.925 6.55412  -2
 -11   2   8 320.925 6.55412   1
   7   2   8 176.651 3.19236  -2
 -10   2   8 176.651 3.19236   1
   6   2   8 24.6445 0.90536  -2
  -9   2   8 24.6445 0.90536   1
   5   2   8 62.6257 2.26801  -2
  -8   2   8 62.6257 2.26801   1
   4   2   8 4.69637 0.35373  -2
  -7   2   8 4.69637 0.35373   1
   3   2   8 78.2402 1.56100  -2
  -6   2   8 78.2402 1.56100   1
   2   2   8 104.096 2.19376  -2
  -5   2   8 104.096 2.19376   1
   1   2   8 31.3138 0.79402  -2
  -4   2   8 31.3138 0.79402   1
   0   2   8 736.647 14.0137  -2
  -3   2   8 736.647 14.0137   1
  -3   2   8 10.6460 1.39820   2
  -1   2   8 69.8390 1.45443  -2
  -2   2   8 69.8390 1.45443   1
  -2   2   8 0.90991 1.07981   2
  -2   2   8 125.159 2.42253  -2
  -1   2   8 125.159 2.42253   1
  -1   2   8 118.582 7.71127   1
  -3   2   8 371.592 6.43616  -2
   0   2   8 371.592 6.43616   1
   0   2   8 329.044 20.2601   1
  -4   2   8 36.6477 0.83429  -2
   1   2   8 36.6477 0.83429   1
  -5   2   8 29.2127 0.74218  -2
   2   2   8 29.2127 0.74218   1
  -6   2   8 382.431 5.82055  -2
   3   2   8 382.431 5.82055   1
  -7   2   8 12.5793 0.40714  -2
   4   2   8 12.5793 0.40714   1
  -8   2   8 833.114 12.5901  -2
   5   2   8 833.114 12.5901   1
  -9   2   8 384.277 7.06678  -2
   6   2   8 384.277 7.06678   1
 -10   2   8 825.387 17.8571  -2
   7   2   8 825.387 17.8571   1
 -11   2   8 316.003 9.05547  -2
   8   2   8 316.003 9.05547   1
 -12   2   8 3.57151 0.28866  -2
   9   2   8 3.57151 0.28866   1
 -13   2   8 200.992 4.10989  -2
  10   2   8 200.992 4.10989   1
  10   2   8 188.887 7.13445   1
  10   2   8 -0.3773 0.64688   2
  11   2   8 133.462 5.10046   1
 -14   2   8 147.979 2.70518  -2
  11   2   8 147.979 2.70518   1
 -15   2   8 144.318 3.94099  -2
  12   2   8 144.318 3.94099   1
  12   2   8 15.7922 0.96125   2
  12   2   8 134.090 4.19695   1
  13   2   8 156.374 3.78262   1
  13   2   8 20.1065 1.13226   2
 -16   2   8 176.109 6.29172  -2
  13   2   8 176.109 6.29172   1
 -17   2   8 23.6406 0.72354  -2
  14   2   8 23.6406 0.72354   1
  14   2   8 18.7709 0.57601   1
  14   2   8 4.89768 0.70390   2
 -18   2   8 137.004 4.39230  -2
  15   2   8 137.004 4.39230   1
  15   2   8 119.722 2.99561   1
  15   2   8 13.3642 0.94392   2
  16   2   8 5.38796 0.51839   1
 -18   3   8 4.97907 0.33505   1
 -18   3   8 5.33260 0.36761   2
 -17   3   8 12.5930 0.47944   2
 -17   3   8 102.792 3.13412   1
  14   3   8 109.200 3.72028  -2
 -17   3   8 109.200 3.72028   1
  13   3   8 35.9451 0.91007  -2
 -16   3   8 35.9451 0.91007   1
 -16   3   8 6.78009 0.31710   2
 -16   3   8 30.0872 1.50699   1
  12   3   8 45.2987 1.49302  -2
 -15   3   8 45.2987 1.49302   1
 -15   3   8 68.9504 2.80269   2
 -15   3   8 37.9073 1.92658   1
 -14   3   8 0.23099 0.16834   2
  11   3   8 1.30971 0.30039  -2
 -14   3   8 1.30971 0.30039   1
 -14   3   8 2.50452 0.45177   1
  10   3   8 15.4842 0.51218  -2
 -13   3   8 15.4842 0.51218   1
 -13   3   8 13.3931 0.86383   1
 -13   3   8 18.8643 1.28453   2
   9   3   8 206.771 3.81196  -2
 -12   3   8 206.771 3.81196   1
 -12   3   8 42.0510 2.55262   2
 -12   3   8 198.136 12.7292   1
   8   3   8 25.0391 0.73665  -2
 -11   3   8 25.0391 0.73665   1
 -11   3   8 23.2371 2.05466   1
   7   3   8 124.895 2.29866  -2
 -10   3   8 124.895 2.29866   1
 -10   3   8 128.891 8.60199   1
   6   3   8 141.892 2.45434  -2
  -9   3   8 141.892 2.45434   1
  -9   3   8 139.340 9.43034   1
   5   3   8 7.40480 0.55348  -2
  -8   3   8 7.40480 0.55348   1
   4   3   8 8.07441 0.52106  -2
  -7   3   8 8.07441 0.52106   1
   3   3   8 42.3731 1.02348  -2
  -6   3   8 42.3731 1.02348   1
   2   3   8 16.5123 0.64041  -2
  -5   3   8 16.5123 0.64041   1
   1   3   8 125.504 2.28078  -2
  -4   3   8 125.504 2.28078   1
   0   3   8 39.6663 0.85806  -2
  -3   3   8 39.6663 0.85806   1
  -3   3   8 0.39616 0.96803   2
  -1   3   8 2.78900 0.33414  -2
  -2   3   8 2.78900 0.33414   1
  -2   3   8 -1.1149 0.87467   2
  -2   3   8 11.8655 0.45688  -2
  -1   3   8 11.8655 0.45688   1
  -1   3   8 10.4177 1.35232   1
  -3   3   8 3.24576 0.34524  -2
   0   3   8 3.24576 0.34524   1
   0   3   8 1.00825 0.94997   1
  -4   3   8 95.0355 1.75795  -2
   1   3   8 95.0355 1.75795   1
  -5   3   8 132.248 2.31610  -2
   2   3   8 132.248 2.31610   1
  -6   3   8 19.6883 0.51857  -2
   3   3   8 19.6883 0.51857   1
  -7   3   8 16.3228 0.51600  -2
   4   3   8 16.3228 0.51600   1
  -8   3   8 102.142 2.24903  -2
   5   3   8 102.142 2.24903   1
  -9   3   8 176.528 5.35859  -2
   6   3   8 176.528 5.35859   1
   6   3   8 2.86655 1.03531   2
 -10   3   8 85.4186 1.69458  -2
   7   3   8 85.4186 1.69458   1
   7   3   8 1.71897 0.99258   2
 -11   3   8 139.957 2.24484  -2
   8   3   8 139.957 2.24484   1
   8   3   8 0.00516 0.76626   2
   9   3   8 48.3882 2.86906   1
 -12   3   8 54.3304 1.23084  -2
   9   3   8 54.3304 1.23084   1
   9   3   8 2.94770 0.93443   2
 -13   3   8 46.6436 1.07087  -2
  10   3   8 46.6436 1.07087   1
  10   3   8 42.4764 1.84035   1
 -14   3   8 0.38247 0.26754  -2
  11   3   8 0.38247 0.26754   1
  11   3   8 0.41921 0.39592   2
  11   3   8 0.59999 0.18445   1
 -15   3   8 195.509 7.04038  -2
  12   3   8 195.509 7.04038   1
  12   3   8 20.3874 1.13327   2
  12   3   8 187.597 5.73645   1
  13   3   8 9.78539 0.36907   1
  13   3   8 0.13577 0.34094   2
 -16   3   8 11.8538 0.51524  -2
  13   3   8 11.8538 0.51524   1
  14   3   8 14.4550 0.49820   1
 -17   3   8 23.5964 1.31374  -2
  14   3   8 23.5964 1.31374   1
  15   3   8 3.47972 0.20174   2
  15   3   8 34.9896 1.09650   1
 -17   4   8 0.32839 0.69691   2
  13   4   8 2.51289 0.39695  -2
 -16   4   8 2.51289 0.39695   1
 -16   4   8 1.46640 0.21973   1
 -16   4   8 0.49412 0.23134   2
 -15   4   8 89.3186 3.82382   1
  12   4   8 100.122 2.24624  -2
 -15   4   8 100.122 2.24624   1
 -15   4   8 16.0748 0.86664   2
 -14   4   8 3.13147 0.29062   2
 -14   4   8 24.7044 1.29582   1
  11   4   8 25.4635 0.95739  -2
 -14   4   8 25.4635 0.95739   1
 -13   4   8 31.9732 2.02317   2
  10   4   8 49.9844 2.11997  -2
 -13   4   8 49.9844 2.11997   1
 -13   4   8 44.6988 3.16495   1
   9   4   8 3.48398 0.32099  -2
 -12   4   8 3.48398 0.32099   1
 -12   4   8 2.27959 0.81802   1
   8   4   8 6.00915 0.31360  -2
 -11   4   8 6.00915 0.31360   1
 -11   4   8 5.24357 0.87978   1
   7   4   8 35.5129 0.81810  -2
 -10   4   8 35.5129 0.81810   1
 -10   4   8 34.8950 2.75210   1
  -9   4   8 2.55922 1.09175   1
   5   4   8 28.9951 0.69558  -2
  -8   4   8 28.9951 0.69558   1
   4   4   8 6.26119 0.43551  -2
  -7   4   8 6.26119 0.43551   1
   3   4   8 1.27891 0.42416  -2
  -6   4   8 1.27891 0.42416   1
  -5   4   8 0.90160 1.12352   2
   2   4   8 37.0780 0.97286  -2
  -5   4   8 37.0780 0.97286   1
   1   4   8 7.36083 0.47387  -2
  -4   4   8 7.36083 0.47387   1
  -4   4   8 0.16956 1.20778   2
   0   4   8 8.69153 0.45330  -2
  -3   4   8 8.69153 0.45330   1
  -3   4   8 0.67819 1.24893   2
  -1   4   8 251.803 4.55447  -2
  -2   4   8 251.803 4.55447   1
  -2   4   8 1.98056 0.94159   2
  -2   4   8 39.5340 1.08372  -2
  -1   4   8 39.5340 1.08372   1
  -1   4   8 20.8720 1.87794   1
  -1   4   8 0.75400 1.14404   2
[truncated: 33,504 more chars]
