# Supplementary material for: Ph2SCCO: A New Versatile CCO‐Fragment Transfer Reagent
Source: Angew Chem Int Ed Engl. 2025 Oct 10;64(47):e202518689. doi: 10.1002/anie.202518689 (PMC12624311; doi:10.1002/anie.202518689)
Supplement: Supplementary file 2 — Supporting Information [file ANIE-64-e202518689-s002.zip › 10g_finalcif_file013.cif]

data_10g_cu_sq_460p2_new_4
_audit_contact_author_name       'Patrick W. Antoni'
_audit_contact_author_phone      ?
_audit_contact_author_email      patrick.antoni@tu-dortmund.de
_audit_contact_author_address    
;Faculty of Chemistry and Chemical Biology
TU Dortmund University
Otto-Hahn-Str. 6
44227 Dortmund
Germany
;
_audit_creation_method           
;FinalCif V152 by Daniel Kratzert, Freiburg 2025, 
https://dkratzert.de/finalcif.html
;
_publ_contact_author_id_orcid    ?
_publ_section_references         
;
Dolomanov, O.V., Bourhis, L.J., Gildea, R.J, Howard, J.A.K. & Puschmann, H.
 (2009), J. Appl. Cryst. 42, 339-341.

Sheldrick, G.M. (2015). Acta Cryst. A71, 3-8.

Sheldrick, G.M. (2015). Acta Cryst. C71, 3-8.
;
_shelx_SHELXL_version_number     2019/3
_chemical_name_systematic        
'methyl 2-(6-oxo-1-tosyl-1,2,3,6-tetrahydropyridin-4-yl)acetate'
_chemical_name_common            ?
_chemical_formula_sum            'C15 H17 N O5 S'
_chemical_formula_moiety         'C15 H17 N O5 S'
_chemical_formula_weight         323.35
_chemical_melting_point          ?
_space_group_crystal_system      monoclinic
_space_group_IT_number           14
_space_group_name_H-M_alt        'P 1 21/c 1'
_space_group_name_Hall           '-P 2ybc'
_shelx_space_group_comment       
;
The symmetry employed for this shelxl refinement is uniquely defined
by the following loop, which should always be used as a source of
symmetry information in preference to the above space-group names.
They are only intended as comments.
;

loop_
_space_group_symop_operation_xyz
'x, y, z'
'-x, y+1/2, -z+1/2'
'-x, -y, -z'
'x, -y-1/2, z-1/2'

_cell_length_a                   17.5012(8)
_cell_length_b                   7.9740(4)
_cell_length_c                   11.3374(5)
_cell_angle_alpha                90
_cell_angle_beta                 107.2790(10)
_cell_angle_gamma                90
_cell_volume                     1510.78(12)
_cell_formula_units_Z            4
_cell_measurement_temperature    100.0
_cell_measurement_reflns_used    9972
_cell_measurement_theta_min      2.64
_cell_measurement_theta_max      68.30
_exptl_crystal_description       plate
_exptl_crystal_colour            colourless
_exptl_crystal_recrystallization_method ?
_exptl_crystal_density_meas      ?
_exptl_crystal_density_method    ?
_exptl_crystal_density_diffrn    1.422
_exptl_crystal_F_000             680
_exptl_crystal_size_max          0.075
_exptl_crystal_size_mid          0.05
_exptl_crystal_size_min          0.01
_exptl_absorpt_coefficient_mu    2.124
_exptl_absorpt_correction_type   multi-scan
_exptl_absorpt_correction_T_min  0.372642
_exptl_absorpt_correction_T_max  0.584907
_exptl_absorpt_process_details   
;
 TWINABS-2012/1 (Bruker,2012) was used for absorption correction.
 
For component 2:
 wR2(int) was 0.1312 before and 0.0948 after correction.

Final HKLF 4 output contains 28651 reflections, Rint = 0.0608
 (21473 with I > 3sig(I), Rint = 0.0547)
;
_exptl_absorpt_special_details   ?
_shelx_estimated_absorpt_T_min   0.857
_shelx_estimated_absorpt_T_max   0.979
_exptl_transmission_factor_min   ?
_exptl_transmission_factor_max   ?
_exptl_special_details           ?
_diffrn_ambient_temperature      100.0
_diffrn_radiation_type           CuK\a
_diffrn_radiation_wavelength     1.54178
_diffrn_radiation_monochromator  'mirror optics'
_diffrn_measurement_ambient_temperature_device_make 'Oxford Cryostream 800'
_diffrn_radiation_probe          x-ray
_diffrn_source                   'microfocus sealed X-ray tube'
_diffrn_source_type              'Incoatec I\ms 3.0'
_diffrn_source_voltage           50.0
_diffrn_source_current           1.1
_diffrn_detector                 HPAD
_diffrn_detector_type            'Bruker PHOTON II'
_diffrn_detector_area_resol_mean 7.41
_diffrn_measurement_device       'four-circle diffractometer'
_diffrn_measurement_device_type  'Bruker D8 VENTURE dual wavelength Mo/Cu'
_diffrn_measurement_method       '\w and \f scans'
_diffrn_measurement_specimen_support 'MiTeGen micromount'
_diffrn_reflns_number            5554
_diffrn_reflns_av_unetI/netI     0.0354
_diffrn_reflns_av_R_equivalents  0.0608
_diffrn_reflns_theta_min         2.644
_diffrn_reflns_theta_max         68.338
_diffrn_reflns_theta_full        67.679
_diffrn_reflns_limit_h_min       0
_diffrn_reflns_limit_h_max       21
_diffrn_reflns_limit_k_min       -9
_diffrn_reflns_limit_k_max       0
_diffrn_reflns_limit_l_min       -13
_diffrn_reflns_limit_l_max       13
_diffrn_standards_number         0
_diffrn_measured_fraction_theta_max 0.994
_diffrn_measured_fraction_theta_full 0.995
_diffrn_reflns_Laue_measured_fraction_max 0.994
_diffrn_reflns_Laue_measured_fraction_full 0.995
_diffrn_reflns_point_group_measured_fraction_max 0.994
_diffrn_reflns_point_group_measured_fraction_full 0.995
_reflns_number_total             5554
_reflns_number_gt                5286
_reflns_threshold_expression     'I > 2\s(I)'
_reflns_Friedel_coverage         0.000
_reflns_Friedel_fraction_max     .
_reflns_Friedel_fraction_full    .
_reflns_special_details          
;
 _reflns_Friedel_fraction is defined as the number of unique
 Friedel pairs measured divided by the number that would be
 possible theoretically, ignoring centric projections and
 systematic absences. Completness statistics refer to single and
 composite reflections containing twin component 1 only.
;
_computing_data_collection       
'Bruker BIS V6.2.16/2021-10-22 and APEX5 2023.9-2'
_computing_cell_refinement       'SAINT V8.41 (Bruker AXS, 2016)'
_computing_data_reduction        'SAINT V8.41 (Bruker AXS, 2016)'
_computing_structure_solution    'XT  (Sheldrick, 2015)'
_computing_structure_refinement  'SHELXL 2019/3 (Sheldrick, 2015)'
_computing_molecular_graphics    'Olex2 1.5 (Dolomanov et al., 2009)'
_computing_publication_material  'Olex2 1.5 (Dolomanov et al., 2009)'
_refine_special_details          
;Refined as a 2-component twin.
The crystal is twinned by rotation of 180 degrees about the c direct axis.,Twin
;
_refine_ls_structure_factor_coef Fsqd
_refine_ls_matrix_type           full
_refine_ls_weighting_scheme      calc
_refine_ls_weighting_details     
'w=1/[\s^2^(Fo^2^)+(0.0619P)^2^+0.8056P] where P=(Fo^2^+2Fc^2^)/3'
_atom_sites_solution_primary     dual
_atom_sites_solution_secondary   difmap
_atom_sites_solution_hydrogens   geom
_refine_ls_hydrogen_treatment    constr
_refine_ls_number_reflns         5554
_refine_ls_number_parameters     202
_refine_ls_number_restraints     0
_refine_ls_R_factor_all          0.0477
_refine_ls_R_factor_gt           0.0432
_refine_ls_wR_factor_ref         0.1215
_refine_ls_wR_factor_gt          0.1166
_refine_ls_goodness_of_fit_ref   1.099
_refine_ls_restrained_S_all      1.099
_refine_ls_shift/su_max          0.001
_refine_ls_shift/su_mean         0.000
_refine_diff_density_max         0.282
_refine_diff_density_min         -0.405
_refine_diff_density_rms         0.059
_refine_ls_extinction_method     none
_refine_ls_extinction_coef       .

loop_
_twin_individual_id
_twin_individual_mass_fraction_refined
1 0.6683(13)
2 0.3317(13)

loop_
_atom_type_symbol
_atom_type_description
_atom_type_scat_dispersion_real
_atom_type_scat_dispersion_imag
_atom_type_scat_source
C C 0.0181 0.0091 'International Tables Vol C Tables 4.2.6.8 and 6.1.1.4'
H H 0.0000 0.0000 'International Tables Vol C Tables 4.2.6.8 and 6.1.1.4'
N N 0.0311 0.0180 'International Tables Vol C Tables 4.2.6.8 and 6.1.1.4'
O O 0.0492 0.0322 'International Tables Vol C Tables 4.2.6.8 and 6.1.1.4'
S S 0.3331 0.5567 'International Tables Vol C Tables 4.2.6.8 and 6.1.1.4'

_geom_special_details            
;
 All esds (except the esd in the dihedral angle between two l.s. planes)
 are estimated using the full covariance matrix.  The cell esds are taken
 into account individually in the estimation of esds in distances, angles
 and torsion angles; correlations between esds in cell parameters are only
 used when they are defined by crystal symmetry.  An approximate (isotropic)
 treatment of cell esds is used for estimating esds involving l.s. planes.
;
_audit_creation_date             2025-07-07
_exptl_crystal_colour_primary    colourless
_diffrn_source_power             0.055
_olex2_refinement_description    
;
1. Twinned data refinement
 Scales: 0.6683(13)
 0.3317(13)
2. Fixed Uiso
 At 1.2 times of:
  All C(H) groups, All C(H,H) groups
 At 1.5 times of:
  All C(H,H,H) groups
3.a Secondary CH2 refined with riding coordinates:
 C5(H5A,H5B), C6(H6A,H6B), C4(H4A,H4B)
3.b Aromatic/amide H refined with riding coordinates:
 C14(H14), C2(H2), C10(H10), C13(H13), C11(H11)
3.c Idealised Me refined as rotating group:
 C15(H15A,H15B,H15C), C8(H8A,H8B,H8C)
;

loop_
_atom_site_label
_atom_site_type_symbol
_atom_site_fract_x
_atom_site_fract_y
_atom_site_fract_z
_atom_site_U_iso_or_equiv
_atom_site_adp_type
_atom_site_occupancy
_atom_site_site_symmetry_order
_atom_site_calc_flag
_atom_site_refinement_flags_posn
_atom_site_refinement_flags_adp
_atom_site_refinement_flags_occupancy
_atom_site_disorder_assembly
_atom_site_disorder_group
S1 S 0.73842(3) 0.25957(6) 0.14507(5) 0.01827(18) Uani 1 1 d . . . . .
O1 O 0.68582(10) 0.6035(2) 0.09247(14) 0.0236(4) Uani 1 1 d . . . . .
O5 O 0.78944(9) 0.1276(2) 0.21067(15) 0.0243(4) Uani 1 1 d . . . . .
O4 O 0.73935(10) 0.2986(2) 0.02298(14) 0.0239(4) Uani 1 1 d . . . . .
O3 O 0.93899(10) 0.9309(2) 0.65405(15) 0.0316(4) Uani 1 1 d . . . . .
O2 O 0.98662(11) 0.7896(3) 0.51993(17) 0.0353(4) Uani 1 1 d . . . . .
N1 N 0.76668(11) 0.4282(2) 0.23581(17) 0.0187(4) Uani 1 1 d . . . . .
C12 C 0.48433(13) 0.1330(3) 0.1373(2) 0.0226(5) Uani 1 1 d . . . . .
C1 C 0.73997(13) 0.5865(3) 0.1889(2) 0.0188(4) Uani 1 1 d . . . . .
C3 C 0.81963(13) 0.7185(3) 0.3822(2) 0.0208(5) Uani 1 1 d . . . . .
C14 C 0.62755(14) 0.1085(3) 0.2339(2) 0.0220(5) Uani 1 1 d . . . . .
H14 H 0.671496 0.064259 0.297191 0.026 Uiso 1 1 calc R U . . .
C9 C 0.63998(13) 0.2150(3) 0.1443(2) 0.0183(4) Uani 1 1 d . . . . .
C5 C 0.83371(13) 0.4120(3) 0.3522(2) 0.0229(5) Uani 1 1 d . . . . .
H5A H 0.885372 0.420164 0.333486 0.028 Uiso 1 1 calc R U . . .
H5B H 0.831190 0.300845 0.389673 0.028 Uiso 1 1 calc R U . . .
C2 C 0.77929(14) 0.7309(3) 0.2633(2) 0.0210(5) Uani 1 1 d . . . . .
H2 H 0.775650 0.837434 0.224476 0.025 Uiso 1 1 calc R U . . .
C7 C 0.93182(14) 0.8569(3) 0.5460(2) 0.0236(5) Uani 1 1 d . . . . .
C10 C 0.57610(14) 0.2810(3) 0.0514(2) 0.0216(5) Uani 1 1 d . . . . .
H10 H 0.585492 0.353556 -0.009235 0.026 Uiso 1 1 calc R U . . .
C13 C 0.54938(14) 0.0682(3) 0.2290(2) 0.0232(5) Uani 1 1 d . . . . .
H13 H 0.540119 -0.005069 0.289380 0.028 Uiso 1 1 calc R U . . .
C11 C 0.49843(14) 0.2395(3) 0.0484(2) 0.0233(5) Uani 1 1 d . . . . .
H11 H 0.454540 0.284183 -0.014703 0.028 Uiso 1 1 calc R U . . .
C6 C 0.84721(13) 0.8704(3) 0.4618(2) 0.0237(5) Uani 1 1 d . . . . .
H6A H 0.810804 0.888860 0.512780 0.028 Uiso 1 1 calc R U . . .
H6B H 0.843310 0.969653 0.407858 0.028 Uiso 1 1 calc R U . . .
C4 C 0.82901(14) 0.5480(3) 0.4422(2) 0.0255(5) Uani 1 1 d . . . . .
H4A H 0.782962 0.526050 0.473833 0.031 Uiso 1 1 calc R U . . .
H4B H 0.878282 0.546312 0.513304 0.031 Uiso 1 1 calc R U . . .
C15 C 0.39988(15) 0.0899(3) 0.1350(3) 0.0318(6) Uani 1 1 d . . . . .
H15A H 0.395820 -0.030985 0.147378 0.048 Uiso 1 1 calc R U . . .
H15B H 0.362721 0.122109 0.055064 0.048 Uiso 1 1 calc R U . . .
H15C H 0.386290 0.150774 0.201190 0.048 Uiso 1 1 calc R U . . .
C8 C 1.01817(16) 0.9304(4) 0.7424(3) 0.0425(7) Uani 1 1 d . . . . .
H8A H 1.051747 1.013727 0.717986 0.064 Uiso 1 1 calc R U . . .
H8B H 1.042128 0.818954 0.744517 0.064 Uiso 1 1 calc R U . . .
H8C H 1.014182 0.958246 0.824602 0.064 Uiso 1 1 calc R U . . .

loop_
_atom_site_aniso_label
_atom_site_aniso_U_11
_atom_site_aniso_U_22
_atom_site_aniso_U_33
_atom_site_aniso_U_23
_atom_site_aniso_U_13
_atom_site_aniso_U_12
S1 0.0188(3) 0.0144(3) 0.0222(3) 0.00016(18) 0.0069(2) 0.00085(18)
O1 0.0242(8) 0.0215(8) 0.0218(8) 0.0019(6) 0.0020(6) 0.0028(6)
O5 0.0220(8) 0.0170(8) 0.0326(9) 0.0025(6) 0.0063(6) 0.0031(6)
O4 0.0264(8) 0.0236(8) 0.0244(9) -0.0021(6) 0.0116(6) -0.0007(7)
O3 0.0233(9) 0.0443(11) 0.0250(9) -0.0118(7) 0.0038(6) 0.0003(7)
O2 0.0265(9) 0.0408(11) 0.0383(11) -0.0111(8) 0.0095(7) 0.0057(8)
N1 0.0188(9) 0.0163(9) 0.0199(10) 0.0015(7) 0.0043(7) 0.0013(7)
C12 0.0229(11) 0.0203(11) 0.0261(12) -0.0077(9) 0.0094(9) -0.0034(9)
C1 0.0197(10) 0.0176(11) 0.0206(11) 0.0028(8) 0.0084(8) 0.0028(8)
C3 0.0197(11) 0.0202(12) 0.0235(12) -0.0001(9) 0.0080(9) 0.0012(8)
C14 0.0240(11) 0.0201(11) 0.0205(11) 0.0001(8) 0.0044(8) -0.0008(9)
C9 0.0199(10) 0.0162(10) 0.0192(11) -0.0025(8) 0.0064(8) -0.0023(8)
C5 0.0218(11) 0.0194(11) 0.0242(12) 0.0048(9) 0.0016(9) 0.0014(8)
C2 0.0229(11) 0.0160(11) 0.0252(13) 0.0025(8) 0.0087(9) 0.0018(8)
C7 0.0249(12) 0.0219(12) 0.0243(13) -0.0017(9) 0.0077(9) -0.0016(9)
C10 0.0244(11) 0.0200(11) 0.0201(12) 0.0018(8) 0.0062(9) 0.0003(8)
C13 0.0291(12) 0.0217(12) 0.0207(12) 0.0006(8) 0.0102(9) -0.0048(9)
C11 0.0223(11) 0.0219(12) 0.0242(13) -0.0009(8) 0.0046(9) 0.0022(9)
C6 0.0243(11) 0.0235(12) 0.0223(12) -0.0029(9) 0.0053(9) 0.0036(9)
C4 0.0295(12) 0.0234(12) 0.0209(12) 0.0040(9) 0.0035(9) -0.0015(9)
C15 0.0247(12) 0.0330(14) 0.0400(15) -0.0045(11) 0.0133(10) -0.0059(10)
C8 0.0256(14) 0.062(2) 0.0342(15) -0.0152(13) -0.0001(11) 0.0023(12)

loop_
_geom_bond_atom_site_label_1
_geom_bond_atom_site_label_2
_geom_bond_distance
_geom_bond_site_symmetry_2
_geom_bond_publ_flag
S1 O5 1.4365(16) . ?
S1 O4 1.4235(17) . ?
S1 N1 1.6758(19) . ?
S1 C9 1.757(2) . ?
O1 C1 1.223(3) . ?
O3 C7 1.332(3) . ?
O3 C8 1.449(3) . ?
O2 C7 1.209(3) . ?
N1 C1 1.395(3) . ?
N1 C5 1.488(3) . ?
C12 C13 1.393(3) . ?
C12 C11 1.395(3) . ?
C12 C15 1.510(3) . ?
C1 C2 1.472(3) . ?
C3 C2 1.327(3) . ?
C3 C6 1.502(3) . ?
C3 C4 1.507(3) . ?
C14 H14 0.9500 . ?
C14 C9 1.390(3) . ?
C14 C13 1.390(3) . ?
C9 C10 1.391(3) . ?
C5 H5A 0.9900 . ?
C5 H5B 0.9900 . ?
C5 C4 1.509(3) . ?
C2 H2 0.9500 . ?
C7 C6 1.508(3) . ?
C10 H10 0.9500 . ?
C10 C11 1.389(3) . ?
C13 H13 0.9500 . ?
C11 H11 0.9500 . ?
C6 H6A 0.9900 . ?
C6 H6B 0.9900 . ?
C4 H4A 0.9900 . ?
C4 H4B 0.9900 . ?
C15 H15A 0.9800 . ?
C15 H15B 0.9800 . ?
C15 H15C 0.9800 . ?
C8 H8A 0.9800 . ?
C8 H8B 0.9800 . ?
C8 H8C 0.9800 . ?

loop_
_geom_angle_atom_site_label_1
_geom_angle_atom_site_label_2
_geom_angle_atom_site_label_3
_geom_angle
_geom_angle_site_symmetry_1
_geom_angle_site_symmetry_3
_geom_angle_publ_flag
O5 S1 N1 104.20(9) . . ?
O5 S1 C9 108.19(10) . . ?
O4 S1 O5 118.60(10) . . ?
O4 S1 N1 109.57(10) . . ?
O4 S1 C9 109.50(10) . . ?
N1 S1 C9 106.00(10) . . ?
C7 O3 C8 116.40(19) . . ?
C1 N1 S1 119.17(15) . . ?
C1 N1 C5 120.19(18) . . ?
C5 N1 S1 119.08(15) . . ?
C13 C12 C11 119.0(2) . . ?
C13 C12 C15 120.5(2) . . ?
C11 C12 C15 120.6(2) . . ?
O1 C1 N1 121.6(2) . . ?
O1 C1 C2 122.1(2) . . ?
N1 C1 C2 116.29(19) . . ?
C2 C3 C6 122.0(2) . . ?
C2 C3 C4 118.7(2) . . ?
C6 C3 C4 118.94(19) . . ?
C9 C14 H14 120.7 . . ?
C13 C14 H14 120.7 . . ?
C13 C14 C9 118.5(2) . . ?
C14 C9 S1 119.10(17) . . ?
C14 C9 C10 121.3(2) . . ?
C10 C9 S1 119.58(17) . . ?
N1 C5 H5A 109.5 . . ?
N1 C5 H5B 109.5 . . ?
N1 C5 C4 110.54(18) . . ?
H5A C5 H5B 108.1 . . ?
C4 C5 H5A 109.5 . . ?
C4 C5 H5B 109.5 . . ?
C1 C2 H2 118.6 . . ?
C3 C2 C1 122.7(2) . . ?
C3 C2 H2 118.6 . . ?
O3 C7 C6 110.89(19) . . ?
O2 C7 O3 123.8(2) . . ?
O2 C7 C6 125.3(2) . . ?
C9 C10 H10 120.4 . . ?
C11 C10 C9 119.3(2) . . ?
C11 C10 H10 120.4 . . ?
C12 C13 H13 119.3 . . ?
C14 C13 C12 121.4(2) . . ?
C14 C13 H13 119.3 . . ?
C12 C11 H11 119.7 . . ?
C10 C11 C12 120.6(2) . . ?
C10 C11 H11 119.7 . . ?
C3 C6 C7 113.70(19) . . ?
C3 C6 H6A 108.8 . . ?
C3 C6 H6B 108.8 . . ?
C7 C6 H6A 108.8 . . ?
C7 C6 H6B 108.8 . . ?
H6A C6 H6B 107.7 . . ?
C3 C4 C5 111.31(19) . . ?
C3 C4 H4A 109.4 . . ?
C3 C4 H4B 109.4 . . ?
C5 C4 H4A 109.4 . . ?
C5 C4 H4B 109.4 . . ?
H4A C4 H4B 108.0 . . ?
C12 C15 H15A 109.5 . . ?
C12 C15 H15B 109.5 . . ?
C12 C15 H15C 109.5 . . ?
H15A C15 H15B 109.5 . . ?
H15A C15 H15C 109.5 . . ?
H15B C15 H15C 109.5 . . ?
O3 C8 H8A 109.5 . . ?
O3 C8 H8B 109.5 . . ?
O3 C8 H8C 109.5 . . ?
H8A C8 H8B 109.5 . . ?
H8A C8 H8C 109.5 . . ?
H8B C8 H8C 109.5 . . ?

loop_
_geom_torsion_atom_site_label_1
_geom_torsion_atom_site_label_2
_geom_torsion_atom_site_label_3
_geom_torsion_atom_site_label_4
_geom_torsion
_geom_torsion_site_symmetry_1
_geom_torsion_site_symmetry_2
_geom_torsion_site_symmetry_3
_geom_torsion_site_symmetry_4
_geom_torsion_publ_flag
S1 N1 C1 O1 13.2(3) . . . . ?
S1 N1 C1 C2 -168.13(15) . . . . ?
S1 N1 C5 C4 -157.54(16) . . . . ?
S1 C9 C10 C11 177.33(17) . . . . ?
O1 C1 C2 C3 159.2(2) . . . . ?
O5 S1 N1 C1 167.66(16) . . . . ?
O5 S1 N1 C5 1.84(18) . . . . ?
O5 S1 C9 C14 22.0(2) . . . . ?
O5 S1 C9 C10 -155.34(18) . . . . ?
O4 S1 N1 C1 39.78(19) . . . . ?
O4 S1 N1 C5 -126.04(16) . . . . ?
O4 S1 C9 C14 152.63(18) . . . . ?
O4 S1 C9 C10 -24.7(2) . . . . ?
O3 C7 C6 C3 -144.0(2) . . . . ?
O2 C7 C6 C3 36.6(4) . . . . ?
N1 S1 C9 C14 -89.26(19) . . . . ?
N1 S1 C9 C10 93.39(19) . . . . ?
N1 C1 C2 C3 -19.5(3) . . . . ?
N1 C5 C4 C3 -50.3(3) . . . . ?
C1 N1 C5 C4 36.8(3) . . . . ?
C14 C9 C10 C11 0.0(3) . . . . ?
C9 S1 N1 C1 -78.29(18) . . . . ?
C9 S1 N1 C5 115.89(17) . . . . ?
C9 C14 C13 C12 -0.4(3) . . . . ?
C9 C10 C11 C12 0.0(3) . . . . ?
C5 N1 C1 O1 178.9(2) . . . . ?
C5 N1 C1 C2 -2.5(3) . . . . ?
C2 C3 C6 C7 -136.2(2) . . . . ?
C2 C3 C4 C5 32.5(3) . . . . ?
C13 C12 C11 C10 -0.2(3) . . . . ?
C13 C14 C9 S1 -177.12(17) . . . . ?
C13 C14 C9 C10 0.2(3) . . . . ?
C11 C12 C13 C14 0.4(3) . . . . ?
C6 C3 C2 C1 -169.3(2) . . . . ?
C6 C3 C4 C5 -154.9(2) . . . . ?
C4 C3 C2 C1 3.1(3) . . . . ?
C4 C3 C6 C7 51.4(3) . . . . ?
C15 C12 C13 C14 -178.9(2) . . . . ?
C15 C12 C11 C10 179.1(2) . . . . ?
C8 O3 C7 O2 1.0(4) . . . . ?
C8 O3 C7 C6 -178.5(2) . . . . ?

_olex2_submission_special_instructions 'No special instructions were received'
_diffrn_ambient_temperature_device 'Oxford Cryostream 800'
_shelx_res_file                  
;
TITL cu_sq_460p2_new_4_a.res in P2(1)/c
    cu_sq_460p2_new_4.res
    created by SHELXL-2019/3 at 14:44:54 on 07-Jul-2025
REM Old TITL cu_SQ_460P2_new_4 in P2(1)/c
REM SHELXT solution in P2(1)/c: R1 0.100, Rweak 0.003, Alpha 0.024
REM <I/s> 1.063 for 224 systematic absences, Orientation as input
REM Formula found by SHELXT: C15 N2 O4 S
CELL 1.54178 17.5012 7.974 11.3374 90 107.279 90
ZERR 4 0.0008 0.0004 0.0005 0 0.001 0
LATT 1
SYMM -X,0.5+Y,0.5-Z
SFAC C H N O S
UNIT 60 68 4 20 4

L.S. 4 0 0
PLAN  5
SIZE 0.01 0.05 0.075
TEMP -173.15
CONF
list 4
MORE -1
BOND $H
fmap 2 53
ACTA
MERG 0
REM <olex2.extras>
REM <HklSrc "%.\\cu_SQ_460P2_new_5.hkl">
REM </olex2.extras>

WGHT    0.061900    0.805600
BASF   0.33172
FVAR       0.67626
S1    5    0.738420    0.259572    0.145074    11.00000    0.01876    0.01437 =
         0.02218    0.00016    0.00685    0.00085
O1    4    0.685816    0.603474    0.092472    11.00000    0.02423    0.02148 =
         0.02180    0.00191    0.00202    0.00276
O5    4    0.789441    0.127594    0.210672    11.00000    0.02200    0.01698 =
         0.03259    0.00246    0.00627    0.00311
O4    4    0.739346    0.298585    0.022982    11.00000    0.02641    0.02358 =
         0.02444   -0.00210    0.01160   -0.00074
O3    4    0.938987    0.930857    0.654052    11.00000    0.02326    0.04434 =
         0.02503   -0.01177    0.00382    0.00034
O2    4    0.986623    0.789621    0.519930    11.00000    0.02653    0.04085 =
         0.03831   -0.01105    0.00953    0.00574
N1    3    0.766683    0.428186    0.235809    11.00000    0.01884    0.01634 =
         0.01986    0.00148    0.00428    0.00128
C12   1    0.484331    0.132993    0.137284    11.00000    0.02289    0.02026 =
         0.02611   -0.00770    0.00942   -0.00340
C1    1    0.739966    0.586483    0.188910    11.00000    0.01970    0.01759 =
         0.02064    0.00278    0.00841    0.00280
C3    1    0.819625    0.718498    0.382235    11.00000    0.01966    0.02024 =
         0.02353   -0.00011    0.00803    0.00117
C14   1    0.627550    0.108504    0.233949    11.00000    0.02401    0.02010 =
         0.02046    0.00006    0.00436   -0.00084
AFIX  43
H14   2    0.671496    0.064259    0.297191    11.00000   -1.20000
AFIX   0
C9    1    0.639984    0.214994    0.144317    11.00000    0.01987    0.01622 =
         0.01920   -0.00245    0.00639   -0.00233
C5    1    0.833711    0.412029    0.352151    11.00000    0.02179    0.01935 =
         0.02421    0.00480    0.00160    0.00142
AFIX  23
H5A   2    0.885372    0.420164    0.333486    11.00000   -1.20000
H5B   2    0.831190    0.300845    0.389673    11.00000   -1.20000
AFIX   0
C2    1    0.779286    0.730889    0.263251    11.00000    0.02288    0.01602 =
         0.02518    0.00245    0.00872    0.00181
AFIX  43
H2    2    0.775650    0.837434    0.224476    11.00000   -1.20000
AFIX   0
C7    1    0.931817    0.856860    0.545950    11.00000    0.02487    0.02188 =
         0.02428   -0.00171    0.00769   -0.00159
C10   1    0.576104    0.280972    0.051450    11.00000    0.02442    0.01999 =
         0.02010    0.00182    0.00620    0.00027
AFIX  43
H10   2    0.585492    0.353556   -0.009235    11.00000   -1.20000
AFIX   0
C13   1    0.549378    0.068201    0.228977    11.00000    0.02914    0.02172 =
         0.02068    0.00059    0.01024   -0.00484
AFIX  43
H13   2    0.540119   -0.005069    0.289380    11.00000   -1.20000
AFIX   0
C11   1    0.498429    0.239540    0.048436    11.00000    0.02228    0.02190 =
         0.02423   -0.00088    0.00460    0.00219
AFIX  43
H11   2    0.454540    0.284183   -0.014703    11.00000   -1.20000
AFIX   0
C6    1    0.847208    0.870427    0.461813    11.00000    0.02430    0.02350 =
         0.02226   -0.00290    0.00525    0.00357
AFIX  23
H6A   2    0.810804    0.888860    0.512780    11.00000   -1.20000
H6B   2    0.843310    0.969653    0.407858    11.00000   -1.20000
AFIX   0
C4    1    0.829014    0.548026    0.442239    11.00000    0.02952    0.02339 =
         0.02090    0.00401    0.00354   -0.00150
AFIX  23
H4A   2    0.782962    0.526050    0.473833    11.00000   -1.20000
H4B   2    0.878282    0.546312    0.513304    11.00000   -1.20000
AFIX   0
C15   1    0.399879    0.089945    0.135031    11.00000    0.02473    0.03299 =
         0.03996   -0.00447    0.01331   -0.00594
AFIX 137
H15A  2    0.395820   -0.030985    0.147378    11.00000   -1.50000
H15B  2    0.362721    0.122109    0.055064    11.00000   -1.50000
H15C  2    0.386290    0.150774    0.201190    11.00000   -1.50000
AFIX   0
C8    1    1.018168    0.930410    0.742442    11.00000    0.02557    0.06192 =
         0.03418   -0.01522   -0.00006    0.00234
AFIX 137
H8A   2    1.051747    1.013727    0.717986    11.00000   -1.50000
H8B   2    1.042128    0.818954    0.744517    11.00000   -1.50000
H8C   2    1.014182    0.958246    0.824602    11.00000   -1.50000
AFIX   0
HKLF 5


REM  cu_sq_460p2_new_4_a.res in P2(1)/c
REM wR2 = 0.1215, GooF = S = 1.099, Restrained GooF = 1.099 for all data
REM R1 = 0.0432 for 5286 Fo > 4sig(Fo) and 0.0477 for all 5554 data
REM 202 parameters refined using 0 restraints

END

WGHT      0.0619      0.8056

REM Highest difference peak  0.282,  deepest hole -0.405,  1-sigma level  0.059
Q1    1   0.4006  0.0574  0.2184  11.00000  0.05    0.28
Q2    1   0.3590  0.1821  0.1097  11.00000  0.05    0.23
Q3    1   0.7953  0.4246  0.2690  11.00000  0.05    0.22
Q4    1   0.7379  0.8378  0.1917  11.00000  0.05    0.21
Q5    1   0.6331  0.1286  0.1639  11.00000  0.05    0.21
;
_shelx_res_checksum              8780
_shelx_hkl_file                  
;
   0   0   1 1.36560 0.13159   1
   0   0   1 -0.0514 0.07981   2
   0   0   2 378.772 9.23098   1
   0   0   2 177.950 4.47542   2
   0   0   3 0.23587 0.20609   2
   0   0   3 0.00468 0.22418   1
   0   0   4 62.3726 1.63015   2
   0   0   4 133.981 3.76952   1
   0   0   5 -2.4842 0.56974   2
   0   0   5 0.45386 0.40731   1
   0   0   6 36.7469 1.30281   2
   0   0   6 81.9199 2.32641   1
   0   0   7 -0.0813 0.19669   1
   0   0   7 -2.9100 0.86402   2
   0   0   8 198.944 5.83436   2
   0   0   8 314.757 13.1186   1
   7   0  -8 584.878 34.6041  -2
   0   0   8 584.878 34.6041   1
   0   0   9 -1.8665 2.57752   2
   0   0   9 3.23065 3.34596   1
   8   0  -9 -0.7826 0.74421  -2
   0   0   9 -0.7826 0.74421   1
   9   0 -10 1132.16 66.8491  -2
   0   0  10 1132.16 66.8491   1
  10   0 -11 0.75591 0.25822  -2
   0   0  11 0.75591 0.25822   1
  11   0 -12 99.8472 3.14517  -2
   0   0  12 99.8472 3.14517   1
  12   0 -13 0.83395 0.42407  -2
   0   0  13 0.83395 0.42407   1
   0  -1   0 -0.0093 0.11176  -2
   0  -1   0 -0.0093 0.11176   1
   0  -1   1 145.032 2.16794   1
   0  -1   1 67.4500 1.10741   2
   1  -1  -1 196.570 8.67844  -2
   0  -1   1 196.570 8.67844   1
   0  -1   2 3701.73 60.7198   1
   0  -1   2 1767.06 32.4360   2
   0  -1   3 200.118 3.37022   2
   0  -1   3 408.102 8.38941   1
   0  -1   4 40.4487 0.97238   2
   0  -1   4 82.0938 1.88614   1
   0  -1   5 11.3048 0.53013   1
   0  -1   5 5.29036 0.39693   2
   0  -1   6 1.54921 0.39116   1
   0  -1   6 1.78584 0.43655   2
   0  -1   7 -0.3762 0.21087   2
   0  -1   7 -0.0853 0.78441   1
   0  -1   8 70.7170 2.00260   2
   0  -1   8 134.696 3.90804   1
   7  -1  -8 138.942 8.23094  -2
   0  -1   8 138.942 8.23094   1
   0  -1   9 6.82681 0.56050   2
   8  -1  -9 42.1508 1.48065  -2
   0  -1   9 42.1508 1.48065   1
   0  -1   9 9.53929 0.80637   1
   9  -1 -10 516.055 15.7962  -2
   0  -1  10 516.055 15.7962   1
  10  -1 -11 72.7401 2.10751  -2
   0  -1  11 72.7401 2.10751   1
  11  -1 -12 359.746 8.29079  -2
   0  -1  12 359.746 8.29079   1
   0  -2   0 2470.56 50.6591  -2
   0  -2   0 2470.56 50.6591   1
   1  -2  -1 4468.86 60.8714  -2
   0  -2   1 4468.86 60.8714   1
   0  -2   2 1857.84 26.3173   1
   0  -2   2 889.541 14.2154   2
   0  -2   3 3.21786 0.27637   1
   0  -2   3 0.86641 0.25959   2
   0  -2   4 65.2127 2.07458   1
   0  -2   4 35.7531 1.12398   2
   0  -2   5 3.15850 0.34606   1
   0  -2   5 -0.6888 0.53874   2
   0  -2   6 183.808 4.13974   2
   0  -2   6 375.611 9.95228   1
   0  -2   7 27.3685 1.19757   2
   0  -2   7 58.0270 2.28597   1
   0  -2   8 112.997 3.40140   1
   0  -2   8 52.3178 1.32527   2
   7  -2  -8 261.025 17.5197  -2
   0  -2   8 261.025 17.5197   1
   8  -2  -9 10.2392 0.58373  -2
   0  -2   9 10.2392 0.58373   1
   0  -2   9 8.10023 0.63456   1
   0  -2   9 5.17558 0.46957   2
   9  -2 -10 155.958 4.47113  -2
   0  -2  10 155.958 4.47113   1
  10  -2 -11 63.5520 2.46319  -2
   0  -2  11 63.5520 2.46319   1
  11  -2 -12 84.6239 2.41071  -2
   0  -2  12 84.6239 2.41071   1
   0  -3   0 -0.4645 0.32231  -2
   0  -3   0 -0.4645 0.32231   1
   1  -3  -1 977.428 14.9007  -2
   0  -3   1 977.428 14.9007   1
   0  -3   2 1194.42 20.4154   2
   0  -3   2 2472.34 45.4084   1
   2  -3  -2 2902.64 132.115  -2
   0  -3   2 2902.64 132.115   1
   0  -3   3 973.831 16.6125   2
   0  -3   3 2041.60 35.1322   1
   0  -3   4 17.5680 0.65935   1
   0  -3   4 5.52152 0.44275   2
   0  -3   5 15.3522 0.63979   2
   0  -3   5 32.6195 1.35665   1
   5  -3  -5 117.215 7.19238  -2
   0  -3   5 117.215 7.19238   1
   0  -3   6 476.562 13.9222   1
   0  -3   6 234.104 7.55035   2
   0  -3   7 0.46127 0.39210   2
   0  -3   7 -0.0681 0.45961   1
   6  -3  -7 33.5038 2.42730  -2
   0  -3   7 33.5038 2.42730   1
   0  -3   8 246.918 5.19863   2
   7  -3  -8 568.965 23.6466  -2
   0  -3   8 568.965 23.6466   1
   0  -3   8 459.991 12.3982   1
   8  -3  -9 81.3357 4.97056  -2
   0  -3   9 81.3357 4.97056   1
   0  -3   9 37.4380 2.33475   2
   0  -3   9 82.7546 5.57268   1
   9  -3 -10 64.2060 1.92582  -2
   0  -3  10 64.2060 1.92582   1
  10  -3 -11 54.1616 1.61459  -2
   0  -3  11 54.1616 1.61459   1
  11  -3 -12 22.0049 0.89663  -2
   0  -3  12 22.0049 0.89663   1
   0  -4   0 1.65337 0.35826  -2
   0  -4   0 1.65337 0.35826   1
   1  -4  -1 236.129 3.79985  -2
   0  -4   1 236.129 3.79985   1
   0  -4   2 286.176 17.7617   1
   2  -4  -2 406.260 7.02435  -2
   0  -4   2 406.260 7.02435   1
   0  -4   3 37.2814 1.28988   1
   3  -4  -3 63.1854 3.05209  -2
   0  -4   3 63.1854 3.05209   1
   0  -4   3 17.7917 1.07519   2
   0  -4   4 63.2310 1.95062   2
   0  -4   4 132.908 3.28087   1
   4  -4  -4 247.042 14.8015  -2
   0  -4   4 247.042 14.8015   1
   0  -4   5 4.31555 0.30516   2
   0  -4   5 -13.834 2.07572   1
   5  -4  -5 97.4393 5.02072  -2
   0  -4   5 97.4393 5.02072   1
   0  -4   6 57.6230 1.92104   2
   0  -4   6 126.666 3.91411   1
   0  -4   7 19.8259 0.83526   2
   0  -4   7 46.9315 1.57351   1
   7  -4  -8 57.8266 2.66622  -2
   0  -4   8 57.8266 2.66622   1
   0  -4   8 -35.285 27.8461   2
   0  -4   8 45.9029 2.35752   1
   0  -4   9 1.36270 0.23164   2
   8  -4  -9 6.56843 0.55625  -2
   0  -4   9 6.56843 0.55625   1
   0  -4   9 2.57013 0.51226   1
   9  -4 -10 184.813 7.10317  -2
   0  -4  10 184.813 7.10317   1
  10  -4 -11 7.89344 0.99112  -2
   0  -4  11 7.89344 0.99112   1
   0  -5   0 10.9300 1.97506  -2
   0  -5   0 10.9300 1.97506   1
   1  -5  -1 50.9593 1.65108  -2
   0  -5   1 50.9593 1.65108   1
   2  -5  -2 414.530 7.19892  -2
   0  -5   2 414.530 7.19892   1
   0  -5   3 43.9623 1.71686   1
   3  -5  -3 352.999 14.7175  -2
   0  -5   3 352.999 14.7175   1
   0  -5   3 15.2044 1.53679   2
   0  -5   4 76.9165 2.86651   1
   4  -5  -4 86.4179 4.55277  -2
   0  -5   4 86.4179 4.55277   1
   0  -5   4 21.8059 2.47297   2
   0  -5   5 70.2132 2.00075   2
   0  -5   5 160.146 4.13467   1
   5  -5  -5 162.755 6.92084  -2
   0  -5   5 162.755 6.92084   1
   0  -5   6 8.37764 0.30385   1
   0  -5   6 2.38300 0.25137   2
   0  -5   7 64.5926 2.41629   1
   6  -5  -7 81.7971 3.64881  -2
   0  -5   7 81.7971 3.64881   1
   0  -5   7 -73.228 46.0536   2
   0  -5   8 42.1599 1.33893   1
   0  -5   8 21.7150 1.09065   2
   7  -5  -8 45.9514 2.27489  -2
   0  -5   8 45.9514 2.27489   1
   0  -5   9 1.74674 0.36564   1
   0  -5   9 0.83184 0.34588   2
   8  -5  -9 2.16534 0.38336  -2
   0  -5   9 2.16534 0.38336   1
   9  -5 -10 53.2707 3.26389  -2
   0  -5  10 53.2707 3.26389   1
  10  -5 -11 54.6219 2.79513  -2
   0  -5  11 54.6219 2.79513   1
   0  -6   0 3515.95 90.5573  -2
   0  -6   0 3515.95 90.5573   1
   1  -6  -1 176.711 5.04078  -2
   0  -6   1 176.711 5.04078   1
   2  -6  -2 563.620 18.7479  -2
   0  -6   2 563.620 18.7479   1
   0  -6   3 1.36110 1.53343   2
   3  -6  -3 186.813 8.96748  -2
   0  -6   3 186.813 8.96748   1
   0  -6   3 48.2628 32.3373   1
   0  -6   4 146.076 3.57670   1
   0  -6   4 77.2298 2.01060   2
   4  -6  -4 157.311 6.11000  -2
   0  -6   4 157.311 6.11000   1
   0  -6   5 0.22371 0.12331   1
   0  -6   5 0.08862 0.12392   2
   5  -6  -5 21.2660 2.65544  -2
   0  -6   5 21.2660 2.65544   1
   0  -6   6 3.21156 0.24630   2
   0  -6   6 6.01451 0.30403   1
   0  -6   7 1.01102 0.13867   1
   0  -6   7 0.25127 0.13368   2
   0  -6   8 42.0282 2.50960   2
   7  -6  -8 103.143 5.76168  -2
   0  -6   8 103.143 5.76168   1
   0  -6   8 90.6175 3.90617   1
   8  -6  -9 2.01227 1.23389  -2
   0  -6   9 2.01227 1.23389   1
   0  -6   9 2.46355 0.26755   1
   0  -7   0 3.28233 0.27503  -2
   0  -7   0 3.28233 0.27503   1
   1  -7  -1 280.323 7.22920  -2
   0  -7   1 280.323 7.22920   1
   2  -7  -2 157.831 4.47177  -2
   0  -7   2 157.831 4.47177   1
   0  -7   3 11.6076 0.79608   1
   0  -7   3 5.82211 0.69509   2
   3  -7  -3 22.1004 1.85124  -2
   0  -7   3 22.1004 1.85124   1
   4  -7  -4 102.803 3.28874  -2
   0  -7   4 102.803 3.28874   1
   0  -7   4 46.3260 2.12279   2
   0  -7   4 95.3485 3.35117   1
   0  -7   5 66.4043 1.76340   1
   0  -7   5 34.7404 1.13792   2
   5  -7  -5 150.773 9.12720  -2
   0  -7   5 150.773 9.12720   1
   0  -7   6 10.5900 0.60967   2
   0  -7   6 21.4682 0.71055   1
   0  -7   7 3.11788 0.26462   2
   0  -7   7 5.39626 0.27287   1
   0  -7   8 23.6608 1.86749   2
   0  -7   8 42.1997 1.86830   1
   7  -7  -8 40.8872 2.83762  -2
   0  -7   8 40.8872 2.83762   1
   0  -8   0 208.569 5.58558  -2
   0  -8   0 208.569 5.58558   1
   1  -8  -1 44.2668 0.98095  -2
   0  -8   1 44.2668 0.98095   1
   2  -8  -2 63.5708 1.55269  -2
   0  -8   2 63.5708 1.55269   1
   3  -8  -3 22.8886 1.41979  -2
   0  -8   3 22.8886 1.41979   1
   0  -8   4 106.900 3.23137   1
   4  -8  -4 279.527 11.1487  -2
   0  -8   4 279.527 11.1487   1
   0  -8   4 48.3210 2.16825   2
   0  -8   5 0.70432 0.12880   1
   0  -8   5 0.47732 0.13035   2
   0  -8   6 4.76758 0.28247   2
   0  -8   6 9.19467 0.51070   1
   0  -8   7 23.3561 0.97474   2
   0  -8   7 42.0448 2.37902   1
   0  -9   0 0.05490 0.13843  -2
   0  -9   0 0.05490 0.13843   1
   1  -9  -1 38.7399 2.44937  -2
   0  -9   1 38.7399 2.44937   1
   2  -9  -2 333.933 13.9447  -2
   0  -9   2 333.933 13.9447   1
   3  -9  -3 28.0154 2.05170  -2
   0  -9   3 28.0154 2.05170   1
   4  -9  -4 124.599 5.25884  -2
   0  -9   4 124.599 5.25884   1
   0  -9   4 24.7957 0.92016   2
   0  -9   4 51.3864 2.23371   1
  11   0 -13 0.03864 0.24456  -2
   1   0 -13 0.03864 0.24456   1
  10   0 -12 128.720 4.02468  -2
   1   0 -12 128.720 4.02468   1
   9   0 -11 -0.1196 0.25404  -2
   1   0 -11 -0.1196 0.25404   1
   8   0 -10 67.2928 2.51751  -2
   1   0 -10 67.2928 2.51751   1
   1   0  -9 0.76682 0.39674   1
   1   0  -9 -0.3284 0.19488   2
   1   0  -8 14.8621 0.68282   2
   1   0  -8 28.3648 2.03895   1
   6   0  -8 63.3927 4.00094  -2
   1   0  -8 63.3927 4.00094   1
   1   0  -7 -0.5550 0.17046   2
   1   0  -7 -1.1089 0.74859   1
   1   0  -6 2.95860 0.65331   2
   1   0  -6 1.80047 0.52730   1
   1   0  -5 -0.6005 0.35712   1
   1   0  -5 1.66777 0.35445   2
   1   0  -4 1956.74 46.9300   1
   1   0  -4 864.784 21.0374   2
   1   0  -3 -0.0956 0.19014   2
   1   0  -3 -0.5440 0.17454   1
   1   0  -2 1017.95 24.3989   1
   1   0  -2 470.937 11.3986   2
   1   0  -1 0.24331 0.07725   2
   1   0  -1 -0.1163 0.07504   1
   1   0   0 33.3991 1.01896  -2
   1   0   0 33.3991 1.01896   1
   1   0   1 -0.0544 0.46198   2
   1   0   1 -0.1491 0.13559   1
   2   0  -1 0.17393 0.91462  -2
   1   0   1 0.17393 0.91462   1
   1   0   2 2297.42 66.4097   1
   1   0   2 1247.24 30.0051   2
   1   0   3 0.41833 0.43109   2
   1   0   3 0.76339 0.25717   1
   1   0   4 70.4719 2.48585   1
   1   0   4 34.3921 1.18117   2
   1   0   5 -0.5437 0.61870   1
   1   0   5 -0.1864 0.47532   2
   1   0   6 382.596 10.1567   1
   1   0   6 175.517 5.14681   2
   1   0   7 4.35486 0.84598   2
   1   0   7 1.18681 0.21700   1
   1   0   8 16.0177 0.96587   1
   1   0   8 4.27255 1.35557   2
   8   0  -8 21.6583 1.68724  -2
   1   0   8 21.6583 1.68724   1
   9   0  -9 1.85233 0.44338  -2
   1   0   9 1.85233 0.44338   1
   1   0   9 4.15214 3.63304   1
   1   0   9 1.17734 3.14169   2
  10   0 -10 204.536 7.40791  -2
   1   0  10 204.536 7.40791   1
  12   0 -12 9.31593 0.90334  -2
   1   0  12 9.31593 0.90334   1
  11  -1 -13 29.2571 1.44271  -2
   1  -1 -13 29.2571 1.44271   1
  10  -1 -12 69.9353 1.59034  -2
   1  -1 -12 69.9353 1.59034   1
   9  -1 -11 46.9580 1.30176  -2
   1  -1 -11 46.9580 1.30176   1
   8  -1 -10 475.354 20.0034  -2
   1  -1 -10 475.354 20.0034   1
   1  -1  -9 -0.1229 0.19142   2
   1  -1  -9 1.85255 1.78956   1
   1  -1  -8 20.6874 0.94477   2
   1  -1  -8 51.9253 1.75326   1
   5  -1  -7 49.3279 3.65175  -2
   1  -1  -7 49.3279 3.65175   1
   1  -1  -7 32.4554 1.30815   1
   1  -1  -7 14.6124 0.64331   2
   1  -1  -6 106.044 2.58939   2
   1  -1  -6 215.809 4.81623   1
   1  -1  -5 85.1711 1.63324   2
   1  -1  -5 180.844 4.15437   1
   1  -1  -4 57.7014 1.30190   2
   1  -1  -4 116.227 2.74241   1
   1  -1  -3 1941.58 41.6813   1
   1  -1  -3 882.125 21.2055   2
   1  -1  -2 2958.57 59.2778   1
   1  -1  -2 1343.07 26.1824   2
   1  -1  -1 82.8112 1.28705   1
   1  -1  -1 38.0169 0.67093   2
   0  -1   1 148.553 6.66035  -2
   1  -1  -1 148.553 6.66035   1
   1  -1   0 1482.05 21.0599  -2
   1  -1   0 1482.05 21.0599   1
   2  -1  -1 2330.37 50.3969  -2
   1  -1   1 2330.37 50.3969   1
   1  -1   1 1024.89 27.2749   2
   1  -1   1 2140.92 55.5161   1
   1  -1   2 242.158 5.06970   2
   3  -1  -2 1320.45 41.3385  -2
   1  -1   2 1320.45 41.3385   1
   1  -1   2 500.044 8.85428   1
   1  -1   3 146.542 3.19786   1
   1  -1   3 85.6654 2.03759   2
   1  -1   4 8.13470 0.39874   1
   1  -1   4 3.40933 0.43387   2
   1  -1   5 2.85299 0.23941   1
   1  -1   5 1.09040 0.20642   2
   1  -1   6 839.165 22.0522   1
   1  -1   6 403.897 8.47557   2
   1  -1   7 20.4447 0.73407   2
   1  -1   7 42.3287 2.24347   1
   1  -1   8 327.673 7.60945   2
   1  -1   8 598.331 17.6534   1
   1  -1   9 6.21653 2.14590   1
   1  -1   9 7.21926 0.60087   2
   9  -1  -9 30.1952 1.10941  -2
   1  -1   9 30.1952 1.10941   1
  10  -1 -10 51.8724 1.56316  -2
   1  -1  10 51.8724 1.56316   1
  11  -1 -11 176.777 6.25121  -2
   1  -1  11 176.777 6.25121   1
  12  -1 -12 74.4289 2.31378  -2
   1  -1  12 74.4289 2.31378   1
  10  -2 -12 187.289 4.79168  -2
   1  -2 -12 187.289 4.79168   1
   9  -2 -11 14.4603 0.60890  -2
   1  -2 -11 14.4603 0.60890   1
   8  -2 -10 304.683 9.39987  -2
   1  -2 -10 304.683 9.39987   1
   1  -2  -9 2.91762 0.27372   2
   7  -2  -9 20.1740 0.95617  -2
   1  -2  -9 20.1740 0.95617   1
   1  -2  -9 0.99991 2.07435   1
   1  -2  -8 408.632 11.6762   1
   1  -2  -8 209.663 6.04010   2
   6  -2  -8 458.272 20.2845  -2
   1  -2  -8 458.272 20.2845   1
   1  -2  -7 1.75085 0.40656   1
   1  -2  -7 3.96564 0.30814   2
   5  -2  -7 34.8881 2.92953  -2
   1  -2  -7 34.8881 2.92953   1
   1  -2  -6 26.5242 1.05080   1
   1  -2  -6 10.2997 0.61495   2
   1  -2  -5 225.365 4.90743   1
   1  -2  -5 105.870 2.54146   2
   1  -2  -4 18.5403 0.89806   2
   1  -2  -4 38.5165 1.34922   1
   1  -2  -3 248.371 5.04962   2
   1  -2  -3 523.970 10.6507   1
   1  -2  -2 562.291 8.10241   2
   1  -2  -2 1214.29 16.5803   1
   1  -2  -2 1776.19 113.035  -2
   1  -2  -2 1776.19 113.035   1
   0  -2   1 2144.43 30.8348  -2
   1  -2  -1 2144.43 30.8348   1
   1  -2   0 466.975 6.96909  -2
   1  -2   0 466.975 6.96909   1
   2  -2  -1 1564.47 23.1617  -2
   1  -2   1 1564.47 23.1617   1
   1  -2   2 294.216 5.90623   2
   3  -2  -2 881.400 22.0590  -2
   1  -2   2 881.400 22.0590   1
   1  -2   2 630.168 13.9854   1
   1  -2   3 172.648 3.50117   2
   1  -2   3 356.191 5.94895   1
   4  -2  -3 302.591 22.9430  -2
   1  -2   3 302.591 22.9430   1
   1  -2   4 99.2995 2.06199   2
   1  -2   4 194.574 4.97522   1
   1  -2   5 7.19528 0.53057   2
   1  -2   5 11.3353 0.64430   1
   1  -2   6 83.0789 2.35492   1
   1  -2   6 40.1525 1.58467   2
   1  -2   7 169.047 4.57478   2
   1  -2   7 333.721 18.5816   1
   7  -2  -7 332.235 13.8652  -2
   1  -2   7 332.235 13.8652   1
   1  -2   8 495.257 9.47219   2
   8  -2  -8 1013.01 44.0054  -2
   1  -2   8 1013.01 44.0054   1
   1  -2   8 932.089 24.9912   1
   9  -2  -9 13.3844 0.70854  -2
   1  -2   9 13.3844 0.70854   1
   1  -2   9 2.14256 0.32860   2
   1  -2   9 -12.057 25.2655   1
  10  -2 -10 192.170 4.89445  -2
   1  -2  10 192.170 4.89445   1
  11  -2 -11 15.8559 0.53033  -2
   1  -2  11 15.8559 0.53033   1
  12  -2 -12 93.0829 3.40283  -2
   1  -2  12 93.0829 3.40283   1
  10  -3 -12 70.6426 2.66072  -2
   1  -3 -12 70.6426 2.66072   1
   9  -3 -11 26.9723 1.15713  -2
   1  -3 -11 26.9723 1.15713   1
   8  -3 -10 36.6115 1.22876  -2
   1  -3 -10 36.6115 1.22876   1
   7  -3  -9 59.6849 2.72260  -2
   1  -3  -9 59.6849 2.72260   1
   1  -3  -9 47.0962 3.41401   1
   1  -3  -9 22.0902 1.58621   2
   1  -3  -8 48.5103 1.23189   2
   1  -3  -8 91.2247 2.36781   1
   6  -3  -8 466.620 27.1525  -2
   1  -3  -8 466.620 27.1525   1
   1  -3  -7 17.6580 0.73325   2
   1  -3  -7 32.0238 1.64386   1
   5  -3  -7 40.9083 2.84102  -2
   1  -3  -7 40.9083 2.84102   1
   1  -3  -6 93.9335 2.72345   1
   1  -3  -6 45.4325 1.47502   2
   1  -3  -5 18.1550 0.93066   2
   1  -3  -5 41.7558 1.40812   1
   1  -3  -4 1865.57 29.8869   2
   1  -3  -4 3921.46 64.4896   1
   1  -3  -3 47.0457 1.28602   1
   1  -3  -3 22.8518 0.76131   2
   2  -3  -3 43.7478 11.7620  -2
   1  -3  -3 43.7478 11.7620   1
   1  -3  -2 2202.82 43.8802   1
   1  -3  -2 1033.10 21.8737   2
   1  -3  -2 3268.43 78.7579  -2
   1  -3  -2 3268.43 78.7579   1
   0  -3   1 721.245 10.5378  -2
   1  -3  -1 721.245 10.5378   1
   1  -3   0 1430.35 20.5146  -2
   1  -3   0 1430.35 20.5146   1
   2  -3  -1 183.734 3.26134  -2
   1  -3   1 183.734 3.26134   1
   1  -3   2 1117.27 24.8346   1
   3  -3  -2 1186.10 25.6190  -2
   1  -3   2 1186.10 25.6190   1
   1  -3   2 592.281 23.5578   2
   1  -3   3 574.666 9.82213   1
   1  -3   3 286.810 5.63833   2
   4  -3  -3 644.418 41.8102  -2
   1  -3   3 644.418 41.8102   1
   1  -3   4 32.6424 0.91724   2
   1  -3   4 67.3545 2.32082   1
   5  -3  -4 642.560 42.5034  -2
   1  -3   4 642.560 42.5034   1
   1  -3   5 1.02105 0.19704   2
   1  -3   5 1.29598 0.19221   1
   1  -3   6 605.037 13.1238   2
   1  -3   6 1218.99 29.9538   1
   1  -3   7 18.2922 1.72482   1
   1  -3   7 -0.6558 1.67850   2
   7  -3  -7 91.8783 4.47820  -2
   1  -3   7 91.8783 4.47820   1
   8  -3  -8 44.4095 1.57192  -2
   1  -3   8 44.4095 1.57192   1
   1  -3   8 2.51528 0.17591   2
   1  -3   8 4.76415 0.50237   1
   1  -3   9 0.05839 0.20029   2
   1  -3   9 0.12905 0.34118   1
  10  -3 -10 192.465 6.00256  -2
   1  -3  10 192.465 6.00256   1
  11  -3 -11 1.42305 0.32099  -2
   1  -3  11 1.42305 0.32099   1
  12  -3 -12 24.3635 0.96743  -2
   1  -3  12 24.3635 0.96743   1
  10  -4 -12 186.043 8.02982  -2
   1  -4 -12 186.043 8.02982   1
   9  -4 -11 4.89134 0.31998  -2
   1  -4 -11 4.89134 0.31998   1
   8  -4 -10 150.609 5.50950  -2
   1  -4 -10 150.609 5.50950   1
   7  -4  -9 55.3265 1.71026  -2
   1  -4  -9 55.3265 1.71026   1
   1  -4  -9 0.14594 0.15413   2
   1  -4  -9 0.48380 0.27668   1
   6  -4  -8 335.830 14.0569  -2
   1  -4  -8 335.830 14.0569   1
   1  -4  -8 311.482 10.7769   1
   1  -4  -8 146.940 4.83695   2
   1  -4  -7 43.2275 1.12913   1
   1  -4  -7 22.1211 0.72067   2
   1  -4  -6 258.996 6.77464   1
   1  -4  -6 122.701 3.32648   2
   1  -4  -5 61.2828 1.69503   1
   1  -4  -5 28.3250 0.92196   2
   1  -4  -4 30.0649 1.04926   1
   1  -4  -4 14.3948 0.66414   2
   1  -4  -3 88.1540 2.27201   1
   1  -4  -3 39.8911 1.65765   2
   2  -4  -3 1094.95 50.3608  -2
   1  -4  -3 1094.95 50.3608   1
   1  -4  -2 458.717 7.62046  -2
   1  -4  -2 458.717 7.62046   1
   0  -4   1 206.771 3.17443  -2
   1  -4  -1 206.771 3.17443   1
   1  -4   0 9.80406 0.42865  -2
   1  -4   0 9.80406 0.42865   1
   2  -4  -1 425.821 6.79790  -2
   1  -4   1 425.821 6.79790   1
   3  -4  -2 5.96020 0.93893  -2
   1  -4   2 5.96020 0.93893   1
   1  -4   3 50.9349 1.49498   1
   1  -4   3 25.4999 1.42446   2
   4  -4  -3 48.9056 2.95352  -2
   1  -4   3 48.9056 2.95352   1
   1  -4   4 36.9082 1.17083   1
   1  -4   4 17.7019 0.81941   2
   5  -4  -4 67.2042 4.30386  -2
   1  -4   4 67.2042 4.30386   1
   1  -4   5 62.7752 1.99981   2
   1  -4   5 140.255 3.61798   1
   1  -4   6 430.577 13.0464   1
   1  -4   6 217.356 5.44169   2
   1  -4   7 18.7270 0.61129   2
   1  -4   7 32.6552 1.03660   1
   1  -4   8 704.624 20.5856   2
   1  -4   8 1346.04 55.2754   1
   8  -4  -8 1331.78 55.0554  -2
   1  -4   8 1331.78 55.0554   1
   9  -4  -9 37.1930 1.27529  -2
   1  -4   9 37.1930 1.27529   1
   1  -4   9 2.12019 0.38964   2
   1  -4   9 5.27155 0.74624   1
  10  -4 -10 93.8617 4.42599  -2
   1  -4  10 93.8617 4.42599   1
  11  -4 -11 53.1189 3.55649  -2
   1  -4  11 53.1189 3.55649   1
   8  -5 -10 241.163 10.4807  -2
   1  -5 -10 241.163 10.4807   1
   1  -5 -10 218.226 11.9370   1
   7  -5  -9 62.3966 3.84454  -2
   1  -5  -9 62.3966 3.84454   1
   1  -5  -9 28.2554 1.78212   2
   1  -5  -9 55.2423 3.70835   1
   1  -5  -8 26.2217 0.99564   1
   6  -5  -8 135.087 5.42780  -2
   1  -5  -8 135.087 5.42780   1
   1  -5  -8 14.3392 0.75564   2
   1  -5  -7 24.1947 43.8703   1
   5  -5  -7 32.1576 2.14486  -2
   1  -5  -7 32.1576 2.14486   1
   1  -5  -7 48.0359 43.5031   2
   1  -5  -6 14.9809 0.38469   2
   1  -5  -6 16.3859 0.69610   1
   1  -5  -5 60.4700 1.80896   2
   1  -5  -5 129.218 3.46729   1
   4  -5  -5 163.181 9.62728  -2
   1  -5  -5 163.181 9.62728   1
   3  -5  -4 171.215 8.42964  -2
   1  -5  -4 171.215 8.42964   1
   1  -5  -4 52.5866 3.03944   2
   1  -5  -4 104.484 4.33167   1
   2  -5  -3 155.240 7.39020  -2
   1  -5  -3 155.240 7.39020   1
   1  -5  -3 89.0750 3.25010   1
   1  -5  -3 40.0865 2.54076   2
   1  -5  -2 56.6178 1.48646  -2
   1  -5  -2 56.6178 1.48646   1
   0  -5   1 20.7772 1.07097  -2
   1  -5  -1 20.7772 1.07097   1
   1  -5   0 254.035 4.85286  -2
   1  -5   0 254.035 4.85286   1
   2  -5  -1 7.70886 0.38815  -2
   1  -5   1 7.70886 0.38815   1
   3  -5  -2 75.4231 2.19093  -2
   1  -5   2 75.4231 2.19093   1
   1  -5   3 1.20264 1.64018   2
   4  -5  -3 90.2122 5.26168  -2
   1  -5   3 90.2122 5.26168   1
   1  -5   3 6.05878 0.53137   1
   1  -5   4 120.026 3.85902   2
   1  -5   4 247.188 7.58363   1
   5  -5  -4 240.813 11.6713  -2
   1  -5   4 240.813 11.6713   1
   6  -5  -5 133.540 8.30265  -2
   1  -5   5 133.540 8.30265   1
   1  -5   5 64.0281 1.63114   2
   1  -5   5 114.141 3.44523   1
   1  -5   6 87.3634 2.22062   2
   1  -5   6 160.679 3.51083   1
   1  -5   7 21.9568 0.86110   1
   1  -5   7 12.2748 0.52042   2
   7  -5  -7 96.1140 6.15628  -2
   1  -5   7 96.1140 6.15628   1
   1  -5   8 72.0433 2.28446   2
   1  -5   8 129.849 4.02454   1
   8  -5  -8 196.617 8.91975  -2
   1  -5   8 196.617 8.91975   1
   9  -5  -9 93.6225 3.16907  -2
   1  -5   9 93.6225 3.16907   1
   1  -5   9 61.9423 2.66900   1
  10  -5 -10 87.6828 4.19808  -2
   1  -5  10 87.6828 4.19808   1
   8  -6 -10 32.3686 2.99482  -2
   1  -6 -10 32.3686 2.99482   1
   7  -6  -9 6.25572 0.77865  -2
   1  -6  -9 6.25572 0.77865   1
   1  -6  -9 4.16215 0.45298   2
   1  -6  -8 1.00014 0.23211   2
   6  -6  -8 26.2349 2.06459  -2
   1  -6  -8 26.2349 2.06459   1
   1  -6  -8 2.26976 0.32523   1
   1  -6  -7 36.1906 1.12578   1
   1  -6  -7 17.6991 0.70915   2
   1  -6  -6 90.4392 2.82592   1
   1  -6  -6 51.9326 1.90009   2
   1  -6  -5 20.8134 0.66181   1
   1  -6  -5 10.8045 0.45917   2
   1  -6  -4 11.1316 0.42805   2
   1  -6  -4 14.0797 0.62707   1
   3  -6  -4 90.0660 3.28023  -2
   1  -6  -4 90.0660 3.28023   1
   1  -6  -3 21.6513 1.11012   2
   2  -6  -3 46.2127 2.82933  -2
   1  -6  -3 46.2127 2.82933   1
   1  -6  -3 47.1945 1.76455   1
   1  -6  -2 716.547 19.9077  -2
   1  -6  -2 716.547 19.9077   1
   0  -6   1 250.605 6.06040  -2
   1  -6  -1 250.605 6.06040   1
   1  -6   0 75.5412 1.75817  -2
   1  -6   0 75.5412 1.75817   1
   2  -6  -1 823.077 17.1325  -2
   1  -6   1 823.077 17.1325   1
   3  -6  -2 199.536 4.44624  -2
   1  -6   2 199.536 4.44624   1
   1  -6   3 24.7398 1.05452   2
   4  -6  -3 76.1021 5.49430  -2
   1  -6   3 76.1021 5.49430   1
   1  -6   3 55.3565 2.31953   1
   1  -6   4 121.637 3.02778   1
   1  -6   4 69.5106 2.16720   2
   5  -6  -4 349.125 13.3914  -2
   1  -6   4 349.125 13.3914   1
   1  -6   5 46.1653 1.42050   1
   1  -6   5 21.8066 1.34304   2
   1  -6   6 0.61341 0.15179   2
   1  -6   6 1.14419 0.16998   1
   1  -6   7 28.0839 0.83052   1
   1  -6   7 15.7980 0.80202   2
   8  -6  -7 38.8174 3.80777  -2
   1  -6   7 38.8174 3.80777   1
   8  -6  -8 31.4105 2.03538  -2
   1  -6   8 31.4105 2.03538   1
   1  -6   8 30.0340 1.17065   1
   1  -6   8 15.0454 1.04897   2
   1  -6   9 51.5065 2.88729   1
   1  -7  -9 7.73209 0.51178   1
   1  -7  -8 0.46862 0.16280   2
   1  -7  -8 1.49261 0.18901   1
   1  -7  -7 0.15932 0.13754   2
   1  -7  -7 0.04484 0.11628   1
   5  -7  -7 99.2122 7.19699  -2
   1  -7  -7 99.2122 7.19699   1
   1  -7  -6 25.3341 0.76582   2
   1  -7  -6 55.9356 1.59620   1
   1  -7  -5 5.88152 0.32264   2
   4  -7  -5 95.7926 4.57830  -2
   1  -7  -5 95.7926 4.57830   1
   1  -7  -5 10.4615 0.41170   1
   3  -7  -4 124.292 4.28955  -2
   1  -7  -4 124.292 4.28955   1
   1  -7  -4 40.5994 1.51420   2
   1  -7  -4 83.3860 2.73483   1
   2  -7  -3 35.9055 1.83010  -2
   1  -7  -3 35.9055 1.83010   1
   1  -7  -3 8.82831 1.11480   2
   1  -7  -3 19.8916 1.20003   1
   1  -7  -2 221.976 5.64480  -2
   1  -7  -2 221.976 5.64480   1
   0  -7   1 566.893 12.6857  -2
   1  -7  -1 566.893 12.6857   1
   1  -7   0 132.945 2.53037  -2
   1  -7   0 132.945 2.53037   1
   2  -7  -1 364.745 9.81171  -2
   1  -7   1 364.745 9.81171   1
   3  -7  -2 10.6136 0.55342  -2
   1  -7   2 10.6136 0.55342   1
   1  -7   3 9.69563 0.97866   1
   1  -7   3 4.42889 0.47891   2
   4  -7  -3 21.1857 1.40682  -2
   1  -7   3 21.1857 1.40682   1
   5  -7  -4 167.386 4.63231  -2
   1  -7   4 167.386 4.63231   1
   1  -7   4 65.8034 2.35502   1
   1  -7   4 34.0751 1.34394   2
   1  -7   5 51.2928 1.38572   1
   1  -7   5 27.1316 1.19087   2
   1  -7   6 30.6687 1.21213   2
   1  -7   6 56.2446 1.62276   1
   1  -7   7 8.67308 0.34462   1
   1  -7   7 4.80818 0.29975   2
   1  -7   8 20.6613 1.27328   2
   1  -7   8 48.4418 2.17626   1
   8  -7  -8 84.6437 5.61964  -2
   1  -7   8 84.6437 5.61964   1
   1  -8  -7 3.99729 0.36971   2
   1  -8  -7 9.99957 0.52472   1
   5  -8  -7 28.2374 2.19916  -2
   1  -8  -7 28.2374 2.19916   1
   1  -8  -6 36.4207 1.31926   1
   1  -8  -6 16.9724 0.63261   2
   4  -8  -5 21.1847 2.31725  -2
   1  -8  -5 21.1847 2.31725   1
   1  -8  -5 0.18415 0.14014   2
   1  -8  -5 0.56318 0.12400   1
   1  -8  -4 77.5447 3.37806   1
   3  -8  -4 143.547 4.64859  -2
   1  -8  -4 143.547 4.64859   1
   1  -8  -4 40.2192 1.83406   2
   2  -8  -3 4.31613 0.58479  -2
   1  -8  -3 4.31613 0.58479   1
   1  -8  -2 221.562 5.58491  -2
   1  -8  -2 221.562 5.58491   1
   0  -8   1 54.3632 1.23222  -2
   1  -8  -1 54.3632 1.23222   1
   1  -8   0 54.6958 1.09532  -2
   1  -8   0 54.6958 1.09532   1
   2  -8  -1 2.25424 0.19141  -2
   1  -8   1 2.25424 0.19141   1
   3  -8  -2 168.080 3.66508  -2
   1  -8   2 168.080 3.66508   1
   4  -8  -3 12.5194 0.50050  -2
   1  -8   3 12.5194 0.50050   1
   1  -8   4 0.60698 0.16132   1
   1  -8   4 0.32121 0.15647   2
   5  -8  -4 27.1271 1.35208  -2
   1  -8   4 27.1271 1.35208   1
   1  -8   5 0.39905 0.09817   1
   6  -8  -5 20.4246 1.50345  -2
   1  -8   5 20.4246 1.50345   1
   1  -8   5 0.14340 0.12597   2
   1  -8   6 72.0978 2.33210   1
   1  -8   6 38.3701 1.46312   2
   1  -8   7 23.3483 1.10250   1
   1  -8   7 11.8786 0.75993   2
   3  -9  -4 342.129 20.5839  -2
   1  -9  -4 342.129 20.5839   1
   1  -9  -4 103.193 4.38741   2
   1  -9  -4 229.236 9.61150   1
   2  -9  -3 34.2392 1.99666  -2
   1  -9  -3 34.2392 1.99666   1
   1  -9  -3 16.3839 1.29716   1
   1  -9  -2 53.5735 1.87820  -2
   1  -9  -2 53.5735 1.87820   1
   0  -9   1 29.3386 1.89413  -2
   1  -9  -1 29.3386 1.89413   1
   1  -9   0 20.3321 1.05757  -2
   1  -9   0 20.3321 1.05757   1
   2  -9  -1 31.6107 2.01982  -2
   1  -9   1 31.6107 2.01982   1
   3  -9  -2 52.6820 3.17868  -2
   1  -9   2 52.6820 3.17868   1
   4  -9  -3 70.4044 3.67527  -2
   1  -9   3 70.4044 3.67527   1
   1  -9   3 32.3163 1.86115   2
   1  -9   4 67.9119 2.90934   1
   1  -9   4 34.7227 1.55646   2
   5  -9  -4 162.791 9.86176  -2
   1  -9   4 162.791 9.86176   1
  10   0 -13 0.08511 0.25399  -2
   2   0 -13 0.08511 0.25399   1
   9   0 -12 155.597 4.84368  -2
   2   0 -12 155.597 4.84368   1
   8   0 -11 -0.4648 0.25617  -2
   2   0 -11 -0.4648 0.25617   1
   7   0 -10 80.2243 3.53407  -2
   2   0 -10 80.2243 3.53407   1
   2   0  -9 -2.7692 2.05211   2
   2   0  -9 4.53727 2.52295   1
   2   0  -8 47.5655 1.97646   2
   2   0  -8 89.3252 3.54458   1
   2   0  -7 -0.9997 0.22559   2
   2   0  -7 1.07136 0.67826   1
   2   0  -6 2.20997 0.62434   1
   2   0  -6 0.32890 0.45618   2
   2   0  -5 -0.3503 0.33694   2
   2   0  -5 1.21312 0.36320   1
   2   0  -4 533.247 14.0837   2
   2   0  -4 1140.39 25.3793   1
   2   0  -3 -0.4363 0.18602   1
   2   0  -3 -0.0217 0.19194   2
   2   0  -2 2048.57 45.8130   2
   2   0  -2 4111.68 98.0624   1
   2   0  -1 0.13912 0.15190   2
   1   0   1 0.67463 0.45403  -2
   2   0  -1 0.67463 0.45403   1
   2   0  -1 0.25305 0.36259   1
   2   0   0 2471.37 64.0660  -2
   2   0   0 2471.37 64.0660   1
   3   0  -1 -3.3131 1.47825  -2
   2   0   1 -3.3131 1.47825   1
   4   0  -2 4255.88 155.497  -2
   2   0   2 4255.88 155.497   1
   2   0   2 6.92442 0.56739   1
   2   0   3 0.90620 0.34138   1
   2   0   3 0.60620 0.48036   2
   2   0   4 13.6940 0.93791   1
   2   0   4 6.46121 0.86710   2
   2   0   5 -1.5301 0.56465   1
   2   0   5 1.68885 0.53615   2
   2   0   6 11.9657 1.12501   1
   2   0   6 2.15885 0.99566   2
   2   0   7 0.87828 0.31368   1
   2   0   7 -3.2460 0.13539   2
   2   0   8 6.30699 0.43686   2
   2   0   8 12.5625 0.78912   1
   9   0  -8 87.3627 5.49564  -2
   2   0   8 87.3627 5.49564   1
  10   0  -9 0.14383 0.41830  -2
   2   0   9 0.14383 0.41830   1
   2   0   9 -0.4015 0.22318   2
   2   0   9 0.41397 0.33496   1
  11   0 -10 25.5554 0.97713  -2
   2   0  10 25.5554 0.97713   1
  12   0 -11 0.03294 0.26130  -2
   2   0  11 0.03294 0.26130   1
  13   0 -12 28.2873 0.96911  -2
   2   0  12 28.2873 0.96911   1
  10  -1 -13 5.48283 0.26589  -2
   2  -1 -13 5.48283 0.26589   1
   9  -1 -12 116.134 2.78002  -2
   2  -1 -12 116.134 2.78002   1
   8  -1 -11 28.3565 0.78551  -2
   2  -1 -11 28.3565 0.78551   1
   7  -1 -10 27.0655 0.90406  -2
   2  -1 -10 27.0655 0.90406   1
   2  -1  -9 160.715 4.47575   1
   2  -1  -9 81.8985 2.51260   2
   6  -1  -9 200.989 29.8620  -2
   2  -1  -9 200.989 29.8620   1
   2  -1  -8 183.213 5.11787   2
   2  -1  -8 374.895 8.07347   1
   2  -1  -7 5.22481 1.39891   2
   2  -1  -7 7.54025 5.05566   1
   2  -1  -6 22.7264 1.09173   1
   2  -1  -6 11.3958 0.73250   2
   2  -1  -5 13.5382 0.67770   1
   2  -1  -5 7.67890 0.50304   2
   2  -1  -4 2.86549 0.34983   1
   2  -1  -4 3.25486 0.34915   2
   2  -1  -3 125.950 3.11313   2
   2  -1  -3 275.863 6.95889   1
   2  -1  -2 886.654 15.2969   2
   2  -1  -2 1880.97 33.1757   1
   0  -1   2 4165.81 264.223  -2
   2  -1  -2 4165.81 264.223   1
   1  -1   1 1380.09 29.0402  -2
   2  -1  -1 1380.09 29.0402   1
   2  -1  -1 108.608 2.87892   2
   2  -1  -1 243.901 9.59265   1
   2  -1   0 2750.29 43.5949  -2
   2  -1   0 2750.29 43.5949   1
   3  -1  -1 1339.63 31.2345  -2
   2  -1   1 1339.63 31.2345   1
   2  -1   2 74.9746 2.16924   2
   2  -1   2 119.211 3.85769   1
   4  -1  -2 258.023 7.20492  -2
   2  -1   2 258.023 7.20492   1
   2  -1   3 38.3874 1.15733   1
   2  -1   3 20.1702 0.76441   2
   2  -1   4 376.183 8.52287   1
   2  -1   4 190.408 3.71083   2
   2  -1   5 1.75267 0.60269   2
   2  -1   5 3.77955 0.49249   1
   2  -1   6 2.94979 0.18875   2
   2  -1   6 4.48678 0.28054   1
   7  -1  -6 119.672 8.22483  -2
   2  -1   6 119.672 8.22483   1
   2  -1   7 7.92481 0.44332   2
   8  -1  -7 95.9901 5.97019  -2
   2  -1   7 95.9901 5.97019   1
   2  -1   7 16.4428 1.18254   1
   2  -1   8 172.089 4.55222   1
   2  -1   8 89.1661 1.83246   2
   9  -1  -8 188.223 8.07010  -2
   2  -1   8 188.223 8.07010   1
  10  -1  -9 24.1796 0.90650  -2
   2  -1   9 24.1796 0.90650   1
   2  -1   9 1.05212 0.19296   2
   2  -1   9 -16.796 0.35251   1
  11  -1 -10 643.358 14.7375  -2
   2  -1  10 643.358 14.7375   1
  12  -1 -11 112.664 2.69177  -2
   2  -1  11 112.664 2.69177   1
  13  -1 -12 49.3967 1.41183  -2
   2  -1  12 49.3967 1.41183   1
  10  -2 -13 16.4100 0.66109  -2
   2  -2 -13 16.4100 0.66109   1
   9  -2 -12 52.9214 1.43998  -2
   2  -2 -12 52.9214 1.43998   1
   8  -2 -11 97.4622 3.11028  -2
   2  -2 -11 97.4622 3.11028   1
   7  -2 -10 229.318 14.6845  -2
   2  -2 -10 229.318 14.6845   1
   2  -2  -9 101.878 3.32332   2
   2  -2  -9 204.273 6.21747   1
   6  -2  -9 226.944 6.48860  -2
   2  -2  -9 226.944 6.48860   1
   2  -2  -8 140.890 4.05158   1
   2  -2  -8 63.0545 2.34967   2
   2  -2  -7 219.908 6.43840   1
   4  -2  -7 281.765 16.8445  -2
   2  -2  -7 281.765 16.8445   1
   2  -2  -7 103.470 3.10110   2
   2  -2  -6 266.379 6.16433   2
   2  -2  -6 592.135 12.0338   1
   2  -2  -5 67.7167 1.74810   2
   2  -2  -5 144.344 3.23064   1
   2  -2  -4 270.354 5.72430   1
   2  -2  -4 127.529 3.18934   2
   2  -2  -3 0.65831 0.32170   2
   2  -2  -3 3.47902 0.28850   1
   2  -2  -2 1548.67 23.3239   2
   2  -2  -2 3304.14 51.7408   1
   0  -2   2 3950.32 250.082  -2
   2  -2  -2 3950.32 250.082   1
   1  -2   1 1965.78 30.3881  -2
   2  -2  -1 1965.78 30.3881   1
   2  -2   0 889.239 13.1737  -2
   2  -2   0 889.239 13.1737   1
   3  -2  -1 441.087 7.58311  -2
   2  -2   1 441.087 7.58311   1
   2  -2   2 133.584 3.15858   2
   4  -2  -2 668.135 19.0652  -2
   2  -2   2 668.135 19.0652   1
   2  -2   2 270.012 5.56288   1
   2  -2   3 2.96050 0.39874   1
   2  -2   3 2.58720 0.42126   2
   5  -2  -3 317.622 27.3411  -2
   2  -2   3 317.622 27.3411   1
   2  -2   4 801.476 13.7997   1
   2  -2   4 406.553 7.21843   2
   6  -2  -4 608.717 35.9355  -2
   2  -2   4 608.717 35.9355   1
   2  -2   5 43.8966 1.48507   1
   2  -2   5 19.4176 0.85166   2
   2  -2   6 4.10163 0.57354   1
   2  -2   6 2.38360 0.33751   2
   8  -2  -7 93.9601 4.09521  -2
   2  -2   7 93.9601 4.09521   1
   2  -2   7 39.2696 1.64024   2
   2  -2   7 87.3781 3.21239   1
   2  -2   8 329.700 7.78658   2
   2  -2   8 632.153 16.4588   1
   9  -2  -8 790.208 45.8571  -2
   2  -2   8 790.208 45.8571   1
   2  -2   9 966.500 42.9193   1
   2  -2   9 489.240 19.6947   2
  10  -2  -9 995.346 33.7388  -2
   2  -2   9 995.346 33.7388   1
  11  -2 -10 28.6797 0.98318  -2
   2  -2  10 28.6797 0.98318   1
  12  -2 -11 0.68435 0.21725  -2
   2  -2  11 0.68435 0.21725   1
  13  -2 -12 64.7262 2.89266  -2
   2  -2  12 64.7262 2.89266   1
   9  -3 -12 6.56998 0.39101  -2
   2  -3 -12 6.56998 0.39101   1
   8  -3 -11 3.08459 0.26467  -2
   2  -3 -11 3.08459 0.26467   1
   7  -3 -10 86.9348 2.81071  -2
   2  -3 -10 86.9348 2.81071   1
   2  -3  -9 1.91883 0.28864   1
   6  -3  -9 5.57938 0.44734  -2
   2  -3  -9 5.57938 0.44734   1
   2  -3  -9 0.87122 0.29705   2
   2  -3  -8 147.007 4.12541   2
   2  -3  -8 301.667 6.97476   1
   2  -3  -7 23.3017 0.92708   1
   2  -3  -7 14.1023 0.63331   2
   2  -3  -6 172.178 3.71161   2
   2  -3  -6 380.981 8.63219   1
   2  -3  -5 98.7315 2.39354   2
   2  -3  -5 200.933 4.44519   1
   2  -3  -4 1385.12 22.3741   1
   2  -3  -4 645.078 10.7317   2
   2  -3  -3 10.4528 0.43162   2
   2  -3  -3 21.4273 0.67043   1
   1  -3  -3 13.0971 14.5965  -2
   2  -3  -3 13.0971 14.5965   1
   2  -3  -2 890.151 15.3725   1
   2  -3  -2 394.444 7.96020   2
   0  -3   2 2045.52 75.6423  -2
   2  -3  -2 2045.52 75.6423   1
   1  -3   1 96.3217 1.89764  -2
   2  -3  -1 96.3217 1.89764   1
   2  -3   0 720.657 10.9585  -2
   2  -3   0 720.657 10.9585   1
   3  -3  -1 93.9795 2.09020  -2
   2  -3   1 93.9795 2.09020   1
   4  -3  -2 1204.84 24.4895  -2
   2  -3   2 1204.84 24.4895   1
   2  -3   2 1130.93 45.3187   1
   2  -3   2 588.190 16.2362   2
   2  -3   3 2.75681 0.39662   2
   2  -3   3 7.11721 0.55024   1
   5  -3  -3 -10.221 17.9778  -2
   2  -3   3 -10.221 17.9778   1
   2  -3   4 41.6724 1.09191   2
   2  -3   4 80.0941 1.91602   1
   6  -3  -4 127.944 8.88566  -2
   2  -3   4 127.944 8.88566   1
   2  -3   5 2.49462 0.29860   2
   2  -3   5 3.04800 0.56815   1
   2  -3   6 490.870 11.6439   1
   2  -3   6 245.873 5.71768   2
   2  -3   7 129.270 3.68335   1
   2  -3   7 71.2680 1.97398   2
   2  -3   8 -11.275 1.39847   1
   9  -3  -8 57.2904 2.74050  -2
   2  -3   8 57.2904 2.74050   1
   2  -3   8 6.62538 0.29724   2
  10  -3  -9 35.6249 1.82286  -2
   2  -3   9 35.6249 1.82286   1
   2  -3   9 16.0845 1.20333   2
   2  -3   9 34.2296 2.56528   1
  11  -3 -10 152.978 6.54607  -2
   2  -3  10 152.978 6.54607   1
  12  -3 -11 29.0882 1.22573  -2
   2  -3  11 29.0882 1.22573   1
   9  -4 -12 50.7508 2.31241  -2
   2  -4 -12 50.7508 2.31241   1
   8  -4 -11 81.6645 2.97921  -2
   2  -4 -11 81.6645 2.97921   1
   7  -4 -10 307.882 10.2360  -2
   2  -4 -10 307.882 10.2360   1
   2  -4  -9 7.15977 0.78521   1
   6  -4  -9 87.2972 2.60898  -2
   2  -4  -9 87.2972 2.60898   1
   2  -4  -9 3.29771 0.32818   2
   2  -4  -8 163.103 4.91727   1
   5  -4  -8 165.307 6.22026  -2
   2  -4  -8 165.307 6.22026   1
   2  -4  -8 72.1597 2.29922   2
   2  -4  -7 4.55045 0.16607   2
   2  -4  -7 0.10953 0.14545   1
   2  -4  -6 92.2452 2.36150   2
   2  -4  -6 196.908 4.59195   1
   4  -4  -6 240.743 16.5840  -2
   2  -4  -6 240.743 16.5840   1
   2  -4  -5 16.2404 0.62540   2
   2  -4  -5 37.7222 1.12369   1
   2  -4  -4 195.350 4.40899   2
   2  -4  -4 412.332 8.14491   1
   2  -4  -3 2006.60 39.2613   1
   2  -4  -3 914.914 15.1232   2
   1  -4  -3 2031.99 57.9777  -2
   2  -4  -3 2031.99 57.9777   1
   0  -4   2 442.130 7.65142  -2
   2  -4  -2 442.130 7.65142   1
   2  -4  -2 159.708 10.4601   2
   1  -4   1 283.531 5.02414  -2
   2  -4  -1 283.531 5.02414   1
   2  -4   0 85.3142 1.53020  -2
   2  -4   0 85.3142 1.53020   1
   3  -4  -1 321.427 5.90378  -2
   2  -4   1 321.427 5.90378   1
   4  -4  -2 97.2547 2.30888  -2
   2  -4   2 97.2547 2.30888   1
   2  -4   3 2.77940 0.52211   2
   2  -4   3 7.50787 0.45734   1
   5  -4  -3 3.16279 15.5130  -2
   2  -4   3 3.16279 15.5130   1
   2  -4   4 296.369 5.71777   2
   2  -4   4 569.809 10.3761   1
   2  -4   5 9.23318 0.54851   1
   2  -4   5 7.37234 0.38127   2
   2  -4   6 71.5576 2.28744   1
   2  -4   6 37.3326 1.17280   2
   2  -4   7 888.204 19.7799   1
   2  -4   7 490.575 11.3980   2
   2  -4   8 205.046 8.39086   2
   2  -4   8 394.534 18.5766   1
   9  -4  -8 464.312 27.7354  -2
   2  -4   8 464.312 27.7354   1
   2  -4   9 20.8885 1.70880   1
  10  -4  -9 62.7397 2.21612  -2
   2  -4   9 62.7397 2.21612   1
   2  -4   9 8.59338 0.77859   2
  11  -4 -10 149.220 4.67648  -2
   2  -4  10 149.220 4.67648   1
  12  -4 -11 62.9522 2.33190  -2
   2  -4  11 62.9522 2.33190   1
   8  -5 -11 10.9137 0.57224  -2
   2  -5 -11 10.9137 0.57224   1
   7  -5 -10 42.3601 1.50061  -2
   2  -5 -10 42.3601 1.50061   1
   6  -5  -9 87.2161 3.82070  -2
   2  -5  -9 87.2161 3.82070   1
   2  -5  -9 60.9372 4.04801   1
   2  -5  -9 30.9997 1.92244   2
   2  -5  -8 55.4802 2.64781   2
   5  -5  -8 109.376 3.47214  -2
   2  -5  -8 109.376 3.47214   1
   2  -5  -8 111.133 4.72619   1
   2  -5  -7 10.3744 0.39535   1
   4  -5  -7 66.0008 4.06463  -2
   2  -5  -7 66.0008 4.06463   1
   2  -5  -7 -37.585 40.5653   2
   2  -5  -6 419.762 7.77596   1
   2  -5  -6 205.344 4.38471   2
   2  -5  -5 4.82657 0.45347   1
   2  -5  -5 8.62650 0.40902   2
   3  -5  -5 43.8445 2.77854  -2
   2  -5  -5 43.8445 2.77854   1
   2  -5  -4 280.636 8.34653   1
   2  -5  -4 139.266 4.30878   2
   2  -5  -4 437.749 16.2198  -2
   2  -5  -4 437.749 16.2198   1
   2  -5  -3 142.569 5.31978   1
   2  -5  -3 62.6191 2.63511   2
   1  -5  -3 157.336 6.90585  -2
   2  -5  -3 157.336 6.90585   1
   0  -5   2 343.915 7.13534  -2
   2  -5  -2 343.915 7.13534   1
   1  -5   1 10.5980 0.55419  -2
   2  -5  -1 10.5980 0.55419   1
   2  -5   0 237.123 4.26241  -2
   2  -5   0 237.123 4.26241   1
   3  -5  -1 64.8705 1.95625  -2
   2  -5   1 64.8705 1.95625   1
   4  -5  -2 621.824 14.6640  -2
   2  -5   2 621.824 14.6640   1
   2  -5   3 91.2536 2.67257   1
   5  -5  -3 129.170 4.19535  -2
   2  -5   3 129.170 4.19535   1
   2  -5   3 42.4229 3.14135   2
   2  -5   4 1.61937 1.72940   2
   2  -5   4 9.90369 1.80654   1
   6  -5  -4 61.7827 3.46619  -2
   2  -5   4 61.7827 3.46619   1
   2  -5   5 26.3831 1.13690   2
   7  -5  -5 53.8477 4.50955  -2
   2  -5   5 53.8477 4.50955   1
   2  -5   5 50.4218 1.47291   1
   2  -5   6 357.880 9.67431   1
   2  -5   6 181.596 5.09398   2
   7  -5  -6 547.325 36.6405  -2
   2  -5   6 547.325 36.6405   1
   2  -5   7 109.253 3.53178   1
   2  -5   7 61.8407 2.00460   2
   9  -5  -8 67.7559 2.35705  -2
   2  -5   8 67.7559 2.35705   1
   2  -5   8 29.2553 1.03229   2
   2  -5   8 53.2229 2.04716   1
  10  -5  -9 14.7045 0.82350  -2
   2  -5   9 14.7045 0.82350   1
   2  -5   9 10.5400 0.98686   1
  11  -5 -10 93.5244 3.61946  -2
   2  -5  10 93.5244 3.61946   1
   7  -6 -10 38.3392 2.21824  -2
   2  -6 -10 38.3392 2.21824   1
   6  -6  -9 15.8661 0.78953  -2
   2  -6  -9 15.8661 0.78953   1
   5  -6  -8 69.3185 4.74690  -2
   2  -6  -8 69.3185 4.74690   1
   2  -6  -8 39.0665 1.89894   2
   2  -6  -8 69.2490 3.04669   1
   2  -6  -7 0.46336 0.12542   2
   2  -6  -7 0.74390 0.15517   1
   2  -6  -6 5.23620 0.42599   2
   2  -6  -6 12.0434 0.62898   1
   2  -6  -5 0.12901 0.10735   1
   2  -6  -5 0.08180 0.12049   2
   2  -6  -4 228.105 5.41131   1
   2  -6  -4 116.843 2.94701   2
   2  -6  -4 336.142 12.6019  -2
   2  -6  -4 336.142 12.6019   1
   2  -6  -3 2.79479 0.53553   1
   2  -6  -3 2.96588 0.27059   2
   1  -6  -3 0.27036 11.2608  -2
   2  -6  -3 0.27036 11.2608   1
   0  -6   2 529.327 15.2820  -2
   2  -6  -2 529.327 15.2820   1
   1  -6   1 396.944 10.8086  -2
   2  -6  -1 396.944 10.8086   1
   2  -6   0 561.545 13.2386  -2
   2  -6   0 561.545 13.2386   1
   3  -6  -1 303.766 7.90626  -2
   2  -6   1 303.766 7.90626   1
   4  -6  -2 257.273 6.22862  -2
   2  -6   2 257.273 6.22862   1
   2  -6   3 42.1812 1.43220   1
   5  -6  -3 142.974 5.04377  -2
   2  -6   3 142.974 5.04377   1
   2  -6   3 21.2206 0.97825   2
   2  -6   4 143.174 3.84829   1
   6  -6  -4 183.309 7.06345  -2
   2  -6   4 183.309 7.06345   1
   2  -6   4 75.2456 3.68859   2
   2  -6   5 15.2430 0.57916   1
   2  -6   5 8.65574 0.45608   2
   2  -6   6 50.0082 1.20743   1
   2  -6   6 24.0528 0.85624   2
   2  -6   7 8.38470 0.34503   1
   2  -6   7 4.27059 0.30852   2
   9  -6  -8 37.0757 2.27166  -2
   2  -6   8 37.0757 2.27166   1
   2  -6   8 20.2062 0.70173   1
   2  -6   8 11.9536 0.71689   2
  10  -6  -9 2.31201 0.48649  -2
   2  -6   9 2.31201 0.48649   1
   2  -6   9 0.19413 0.18472   2
   6  -7  -9 39.0105 2.24555  -2
   2  -7  -9 39.0105 2.24555   1
   2  -7  -8 15.9907 0.82130   2
   2  -7  -8 29.3336 1.35687   1
   2  -7  -7 26.5667 0.88856   2
   2  -7  -7 52.8622 1.91819   1
   4  -7  -7 120.327 8.66317  -2
   2  -7  -7 120.327 8.66317   1
   2  -7  -6 31.7458 1.11710   2
   2  -7  -6 65.3262 1.88184   1
   2  -7  -5 5.96449 0.29304   1
   3  -7  -5 19.2803 1.50456  -2
   2  -7  -5 19.2803 1.50456   1
   2  -7  -5 2.93381 0.21531   2
   2  -7  -4 34.6490 1.31361   1
   2  -7  -4 52.1500 2.01801  -2
   2  -7  -4 52.1500 2.01801   1
   2  -7  -4 16.2944 0.69676   2
   1  -7  -3 45.4000 2.21104  -2
   2  -7  -3 45.4000 2.21104   1
   2  -7  -3 31.3774 1.74988   1
   2  -7  -3 11.9589 1.12041   2
   0  -7   2 67.1536 1.84125  -2
   2  -7  -2 67.1536 1.84125   1
   1  -7   1 272.731 6.72643  -2
   2  -7  -1 272.731 6.72643   1
   2  -7   0 21.3928 0.43298  -2
   2  -7   0 21.3928 0.43298   1
   3  -7  -1 386.348 11.6925  -2
   2  -7   1 386.348 11.6925   1
   4  -7  -2 97.9690 3.44849  -2
   2  -7   2 97.9690 3.44849   1
   2  -7   3 2.14015 0.45635   1
   5  -7  -3 91.5170 2.46961  -2
   2  -7   3 91.5170 2.46961   1
   2  -7   3 0.98752 0.19853   2
   2  -7   4 135.063 5.80181   2
   2  -7   4 294.187 8.71326   1
   6  -7  -4 307.153 10.5766  -2
   2  -7   4 307.153 10.5766   1
   2  -7   5 112.788 4.19178   1
   2  -7   5 63.5705 1.94587   2
   2  -7   6 23.6117 0.74015   2
   2  -7   6 47.3776 1.41828   1
   2  -7   7 6.38605 0.29018   1
   2  -7   7 3.34797 0.27553   2
   9  -7  -8 6.02455 0.58069  -2
   2  -7   8 6.02455 0.58069   1
   2  -7   8 0.37971 0.13705   2
   2  -7   8 0.32579 0.10900   1
   2  -8  -7 31.5713 1.42469   1
   2  -8  -7 16.9510 0.81825   2
   4  -8  -7 28.7447 1.76200  -2
   2  -8  -7 28.7447 1.76200   1
   2  -8  -6 40.4113 1.37359   1
   2  -8  -6 19.5431 0.88367   2
   2  -8  -5 1.70459 0.31765   1
   3  -8  -5 2.92667 0.39848  -2
   2  -8  -5 2.92667 0.39848   1
   2  -8  -5 1.20691 0.16252   2
   2  -8  -4 51.4832 2.30301   1
   2  -8  -4 80.1784 2.49289  -2
   2  -8  -4 80.1784 2.49289   1
   2  -8  -4 26.3176 1.25909   2
   1  -8  -3 5.23158 0.84086  -2
   2  -8  -3 5.23158 0.84086   1
   0  -8   2 137.502 4.24796  -2
   2  -8  -2 137.502 4.24796   1
   1  -8   1 2.12923 0.21174  -2
   2  -8  -1 2.12923 0.21174   1
   2  -8   0 151.644 3.26484  -2
   2  -8   0 151.644 3.26484   1
   3  -8  -1 26.3072 0.74630  -2
   2  -8   1 26.3072 0.74630   1
   4  -8  -2 87.8193 3.11396  -2
   2  -8   2 87.8193 3.11396   1
   5  -8  -3 3.11046 0.31792  -2
   2  -8   3 3.11046 0.31792   1
   2  -8   3 1.41874 0.35614   1
   2  -8   3 0.64815 0.21407   2
   2  -8   4 53.5406 1.91233   1
   2  -8   4 22.4438 1.39748   2
   6  -8  -4 66.0903 3.33628  -2
   2  -8   4 66.0903 3.33628   1
   2  -8   5 6.70051 0.40282   2
   2  -8   5 12.3917 0.44419   1
   2  -8   6 1.28722 0.15105   1
   2  -8   6 0.67387 0.10980   2
   2  -9  -4 42.3979 1.86518   2
   2  -9  -4 77.2043 3.30401   1
   2  -9  -4 164.798 9.97916  -2
   2  -9  -4 164.798 9.97916   1
   1  -9  -3 46.1109 2.04796  -2
   2  -9  -3 46.1109 2.04796   1
   2  -9  -3 31.6694 2.26037   2
   0  -9   2 314.157 13.1210  -2
   2  -9  -2 314.157 13.1210   1
   1  -9   1 32.4581 2.08394  -2
   2  -9  -1 32.4581 2.08394   1
   2  -9   0 52.0858 1.50755  -2
   2  -9   0 52.0858 1.50755   1
   3  -9  -1 58.3348 2.11936  -2
   2  -9   1 58.3348 2.11936   1
   4  -9  -2 107.204 4.80501  -2
   2  -9   2 107.204 4.80501   1
   2  -9   3 2.76935 0.29705   2
   2  -9   3 6.29457 0.63013   1
   5  -9  -3 32.7919 2.02048  -2
   2  -9   3 32.7919 2.02048   1
   2  -9   4 15.4443 0.78393   2
   2  -9   4 27.7204 1.26189   1
   9   0 -13 0.06902 0.21347  -2
   3   0 -13 0.06902 0.21347   1
   8   0 -12 183.259 5.68232  -2
   3   0 -12 183.259 5.68232   1
   7   0 -11 0.04865 0.40152  -2
   3   0 -11 0.04865 0.40152   1
   6   0 -10 153.672 6.53622  -2
   3   0 -10 153.672 6.53622   1
   3   0  -9 -0.2875 0.20146   2
   3   0  -9 2.79153 2.24358   1
   3   0  -8 78.4454 2.80149   2
   3   0  -8 165.226 5.19868   1
   3   0  -7 -0.5018 0.18774   2
   3   0  -7 0.95440 0.17110   1
   3   0  -6 1.62206 0.56644   1
   3   0  -6 2.09501 0.51840   2
   3   0  -5 0.39706 0.34541   1
   3   0  -5 0.16857 0.34241   2
   3   0  -4 372.711 10.0677   2
   3   0  -4 790.520 16.4421   1
   3   0  -3 -0.0660 0.22801   2
   3   0  -3 -0.4919 0.21580   1
   3   0  -2 392.249 9.75407   2
   3   0  -2 813.198 21.3316   1
   2   0   1 0.99908 0.69402  -2
   3   0  -1 0.99908 0.69402   1
   3   0   0 243.582 8.67915  -2
   3   0   0 243.582 8.67915   1
   4   0  -1 2.05942 0.77988  -2
   3   0   1 2.05942 0.77988   1
   5   0  -2 5674.17 149.077  -2
   3   0   2 5674.17 149.077   1
   3   0   2 904.053 53.1453   1
   3   0   3 -2.5229 0.56635   1
   3   0   3 2.81064 1.47122   2
   3   0   4 323.924 8.82178   1
   3   0   4 169.366 6.19476   2
   3   0   5 0.99605 0.19804   2
   3   0   5 4.37314 0.80034   1
   3   0   6 168.072 6.16493   1
   3   0   6 60.5187 7.92235   2
   3   0   7 -0.0040 0.13939   2
   3   0   7 -1.2360 0.25026   1
   3   0   8 4.54411 0.36478   2
   3   0   8 -2.1953 1.71282   1
  11   0  -9 0.06124 0.51205  -2
   3   0   9 0.06124 0.51205   1
   3   0   9 0.04520 0.18690   2
   3   0   9 0.12368 0.31534   1
  12   0 -10 291.364 8.98586  -2
   3   0  10 291.364 8.98586   1
  13   0 -11 0.85454 0.25746  -2
   3   0  11 0.85454 0.25746   1
  14   0 -12 118.798 5.42102  -2
   3   0  12 118.798 5.42102   1
   9  -1 -13 94.9765 2.71355  -2
   3  -1 -13 94.9765 2.71355   1
   8  -1 -12 55.6018 1.39007  -2
   3  -1 -12 55.6018 1.39007   1
   7  -1 -11 15.9766 0.50530  -2
   3  -1 -11 15.9766 0.50530   1
   6  -1 -10 20.8772 0.94224  -2
   3  -1 -10 20.8772 0.94224   1
   3  -1  -9 -2.6928 0.16645   2
   3  -1  -9 -1.1017 0.14107   1
   3  -1  -8 18.9473 1.32866   1
   3  -1  -8 6.93713 0.50610   2
   4  -1  -8 301.636 18.0074  -2
   3  -1  -8 301.636 18.0074   1
   3  -1  -7 63.8831 2.03738   2
   3  -1  -7 132.997 3.62669   1
   3  -1  -6 1162.94 24.6520   2
   3  -1  -6 2502.28 49.5611   1
   3  -1  -5 248.747 5.90827   2
   3  -1  -5 542.731 10.4383   1
   3  -1  -4 41.2869 1.13326   2
   3  -1  -4 95.3802 1.79254   1
   3  -1  -3 967.150 20.4604   2
   3  -1  -3 1987.45 32.3745   1
   3  -1  -2 1681.27 30.1326   1
   1  -1   2 1627.93 74.0772  -2
   3  -1  -2 1627.93 74.0772   1
   3  -1  -2 788.150 19.3818   2
   2  -1   1 2388.03 50.6391  -2
   3  -1  -1 2388.03 50.6391   1
   3  -1   0 2036.14 35.9293  -2
   3  -1   0 2036.14 35.9293   1
   4  -1  -1 307.990 5.85873  -2
   3  -1   1 307.990 5.85873   1
   3  -1   2 31.8454 1.58199   1
   5  -1  -2 462.445 13.7200  -2
   3  -1   2 462.445 13.7200   1
   3  -1   2 12.7200 9.54218   2
   3  -1   3 21.3063 1.80190   2
   3  -1   3 46.5159 1.77514   1
   6  -1  -3 73.4114 4.67954  -2
   3  -1   3 73.4114 4.67954   1
   3  -1   4 1107.91 27.4719   1
   3  -1   4 549.857 10.1934   2
   3  -1   5 269.139 5.96201   2
   3  -1   5 548.881 12.2581   1
   8  -1  -5 828.133 54.5669  -2
   3  -1   5 828.133 54.5669   1
   3  -1   6 26.7859 1.14616   2
   3  -1   6 45.1615 1.95373   1
   3  -1   7 23.9712 0.78571   2
   9  -1  -7 56.5895 2.54763  -2
   3  -1   7 56.5895 2.54763   1
   3  -1   7 40.5381 2.30260   1
   3  -1   8 139.891 4.58062   1
   3  -1   8 77.0225 1.79472   2
   3  -1   9 0.52649 0.23034   1
  11  -1  -9 0.54434 0.37630  -2
   3  -1   9 0.54434 0.37630   1
   3  -1   9 0.23493 0.16348   2
  12  -1 -10 317.118 7.32493  -2
   3  -1  10 317.118 7.32493   1
  13  -1 -11 5.98911 0.28301  -2
   3  -1  11 5.98911 0.28301   1
  14  -1 -12 47.9014 2.26337  -2
   3  -1  12 47.9014 2.26337   1
   9  -2 -13 164.324 7.14850  -2
   3  -2 -13 164.324 7.14850   1
   8  -2 -12 88.3974 2.32383  -2
   3  -2 -12 88.3974 2.32383   1
   7  -2 -11 156.610 4.89828  -2
   3  -2 -11 156.610 4.89828   1
   6  -2 -10 90.3978 5.75957  -2
   3  -2 -10 90.3978 5.75957   1
   3  -2  -9 8.80237 0.45890   2
   5  -2  -9 24.2772 0.84176  -2
   3  -2  -9 24.2772 0.84176   1
   3  -2  -9 14.9572 0.78397   1
   3  -2  -8 165.719 4.85352   2
   3  -2  -8 344.750 9.32512   1
   3  -2  -7 5.29813 0.40312   2
   3  -2  -7 18.5932 0.68116   1
   3  -2  -6 1.29676 0.34120   1
   3  -2  -6 1.23969 0.29987   2
   3  -2  -5 175.750 3.83173   1
   3  -2  -5 81.8674 2.00314   2
   3  -2  -4 50.7562 1.58662   1
   3  -2  -4 23.0432 1.05454   2
   3  -2  -3 225.934 4.15506   2
   3  -2  -3 488.692 7.68182   1
   0  -2   3 399.779 28.3013  -2
   3  -2  -3 399.779 28.3013   1
   3  -2  -2 313.543 7.22446   2
   3  -2  -2 659.481 12.5414   1
   1  -2   2 900.131 28.3753  -2
   3  -2  -2 900.131 28.3753   1
   2  -2   1 886.453 15.0797  -2
   3  -2  -1 886.453 15.0797   1
   3  -2   0 28.3700 0.75786  -2
   3  -2   0 28.3700 0.75786   1
   4  -2  -1 566.431 9.20780  -2
   3  -2   1 566.431 9.20780   1
   5  -2  -2 25.5544 1.69290  -2
   3  -2   2 25.5544 1.69290   1
   3  -2   2 2.76139 0.45967   1
   3  -2   2 11.3632 6.24200   2
   3  -2   3 1.26469 0.42335   1
   3  -2   3 0.58904 0.38369   2
   3  -2   4 123.657 2.71336   1
   3  -2   4 63.0807 1.61877   2
   7  -2  -4 141.532 9.74072  -2
   3  -2   4 141.532 9.74072   1
   3  -2   5 -0.0273 0.31269   2
   3  -2   5 5.13239 0.37339   1
   3  -2   6 622.632 17.4787   1
   3  -2   6 352.931 7.40483   2
   3  -2   7 11.1852 0.56963   2
   3  -2   7 24.9430 0.98958   1
   3  -2   8 95.4158 2.03061   2
  10  -2  -8 181.362 5.72137  -2
   3  -2   8 181.362 5.72137   1
   3  -2   8 170.595 5.17453   1
   3  -2   9 32.6049 1.71587   1
   3  -2   9 18.6255 0.80787   2
  11  -2  -9 85.5562 5.55787  -2
   3  -2   9 85.5562 5.55787   1
  12  -2 -10 115.947 3.40479  -2
   3  -2  10 115.947 3.40479   1
  13  -2 -11 83.7737 2.35546  -2
   3  -2  11 83.7737 2.35546   1
  14  -2 -12 81.8691 2.60293  -2
   3  -2  12 81.8691 2.60293   1
   8  -3 -12 78.5855 2.50918  -2
   3  -3 -12 78.5855 2.50918   1
   7  -3 -11 30.3692 0.95812  -2
   3  -3 -11 30.3692 0.95812   1
   6  -3 -10 14.2244 0.47043  -2
   3  -3 -10 14.2244 0.47043   1
   3  -3  -9 164.211 7.46866   1
   5  -3  -9 299.764 9.24500  -2
   3  -3  -9 299.764 9.24500   1
   3  -3  -9 72.2206 4.17252   2
   3  -3  -8 50.1103 1.65335   1
   3  -3  -8 23.0683 0.97313   2
   3  -3  -7 2.54536 0.28677   2
   3  -3  -7 0.88111 0.35094   1
   3  -3  -6 74.2627 1.87329   2
   3  -3  -6 171.600 3.64055   1
   3  -3  -5 46.9199 1.43471   2
   3  -3  -5 101.881 2.51079   1
   3  -3  -4 2.09349 0.22401   2
   3  -3  -4 2.14423 0.26693   1
   3  -3  -3 1.05716 0.22702   2
   3  -3  -3 0.73482 0.32377   1
   0  -3   3 998.987 59.3322  -2
   3  -3  -3 998.987 59.3322   1
   1  -3   2 687.163 12.7460  -2
   3  -3  -2 687.163 12.7460   1
   3  -3  -2 55.3175 2.40860   2
   3  -3  -2 372.900 32.4548   1
   2  -3   1 93.8917 2.13837  -2
   3  -3  -1 93.8917 2.13837   1
   3  -3   0 17.9124 0.74316  -2
   3  -3   0 17.9124 0.74316   1
   4  -3  -1 155.810 3.01527  -2
   3  -3   1 155.810 3.01527   1
   5  -3  -2 683.077 13.7154  -2
   3  -3   2 683.077 13.7154   1
   3  -3   2 197.959 8.64181   2
   3  -3   2 394.561 15.6259   1
   3  -3   3 42.5011 1.41120   2
   3  -3   3 87.4857 2.23146   1
   6  -3  -3 70.4859 5.85352  -2
   3  -3   3 70.4859 5.85352   1
   3  -3   4 55.7884 1.48269   2
   3  -3   4 101.099 2.27480   1
   7  -3  -4 117.767 8.37626  -2
   3  -3   4 117.767 8.37626   1
   3  -3   5 38.8981 1.30704   2
   3  -3   5 66.1434 1.76229   1
   8  -3  -5 113.241 8.06884  -2
   3  -3   5 113.241 8.06884   1
   3  -3   6 54.7437 1.97529   2
   3  -3   6 111.540 3.07524   1
   3  -3   7 5.91465 0.42837   2
   3  -3   7 14.1385 0.62919   1
   3  -3   8 -2.1498 0.19974   1
   3  -3   8 2.26530 0.17516   2
  11  -3  -9 3.21623 0.38756  -2
   3  -3   9 3.21623 0.38756   1
   3  -3   9 0.30687 0.27611   2
   3  -3   9 0.72936 0.38900   1
  12  -3 -10 3.61023 0.50386  -2
   3  -3  10 3.61023 0.50386   1
   8  -4 -12 144.319 6.21645  -2
   3  -4 -12 144.319 6.21645   1
   7  -4 -11 33.0457 1.29981  -2
   3  -4 -11 33.0457 1.29981   1
   6  -4 -10 191.925 6.44346  -2
   3  -4 -10 191.925 6.44346   1
   3  -4  -9 1.43159 0.18250   2
   5  -4  -9 38.4703 1.26731  -2
   3  -4  -9 38.4703 1.26731   1
   3  -4  -8 323.991 10.9649   1
   4  -4  -8 421.216 11.5875  -2
   3  -4  -8 421.216 11.5875   1
   3  -4  -8 168.466 5.22541   2
   3  -4  -7 356.491 7.22666   1
   3  -4  -7 171.676 4.02192   2
   3  -4  -6 24.1937 0.90203   2
   3  -4  -6 60.1893 1.68747   1
   3  -4  -5 73.7607 1.88765   1
   3  -4  -5 33.5363 1.03423   2
   3  -4  -4 8.55869 0.55686   2
   3  -4  -4 23.9419 0.96972   1
   1  -4  -4 44.2446 3.00771  -2
   3  -4  -4 44.2446 3.00771   1
   3  -4  -3 30.3566 1.24942   2
   0  -4   3 82.3954 2.49264  -2
   3  -4  -3 82.3954 2.49264   1
   3  -4  -3 75.8915 3.53258   1
   1  -4   2 -2.4383 0.90302  -2
   3  -4  -2 -2.4383 0.90302   1
   2  -4   1 172.732 3.46001  -2
   3  -4  -1 172.732 3.46001   1
   3  -4   0 10.9992 0.47647  -2
   3  -4   0 10.9992 0.47647   1
   4  -4  -1 810.318 13.7416  -2
   3  -4   1 810.318 13.7416   1
   5  -4  -2 60.9392 1.79308  -2
   3  -4   2 60.9392 1.79308   1
   3  -4   3 1.78763 0.80601   2
   3  -4   3 1.37006 0.63921   1
   6  -4  -3 111.259 6.56194  -2
   3  -4   3 111.259 6.56194   1
   3  -4   4 -0.3124 0.41688   1
   3  -4   4 -0.4642 0.14737   2
   7  -4  -4 0.46519 1.31527  -2
   3  -4   4 0.46519 1.31527   1
   3  -4   5 13.3742 0.56413   2
   3  -4   5 23.9784 1.12017   1
   3  -4   6 390.196 9.22507   2
   3  -4   6 714.847 14.3813   1
   9  -4  -7 12.4025 1.17101  -2
   3  -4   7 12.4025 1.17101   1
   3  -4   7 -4.7333 0.13513   2
   3  -4   7 17.8229 39.8357   1
   3  -4   8 47.3702 2.15947   2
   3  -4   8 90.8972 2.64851   1
  10  -4  -8 106.061 7.31153  -2
   3  -4   8 106.061 7.31153   1
   3  -4   9 0.77322 0.28576   2
   3  -4   9 2.59911 0.57193   1
  11  -4  -9 4.13974 0.61583  -2
   3  -4   9 4.13974 0.61583   1
  12  -4 -10 33.5593 1.18871  -2
   3  -4  10 33.5593 1.18871   1
  13  -4 -11 9.15112 0.81455  -2
   3  -4  11 9.15112 0.81455   1
   7  -5 -11 44.2086 1.96690  -2
   3  -5 -11 44.2086 1.96690   1
   6  -5 -10 89.7559 2.94850  -2
   3  -5 -10 89.7559 2.94850   1
   5  -5  -9 206.414 7.25706  -2
   3  -5  -9 206.414 7.25706   1
   3  -5  -9 170.654 9.46011   1
   3  -5  -8 31.7591 1.95832   1
   3  -5  -8 14.7073 0.93890   2
   4  -5  -8 48.3916 1.69136  -2
   3  -5  -8 48.3916 1.69136   1
   3  -5  -7 25.9650 0.64205   1
   3  -5  -7 -43.124 39.9461   2
   3  -5  -7 32.4641 2.15114  -2
   3  -5  -7 32.4641 2.15114   1
   3  -5  -6 503.938 9.28018   1
   3  -5  -6 242.377 4.52968   2
   2  -5  -5 67.1357 2.93559  -2
   3  -5  -5 67.1357 2.93559   1
   3  -5  -5 37.2679 1.52089   2
   3  -5  -5 76.2331 2.38428   1
   3  -5  -4 135.916 4.81775   1
   3  -5  -4 64.0906 2.24785   2
   1  -5  -4 190.796 7.22835  -2
   3  -5  -4 190.796 7.22835   1
   3  -5  -3 310.143 7.09345   2
   3  -5  -3 680.487 17.0820   1
   0  -5   3 748.566 29.2329  -2
   3  -5  -3 748.566 29.2329   1
   1  -5   2 79.1910 3.09797  -2
   3  -5  -2 79.1910 3.09797   1
   2  -5   1 52.3425 1.68043  -2
   3  -5  -1 52.3425 1.68043   1
   3  -5   0 48.2538 1.40140  -2
   3  -5   0 48.2538 1.40140   1
   4  -5  -1 310.669 7.29976  -2
   3  -5   1 310.669 7.29976   1
   5  -5  -2 2.64367 2.68987  -2
   3  -5   2 2.64367 2.68987   1
   3  -5   3 41.3452 2.41543   2
   6  -5  -3 65.3029 4.06782  -2
   3  -5   3 65.3029 4.06782   1
   3  -5   3 76.4178 2.41180   1
   3  -5   4 574.860 13.1143   1
   3  -5   4 282.979 6.87918   2
   3  -5   5 325.210 8.67560   1
   3  -5   5 167.351 4.66091   2
   3  -5   6 9.00056 0.29699   1
   3  -5   6 2.99484 0.25964   2
   3  -5   7 9.04917 0.34447   1
   3  -5   7 4.90068 0.27013   2
   9  -5  -7 18.0220 1.42592  -2
   3  -5   7 18.0220 1.42592   1
   3  -5   8 195.786 6.36796   1
   3  -5   8 90.4440 5.16346   2
  11  -5  -9 36.6471 1.59921  -2
   3  -5   9 36.6471 1.59921   1
   3  -5   9 19.9693 1.56148   1
   3  -5   9 10.1284 0.82470   2
  12  -5 -10 64.9133 2.66719  -2
   3  -5  10 64.9133 2.66719   1
   6  -6 -10 39.5426 1.59629  -2
   3  -6 -10 39.5426 1.59629   1
   5  -6  -9 85.2614 3.36172  -2
   3  -6  -9 85.2614 3.36172   1
   3  -6  -8 53.3250 2.46002   2
   3  -6  -8 100.103 4.41284   1
   3  -6  -7 50.5446 1.84173   2
   3  -6  -7 140.930 10.1673  -2
   3  -6  -7 140.930 10.1673   1
   3  -6  -7 99.3065 3.17429   1
   3  -6  -6 83.6029 2.76882   1
   3  -6  -6 37.5353 1.58303   2
   3  -6  -5 23.0129 0.83016   1
   3  -6  -5 11.4792 0.39581   2
   2  -6  -5 25.5891 1.63360  -2
   3  -6  -5 25.5891 1.63360   1
   3  -6  -4 60.2806 2.05681   2
   3  -6  -4 165.819 3.58044   1
   1  -6  -4 165.119 7.56124  -2
   3  -6  -4 165.119 7.56124   1
   0  -6   3 427.938 17.9986  -2
   3  -6  -3 427.938 17.9986   1
   3  -6  -3 424.980 9.90182   1
   3  -6  -3 189.051 5.72710   2
   1  -6   2 217.478 5.65370  -2
   3  -6  -2 217.478 5.65370   1
   2  -6   1 218.735 5.92006  -2
   3  -6  -1 218.735 5.92006   1
   3  -6   0 9.07855 0.33394  -2
   3  -6   0 9.07855 0.33394   1
   4  -6  -1 114.180 2.97700  -2
   3  -6   1 114.180 2.97700   1
   5  -6  -2 575.684 14.1761  -2
   3  -6   2 575.684 14.1761   1
   3  -6   3 6.82246 0.56858   2
   3  -6   3 19.8032 0.70732   1
   6  -6  -3 164.439 4.53018  -2
   3  -6   3 164.439 4.53018   1
   3  -6   4 0.58312 0.12149   1
   3  -6   4 0.33180 0.20425   2
   7  -6  -4 179.225 8.95925  -2
   3  -6   4 179.225 8.95925   1
   3  -6   5 146.472 4.71329   1
   3  -6   5 74.1532 3.16308   2
   3  -6   6 39.1614 1.96213   2
   3  -6   6 80.1727 2.14396   1
   3  -6   7 36.2265 0.99457   1
   9  -6  -7 43.5027 2.82087  -2
   3  -6   7 43.5027 2.82087   1
   3  -6   7 18.7607 0.70764   2
   3  -6   8 22.3244 0.79251   1
   3  -6   8 9.58167 0.58509   2
  10  -6  -8 19.2656 1.39672  -2
   3  -6   8 19.2656 1.39672   1
   3  -6   9 10.6050 0.73973   2
  11  -6  -9 71.5419 3.03810  -2
   3  -6   9 71.5419 3.03810   1
   5  -7  -9 39.9418 1.62650  -2
   3  -7  -9 39.9418 1.62650   1
   3  -7  -8 0.27251 0.14777   2
   3  -7  -8 0.12475 0.12946   1
   4  -7  -8 107.212 8.99331  -2
   3  -7  -8 107.212 8.99331   1
   3  -7  -7 5.09928 0.29999   1
   3  -7  -7 2.90881 0.21547   2
   3  -7  -7 8.32702 1.21211  -2
   3  -7  -7 8.32702 1.21211   1
   3  -7  -6 77.3656 2.55569   2
   3  -7  -6 140.068 4.76899   1
   2  -7  -6 177.341 10.6826  -2
   3  -7  -6 177.341 10.6826   1
   2  -7  -5 33.1643 1.76932  -2
   3  -7  -5 33.1643 1.76932   1
   3  -7  -5 14.9055 0.50463   2
   3  -7  -5 29.7779 0.95598   1
   1  -7  -4 124.491 3.49965  -2
   3  -7  -4 124.491 3.49965   1
   3  -7  -4 79.6004 2.82990   1
   3  -7  -4 39.1397 1.22397   2
   0  -7   3 14.5069 1.01505  -2
   3  -7  -3 14.5069 1.01505   1
   3  -7  -3 4.13868 0.40446   2
   3  -7  -3 7.65435 0.74115   1
   1  -7   2 9.72753 0.39151  -2
   3  -7  -2 9.72753 0.39151   1
   2  -7   1 724.885 18.0034  -2
   3  -7  -1 724.885 18.0034   1
   3  -7   0 78.1355 2.08272  -2
   3  -7   0 78.1355 2.08272   1
   4  -7  -1 326.697 7.15685  -2
   3  -7   1 326.697 7.15685   1
   5  -7  -2 19.3817 0.85933  -2
   3  -7   2 19.3817 0.85933   1
   6  -7  -3 250.314 5.65708  -2
   3  -7   3 250.314 5.65708   1
   3  -7   3 123.606 8.30946   1
   3  -7   3 54.6713 2.41635   2
   7  -7  -4 348.971 15.7509  -2
   3  -7   4 348.971 15.7509   1
   3  -7   4 284.117 9.95189   1
   3  -7   4 158.503 6.76861   2
   3  -7   5 1.43911 0.25274   2
   3  -7   5 2.39557 0.23592   1
   3  -7   6 9.87377 0.48154   2
   3  -7   6 22.5215 0.70100   1
   3  -7   7 6.98678 0.29205   1
   3  -7   7 4.22093 0.36244   2
  10  -7  -8 62.7902 4.53372  -2
   3  -7   8 62.7902 4.53372   1
   3  -7   8 23.9465 1.36961   1
   3  -7   8 16.8469 0.83728   2
   3  -8  -7 66.9958 3.71068  -2
   3  -8  -7 66.9958 3.71068   1
   3  -8  -7 28.0794 1.28767   2
   3  -8  -7 47.9398 2.10991   1
   3  -8  -6 76.4843 2.14841   2
   3  -8  -6 140.485 4.69928   1
   2  -8  -6 206.656 12.0450  -2
   3  -8  -6 206.656 12.0450   1
   3  -8  -5 0.36064 0.12871   1
   2  -8  -5 0.48074 0.36765  -2
   3  -8  -5 0.48074 0.36765   1
   3  -8  -5 0.13661 0.11988   2
   1  -8  -4 163.921 6.31084  -2
   3  -8  -4 163.921 6.31084   1
   3  -8  -4 117.604 5.04122   1
   3  -8  -4 58.7698 2.59863   2
   0  -8   3 16.7704 0.74039  -2
   3  -8  -3 16.7704 0.74039   1
   1  -8   2 161.460 4.19203  -2
   3  -8  -2 161.460 4.19203   1
   2  -8   1 52.5328 1.69452  -2
   3  -8  -1 52.5328 1.69452   1
   3  -8   0 18.6299 0.54714  -2
   3  -8   0 18.6299 0.54714   1
   4  -8  -1 25.4314 1.10957  -2
   3  -8   1 25.4314 1.10957   1
   5  -8  -2 220.769 7.75849  -2
   3  -8   2 220.769 7.75849   1
   6  -8  -3 107.584 3.44783  -2
   3  -8   3 107.584 3.44783   1
   3  -8   3 63.4697 4.37640   1
   3  -8   3 30.7830 1.84301   2
   3  -8   4 14.9021 0.49939   1
   3  -8   4 7.10236 0.46958   2
   7  -8  -4 157.967 7.24848  -2
   3  -8   4 157.967 7.24848   1
   8  -8  -5 72.2986 4.94400  -2
   3  -8   5 72.2986 4.94400   1
   3  -8   5 5.88572 0.43132   2
   3  -8   5 12.8356 0.44564   1
   3  -8   6 10.7503 0.64350   2
   3  -8   6 22.7687 0.80544   1
   1  -9  -4 182.686 7.67097  -2
   3  -9  -4 182.686 7.67097   1
   3  -9  -4 38.1026 1.69606   1
   3  -9  -4 19.3833 0.91931   2
   0  -9   3 22.0382 0.82016  -2
   3  -9  -3 22.0382 0.82016   1
   1  -9   2 18.9709 0.88844  -2
   3  -9  -2 18.9709 0.88844   1
   2  -9   1 82.8890 3.54857  -2
   3  -9  -1 82.8890 3.54857   1
   3  -9   0 184.861 4.52474  -2
   3  -9   0 184.861 4.52474   1
   4  -9  -1 19.5488 0.79220  -2
   3  -9   1 19.5488 0.79220   1
   5  -9  -2 91.7221 3.42034  -2
   3  -9   2 91.7221 3.42034   1
   3  -9   2 27.8477 1.58487   2
   6  -9  -3 48.9581 2.93958  -2
   3  -9   3 48.9581 2.93958   1
   3  -9   3 11.4006 0.68814   2
   3  -9   3 25.6387 1.83390   1
   7   0 -12 55.5898 1.84241  -2
   4   0 -12 55.5898 1.84241   1
   6   0 -11 -0.3946 0.33886  -2
   4   0 -11 -0.3946 0.33886   1
   5   0 -10 102.531 3.69611  -2
   4   0 -10 102.531 3.69611   1
   4   0  -9 1.34176 2.07177   2
   4   0  -9 3.23988 2.23048   1
   4   0  -9 -0.3978 0.72893  -2
   4   0  -9 -0.3978 0.72893   1
   4   0  -8 124.202 4.05897   1
   4   0  -8 60.2102 2.30751   2
   4   0  -7 1.38677 0.65184   2
   4   0  -7 -0.7858 0.19709   1
   4   0  -6 1524.20 34.5195   1
   4   0  -6 746.510 18.5377   2
   4   0  -5 -0.7017 0.36307   2
   4   0  -5 0.04665 0.42473   1
   4   0  -4 156.377 3.88173   1
   4   0  -4 71.9756 2.11967   2
   4   0  -3 0.76754 0.27926   2
   4   0  -3 1.64327 0.42340   1
   2   0   2 9310.30 351.983  -2
   4   0  -2 9310.30 351.983   1
   4   0  -2 4551.10 144.086   2
   4   0  -2 9458.91 594.142   1
   3   0   1 -0.8309 0.69878  -2
   4   0  -1 -0.8309 0.69878   1
   4   0   0 6630.79 148.347  -2
   4   0   0 6630.79 148.347   1
   5   0  -1 4.59833 1.46672  -2
   4   0   1 4.59833 1.46672   1
   6   0  -2 2346.41 87.7198  -2
   4   0   2 2346.41 87.7198   1
   4   0   2 1404.31 82.2754   1
   4   0   3 4.11264 0.53099   1
   4   0   3 1.23244 1.12793   2
   4   0   4 1057.72 34.3730   1
   4   0   4 660.027 20.1699   2
   4   0   5 -0.5169 0.42570   1
   4   0   5 -0.8572 0.22592   2
   9   0  -5 0.27396 0.55568  -2
   4   0   5 0.27396 0.55568   1
   4   0   6 51.5530 2.00338   2
   4   0   6 78.8296 3.49239   1
   4   0   7 -5.9583 1.76306   1
   4   0   7 3.42050 4.02862   2
  10   0  -7 0.03734 0.53898  -2
   4   0   7 0.03734 0.53898   1
   4   0   8 373.692 9.19038   2
  11   0  -8 1052.17 36.6038  -2
   4   0   8 1052.17 36.6038   1
   4   0   8 694.447 43.7547   1
   4   0   9 -0.1387 0.15997   2
  12   0  -9 1.01619 0.91810  -2
   4   0   9 1.01619 0.91810   1
   4   0   9 0.17465 0.31634   1
  13   0 -10 55.5187 2.11624  -2
   4   0  10 55.5187 2.11624   1
  14   0 -11 0.85556 0.21312  -2
   4   0  11 0.85556 0.21312   1
  15   0 -12 32.9415 2.17839  -2
   4   0  12 32.9415 2.17839   1
   8  -1 -13 5.20890 0.26109  -2
   4  -1 -13 5.20890 0.26109   1
   7  -1 -12 152.394 3.61668  -2
   4  -1 -12 152.394 3.61668   1
   6  -1 -11 71.3920 1.77105  -2
   4  -1 -11 71.3920 1.77105   1
   5  -1 -10 28.9456 1.19479  -2
   4  -1 -10 28.9456 1.19479   1
   4  -1  -9 66.7637 2.09109   1
   4  -1  -9 106.294 6.95488  -2
   4  -1  -9 106.294 6.95488   1
   4  -1  -9 30.0664 1.14983   2
   4  -1  -8 593.056 14.5019   1
   4  -1  -8 291.584 8.92437   2
   4  -1  -7 5.10429 0.37589   2
   4  -1  -7 7.65595 0.49310   1
   4  -1  -6 0.00527 0.51041   2
   4  -1  -6 2.33926 0.27709   1
   4  -1  -5 33.4540 0.94669   1
   4  -1  -5 16.0798 0.76103   2
   0  -1   4 504.542 33.8952  -2
   4  -1  -4 504.542 33.8952   1
   4  -1  -4 366.807 6.79742   1
   4  -1  -4 186.593 4.05414   2
   4  -1  -3 91.8943 2.52958   2
   4  -1  -3 181.727 3.32791   1
   1  -1   3 281.905 20.6702  -2
   4  -1  -3 281.905 20.6702   1
   2  -1   2 336.299 9.93834  -2
   4  -1  -2 336.299 9.93834   1
   4  -1  -2 274.503 6.60866   1
   4  -1  -2 133.327 4.25867   2
   3  -1   1 175.739 3.94054  -2
   4  -1  -1 175.739 3.94054   1
   4  -1   0 77.5892 1.96156  -2
   4  -1   0 77.5892 1.96156   1
   5  -1  -1 1111.09 21.7561  -2
   4  -1   1 1111.09 21.7561   1
   4  -1   2 572.888 16.9967   1
   6  -1  -2 1015.25 29.7407  -2
   4  -1   2 1015.25 29.7407   1
   4  -1   2 851.663 58.4712   2
   4  -1   3 54.5531 1.69790   1
   7  -1  -3 350.146 21.7000  -2
   4  -1   3 350.146 21.7000   1
   4  -1   3 28.7416 1.81986   2
   4  -1   4 1.15471 0.18008   2
   4  -1   4 2.52976 0.25874   1
   4  -1   5 37.6209 1.12531   2
   4  -1   5 77.0732 2.50361   1
   9  -1  -5 109.791 6.62266  -2
   4  -1   5 109.791 6.62266   1
   4  -1   6 103.445 2.94564   1
   4  -1   6 53.1684 1.78623   2
   4  -1   7 11.0631 0.43000   2
   4  -1   7 13.4321 1.57031   1
  10  -1  -7 40.1128 1.95017  -2
   4  -1   7 40.1128 1.95017   1
  11  -1  -8 46.5687 1.30420  -2
   4  -1   8 46.5687 1.30420   1
   4  -1   8 5.40165 0.23410   2
   4  -1   8 5.14423 0.48722   1
   4  -1   9 3.19256 0.60278   1
   4  -1   9 3.91371 0.32347   2
  12  -1  -9 117.402 5.56946  -2
   4  -1   9 117.402 5.56946   1
  13  -1 -10 130.291 4.59429  -2
   4  -1  10 130.291 4.59429   1
   4  -1  10 62.9703 4.24215   1
  14  -1 -11 20.8527 0.63643  -2
   4  -1  11 20.8527 0.63643   1
   8  -2 -13 6.14594 0.26809  -2
   4  -2 -13 6.14594 0.26809   1
   7  -2 -12 13.6679 0.46861  -2
   4  -2 -12 13.6679 0.46861   1
   6  -2 -11 29.5203 0.95965  -2
   4  -2 -11 29.5203 0.95965   1
   5  -2 -10 491.946 29.3020  -2
   4  -2 -10 491.946 29.3020   1
   4  -2  -9 192.899 5.20441  -2
   4  -2  -9 192.899 5.20441   1
   4  -2  -9 114.044 5.44074   1
   4  -2  -9 50.7074 2.81147   2
   4  -2  -8 147.664 4.36147   1
   4  -2  -8 68.9666 2.35128   2
   4  -2  -7 163.485 4.36965   1
   4  -2  -7 71.8893 2.71869   2
   4  -2  -6 435.838 9.17515   1
   4  -2  -6 207.827 5.42816   2
   4  -2  -5 561.620 11.8163   1
   4  -2  -5 257.604 5.71221   2
   4  -2  -4 61.0573 1.42853   1
   4  -2  -4 26.6566 0.97772   2
   4  -2  -3 0.75479 0.26548   2
   4  -2  -3 4.20892 0.44892   1
   1  -2   3 216.057 12.9066  -2
   4  -2  -3 216.057 12.9066   1
   4  -2  -2 424.912 8.96570   2
   2  -2   2 697.862 24.0270  -2
   4  -2  -2 697.862 24.0270   1
   4  -2  -2 906.449 17.6789   1
   3  -2   1 1035.13 20.3214  -2
   4  -2  -1 1035.13 20.3214   1
   4  -2   0 2767.18 43.0046  -2
   4  -2   0 2767.18 43.0046   1
   5  -2  -1 315.040 6.05567  -2
   4  -2   1 315.040 6.05567   1
   4  -2   2 520.422 21.5969   1
   6  -2  -2 559.911 13.3185  -2
   4  -2   2 559.911 13.3185   1
   4  -2   2 239.423 23.3887   2
   4  -2   3 8.32440 0.50041   1
   4  -2   3 2.27504 0.52239   2
   8  -2  -4 226.013 10.1368  -2
   4  -2   4 226.013 10.1368   1
   4  -2   4 153.562 3.16405   1
   4  -2   4 73.4681 2.01436   2
   4  -2   5 92.3544 2.17509   2
   4  -2   5 176.009 4.08227   1
   9  -2  -5 249.172 11.1322  -2
   4  -2   5 249.172 11.1322   1
   4  -2   6 133.334 3.38011   1
   4  -2   6 67.7043 2.07959   2
   4  -2   7 16.1534 0.88300   1
   4  -2   7 9.97587 0.42815   2
  10  -2  -7 25.1761 1.79685  -2
   4  -2   7 25.1761 1.79685   1
   4  -2   8 7.41905 0.31161   2
  11  -2  -8 296.612 9.21956  -2
   4  -2   8 296.612 9.21956   1
   4  -2   8 -24.872 30.3943   1
  12  -2  -9 3.29510 0.45458  -2
   4  -2   9 3.29510 0.45458   1
   4  -2   9 0.83769 0.14932   2
   4  -2   9 3.96074 0.67151   1
  13  -2 -10 34.0161 1.43664  -2
   4  -2  10 34.0161 1.43664   1
  14  -2 -11 21.8014 1.01238  -2
   4  -2  11 21.8014 1.01238   1
   7  -3 -12 7.53386 0.32131  -2
   4  -3 -12 7.53386 0.32131   1
   6  -3 -11 11.3298 0.49405  -2
   4  -3 -11 11.3298 0.49405   1
   5  -3 -10 69.2735 1.82190  -2
   4  -3 -10 69.2735 1.82190   1
   4  -3  -9 23.6664 1.06641  -2
   4  -3  -9 23.6664 1.06641   1
   4  -3  -9 20.0578 1.01619   1
   4  -3  -9 10.2418 0.61626   2
   4  -3  -8 205.685 4.98623   2
   4  -3  -8 433.570 9.06798   1
   4  -3  -7 2.49019 0.36106   2
   4  -3  -7 11.3711 0.51908   1
   4  -3  -6 1.58071 0.20935   1
   4  -3  -6 1.17940 0.34927   2
   4  -3  -5 64.7826 1.83844   2
   4  -3  -5 145.656 3.57937   1
   4  -3  -4 96.1325 2.18759   2
   4  -3  -4 213.498 4.20765   1
   4  -3  -3 5.15995 0.48569   2
   1  -3   3 285.706 11.2366  -2
   4  -3  -3 285.706 11.2366   1
   4  -3  -3 15.2626 0.68695   1
   2  -3   2 675.430 14.4712  -2
   4  -3  -2 675.430 14.4712   1
   4  -3  -2 66.9205 2.54696   1
   4  -3  -2 27.9091 2.50485   2
   3  -3   1 95.9509 2.58160  -2
   4  -3  -1 95.9509 2.58160   1
   4  -3   0 2484.18 38.5573  -2
   4  -3   0 2484.18 38.5573   1
   5  -3  -1 131.304 2.72491  -2
   4  -3   1 131.304 2.72491   1
   6  -3  -2 1785.56 38.7944  -2
   4  -3   2 1785.56 38.7944   1
   4  -3   2 1862.22 73.8869   1
   4  -3   3 24.2559 0.90819   2
   4  -3   3 41.1730 1.33140   1
   7  -3  -3 36.8690 2.63979  -2
   4  -3   3 36.8690 2.63979   1
   4  -3   4 59.6382 1.90767   2
   4  -3   4 116.043 2.76137   1
   8  -3  -4 108.845 6.73588  -2
   4  -3   4 108.845 6.73588   1
   9  -3  -5 230.119 8.23457  -2
   4  -3   5 230.119 8.23457   1
   4  -3   5 120.416 3.07551   2
   4  -3   5 220.482 5.19091   1
   4  -3   6 7.47011 0.33444   2
   4  -3   6 5.84751 0.41701   1
   4  -3   7 236.217 5.48498   1
   4  -3   7 126.306 2.86206   2
   4  -3   8 0.13324 0.25863   2
  11  -3  -8 128.187 7.78101  -2
   4  -3   8 128.187 7.78101   1
   4  -3   8 0.51233 0.34533   1
   4  -3   9 0.14898 0.26385   2
  12  -3  -9 12.1545 0.59806  -2
   4  -3   9 12.1545 0.59806   1
   4  -3   9 0.52131 0.35033   1
  13  -3 -10 53.8393 1.76553  -2
   4  -3  10 53.8393 1.76553   1
  14  -3 -11 17.2999 0.73453  -2
   4  -3  11 17.2999 0.73453   1
   7  -4 -12 43.4993 2.66501  -2
   4  -4 -12 43.4993 2.66501   1
   6  -4 -11 30.5608 1.00169  -2
   4  -4 -11 30.5608 1.00169   1
   5  -4 -10 424.412 17.6814  -2
   4  -4 -10 424.412 17.6814   1
   4  -4  -9 19.6362 0.75249  -2
   4  -4  -9 19.6362 0.75249   1
   4  -4  -8 164.615 5.38131   1
   3  -4  -8 308.920 13.4329  -2
   4  -4  -8 308.920 13.4329   1
   4  -4  -8 84.4900 2.85519   2
   4  -4  -7 84.0160 2.17292   1
   4  -4  -7 37.6509 1.18962   2
   4  -4  -6 23.9873 1.09547   2
   4  -4  -6 63.2076 1.88891   1
   4  -4  -5 127.163 3.05644   2
   4  -4  -5 283.235 5.83721   1
   4  -4  -4 128.207 3.45835   2
   4  -4  -4 286.455 5.90255   1
   0  -4   4 362.462 21.5074  -2
   4  -4  -4 362.462 21.5074   1
   1  -4   3 22.4096 1.66242  -2
   4  -4  -3 22.4096 1.66242   1
   4  -4  -3 -1.8612 1.23741   1
   4  -4  -3 1.79148 0.47452   2
   2  -4   2 194.709 3.70939  -2
   4  -4  -2 194.709 3.70939   1
   3  -4   1 446.511 7.29003  -2
   4  -4  -1 446.511 7.29003   1
   4  -4   0 1061.07 16.6838  -2
   4  -4   0 1061.07 16.6838   1
   5  -4  -1 30.1335 1.24307  -2
   4  -4   1 30.1335 1.24307   1
   6  -4  -2 140.681 3.41798  -2
   4  -4   2 140.681 3.41798   1
   4  -4   3 16.4617 1.26034   2
   4  -4   3 30.8614 1.62294   1
   7  -4  -3 142.016 5.52339  -2
   4  -4   3 142.016 5.52339   1
   4  -4   4 94.5028 2.62409   2
   4  -4   4 187.239 4.22709   1
   8  -4  -4 229.240 15.7822  -2
   4  -4   4 229.240 15.7822   1
   4  -4   5 52.9081 1.60999   2
   4  -4   5 94.8918 2.91705   1
   4  -4   6 23.5416 0.67440   1
   4  -4   6 9.24450 0.47915   2
  10  -4  -6 182.432 10.7980  -2
   4  -4   6 182.432 10.7980   1
   4  -4   7 12.3429 0.69311   1
   4  -4   7 7.59283 0.43954   2
  10  -4  -7 163.349 9.69223  -2
   4  -4   7 163.349 9.69223   1
   4  -4   8 8.84240 0.47435   1
   4  -4   8 7.08389 0.45686   2
  11  -4  -8 60.8545 2.52971  -2
   4  -4   8 60.8545 2.52971   1
   4  -4   9 21.7552 1.76055   1
  12  -4  -9 21.0280 1.13517  -2
   4  -4   9 21.0280 1.13517   1
   4  -4   9 11.0999 0.86706   2
   6  -5 -11 1.41540 0.32208  -2
   4  -5 -11 1.41540 0.32208   1
   5  -5 -10 96.3126 2.79259  -2
   4  -5 -10 96.3126 2.79259   1
   4  -5  -9 56.7180 2.02473  -2
   4  -5  -9 56.7180 2.02473   1
   3  -5  -8 56.1071 2.41859  -2
   4  -5  -8 56.1071 2.41859   1
   4  -5  -8 40.1559 2.03713   1
   4  -5  -8 19.4210 1.30156   2
   4  -5  -7 57.1340 1.52172   2
   4  -5  -7 114.140 3.22304   1
   2  -5  -7 129.672 5.89002  -2
   4  -5  -7 129.672 5.89002   1
   4  -5  -6 42.4743 0.94449   1
   4  -5  -6 13.9954 0.58631   2
   4  -5  -5 32.8087 1.30147   2
   4  -5  -5 85.6829 2.13159   1
   1  -5  -5 151.624 9.14745  -2
   4  -5  -5 151.624 9.14745   1
   4  -5  -4 12.3102 0.73583   2
   4  -5  -4 14.0990 2.10737   1
   0  -5   4 61.2789 2.54818  -2
   4  -5  -4 61.2789 2.54818   1
   1  -5   3 211.263 6.42053  -2
   4  -5  -3 211.263 6.42053   1
   4  -5  -3 108.275 3.02714   2
   4  -5  -3 232.510 8.73947   1
   2  -5   2 409.267 9.17027  -2
   4  -5  -2 409.267 9.17027   1
   3  -5   1 664.647 12.0419  -2
   4  -5  -1 664.647 12.0419   1
   4  -5   0 92.8012 2.26154  -2
   4  -5   0 92.8012 2.26154   1
   5  -5  -1 34.9895 1.25096  -2
   4  -5   1 34.9895 1.25096   1
   6  -5  -2 73.7315 2.01929  -2
   4  -5   2 73.7315 2.01929   1
   4  -5   3 0.49397 1.49980   2
   7  -5  -3 51.1166 1.52486  -2
   4  -5   3 51.1166 1.52486   1
   4  -5   3 -0.9948 1.04913   1
   8  -5  -4 74.2557 4.11209  -2
   4  -5   4 74.2557 4.11209   1
   4  -5   4 4.00382 0.22178   1
   4  -5   4 3.36151 0.20998   2
   4  -5   5 16.6549 0.47615   1
   4  -5   5 7.33843 0.40042   2
   9  -5  -5 19.6800 1.54590  -2
   4  -5   5 19.6800 1.54590   1
   4  -5   6 0.69430 0.15602   2
   4  -5   6 0.75399 0.13486   1
   4  -5   7 148.231 4.73313   1
  10  -5  -7 187.322 7.86573  -2
   4  -5   7 187.322 7.86573   1
   4  -5   7 77.1112 2.65995   2
   4  -5   8 31.8223 1.24843   2
   4  -5   8 57.8866 2.43332   1
  11  -5  -8 66.5845 4.91353  -2
   4  -5   8 66.5845 4.91353   1
   4  -5   9 12.5801 0.90235   2
   4  -5   9 21.6607 1.65336   1
  12  -5  -9 112.164 5.84431  -2
   4  -5   9 112.164 5.84431   1
   5  -6 -10 59.2795 2.35544  -2
   4  -6 -10 59.2795 2.35544   1
   4  -6  -9 89.6552 3.52898  -2
   4  -6  -9 89.6552 3.52898   1
   4  -6  -8 9.02631 0.62548   1
   4  -6  -8 4.30807 0.41713   2
   4  -6  -7 22.1539 0.79519   2
   4  -6  -7 46.3805 1.40059   1
   2  -6  -7 41.2130 2.59113  -2
   4  -6  -7 41.2130 2.59113   1
   4  -6  -6 181.406 6.94603   1
   4  -6  -6 90.2598 3.40660   2
   4  -6  -5 106.080 2.71024   2
   4  -6  -5 212.028 5.68403   1
   1  -6  -5 230.415 13.8470  -2
   4  -6  -5 230.415 13.8470   1
   4  -6  -4 11.9581 0.40002   2
   4  -6  -4 19.7858 0.80542   1
   0  -6   4 96.9898 2.88192  -2
   4  -6  -4 96.9898 2.88192   1
   4  -6  -3 75.7096 3.09972   1
   1  -6   3 102.283 7.06422  -2
   4  -6  -3 102.283 7.06422   1
   4  -6  -3 0.91364 34.5173   2
   2  -6   2 560.013 12.4080  -2
   4  -6  -2 560.013 12.4080   1
   3  -6   1 56.6578 1.67835  -2
   4  -6  -1 56.6578 1.67835   1
   4  -6   0 522.436 10.7432  -2
   4  -6   0 522.436 10.7432   1
   5  -6  -1 171.698 4.94083  -2
   4  -6   1 171.698 4.94083   1
   6  -6  -2 284.484 6.54447  -2
   4  -6   2 284.484 6.54447   1
   4  -6   3 10.2115 0.70206   2
   4  -6   3 36.5784 1.85759   1
   7  -6  -3 57.5816 1.24735  -2
   4  -6   3 57.5816 1.24735   1
   4  -6   4 39.2997 1.12736   1
   8  -6  -4 39.0290 2.63990  -2
   4  -6   4 39.0290 2.63990   1
   4  -6   4 20.7928 0.91636   2
   4  -6   5 39.3690 1.17895   1
   4  -6   5 18.5794 0.81110   2
   4  -6   6 24.1086 0.95589   2
   4  -6   6 56.2513 1.62117   1
   4  -6   7 3.19431 0.20974   2
   4  -6   7 6.71830 0.27175   1
  11  -6  -7 19.8047 2.62718  -2
   4  -6   7 19.8047 2.62718   1
  10  -6  -7 16.3838 1.25920  -2
   4  -6   7 16.3838 1.25920   1
   4  -6   8 13.9494 0.71272   2
   4  -6   8 24.2742 1.28749   1
  11  -6  -8 49.3849 2.79372  -2
   4  -6   8 49.3849 2.79372   1
  12  -6  -9 16.6746 1.09541  -2
   4  -6   9 16.6746 1.09541   1
   4  -6   9 6.37999 0.54679   1
   4  -6   9 3.60218 0.34601   2
   4  -7  -9 16.3011 0.76038  -2
   4  -7  -9 16.3011 0.76038   1
   4  -7  -8 94.2525 4.04678   2
   4  -7  -8 179.098 7.57624   1
   3  -7  -8 152.727 12.5605  -2
   4  -7  -8 152.727 12.5605   1
   2  -7  -7 147.273 10.5277  -2
   4  -7  -7 147.273 10.5277   1
   4  -7  -7 128.985 4.32686   1
   4  -7  -7 70.6261 2.45085   2
   4  -7  -6 14.7613 0.50755   1
   4  -7  -6 7.30863 0.29599   2
   4  -7  -5 88.2097 2.29933   2
   1  -7  -5 177.785 9.59762  -2
   4  -7  -5 177.785 9.59762   1
   4  -7  -5 187.488 5.85147   1
   0  -7   4 83.5632 2.31881  -2
   4  -7  -4 83.5632 2.31881   1
   4  -7  -4 16.8850 0.71167   2
   4  -7  -4 37.9659 1.48095   1
   1  -7   3 31.7406 1.37513  -2
   4  -7  -3 31.7406 1.37513   1
   4  -7  -3 12.3276 1.14828   2
   4  -7  -3 24.1594 1.55003   1
   2  -7   2 114.223 4.05873  -2
   4  -7  -2 114.223 4.05873   1
   3  -7   1 591.226 13.8087  -2
   4  -7  -1 591.226 13.8087   1
   4  -7   0 14.0666 0.35313  -2
   4  -7   0 14.0666 0.35313   1
   5  -7  -1 172.318 7.44980  -2
   4  -7   1 172.318 7.44980   1
   6  -7  -2 302.691 7.24382  -2
   4  -7   2 302.691 7.24382   1
   7  -7  -3 154.378 4.10273  -2
   4  -7   3 154.378 4.10273   1
   4  -7   3 155.070 10.3379   1
   4  -7   3 70.6882 3.07418   2
   4  -7   4 8.36409 0.37015   1
   4  -7   4 5.01502 0.42322   2
   8  -7  -4 29.7745 1.76806  -2
   4  -7   4 29.7745 1.76806   1
   4  -7   5 7.39187 0.29672   1
   4  -7   5 3.51848 0.26455   2
   4  -7   6 101.087 3.14111   1
   4  -7   6 56.0015 2.50904   2
   4  -7   7 78.3260 2.52356   1
   4  -7   7 46.2638 2.06981   2
   4  -8  -7 2.17332 0.22116   2
   4  -8  -7 3.68121 0.29201   1
   2  -8  -7 20.1610 1.69733  -2
   4  -8  -7 20.1610 1.69733   1
   4  -8  -6 26.9929 1.00990   2
   4  -8  -6 51.1160 2.29245   1
   4  -8  -5 17.3475 0.53730   2
   4  -8  -5 31.0364 1.30136   1
   1  -8  -5 36.1165 3.24288  -2
   4  -8  -5 36.1165 3.24288   1
   4  -8  -4 178.922 5.33335   2
   0  -8   4 416.144 15.6989  -2
   4  -8  -4 416.144 15.6989   1
   4  -8  -4 320.973 13.4760   1
   1  -8   3 25.7301 1.04322  -2
   4  -8  -3 25.7301 1.04322   1
   2  -8   2 52.2092 1.43468  -2
   4  -8  -2 52.2092 1.43468   1
   3  -8   1 13.7097 0.46205  -2
   4  -8  -1 13.7097 0.46205   1
   4  -8   0 78.6224 2.55994  -2
   4  -8   0 78.6224 2.55994   1
   5  -8  -1 96.2987 4.19692  -2
   4  -8   1 96.2987 4.19692   1
   6  -8  -2 10.9324 0.47324  -2
   4  -8   2 10.9324 0.47324   1
   4  -8   3 0.20849 0.14538   2
   7  -8  -3 5.91811 0.33753  -2
   4  -8   3 5.91811 0.33753   1
   4  -8   3 0.23026 0.13555   1
   4  -8   4 100.426 4.32632   2
   4  -8   4 182.000 7.67605   1
   8  -8  -4 249.233 10.5845  -2
   4  -8   4 249.233 10.5845   1
   4  -8   5 93.1112 3.97161   1
   4  -8   5 47.2813 1.49267   2
   9  -8  -5 94.7458 6.36099  -2
   4  -8   5 94.7458 6.36099   1
   4  -8   6 15.5163 0.67998   2
   4  -8   6 29.3640 1.49462   1
   4  -9  -4 88.4911 3.77972   1
   4  -9  -4 51.2976 2.23028   2
   0  -9   4 172.976 10.4488  -2
   4  -9  -4 172.976 10.4488   1
   1  -9   3 96.9298 4.12459  -2
   4  -9  -3 96.9298 4.12459   1
   4  -9  -3 41.4929 2.35509   1
   4  -9  -2 82.6944 4.58425   1
   2  -9   2 101.966 6.82063  -2
   4  -9  -2 101.966 6.82063   1
   3  -9   1 34.4136 1.52489  -2
   4  -9  -1 34.4136 1.52489   1
   4  -9   0 76.8231 2.32346  -2
   4  -9   0 76.8231 2.32346   1
   5  -9  -1 34.5237 1.10641  -2
   4  -9   1 34.5237 1.10641   1
   6  -9  -2 220.414 9.39984  -2
   4  -9   2 220.414 9.39984   1
   4  -9   3 11.4104 0.44826   2
   4  -9   3 23.0816 1.18766   1
   6   0 -12 46.0255 1.76924  -2
   5   0 -12 46.0255 1.76924   1
   5   0 -11 0.13068 0.27023  -2
   5   0 -11 0.13068 0.27023   1
   4   0 -10 129.284 4.61577  -2
   5   0 -10 129.284 4.61577   1
   3   0  -9 0.59233 0.44891  -2
   5   0  -9 0.59233 0.44891   1
   5   0  -9 0.23282 0.17855   2
   5   0  -9 -0.4793 0.16772   1
   5   0  -8 153.777 5.45170   2
   5   0  -8 297.655 9.99362   1
   5   0  -7 -0.5667 0.15821   2
   5   0  -7 -0.5418 0.17733   1
   5   0  -6 937.136 23.1340   1
   5   0  -6 471.874 12.1200   2
   5   0  -5 -0.4763 0.40797   2
   5   0  -5 0.85571 0.45258   1
   5   0  -4 1407.74 32.7370   1
   5   0  -4 785.231 20.7527   2
   5   0  -3 -0.6900 0.46381   1
   5   0  -3 0.72654 0.36640   2
   3   0   2 9999.99 257.857  -2
   5   0  -2 9999.99 257.857   1
   5   0  -2 5029.21 290.997   2
   4   0   1 1.12786 0.81144  -2
   5   0  -1 1.12786 0.81144   1
   5   0   0 2422.47 58.4611  -2
   5   0   0 2422.47 58.4611   1
   6   0  -1 5.81167 0.98202  -2
   5   0   1 5.81167 0.98202   1
   7   0  -2 3040.86 87.1735  -2
   5   0   2 3040.86 87.1735   1
   5   0   3 -0.1298 0.72325   1
   8   0  -3 0.51624 3.44535  -2
   5   0   3 0.51624 3.44535   1
   5   0   3 -2.0304 1.61031   2
   5   0   4 386.914 12.0587   2
   9   0  -4 2859.44 187.503  -2
   5   0   4 2859.44 187.503   1
   5   0   4 513.636 15.7848   1
   5   0   5 -6.5610 4.79924   2
   5   0   5 -1.3033 0.96371   1
   5   0   6 5.04118 0.38168   2
   5   0   6 9.09003 0.85481   1
   5   0   7 1.98003 1.93609   2
   5   0   7 -3.1258 0.21057   1
  12   0  -8 1190.20 51.7543  -2
   5   0   8 1190.20 51.7543   1
   5   0   8 436.645 22.5313   2
   5   0   8 791.067 49.7859   1
   5   0   9 0.33327 0.15366   2
  13   0  -9 -1.0698 0.73124  -2
   5   0   9 -1.0698 0.73124   1
   5   0   9 -0.0076 0.27296   1
  14   0 -10 94.2274 4.32269  -2
   5   0  10 94.2274 4.32269   1
   5   0  10 40.3908 2.83510   1
  15   0 -11 0.50193 0.39640  -2
   5   0  11 0.50193 0.39640   1
   7  -1 -13 7.39134 0.35261  -2
   5  -1 -13 7.39134 0.35261   1
   6  -1 -12 37.3814 0.97978  -2
   5  -1 -12 37.3814 0.97978   1
   5  -1 -11 0.04398 0.24218  -2
   5  -1 -11 0.04398 0.24218   1
   4  -1 -10 57.0569 2.55167  -2
   5  -1 -10 57.0569 2.55167   1
   5  -1  -9 62.4117 2.28343   1
   5  -1  -9 29.5981 1.01866   2
   5  -1  -8 109.536 2.98617   2
   5  -1  -8 221.263 5.00653   1
   5  -1  -7 13.3185 1.07112   2
   5  -1  -7 30.6000 1.57291   1
   5  -1  -6 8.55250 0.46792   2
   5  -1  -6 19.8593 0.75178   1
   5  -1  -5 20.3543 0.85763   2
   5  -1  -5 38.5710 1.06195   1
   5  -1  -4 67.5512 1.76969   1
   5  -1  -4 36.3955 0.98729   2
   2  -1   3 410.948 14.1552  -2
   5  -1  -3 410.948 14.1552   1
   5  -1  -3 365.373 7.12980   1
   5  -1  -3 176.031 5.38729   2
   5  -1  -2 704.063 35.5110   1
   5  -1  -2 388.712 12.8874   2
   3  -1   2 811.050 19.1288  -2
   5  -1  -2 811.050 19.1288   1
   4  -1   1 1151.90 37.1854  -2
   5  -1  -1 1151.90 37.1854   1
   5  -1   0 886.534 32.5027  -2
   5  -1   0 886.534 32.5027   1
   6  -1  -1 197.518 9.37487  -2
   5  -1   1 197.518 9.37487   1
   7  -1  -2 507.930 10.5440  -2
   5  -1   2 507.930 10.5440   1
   5  -1   3 164.300 5.37028   2
   5  -1   3 281.453 6.40114   1
   8  -1  -3 230.958 16.7700  -2
   5  -1   3 230.958 16.7700   1
   5  -1   4 10.7348 0.49361   1
   5  -1   4 6.43494 0.46083   2
   9  -1  -4 648.078 42.9015  -2
   5  -1   4 648.078 42.9015   1
   5  -1   5 0.07883 0.14102   2
   5  -1   5 2.35398 0.71572   1
   5  -1   6 9.60148 0.68118   1
   5  -1   6 5.54930 0.27881   2
  11  -1  -6 529.002 35.1537  -2
   5  -1   6 529.002 35.1537   1
   5  -1   7 75.2183 2.05286   2
   5  -1   7 140.648 3.87729   1
  12  -1  -8 613.630 18.0157  -2
   5  -1   8 613.630 18.0157   1
   5  -1   8 190.828 6.88103   2
   5  -1   8 334.965 12.3310   1
   5  -1   9 21.9156 0.77695   2
   5  -1   9 46.0201 2.30473   1
  13  -1  -9 45.2969 1.53823  -2
   5  -1   9 45.2969 1.53823   1
   5  -1  10 15.2367 0.90006   1
  14  -1 -10 14.4863 0.84072  -2
   5  -1  10 14.4863 0.84072   1
  15  -1 -11 0.34445 0.19033  -2
   5  -1  11 0.34445 0.19033   1
   7  -2 -13 105.195 3.31156  -2
   5  -2 -13 105.195 3.31156   1
   6  -2 -12 16.2391 0.52440  -2
   5  -2 -12 16.2391 0.52440   1
   5  -2 -11 150.693 3.90004  -2
   5  -2 -11 150.693 3.90004   1
   4  -2 -10 252.521 15.2567  -2
   5  -2 -10 252.521 15.2567   1
   5  -2  -9 -0.3893 0.18210   1
   5  -2  -9 -0.5892 0.12950   2
   3  -2  -9 16.2570 0.59432  -2
   5  -2  -9 16.2570 0.59432   1
   5  -2  -8 75.5481 2.59265   2
   5  -2  -8 174.766 4.84868   1
   5  -2  -7 30.0064 1.32578   2
   5  -2  -7 56.6100 1.86265   1
   5  -2  -6 7.57586 0.56801   1
   5  -2  -6 2.95234 0.36428   2
   5  -2  -5 107.835 2.95321   2
   5  -2  -5 231.475 5.28135   1
   5  -2  -4 47.1237 1.37913   2
   5  -2  -4 105.547 2.49662   1
   5  -2  -3 382.414 7.22669   2
   5  -2  -3 787.162 15.1019   1
   2  -2   3 615.050 41.0257  -2
   5  -2  -3 615.050 41.0257   1
   3  -2   2 47.8938 2.08290  -2
   5  -2  -2 47.8938 2.08290   1
   5  -2  -2 25.6483 0.97347   2
   5  -2  -2 48.9796 7.93385   1
   4  -2   1 164.615 3.16832  -2
   5  -2  -1 164.615 3.16832   1
   5  -2   0 5.84763 0.51507  -2
   5  -2   0 5.84763 0.51507   1
   6  -2  -1 322.928 13.2803  -2
   5  -2   1 322.928 13.2803   1
   7  -2  -2 1034.96 20.8290  -2
   5  -2   2 1034.96 20.8290   1
   5  -2   3 106.897 2.53943   2
   5  -2   3 209.778 4.61116   1
   8  -2  -3 273.275 18.4012  -2
   5  -2   3 273.275 18.4012   1
   5  -2   4 146.322 3.62483   1
   5  -2   4 76.3222 2.40516   2
   9  -2  -4 196.522 8.88453  -2
   5  -2   4 196.522 8.88453   1
   5  -2   5 -0.2435 0.69152   1
   5  -2   5 -0.7286 0.26926   2
  10  -2  -5 5.61318 0.87627  -2
   5  -2   5 5.61318 0.87627   1
   5  -2   6 30.9221 0.97308   1
   5  -2   6 17.0208 0.59059   2
  11  -2  -6 132.842 9.37559  -2
   5  -2   6 132.842 9.37559   1
   5  -2   7 11.3896 0.37510   2
   5  -2   7 22.4646 0.92751   1
  11  -2  -7 68.6445 4.26583  -2
   5  -2   7 68.6445 4.26583   1
   5  -2   8 72.0007 1.82357   2
  12  -2  -8 198.619 8.37752  -2
   5  -2   8 198.619 8.37752   1
   5  -2   8 117.505 4.73091   1
  13  -2  -9 39.5975 1.30236  -2
   5  -2   9 39.5975 1.30236   1
   5  -2   9 37.4871 2.76454   1
   5  -2   9 20.3165 0.99561   2
   5  -2  10 141.970 9.19456   1
  14  -2 -10 133.778 4.09111  -2
   5  -2  10 133.778 4.09111   1
  15  -2 -11 5.60097 0.34693  -2
   5  -2  11 5.60097 0.34693   1
   6  -3 -12 5.06531 0.28667  -2
   5  -3 -12 5.06531 0.28667   1
   5  -3 -11 1.64907 0.20356  -2
   5  -3 -11 1.64907 0.20356   1
   4  -3 -10 128.606 3.61869  -2
   5  -3 -10 128.606 3.61869   1
   3  -3  -9 376.667 10.7921  -2
   5  -3  -9 376.667 10.7921   1
   5  -3  -9 336.566 18.4955   1
   5  -3  -9 166.839 7.58139   2
   5  -3  -8 3.21469 0.25829   1
   5  -3  -8 -2.7506 0.29510   2
   5  -3  -7 26.1012 0.96779   1
   5  -3  -7 10.3900 0.70774   2
   5  -3  -6 195.454 5.17243   2
   5  -3  -6 450.646 9.28486   1
   5  -3  -5 194.323 4.35596   1
   5  -3  -5 87.5075 2.77614   2
   5  -3  -4 653.588 12.5021   2
   5  -3  -4 1434.37 28.0736   1
   5  -3  -3 1.23536 0.52152   1
   5  -3  -3 1.24625 0.38220   2
   2  -3   3 -28.207 34.8856  -2
   5  -3  -3 -28.207 34.8856   1
   5  -3  -2 580.823 20.7381   1
   3  -3   2 773.601 17.1614  -2
   5  -3  -2 773.601 17.1614   1
   5  -3  -2 223.721 12.9153   2
   4  -3   1 129.582 3.12512  -2
   5  -3  -1 129.582 3.12512   1
   5  -3   0 422.016 6.89794  -2
   5  -3   0 422.016 6.89794   1
   6  -3  -1 155.821 2.68230  -2
   5  -3   1 155.821 2.68230   1
   7  -3  -2 535.273 9.63173  -2
   5  -3   2 535.273 9.63173   1
   5  -3   3 179.121 5.18250   2
   5  -3   3 382.237 8.43006   1
   8  -3  -3 321.725 17.2741  -2
   5  -3   3 321.725 17.2741   1
   5  -3   4 691.246 13.2294   1
   5  -3   4 369.498 7.54769   2
   9  -3  -4 768.806 50.9512  -2
   5  -3   4 768.806 50.9512   1
   5  -3   5 36.6244 1.37372   2
   5  -3   5 74.3256 1.79560   1
  10  -3  -5 119.455 5.61259  -2
   5  -3   5 119.455 5.61259   1
   5  -3   6 571.882 14.4217   2
   5  -3   6 1004.78 21.7564   1
   5  -3   7 174.617 5.90720   1
  11  -3  -7 226.727 8.13249  -2
   5  -3   7 226.727 8.13249   1
   5  -3   7 97.2189 3.18792   2
   5  -3   8 7.41400 0.37139   2
  12  -3  -8 21.4162 0.95547  -2
   5  -3   8 21.4162 0.95547   1
   5  -3   8 13.5116 0.71013   1
  13  -3  -9 42.5084 2.03212  -2
   5  -3   9 42.5084 2.03212   1
   5  -3   9 15.2527 1.39372   1
   5  -3   9 9.56446 0.87065   2
  14  -3 -10 140.031 4.27718  -2
   5  -3  10 140.031 4.27718   1
   5  -3  10 45.7303 3.17711   1
  15  -3 -11 0.38448 0.22836  -2
   5  -3  11 0.38448 0.22836   1
   6  -4 -12 135.337 7.95648  -2
   5  -4 -12 135.337 7.95648   1
   5  -4 -11 66.9199 2.44884  -2
   5  -4 -11 66.9199 2.44884   1
   4  -4 -10 215.296 9.08259  -2
   5  -4 -10 215.296 9.08259   1
   5  -4  -9 77.8955 2.81047   1
   3  -4  -9 70.1044 2.49988  -2
   5  -4  -9 70.1044 2.49988   1
   2  -4  -8 128.734 6.22922  -2
   5  -4  -8 128.734 6.22922   1
   5  -4  -8 28.1884 0.84311   2
   5  -4  -8 55.4512 1.44570   1
   5  -4  -7 13.7439 0.64503   2
   5  -4  -7 38.8852 1.06172   1
   5  -4  -6 134.530 3.19030   1
   5  -4  -6 54.2667 1.91512   2
   5  -4  -5 83.6015 3.52070   2
   5  -4  -5 194.286 4.59248   1
   0  -4   5 180.876 10.8249  -2
   5  -4  -5 180.876 10.8249   1
   5  -4  -4 77.8086 2.11273   1
   5  -4  -4 35.1564 1.06010   2
   1  -4   4 90.3179 5.52849  -2
   5  -4  -4 90.3179 5.52849   1
   5  -4  -3 18.8589 0.86979   2
   5  -4  -3 42.7475 1.66032   1
   2  -4   3 34.4044 2.78532  -2
   5  -4  -3 34.4044 2.78532   1
   3  -4   2 32.2327 1.03599  -2
   5  -4  -2 32.2327 1.03599   1
   4  -4   1 53.5470 1.68648  -2
   5  -4  -1 53.5470 1.68648   1
   5  -4   0 2.94650 0.20389  -2
   5  -4   0 2.94650 0.20389   1
   6  -4  -1 668.753 12.3019  -2
   5  -4   1 668.753 12.3019   1
   7  -4  -2 667.321 14.8490  -2
   5  -4   2 667.321 14.8490   1
   8  -4  -3 66.2907 2.79235  -2
   5  -4   3 66.2907 2.79235   1
   5  -4   3 38.2302 1.44195   1
   5  -4   3 15.3430 1.64279   2
   5  -4   4 8.84175 0.65641   1
   9  -4  -4 39.4665 1.66948  -2
   5  -4   4 39.4665 1.66948   1
   5  -4   4 8.63017 0.32974   2
   5  -4   5 2.98107 0.14792   1
   5  -4   5 0.28726 0.13261   2
  10  -4  -5 60.4306 4.97917  -2
   5  -4   5 60.4306 4.97917   1
   5  -4   6 351.692 8.19297   1
   5  -4   6 189.035 6.23002   2
   5  -4   7 4.85964 0.35557   2
   5  -4   7 8.59067 0.44816   1
  11  -4  -7 51.4691 3.60917  -2
   5  -4   7 51.4691 3.60917   1
   5  -4   8 17.8991 0.71453   1
   5  -4   8 10.2927 0.47099   2
  12  -4  -8 29.3202 2.36786  -2
   5  -4   8 29.3202 2.36786   1
  13  -4  -9 41.8600 1.54180  -2
   5  -4   9 41.8600 1.54180   1
   5  -4   9 22.2623 1.76057   1
   5  -4   9 11.0668 0.84224   2
  14  -4 -10 48.8885 1.96748  -2
   5  -4  10 48.8885 1.96748   1
   5  -4  10 33.2859 2.34069   1
   5  -4  10 21.7824 1.35420   2
   5  -5 -11 12.5037 0.59113  -2
   5  -5 -11 12.5037 0.59113   1
   4  -5 -10 158.617 4.82168  -2
   5  -5 -10 158.617 4.82168   1
   3  -5  -9 158.379 5.34684  -2
   5  -5  -9 158.379 5.34684   1
   5  -5  -9 40.0222 2.38409   2
   5  -5  -8 13.0126 0.88051   1
   2  -5  -8 73.4055 3.05218  -2
   5  -5  -8 73.4055 3.05218   1
   5  -5  -8 6.81228 0.48299   2
   5  -5  -7 29.9510 1.09322   2
   5  -5  -7 69.5880 1.96938   1
   1  -5  -7 65.4209 4.01668  -2
   5  -5  -7 65.4209 4.01668   1
   5  -5  -6 39.4299 0.98362   2
   5  -5  -6 78.2517 1.83894   1
   0  -5   6 86.7964 6.50929  -2
   5  -5  -6 86.7964 6.50929   1
   5  -5  -5 8.58464 0.38480   2
   5  -5  -5 11.6921 0.53332   1
   0  -5   5 88.3460 5.47810  -2
   5  -5  -5 88.3460 5.47810   1
   5  -5  -4 22.5247 0.74919   2
   5  -5  -4 28.2280 1.56537   1
   1  -5   4 132.156 4.80241  -2
   5  -5  -4 132.156 4.80241   1
   5  -5  -3 77.3460 3.54557   1
   2  -5   3 128.712 4.18340  -2
   5  -5  -3 128.712 4.18340   1
   5  -5  -3 38.8088 1.33288   2
   3  -5   2 24.1580 0.88883  -2
   5  -5  -2 24.1580 0.88883   1
   4  -5   1 66.1555 1.81509  -2
   5  -5  -1 66.1555 1.81509   1
   5  -5   0 455.286 9.02486  -2
   5  -5   0 455.286 9.02486   1
   6  -5  -1 325.711 6.96773  -2
   5  -5   1 325.711 6.96773   1
   7  -5  -2 30.4964 0.97939  -2
   5  -5   2 30.4964 0.97939   1
   5  -5   3 49.2266 2.36132   2
   8  -5  -3 116.194 4.46789  -2
   5  -5   3 116.194 4.46789   1
   5  -5   3 83.0197 2.63341   1
   5  -5   4 19.5650 0.63537   1
   5  -5   4 10.9370 0.47873   2
   9  -5  -4 154.499 7.83876  -2
   5  -5   4 154.499 7.83876   1
   5  -5   5 0.04390 0.09897   1
   5  -5   5 0.24344 0.11822   2
  10  -5  -5 27.5659 3.19178  -2
   5  -5   5 27.5659 3.19178   1
   5  -5   6 1.50420 0.19048   2
   5  -5   6 2.11019 0.15758   1
  11  -5  -6 92.3541 5.58508  -2
   5  -5   6 92.3541 5.58508   1
   5  -5   7 12.2729 0.50935   1
   5  -5   7 6.25928 0.40690   2
  11  -5  -7 17.8577 1.32823  -2
   5  -5   7 17.8577 1.32823   1
  12  -5  -8 131.031 3.42532  -2
   5  -5   8 131.031 3.42532   1
   5  -5   8 44.2202 2.46464   1
   5  -5   8 24.8663 1.17580   2
   5  -5   9 31.1719 2.21644   1
   5  -5   9 14.2912 0.98709   2
   4  -6 -10 50.5250 2.02766  -2
   5  -6 -10 50.5250 2.02766   1
   3  -6  -9 88.8897 3.50571  -2
   5  -6  -9 88.8897 3.50571   1
   5  -6  -8 15.7501 0.83212   1
   5  -6  -8 8.09836 0.56134   2
   5  -6  -7 11.1430 0.41216   2
   5  -6  -7 22.3184 0.78049   1
   1  -6  -7 41.7113 4.07607  -2
   5  -6  -7 41.7113 4.07607   1
   5  -6  -6 4.30471 0.38030   2
   5  -6  -6 7.07284 0.39684   1
   5  -6  -5 51.1923 1.65393   1
   5  -6  -5 24.5126 0.82867   2
   0  -6   5 54.0488 3.58589  -2
   5  -6  -5 54.0488 3.58589   1
   5  -6  -4 559.833 12.1018   1
   5  -6  -4 251.954 6.04601   2
   1  -6   4 589.385 15.1480  -2
   5  -6  -4 589.385 15.1480   1
   5  -6  -3 90.0619 2.38145   2
   5  -6  -3 226.815 5.90961   1
   2  -6   3 241.682 7.41378  -2
   5  -6  -3 241.682 7.41378   1
   3  -6   2 759.355 21.9727  -2
   5  -6  -2 759.355 21.9727   1
   4  -6   1 89.5100 3.83595  -2
   5  -6  -1 89.5100 3.83595   1
   5  -6   0 3.34748 0.21312  -2
   5  -6   0 3.34748 0.21312   1
   6  -6  -1 127.019 3.57992  -2
   5  -6   1 127.019 3.57992   1
   7  -6  -2 223.040 4.37401  -2
   5  -6   2 223.040 4.37401   1
   5  -6   3 67.3726 2.60193   1
   5  -6   3 33.1490 1.55222   2
   8  -6  -3 78.3371 2.75106  -2
   5  -6   3 78.3371 2.75106   1
   5  -6   4 27.1216 1.06406   2
   5  -6   4 54.3154 1.63418   1
  10  -6  -5 7.72776 0.80890  -2
   5  -6   5 7.72776 0.80890   1
   5  -6   5 0.00430 0.08610   1
   5  -6   5 0.02252 0.12020   2
   5  -6   6 129.600 3.11729   1
   5  -6   6 61.5887 3.91507   2
   5  -6   7 5.07111 0.21693   1
   5  -6   7 2.10147 0.24779   2
  12  -6  -8 226.521 15.8779  -2
   5  -6   8 226.521 15.8779   1
   5  -6   8 161.141 6.49740   1
   5  -6   8 99.5553 4.33843   2
   3  -7  -9 33.5226 1.38565  -2
   5  -7  -9 33.5226 1.38565   1
   5  -7  -8 21.3607 1.02122   2
   5  -7  -8 40.3788 1.83647   1
   5  -7  -7 175.869 5.83445   1
   5  -7  -7 94.1464 4.06019   2
   5  -7  -6 33.5951 1.00577   2
   5  -7  -6 70.8090 2.72786   1
   5  -7  -5 180.792 5.28301   1
   5  -7  -5 91.4003 2.47842   2
   0  -7   5 202.929 14.4478  -2
   5  -7  -5 202.929 14.4478   1
   5  -7  -4 225.496 7.82203   1
   5  -7  -4 104.740 3.65975   2
   1  -7   4 256.511 7.38847  -2
   5  -7  -4 256.511 7.38847   1
   5  -7  -3 81.7000 5.61194   2
   2  -7   3 177.700 4.76202  -2
   5  -7  -3 177.700 4.76202   1
   5  -7  -3 181.665 7.68244   1
   3  -7   2 8.33396 0.53915  -2
   5  -7  -2 8.33396 0.53915   1
   4  -7   1 172.455 7.45385  -2
   5  -7  -1 172.455 7.45385   1
   5  -7   0 34.1886 0.87526  -2
   5  -7   0 34.1886 0.87526   1
   6  -7  -1 217.543 4.65990  -2
   5  -7   1 217.543 4.65990   1
   7  -7  -2 5.19252 0.27955  -2
   5  -7   2 5.19252 0.27955   1
   8  -7  -3 188.828 4.11707  -2
   5  -7   3 188.828 4.11707   1
   5  -7   3 30.9367 1.42025   2
   5  -7   3 59.5985 2.64972   1
   5  -7   4 107.681 3.83212   1
   5  -7   4 59.9914 2.69705   2
   5  -7   5 0.58982 0.10304   1
   5  -7   5 0.03565 0.12447   2
   5  -7   6 3.81860 0.20949   1
   5  -7   6 1.49780 0.20278   2
   5  -7   7 15.6190 0.79170   2
   5  -7   7 26.7662 1.41376   1
   5  -8  -7 37.9647 1.68983   1
   5  -8  -7 20.6798 0.87286   2
   1  -8  -7 45.6163 3.40265  -2
   5  -8  -7 45.6163 3.40265   1
   5  -8  -6 25.9908 1.09566   1
   5  -8  -6 13.1421 0.54411   2
   5  -8  -5 1.29589 0.13388   2
   0  -8   5 3.85285 0.60047  -2
   5  -8  -5 3.85285 0.60047   1
   5  -8  -5 2.35313 0.21332   1
   5  -8  -4 24.7688 1.18272   2
   5  -8  -4 44.4097 2.01252   1
   1  -8   4 50.4512 2.75812  -2
   5  -8  -4 50.4512 2.75812   1
   2  -8   3 2.34052 0.28354  -2
   5  -8  -3 2.34052 0.28354   1
   5  -8  -3 1.89072 0.28694   1
   5  -8  -3 0.81047 0.29364   2
   3  -8   2 181.867 5.79117  -2
   5  -8  -2 181.867 5.79117   1
   4  -8   1 68.1622 1.76236  -2
   5  -8  -1 68.1622 1.76236   1
   5  -8   0 83.8979 1.94663  -2
   5  -8   0 83.8979 1.94663   1
   6  -8  -1 176.654 4.95072  -2
   5  -8   1 176.654 4.95072   1
   7  -8  -2 35.9359 0.97637  -2
   5  -8   2 35.9359 0.97637   1
   5  -8   3 9.83471 0.65891   2
   8  -8  -3 20.7829 0.78911  -2
   5  -8   3 20.7829 0.78911   1
   5  -8   3 18.1457 0.88537   1
   5  -8   4 28.0019 1.32613   1
   5  -8   4 14.0345 0.73001   2
   9  -8  -4 32.3712 2.99243  -2
   5  -8   4 32.3712 2.99243   1
   5  -8   5 12.7096 0.51527   2
   5  -8   5 24.2859 1.04464   1
   5  -9  -4 52.4600 2.26618   2
   5  -9  -4 85.8720 3.67158   1
   1  -9   4 195.039 11.7592  -2
   5  -9  -4 195.039 11.7592   1
   2  -9   3 63.3891 2.73093  -2
   5  -9  -3 63.3891 2.73093   1
   5  -9  -3 40.2531 2.26705   1
   5  -9  -3 23.3736 1.70329   2
   3  -9   2 118.231 7.18041  -2
   5  -9  -2 118.231 7.18041   1
   5  -9  -2 72.4206 4.00000   1
   4  -9   1 78.7298 2.37709  -2
   5  -9  -1 78.7298 2.37709   1
   5  -9   0 102.237 3.51426  -2
   5  -9   0 102.237 3.51426   1
   6  -9  -1 49.5846 1.80930  -2
   5  -9   1 49.5846 1.80930   1
   7  -9  -2 38.4087 1.25667  -2
   5  -9   2 38.4087 1.25667   1
   5   0 -12 22.3586 0.93985  -2
   6   0 -12 22.3586 0.93985   1
   4   0 -11 0.02265 0.32598  -2
   6   0 -11 0.02265 0.32598   1
   3   0 -10 141.113 6.00743  -2
   6   0 -10 141.113 6.00743   1
   2   0  -9 -0.4472 0.72587  -2
   6   0  -9 -0.4472 0.72587   1
   6   0  -9 -0.7301 0.25394   1
   6   0  -9 4.30363 2.45873   2
   6   0  -8 61.1090 1.91739   1
   6   0  -8 33.7450 2.25030   2
   6   0  -7 -1.0821 0.80194   2
   6   0  -7 0.85832 0.70928   1
   6   0  -6 489.322 11.5933   2
   6   0  -6 939.508 25.8209   1
   6   0  -5 0.70712 0.51312   1
   6   0  -5 -0.1079 0.50244   2
   6   0  -4 62.1140 5.11975   1
   6   0  -4 30.8264 1.48126   2
   6   0  -3 -1.7568 1.51471   1
   6   0  -3 1.42456 0.47682   2
   3   0   3 0.78021 2.00948  -2
   6   0  -3 0.78021 2.00948   1
   4   0   2 2269.93 75.9990  -2
   6   0  -2 2269.93 75.9990   1
   6   0  -2 550.435 33.0911   2
   5   0   1 -2.3407 0.97861  -2
   6   0  -1 -2.3407 0.97861   1
   6   0   0 105.155 3.45359  -2
   6   0   0 105.155 3.45359   1
   7   0  -1 6.82989 1.27449  -2
   6   0   1 6.82989 1.27449   1
   8   0  -2 384.119 13.0889  -2
   6   0   2 384.119 13.0889   1
   6   0   3 -1.3254 0.95560   2
   6   0   3 0.82690 0.84614   1
   9   0  -3 17.2910 29.9367  -2
   6   0   3 17.2910 29.9367   1
   6   0   4 123.002 4.76042   1
  10   0  -4 307.036 18.2442  -2
   6   0   4 307.036 18.2442   1
   6   0   4 78.0275 3.55304   2
   6   0   5 7.81299 10.5958   2
   6   0   5 -0.4366 0.16597   1
   6   0   6 27.4866 1.35320   1
   6   0   6 13.9344 0.81662   2
   6   0   7 -5.1104 0.18455   1
   6   0   7 22.1956 15.0699   2
   6   0   8 0.60784 0.15373   2
  13   0  -8 0.70742 1.03709  -2
   6   0   8 0.70742 1.03709   1
   6   0   8 1.22043 0.43562   1
  14   0  -9 0.40591 0.69576  -2
   6   0   9 0.40591 0.69576   1
   6   0   9 -0.1377 0.29829   1
   6   0  10 39.4719 2.38329   2
  15   0 -10 73.5759 4.68970  -2
   6   0  10 73.5759 4.68970   1
   6   0  10 82.4663 5.41322   1
  16   0 -11 -0.5028 0.32271  -2
   6   0  11 -0.5028 0.32271   1
   6  -1 -13 0.46658 0.20440  -2
   6  -1 -13 0.46658 0.20440   1
   5  -1 -12 49.3580 1.34016  -2
   6  -1 -12 49.3580 1.34016   1
   4  -1 -11 93.5828 2.27352  -2
   6  -1 -11 93.5828 2.27352   1
   3  -1 -10 11.5734 0.78278  -2
   6  -1 -10 11.5734 0.78278   1
   6  -1  -9 3.89875 0.37985   1
   6  -1  -9 3.15035 0.45438   2
   2  -1  -9 83.7455 28.0642  -2
   6  -1  -9 83.7455 28.0642   1
   6  -1  -8 208.909 4.85697   1
   6  -1  -8 102.649 3.06924   2
   6  -1  -7 49.5216 2.27479   2
   6  -1  -7 87.4993 2.50732   1
   6  -1  -6 17.9510 0.68785   2
   6  -1  -6 36.5413 1.01003   1
   6  -1  -5 36.6448 1.22233   1
   6  -1  -5 20.2541 0.68282   2
   6  -1  -4 36.4968 1.09127   1
   6  -1  -4 19.7441 0.83946   2
   3  -1   3 77.6411 2.68911  -2
   6  -1  -3 77.6411 2.68911   1
   6  -1  -3 23.9959 1.04720   2
   6  -1  -3 41.0475 2.50344   1
   6  -1  -2 413.044 12.8047   2
   6  -1  -2 897.640 61.6519   1
   4  -1   2 1223.82 26.6847  -2
   6  -1  -2 1223.82 26.6847   1
   5  -1   1 173.180 5.01163  -2
   6  -1  -1 173.180 5.01163   1
   6  -1   0 98.0075 2.89733  -2
   6  -1   0 98.0075 2.89733   1
   7  -1  -1 407.882 11.2672  -2
   6  -1   1 407.882 11.2672   1
   8  -1  -2 625.789 15.8103  -2
   6  -1   2 625.789 15.8103   1
   6  -1   3 220.599 6.43222   1
   6  -1   3 152.700 4.27215   2
   9  -1  -3 358.598 23.9754  -2
   6  -1   3 358.598 23.9754   1
   6  -1   4 -2.1566 1.14633   2
   6  -1   4 1.95807 0.72396   1
   6  -1   5 31.5340 1.39105   1
   6  -1   5 18.2104 0.71141   2
  11  -1  -5 88.3549 4.16589  -2
   6  -1   5 88.3549 4.16589   1
   6  -1   6 79.3820 2.03791   2
   6  -1   6 147.786 4.81513   1
   6  -1   7 -1.8133 0.13283   1
   6  -1   7 2.80637 1.78913   2
  12  -1  -7 237.519 13.9525  -2
   6  -1   7 237.519 13.9525   1
   6  -1   8 5.50145 0.31639   2
  13  -1  -8 152.784 6.65189  -2
   6  -1   8 152.784 6.65189   1
   6  -1   8 7.82821 0.85738   1
  14  -1  -9 136.738 5.86720  -2
   6  -1   9 136.738 5.86720   1
   6  -1   9 166.585 7.69379   1
   6  -1   9 77.9803 4.51372   2
  15  -1 -10 160.565 4.37002  -2
   6  -1  10 160.565 4.37002   1
   6  -1  10 76.9847 4.41646   2
   6  -1  10 124.442 5.68311   1
  16  -1 -11 12.2436 0.45980  -2
   6  -1  11 12.2436 0.45980   1
   6  -2 -13 26.4732 1.02373  -2
   6  -2 -13 26.4732 1.02373   1
   5  -2 -12 33.9663 0.95596  -2
   6  -2 -12 33.9663 0.95596   1
   4  -2 -11 28.6270 0.84935  -2
   6  -2 -11 28.6270 0.84935   1
   3  -2 -10 205.582 12.5142  -2
   6  -2 -10 205.582 12.5142   1
   6  -2  -9 -0.7186 0.27286   1
   6  -2  -9 -1.1297 0.19306   2
   2  -2  -9 111.116 3.52579  -2
   6  -2  -9 111.116 3.52579   1
   6  -2  -8 3.47152 1.52071   2
   6  -2  -8 17.8612 0.77740   1
   6  -2  -7 37.2787 1.38598   1
   6  -2  -7 14.9717 1.01626   2
   6  -2  -6 72.9167 2.38885   1
   6  -2  -6 33.4023 1.63140   2
   6  -2  -5 325.778 8.50247   2
   6  -2  -5 698.740 13.5818   1
   6  -2  -4 1.87176 0.44937   2
   6  -2  -4 6.38031 0.53502   1
   6  -2  -3 1.87295 0.32368   2
   6  -2  -3 5.07165 0.49552   1
   3  -2   3 -5.0083 6.19959  -2
   6  -2  -3 -5.0083 6.19959   1
   6  -2  -2 9.88566 1.40220   2
   4  -2   2 316.686 5.75556  -2
   6  -2  -2 316.686 5.75556   1
   6  -2  -2 25.2379 9.57237   1
   5  -2   1 226.665 4.51136  -2
   6  -2  -1 226.665 4.51136   1
   6  -2   0 216.593 5.11394  -2
   6  -2   0 216.593 5.11394   1
   7  -2  -1 -1.2530 0.77026  -2
   6  -2   1 -1.2530 0.77026   1
   8  -2  -2 114.954 3.65481  -2
   6  -2   2 114.954 3.65481   1
   9  -2  -3 91.2658 3.32235  -2
   6  -2   3 91.2658 3.32235   1
   6  -2   3 74.7399 2.58910   1
   6  -2   3 35.3127 1.45627   2
   6  -2   4 57.7760 1.73070   2
   6  -2   4 101.504 3.06309   1
   6  -2   5 -0.6695 0.16035   1
   6  -2   5 -0.6799 0.11417   2
  11  -2  -5 182.565 6.64614  -2
   6  -2   5 182.565 6.64614   1
   6  -2   6 0.90682 0.21992   1
   6  -2   6 1.25279 0.17393   2
   6  -2   7 94.6430 2.38104   2
  12  -2  -7 195.012 8.37767  -2
   6  -2   7 195.012 8.37767   1
   6  -2   7 144.847 7.78656   1
   6  -2   8 15.9860 0.93778   1
  13  -2  -8 129.601 8.74739  -2
   6  -2   8 129.601 8.74739   1
   6  -2   8 11.0519 0.52366   2
  14  -2  -9 55.0202 1.81887  -2
   6  -2   9 55.0202 1.81887   1
   6  -2   9 10.6101 1.12998   1
   6  -2   9 6.08408 0.66601   2
  15  -2 -10 76.3381 2.40910  -2
   6  -2  10 76.3381 2.40910   1
   6  -2  10 40.7602 2.43193   2
   6  -2  10 58.3407 3.93689   1
  16  -2 -11 19.7539 0.95358  -2
   6  -2  11 19.7539 0.95358   1
   5  -3 -12 8.98635 0.38921  -2
   6  -3 -12 8.98635 0.38921   1
   4  -3 -11 23.3414 0.72820  -2
   6  -3 -11 23.3414 0.72820   1
   3  -3 -10 6.28875 0.31878  -2
   6  -3 -10 6.28875 0.31878   1
   2  -3  -9 3.27578 0.45389  -2
   6  -3  -9 3.27578 0.45389   1
   6  -3  -9 5.32304 0.57629   1
   6  -3  -9 1.73121 0.42359   2
   6  -3  -8 915.235 18.7883   1
   6  -3  -8 438.565 9.51362   2
   6  -3  -7 37.4079 1.70912   2
   6  -3  -7 76.4052 2.34237   1
   6  -3  -6 6.08603 0.31697   2
   6  -3  -6 6.29898 0.46439   1
   6  -3  -5 3.65823 0.39292   1
   6  -3  -5 2.47635 0.27261   2
   6  -3  -4 117.486 2.38231   1
   6  -3  -4 59.5366 1.38761   2
   6  -3  -3 2.28304 0.37169   1
   6  -3  -3 2.33931 0.40510   2
   3  -3   3 139.998 50.0927  -2
   6  -3  -3 139.998 50.0927   1
   4  -3   2 922.012 15.6379  -2
   6  -3  -2 922.012 15.6379   1
   6  -3  -2 8.89371 1.51829   2
   5  -3   1 116.193 2.29006  -2
   6  -3  -1 116.193 2.29006   1
   6  -3   0 1409.28 22.5633  -2
   6  -3   0 1409.28 22.5633   1
   7  -3  -1 744.425 16.5338  -2
   6  -3   1 744.425 16.5338   1
   8  -3  -2 559.464 12.6262  -2
   6  -3   2 559.464 12.6262   1
   6  -3   2 210.862 10.5614   2
   6  -3   3 76.6371 2.58141   1
   6  -3   3 35.0275 1.52459   2
   9  -3  -3 15.0947 36.7657  -2
   6  -3   3 15.0947 36.7657   1
   6  -3   4 142.564 3.58426   1
  10  -3  -4 253.911 12.3168  -2
   6  -3   4 253.911 12.3168   1
   6  -3   4 73.7749 2.55780   2
   6  -3   5 7.12139 0.41872   2
   6  -3   5 15.9497 0.68092   1
   6  -3   6 136.542 3.69642   1
   6  -3   6 80.0326 2.17906   2
  11  -3  -6 418.002 24.3828  -2
   6  -3   6 418.002 24.3828   1
   6  -3   7 6.74653 0.41477   1
  12  -3  -7 28.8267 1.43808  -2
   6  -3   7 28.8267 1.43808   1
   6  -3   7 4.82404 0.27589   2
   6  -3   8 143.227 4.53202   1
   6  -3   8 82.3127 2.32152   2
  13  -3  -8 223.871 10.0856  -2
   6  -3   8 223.871 10.0856   1
   6  -3   9 -0.0402 0.26501   1
  14  -3  -9 7.78844 0.54518  -2
   6  -3   9 7.78844 0.54518   1
   6  -3   9 -0.3142 0.18728   2
   6  -3  10 0.09068 0.23123   2
   6  -3  10 0.36220 0.30708   1
   5  -4 -12 156.123 6.70351  -2
   6  -4 -12 156.123 6.70351   1
   4  -4 -11 15.9087 0.66482  -2
   6  -4 -11 15.9087 0.66482   1
   3  -4 -10 373.811 13.0024  -2
   6  -4 -10 373.811 13.0024   1
   2  -4  -9 154.735 5.25805  -2
   6  -4  -9 154.735 5.25805   1
   6  -4  -9 71.0260 4.75010   2
   6  -4  -9 169.608 7.11787   1
   6  -4  -8 28.5706 1.02107   2
   6  -4  -8 53.7357 1.71644   1
   6  -4  -7 49.0810 1.42578   2
   6  -4  -7 110.756 3.19507   1
   6  -4  -6 4.35133 0.39956   1
   6  -4  -6 -3.1165 0.26163   2
   6  -4  -5 90.6445 3.02590   2
   6  -4  -5 198.966 4.73658   1
   6  -4  -4 29.5245 0.94486   1
   6  -4  -4 15.5075 0.66365   2
   6  -4  -3 236.381 5.95721   1
   6  -4  -3 114.247 3.27182   2
   3  -4   3 253.412 11.2609  -2
   6  -4  -3 253.412 11.2609   1
   4  -4   2 254.544 6.99490  -2
   6  -4  -2 254.544 6.99490   1
   5  -4   1 754.645 15.5175  -2
   6  -4  -1 754.645 15.5175   1
   6  -4   0 288.752 6.01288  -2
   6  -4   0 288.752 6.01288   1
   7  -4  -1 25.0368 1.35992  -2
   6  -4   1 25.0368 1.35992   1
   8  -4  -2 57.1837 1.95932  -2
   6  -4   2 57.1837 1.95932   1
   6  -4   3 124.067 4.18276   1
   6  -4   3 73.2572 3.68423   2
   9  -4  -3 147.937 5.72700  -2
   6  -4   3 147.937 5.72700   1
   6  -4   4 411.488 13.3513   1
   6  -4   4 235.350 6.20845   2
  10  -4  -4 398.260 23.7917  -2
   6  -4   4 398.260 23.7917   1
   6  -4   5 188.055 4.34850   2
   6  -4   5 317.536 7.70356   1
  11  -4  -5 407.740 27.5690  -2
   6  -4   5 407.740 27.5690   1
   6  -4   6 123.981 3.44509   1
   6  -4   6 73.9526 2.39419   2
   6  -4   7 116.025 4.59221   1
   6  -4   7 67.0117 2.04285   2
  12  -4  -7 117.694 7.05264  -2
   6  -4   7 117.694 7.05264   1
   6  -4   8 50.3319 1.69631   2
   6  -4   8 85.8183 4.63825   1
  13  -4  -8 140.043 9.93626  -2
   6  -4   8 140.043 9.93626   1
  14  -4  -9 31.7675 1.87716  -2
   6  -4   9 31.7675 1.87716   1
   6  -4   9 16.0607 1.07367   2
   6  -4   9 36.1833 2.59378   1
   6  -4  10 1.79286 0.33761   1
  15  -4 -10 10.5037 0.93482  -2
   6  -4  10 10.5037 0.93482   1
   4  -5 -11 1.03623 0.18407  -2
   6  -5 -11 1.03623 0.18407   1
   3  -5 -10 71.3593 2.10441  -2
   6  -5 -10 71.3593 2.10441   1
   6  -5  -9 18.1112 1.39149   2
   2  -5  -9 71.0355 3.13574  -2
   6  -5  -9 71.0355 3.13574   1
   6  -5  -9 39.2535 2.36978   1
   6  -5  -8 201.992 8.14545   1
   6  -5  -8 96.7433 3.14919   2
   1  -5  -8 214.328 9.14128  -2
   6  -5  -8 214.328 9.14128   1
   6  -5  -7 29.4547 1.03526   1
   0  -5   7 70.1760 4.46865  -2
   6  -5  -7 70.1760 4.46865   1
   6  -5  -7 62.3430 49.8630   2
   6  -5  -6 0.43086 0.11853   2
   6  -5  -6 -12.362 0.63309   1
   6  -5  -5 17.8001 0.53476   1
   6  -5  -5 13.4964 0.43428   2
   1  -5   5 83.8374 5.25472  -2
   6  -5  -5 83.8374 5.25472   1
   6  -5  -4 50.6551 1.57917   2
   6  -5  -4 120.875 2.94783   1
   6  -5  -3 2.40146 0.18887   2
   6  -5  -3 9.22824 1.42547   1
   3  -5   3 45.7537 1.26548  -2
   6  -5  -3 45.7537 1.26548   1
   4  -5   2 52.6713 1.57154  -2
   6  -5  -2 52.6713 1.57154   1
   5  -5   1 414.390 7.90373  -2
   6  -5  -1 414.390 7.90373   1
   6  -5   0 650.708 13.3045  -2
   6  -5   0 650.708 13.3045   1
   7  -5  -1 149.301 3.70697  -2
   6  -5   1 149.301 3.70697   1
   8  -5  -2 416.984 10.7564  -2
   6  -5   2 416.984 10.7564   1
   9  -5  -3 49.9273 3.07644  -2
   6  -5   3 49.9273 3.07644   1
   6  -5   3 29.5467 1.26227   2
   6  -5   3 68.6066 1.74524   1
   6  -5   4 5.10653 0.24684   1
   6  -5   4 2.92798 0.19339   2
  10  -5  -4 141.621 5.60399  -2
   6  -5   4 141.621 5.60399   1
   6  -5   5 209.380 4.96890   1
   6  -5   5 95.7969 5.75927   2
   6  -5   6 44.4062 1.06654   1
   6  -5   6 22.6818 1.06311   2
   6  -5   7 22.0188 0.83502   2
   6  -5   7 39.0771 1.22497   1
   6  -5   8 4.58566 0.41084   2
   6  -5   8 8.94369 0.59985   1
  14  -5  -9 38.4841 2.13506  -2
   6  -5   9 38.4841 2.13506   1
   6  -5   9 15.3646 0.98739   2
   6  -5   9 32.3307 2.25474   1
   3  -6 -10 62.8010 2.49189  -2
   6  -6 -10 62.8010 2.49189   1
   2  -6  -9 18.0477 0.90133  -2
   6  -6  -9 18.0477 0.90133   1
   6  -6  -8 24.8920 1.20189   2
   6  -6  -8 49.8529 2.32958   1
   6  -6  -7 276.149 7.93737   2
   6  -6  -7 564.512 15.8078   1
   0  -6   7 521.843 41.8727  -2
   6  -6  -7 521.843 41.8727   1
   6  -6  -6 143.890 4.25588   1
   6  -6  -6 71.9483 2.08778   2
   6  -6  -5 12.6799 0.57981   1
   6  -6  -5 5.78002 0.26062   2
   1  -6   5 34.4815 1.69909  -2
   6  -6  -5 34.4815 1.69909   1
   2  -6   4 131.962 3.89823  -2
   6  -6  -4 131.962 3.89823   1
   6  -6  -4 26.3594 0.77683   2
   6  -6  -4 65.2969 2.14351   1
   6  -6  -3 297.333 8.08691   1
   6  -6  -3 122.652 3.49767   2
   3  -6   3 306.192 7.17482  -2
   6  -6  -3 306.192 7.17482   1
   4  -6   2 573.664 15.4913  -2
   6  -6  -2 573.664 15.4913   1
   5  -6   1 240.045 5.95382  -2
   6  -6  -1 240.045 5.95382   1
   6  -6   0 179.495 3.19893  -2
   6  -6   0 179.495 3.19893   1
   7  -6  -1 19.0434 0.52857  -2
   6  -6   1 19.0434 0.52857   1
   8  -6  -2 41.9702 1.12954  -2
   6  -6   2 41.9702 1.12954   1
   6  -6   3 37.9527 1.26627   1
   6  -6   3 19.7117 0.86117   2
   9  -6  -3 56.2117 3.61540  -2
   6  -6   3 56.2117 3.61540   1
   6  -6   4 70.1890 2.24848   1
  10  -6  -4 83.6242 3.02448  -2
   6  -6   4 83.6242 3.02448   1
   6  -6   4 36.7027 1.67319   2
   6  -6   5 99.5743 3.76809   2
   6  -6   5 173.111 4.40190   1
  11  -6  -5 164.590 11.8033  -2
   6  -6   5 164.590 11.8033   1
   6  -6   6 18.5766 0.70537   2
   6  -6   6 37.4595 0.99220   1
   6  -6   7 0.33274 0.14730   1
   6  -6   7 0.13586 0.10435   2
   6  -6   8 24.8781 1.28077   1
   6  -6   8 12.3822 0.66234   2
   2  -7  -9 38.9481 1.58705  -2
   6  -7  -9 38.9481 1.58705   1
   6  -7  -8 38.9823 1.61693   1
   6  -7  -8 21.9727 1.06438   2
   6  -7  -7 8.48968 0.46239   1
   6  -7  -7 4.18621 0.23085   2
   0  -7   7 9.89969 1.29245  -2
   6  -7  -7 9.89969 1.29245   1
   6  -7  -6 24.9377 0.96015   2
   6  -7  -6 50.4099 1.86966   1
   6  -7  -5 8.64390 0.31794   2
   6  -7  -5 17.4868 0.84920   1
   1  -7   5 42.4660 2.25281  -2
   6  -7  -5 42.4660 2.25281   1
   6  -7  -4 49.3815 1.43914   2
   6  -7  -4 101.029 4.40400   1
   2  -7   4 247.415 6.42803  -2
   6  -7  -4 247.415 6.42803   1
   3  -7   3 317.975 7.84456  -2
   6  -7  -3 317.975 7.84456   1
   6  -7  -3 271.979 11.4226   1
   6  -7  -3 123.206 8.28640   2
   4  -7   2 276.729 5.53963  -2
   6  -7  -2 276.729 5.53963   1
   5  -7   1 367.454 8.31206  -2
   6  -7  -1 367.454 8.31206   1
   6  -7   0 15.9475 0.39806  -2
   6  -7   0 15.9475 0.39806   1
   7  -7  -1 118.508 2.25153  -2
   6  -7   1 118.508 2.25153   1
   8  -7  -2 249.074 5.26345  -2
   6  -7   2 249.074 5.26345   1
   9  -7  -3 27.2544 1.15691  -2
   6  -7   3 27.2544 1.15691   1
   6  -7   3 3.17618 0.54734   1
   6  -7   3 1.24869 0.18269   2
   6  -7   4 4.56337 0.22618   1
   6  -7   4 2.70332 0.29470   2
  10  -7  -4 23.8229 1.29922  -2
   6  -7   4 23.8229 1.29922   1
  11  -7  -5 0.49689 1.64070  -2
   6  -7   5 0.49689 1.64070   1
   6  -7   5 2.59764 0.16764   1
   6  -7   5 2.09861 0.16992   2
   6  -7   6 100.628 3.52805   2
   6  -7   6 199.176 6.26807   1
   6  -8  -7 23.5996 1.10600   1
   6  -8  -7 13.4123 0.60095   2
   0  -8   7 48.3233 3.57832  -2
   6  -8  -7 48.3233 3.57832   1
   6  -8  -6 89.4672 2.95008   2
   6  -8  -6 149.281 5.65121   1
   6  -8  -5 21.9064 0.70995   2
   6  -8  -5 40.1416 1.62922   1
   1  -8   5 56.4484 3.52338  -2
   6  -8  -5 56.4484 3.52338   1
   6  -8  -4 44.1446 2.00168   1
   6  -8  -4 24.3382 0.92952   2
   2  -8   4 88.2913 3.89078  -2
   6  -8  -4 88.2913 3.89078   1
   6  -8  -3 41.1817 2.94164   2
   6  -8  -3 82.3643 4.62952   1
   3  -8   3 133.777 3.90742  -2
   6  -8  -3 133.777 3.90742   1
   4  -8   2 18.4648 0.87850  -2
   6  -8  -2 18.4648 0.87850   1
   5  -8   1 86.5721 2.90533  -2
   6  -8  -1 86.5721 2.90533   1
   6  -8   0 4.12251 0.17741  -2
   6  -8   0 4.12251 0.17741   1
   7  -8  -1 15.3453 0.47712  -2
   6  -8   1 15.3453 0.47712   1
   8  -8  -2 50.2792 1.54575  -2
   6  -8   2 50.2792 1.54575   1
   6  -8   3 49.3719 3.43128   1
   9  -8  -3 63.0651 2.72782  -2
   6  -8   3 63.0651 2.72782   1
   6  -8   3 24.8660 1.98919   2
  10  -8  -4 76.1694 3.76769  -2
   6  -8   4 76.1694 3.76769   1
   6  -8   4 66.7817 2.86623   1
   6  -8   4 25.3799 1.17952   2
   6  -8   5 1.52740 0.20173   2
   6  -8   5 3.20592 0.22677   1
   6  -9  -3 17.3010 1.29849   2
   3  -9   3 54.4329 2.35477  -2
   6  -9  -3 54.4329 2.35477   1
   6  -9  -3 27.1974 1.56729   1
   4  -9   2 103.539 4.95513  -2
   6  -9  -2 103.539 4.95513   1
   5  -9   1 37.7482 1.36410  -2
   6  -9  -1 37.7482 1.36410   1
   6  -9   0 2.37526 0.16768  -2
   6  -9   0 2.37526 0.16768   1
   7  -9  -1 172.809 7.25998  -2
   6  -9   1 172.809 7.25998   1
   5   0 -13 0.43524 0.31613  -2
   7   0 -13 0.43524 0.31613   1
   4   0 -12 94.6614 3.47126  -2
   7   0 -12 94.6614 3.47126   1
   3   0 -11 -0.2488 0.31418  -2
   7   0 -11 -0.2488 0.31418   1
   2   0 -10 164.115 6.94915  -2
   7   0 -10 164.115 6.94915   1
   7   0  -9 0.28398 0.19381   1
   7   0  -9 0.75463 2.66887   2
   7   0  -8 151.904 5.94705   2
   7   0  -8 296.529 7.94130   1
   7   0  -7 -0.4227 0.20525   2
   7   0  -7 -1.6619 0.19595   1
   7   0  -6 57.6496 2.69744   2
   7   0  -6 113.634 3.65065   1
   7   0  -5 -1.6043 0.21083   1
   7   0  -5 0.63256 0.63331   2
   7   0  -4 68.5408 2.58245   2
   7   0  -4 134.076 4.87296   1
   4   0   3 5.05325 2.33180  -2
   7   0  -3 5.05325 2.33180   1
   7   0  -3 -0.3722 0.51984   2
   7   0  -3 -3.1822 1.22046   1
   5   0   2 5498.08 142.441  -2
   7   0  -2 5498.08 142.441   1
   6   0   1 -0.3021 1.90360  -2
   7   0  -1 -0.3021 1.90360   1
   7   0   0 48.3930 2.05111  -2
   7   0   0 48.3930 2.05111   1
   8   0  -1 -3.5073 1.39085  -2
   7   0   1 -3.5073 1.39085   1
   9   0  -2 786.047 19.2396  -2
   7   0   2 786.047 19.2396   1
  10   0  -3 0.00049 0.51593  -2
   7   0   3 0.00049 0.51593   1
   7   0   3 -0.4142 0.74659   1
   7   0   3 2.11339 1.30135   2
   7   0   4 29.5967 2.16677   1
   7   0   4 24.2492 1.06093   2
   7   0   5 19.3423 18.6138   1
   7   0   5 -3.4695 0.14573   2
  12   0  -5 0.89904 0.62913  -2
   7   0   5 0.89904 0.62913   1
   7   0   6 78.3628 2.95827   1
   7   0   6 42.8969 1.95281   2
   7   0   7 -6.9484 0.12953   1
  13   0  -7 -0.5545 0.70046  -2
   7   0   7 -0.5545 0.70046   1
   7   0   7 -2.3631 0.19668   2
  14   0  -8 210.426 13.7554  -2
   7   0   8 210.426 13.7554   1
   7   0   8 179.799 11.6144   1
   7   0   8 86.6875 5.22978   2
  15   0  -9 -0.5208 0.33380  -2
   7   0   9 -0.5208 0.33380   1
   7   0   9 0.12096 0.24693   1
   7   0   9 0.12757 0.25092   2
  16   0 -10 70.1193 2.56322  -2
   7   0  10 70.1193 2.56322   1
   7   0  10 23.9253 1.71628   1
   5  -1 -13 5.70810 0.29594  -2
   7  -1 -13 5.70810 0.29594   1
   4  -1 -12 73.7847 1.94111  -2
   7  -1 -12 73.7847 1.94111   1
   3  -1 -11 33.0133 0.81220  -2
   7  -1 -11 33.0133 0.81220   1
   2  -1 -10 34.3663 1.19928  -2
   7  -1 -10 34.3663 1.19928   1
   7  -1  -9 76.2224 2.07464   1
   7  -1  -9 31.5131 1.58616   2
   1  -1  -9 80.9517 3.61345  -2
   7  -1  -9 80.9517 3.61345   1
   7  -1  -8 0.18321 0.22916   2
   7  -1  -8 2.88912 0.21819   1
   7  -1  -7 32.5572 0.95537   1
   7  -1  -7 16.6311 1.38343   2
   7  -1  -6 151.780 3.54340   2
   7  -1  -6 269.449 5.69394   1
   7  -1  -5 106.945 2.54143   2
   7  -1  -5 197.043 4.21577   1
   7  -1  -4 594.038 10.9455   1
   7  -1  -4 311.380 6.75762   2
   7  -1  -3 295.749 6.60584   2
   7  -1  -3 576.311 15.3819   1
   4  -1   3 597.245 25.9757  -2
   7  -1  -3 597.245 25.9757   1
   5  -1   2 870.579 19.6932  -2
   7  -1  -2 870.579 19.6932   1
   6  -1   1 499.152 9.86145  -2
   7  -1  -1 499.152 9.86145   1
   7  -1   0 3232.41 82.1542  -2
   7  -1   0 3232.41 82.1542   1
   8  -1  -1 209.869 5.84956  -2
   7  -1   1 209.869 5.84956   1
   9  -1  -2 682.888 17.0152  -2
   7  -1   2 682.888 17.0152   1
  10  -1  -3 978.900 36.9369  -2
   7  -1   3 978.900 36.9369   1
   7  -1   3 434.827 9.05630   2
   7  -1   3 529.192 21.5969   1
   7  -1   4 -2.0045 1.03744   1
   7  -1   4 3.99619 0.32092   2
   7  -1   5 4.82570 0.25469   2
   7  -1   5 8.72943 0.56607   1
  12  -1  -5 64.3625 2.09768  -2
   7  -1   5 64.3625 2.09768   1
   7  -1   6 19.3181 0.58041   1
   7  -1   6 12.3243 0.53236   2
  13  -1  -7 18.7305 1.14097  -2
   7  -1   7 18.7305 1.14097   1
   7  -1   7 18.7923 0.49048   1
   7  -1   7 12.6348 0.46489   2
   7  -1   8 179.314 5.25184   2
   7  -1   8 364.649 13.4386   1
  14  -1  -8 403.960 14.0503  -2
   7  -1   8 403.960 14.0503   1
   7  -1   9 4.43723 0.45583   1
  15  -1  -9 58.4640 1.92614  -2
   7  -1   9 58.4640 1.92614   1
   7  -1   9 2.76850 0.50367   2
  16  -1 -10 93.4488 2.83881  -2
   7  -1  10 93.4488 2.83881   1
   7  -1  10 52.5459 2.15807   2
   7  -1  10 107.464 7.07806   1
   5  -2 -13 160.638 5.71432  -2
   7  -2 -13 160.638 5.71432   1
   4  -2 -12 22.4491 0.73044  -2
   7  -2 -12 22.4491 0.73044   1
   3  -2 -11 88.2958 2.80854  -2
   7  -2 -11 88.2958 2.80854   1
   2  -2 -10 137.818 5.06020  -2
   7  -2 -10 137.818 5.06020   1
   7  -2  -9 27.2938 1.06296   1
   7  -2  -9 12.9023 0.83488   2
   1  -2  -9 31.4665 1.27117  -2
   7  -2  -9 31.4665 1.27117   1
   7  -2  -8 276.346 6.33052   1
   7  -2  -8 121.306 3.89562   2
   7  -2  -7 31.3031 2.17283   2
   7  -2  -7 63.7135 2.10822   1
   7  -2  -6 41.1996 1.00702   1
   7  -2  -6 19.1922 1.03457   2
   7  -2  -5 1.93834 0.45848   2
   7  -2  -5 8.09526 0.41895   1
   7  -2  -4 18.0841 0.90617   2
   7  -2  -4 36.5542 1.24857   1
   7  -2  -3 42.2970 1.22628   2
   7  -2  -3 72.8518 2.09753   1
   4  -2   3 86.9332 15.4307  -2
   7  -2  -3 86.9332 15.4307   1
   5  -2   2 1886.59 39.5083  -2
   7  -2  -2 1886.59 39.5083   1
   6  -2   1 9.02448 0.96758  -2
   7  -2  -1 9.02448 0.96758   1
   7  -2   0 36.1481 1.53205  -2
   7  -2   0 36.1481 1.53205   1
   8  -2  -1 1644.27 55.1946  -2
   7  -2   1 1644.27 55.1946   1
   9  -2  -2 322.228 8.46653  -2
   7  -2   2 322.228 8.46653   1
  10  -2  -3 136.360 6.36252  -2
   7  -2   3 136.360 6.36252   1
   7  -2   3 40.0834 1.61969   2
   7  -2   3 88.9327 3.74545   1
   7  -2   4 -0.3783 0.70389   2
   7  -2   4 1.63243 0.24624   1
  11  -2  -4 136.739 6.36581  -2
   7  -2   4 136.739 6.36581   1
   7  -2   5 8.35659 0.38891   1
   7  -2   5 1.21073 0.97140   2
  12  -2  -5 5.43882 1.10775  -2
   7  -2   5 5.43882 1.10775   1
   7  -2   6 402.260 8.25294   2
   7  -2   6 696.780 12.3462   1
   7  -2   7 91.2346 2.47240   2
  13  -2  -7 179.590 7.57743  -2
   7  -2   7 179.590 7.57743   1
   7  -2   7 160.351 5.43635   1
   7  -2   8 41.7483 1.83756   1
  14  -2  -8 58.8007 1.90703  -2
   7  -2   8 58.8007 1.90703   1
   7  -2   8 22.4158 0.70959   2
  15  -2  -9 79.1811 3.55840  -2
   7  -2   9 79.1811 3.55840   1
   7  -2   9 79.7979 5.33303   1
   7  -2   9 40.8156 2.46556   2
  16  -2 -10 117.377 5.13758  -2
   7  -2  10 117.377 5.13758   1
   7  -2  10 37.2048 2.58085   1
   4  -3 -12 11.3049 0.39057  -2
   7  -3 -12 11.3049 0.39057   1
   3  -3 -11 56.3378 1.46922  -2
   7  -3 -11 56.3378 1.46922   1
   2  -3 -10 87.8262 2.12660  -2
   7  -3 -10 87.8262 2.12660   1
   1  -3  -9 58.4092 2.66398  -2
   7  -3  -9 58.4092 2.66398   1
   7  -3  -9 16.7766 1.51133   2
   7  -3  -8 128.486 5.66667   2
   7  -3  -8 302.970 7.24917   1
   0  -3   8 385.835 59.2785  -2
   7  -3  -8 385.835 59.2785   1
   7  -3  -7 169.797 4.58170   1
   7  -3  -7 77.7920 3.11507   2
   7  -3  -6 360.934 9.83791   2
   7  -3  -6 767.231 15.5019   1
   7  -3  -5 178.985 4.27919   1
   7  -3  -5 77.6459 2.23204   2
   7  -3  -4 -2.2841 0.16727   1
   7  -3  -4 1.64552 0.30439   2
   7  -3  -3 5.85086 0.45026   1
   4  -3   3 30.8457 2.15636  -2
   7  -3  -3 30.8457 2.15636   1
   7  -3  -3 5.34160 0.41092   2
   5  -3   2 306.058 6.62330  -2
   7  -3  -2 306.058 6.62330   1
   6  -3   1 595.075 11.3104  -2
   7  -3  -1 595.075 11.3104   1
   7  -3   0 947.915 18.1865  -2
   7  -3   0 947.915 18.1865   1
   8  -3  -1 750.475 16.2677  -2
   7  -3   1 750.475 16.2677   1
   9  -3  -2 268.433 6.98771  -2
   7  -3   2 268.433 6.98771   1
  10  -3  -3 44.2629 2.79746  -2
   7  -3   3 44.2629 2.79746   1
   7  -3   3 21.8006 1.26267   2
   7  -3   3 51.8101 2.16080   1
   7  -3   4 229.066 6.87404   2
   7  -3   4 427.170 10.7779   1
  11  -3  -4 572.039 23.7553  -2
   7  -3   4 572.039 23.7553   1
   7  -3   5 13.4568 0.62400   2
   7  -3   5 18.2743 0.86243   1
   7  -3   6 189.722 6.28860   1
   7  -3   6 99.1147 2.79811   2
  12  -3  -6 235.172 8.46570  -2
   7  -3   6 235.172 8.46570   1
   7  -3   7 29.7043 0.96846   1
   7  -3   7 18.6564 0.85131   2
   7  -3   8 6.62793 0.31338   2
   7  -3   8 11.6234 0.57717   1
  14  -3  -8 100.581 3.57351  -2
   7  -3   8 100.581 3.57351   1
   7  -3   9 0.67521 0.23122   2
  15  -3  -9 2.10256 0.28230  -2
   7  -3   9 2.10256 0.28230   1
   7  -3   9 0.89671 0.34802   1
   7  -3  10 12.8127 0.84792   2
   7  -3  10 22.5702 1.63596   1
  16  -3 -10 29.4589 1.38459  -2
   7  -3  10 29.4589 1.38459   1
   4  -4 -12 68.3311 2.97757  -2
   7  -4 -12 68.3311 2.97757   1
   3  -4 -11 32.5693 1.05508  -2
   7  -4 -11 32.5693 1.05508   1
   2  -4 -10 165.051 5.34930  -2
   7  -4 -10 165.051 5.34930   1
   7  -4  -9 47.2299 3.28676   2
   7  -4  -9 111.433 4.74021   1
   1  -4  -9 102.034 4.17244  -2
   7  -4  -9 102.034 4.17244   1
   7  -4  -8 33.2338 1.05112   1
   7  -4  -8 11.4451 0.66043   2
   7  -4  -7 7.13259 0.36871   1
   7  -4  -7 9.85304 0.25724   2
   7  -4  -6 33.2083 1.47077   2
   7  -4  -6 55.2314 1.77445   1
   7  -4  -5 -0.7419 0.15239   1
   7  -4  -5 1.16123 0.15789   2
   7  -4  -4 2.19368 0.40341   1
   7  -4  -4 -3.1438 0.18275   2
   7  -4  -3 132.488 3.41274   2
   7  -4  -3 289.809 6.63907   1
   4  -4   3 266.016 16.2632  -2
   7  -4  -3 266.016 16.2632   1
   5  -4   2 518.098 12.3848  -2
   7  -4  -2 518.098 12.3848   1
   6  -4   1 74.0678 2.29711  -2
   7  -4  -1 74.0678 2.29711   1
   7  -4   0 333.561 6.78647  -2
   7  -4   0 333.561 6.78647   1
   8  -4  -1 378.283 10.4333  -2
   7  -4   1 378.283 10.4333   1
   9  -4  -2 754.444 15.8135  -2
   7  -4   2 754.444 15.8135   1
   7  -4   2 263.199 17.7294   2
  10  -4  -3 160.440 5.81573  -2
   7  -4   3 160.440 5.81573   1
   7  -4   3 59.8444 3.42685   2
   7  -4   3 123.623 4.64471   1
   7  -4   4 3.77717 0.24996   2
   7  -4   4 6.91572 0.31808   1
  11  -4  -4 295.463 14.3543  -2
   7  -4   4 295.463 14.3543   1
   7  -4   5 365.628 10.1835   1
  12  -4  -5 322.735 13.5267  -2
   7  -4   5 322.735 13.5267   1
   7  -4   5 186.909 5.68028   2
   7  -4   6 207.222 5.94970   1
   7  -4   6 113.197 3.46069   2
   7  -4   7 5.57625 0.30667   2
  13  -4  -7 9.28754 0.63761  -2
   7  -4   7 9.28754 0.63761   1
   7  -4   7 10.8277 0.48701   1
   7  -4   8 2.46509 0.24505   2
  14  -4  -8 7.16604 0.45902  -2
   7  -4   8 7.16604 0.45902   1
   7  -4   8 5.72555 0.48371   1
  15  -4  -9 6.60923 0.46732  -2
   7  -4   9 6.60923 0.46732   1
   7  -4   9 1.79677 0.42256   1
   7  -4   9 0.66564 0.20246   2
   3  -5 -11 83.5863 3.38949  -2
   7  -5 -11 83.5863 3.38949   1
   2  -5 -10 64.8309 2.34798  -2
   7  -5 -10 64.8309 2.34798   1
   7  -5  -9 0.74945 0.27618   1
   7  -5  -9 0.20709 0.24099   2
   7  -5  -8 4.41665 0.41582   1
   7  -5  -8 2.35159 0.21381   2
   0  -5   8 30.2152 1.79066  -2
   7  -5  -8 30.2152 1.79066   1
   7  -5  -7 157.612 3.98749   1
   1  -5   7 167.249 10.1087  -2
   7  -5  -7 167.249 10.1087   1
   7  -5  -7 78.1565 2.01355   2
   7  -5  -6 142.793 4.00376   2
   7  -5  -6 315.770 6.26510   1
   7  -5  -5 2.06452 1.62506   2
   7  -5  -5 0.71576 0.15622   1
   7  -5  -4 -0.8182 0.15319   1
   7  -5  -4 0.25584 0.11363   2
   3  -5   4 349.057 17.0420  -2
   7  -5  -4 349.057 17.0420   1
   4  -5   3 123.150 3.23463  -2
   7  -5  -3 123.150 3.23463   1
   7  -5  -3 51.4001 2.55483   2
   7  -5  -3 111.563 4.69839   1
   5  -5   2 63.0064 1.64342  -2
   7  -5  -2 63.0064 1.64342   1
   6  -5   1 225.524 5.42042  -2
   7  -5  -1 225.524 5.42042   1
   7  -5   0 246.292 4.98754  -2
   7  -5   0 246.292 4.98754   1
   8  -5  -1 223.611 5.25876  -2
   7  -5   1 223.611 5.25876   1
   9  -5  -2 237.454 6.00939  -2
   7  -5   2 237.454 6.00939   1
  10  -5  -3 34.8803 1.26296  -2
   7  -5   3 34.8803 1.26296   1
   7  -5   3 20.1659 0.78152   2
   7  -5   3 31.3006 1.02218   1
   7  -5   4 459.751 14.1847   1
   7  -5   4 231.273 7.38332   2
  11  -5  -4 410.181 19.6993  -2
   7  -5   4 410.181 19.6993   1
   7  -5   5 5.92801 0.29500   2
  12  -5  -5 18.3662 2.79361  -2
   7  -5   5 18.3662 2.79361   1
   7  -5   5 10.8430 0.39805   1
   7  -5   6 9.68056 0.39779   2
   7  -5   6 18.1425 0.59103   1
   7  -5   7 47.9340 1.49397   1
   7  -5   7 23.7982 0.94106   2
   7  -5   8 3.29911 0.35108   2
   7  -5   8 4.87631 0.57801   1
  14  -5  -8 10.0841 0.76585  -2
   7  -5   8 10.0841 0.76585   1
   2  -6 -10 24.9749 1.19222  -2
   7  -6 -10 24.9749 1.19222   1
   1  -6  -9 6.17131 0.82076  -2
   7  -6  -9 6.17131 0.82076   1
   7  -6  -9 0.08801 0.17174   1
   7  -6  -8 62.4346 2.81050   1
   0  -6   8 106.529 5.97270  -2
   7  -6  -8 106.529 5.97270   1
   7  -6  -8 31.5166 1.47054   2
   7  -6  -7 40.0470 1.30709   2
   7  -6  -7 79.0371 2.42134   1
   7  -6  -6 0.38303 0.12357   1
   2  -6   6 26.9457 2.96180  -2
   7  -6  -6 26.9457 2.96180   1
   7  -6  -6 0.06017 0.09497   2
   7  -6  -5 336.442 12.1907   1
   7  -6  -5 152.594 4.62581   2
   2  -6   5 365.857 21.8674  -2
   7  -6  -5 365.857 21.8674   1
   3  -6   4 401.305 14.2662  -2
   7  -6  -4 401.305 14.2662   1
   7  -6  -4 428.786 14.5984   1
   7  -6  -4 183.588 5.02257   2
   4  -6   3 83.3573 1.83430  -2
   7  -6  -3 83.3573 1.83430   1
   7  -6  -3 39.5007 1.59155   2
   7  -6  -3 62.9106 2.69600   1
   5  -6   2 208.088 4.30794  -2
   7  -6  -2 208.088 4.30794   1
   6  -6   1 33.3778 0.71712  -2
   7  -6  -1 33.3778 0.71712   1
   7  -6   0 37.2588 0.74364  -2
   7  -6   0 37.2588 0.74364   1
   8  -6  -1 98.2961 2.84143  -2
   7  -6   1 98.2961 2.84143   1
   9  -6  -2 171.179 4.71876  -2
   7  -6   2 171.179 4.71876   1
  10  -6  -3 65.4892 2.13116  -2
   7  -6   3 65.4892 2.13116   1
   7  -6   3 40.8524 1.34388   1
   7  -6   3 19.6974 0.98411   2
   7  -6   4 0.27046 0.09226   1
  11  -6  -4 118.986 4.76103  -2
   7  -6   4 118.986 4.76103   1
   7  -6   4 0.12719 0.10671   2
   7  -6   5 0.97436 0.15098   1
   7  -6   5 0.10146 0.18537   2
   7  -6   6 59.1829 1.51991   1
   7  -6   6 30.7528 1.01910   2
  12  -6  -6 90.9272 6.99034  -2
   7  -6   6 90.9272 6.99034   1
   7  -6   7 13.6267 0.73398   2
   7  -6   7 24.7831 0.87290   1
   7  -7  -8 0.28152 0.23384   2
   7  -7  -8 0.21046 0.16072   1
   1  -7   7 5.36525 1.06984  -2
   7  -7  -7 5.36525 1.06984   1
   7  -7  -7 0.54957 0.12551   2
   7  -7  -7 1.04816 0.21182   1
   7  -7  -6 57.2256 1.72729   1
   7  -7  -6 32.2676 1.07209   2
   7  -7  -5 0.42694 0.13416   1
   7  -7  -5 0.15096 0.08915   2
   3  -7   4 239.190 7.43155  -2
   7  -7  -4 239.190 7.43155   1
   7  -7  -4 39.4004 1.20772   2
   7  -7  -4 77.2575 3.42379   1
   4  -7   3 69.6247 1.77184  -2
   7  -7  -3 69.6247 1.77184   1
   7  -7  -3 0.01941 0.13258   1
   7  -7  -3 0.01310 0.25385   2
   5  -7   2 7.45247 0.28596  -2
   7  -7  -2 7.45247 0.28596   1
   6  -7   1 247.279 5.45295  -2
   7  -7  -1 247.279 5.45295   1
   7  -7   0 103.417 2.05726  -2
   7  -7   0 103.417 2.05726   1
   8  -7  -1 9.81893 0.33186  -2
   7  -7   1 9.81893 0.33186   1
   9  -7  -2 75.3356 2.20609  -2
   7  -7   2 75.3356 2.20609   1
   7  -7   3 153.918 5.45095   1
   7  -7   3 82.3254 2.99191   2
  10  -7  -3 189.222 6.91514  -2
   7  -7   3 189.222 6.91514   1
   7  -7   4 32.0130 1.36837   2
   7  -7   4 59.4234 2.27409   1
  11  -7  -4 102.491 3.20923  -2
   7  -7   4 102.491 3.20923   1
   7  -7   5 2.54115 0.15023   1
   7  -7   5 1.05023 0.18299   2
   7  -7   6 39.7064 1.20019   1
   7  -7   6 20.5869 0.78894   2
   7  -8  -7 12.9281 0.50445   2
   7  -8  -7 18.3609 0.92439   1
   7  -8  -6 8.60461 0.30543   2
   7  -8  -6 13.3095 0.62564   1
   7  -8  -5 0.16120 0.11065   2
   7  -8  -5 0.13440 0.14336   1
   3  -8   4 307.552 18.4090  -2
   7  -8  -4 307.552 18.4090   1
   7  -8  -4 227.310 9.59468   1
   7  -8  -4 127.432 3.51467   2
   7  -8  -3 4.58309 0.34900   2
   4  -8   3 10.6527 0.55017  -2
   7  -8  -3 10.6527 0.55017   1
   7  -8  -3 7.34906 0.55375   1
   5  -8   2 77.9150 1.88883  -2
   7  -8  -2 77.9150 1.88883   1
   7  -8  -2 63.8907 3.58950   1
   6  -8   1 17.1457 0.46906  -2
   7  -8  -1 17.1457 0.46906   1
   7  -8   0 34.0741 0.85746  -2
   7  -8   0 34.0741 0.85746   1
   8  -8  -1 230.645 7.91516  -2
   7  -8   1 230.645 7.91516   1
   9  -8  -2 29.0598 0.89459  -2
   7  -8   2 29.0598 0.89459   1
  10  -8  -3 53.6703 3.82907  -2
   7  -8   3 53.6703 3.82907   1
   7  -8   3 0.81794 0.39115   2
   7  -8   3 1.36242 0.31027   1
   7  -8   4 6.62033 0.49371   1
   7  -8   4 4.32365 0.32775   2
  11  -8  -4 36.7178 2.67214  -2
   7  -8   4 36.7178 2.67214   1
   5  -9   2 72.2378 2.52386  -2
   7  -9  -2 72.2378 2.52386   1
   6  -9   1 146.473 6.48954  -2
   7  -9  -1 146.473 6.48954   1
   7  -9   0 138.725 5.83713  -2
   7  -9   0 138.725 5.83713   1
   4   0 -13 1.83149 0.35094  -2
   8   0 -13 1.83149 0.35094   1
   3   0 -12 99.4603 3.12905  -2
   8   0 -12 99.4603 3.12905   1
   2   0 -11 -0.1095 0.25364  -2
   8   0 -11 -0.1095 0.25364   1
   1   0 -10 99.7637 3.59653  -2
   8   0 -10 99.7637 3.59653   1
   8   0  -9 -0.0724 0.26538   1
   0   0   9 0.37931 0.47601  -2
   8   0  -9 0.37931 0.47601   1
   8   0  -9 0.17743 0.25856   2
   8   0  -8 6.09871 0.44146   2
   8   0  -8 6.42727 0.54407   1
   8   0  -7 -0.4489 0.87156   1
   8   0  -7 0.73835 1.11109   2
   8   0  -6 771.588 22.9250   1
   8   0  -6 412.956 12.2043   2
   8   0  -5 -1.5012 0.19875   1
   8   0  -5 0.80683 0.16372   2
   8   0  -4 124.280 4.17887   1
   8   0  -4 64.1763 2.65784   2
   8   0  -3 1.00393 0.86548   2
   8   0  -3 3.70589 1.58821   1
   6   0   2 337.013 10.7105  -2
   8   0  -2 337.013 10.7105   1
   7   0   1 2.31202 1.36037  -2
   8   0  -1 2.31202 1.36037   1
   8   0   0 740.518 17.1173  -2
   8   0   0 740.518 17.1173   1
   9   0  -1 7.87471 1.49814  -2
   8   0   1 7.87471 1.49814   1
  10   0  -2 226.137 7.81539  -2
   8   0   2 226.137 7.81539   1
   8   0   3 0.64749 0.89234   1
   8   0   3 -0.0416 1.57743   2
  12   0  -4 167.286 7.62455  -2
   8   0   4 167.286 7.62455   1
   8   0   4 65.5148 3.31781   2
   8   0   4 108.648 7.30474   1
   8   0   5 -10.629 1.27937   1
  13   0  -5 0.19438 0.70707  -2
   8   0   5 0.19438 0.70707   1
   8   0   5 0.48804 0.21846   2
   8   0   6 67.4994 1.97980   1
   8   0   6 30.4811 1.69559   2
   8   0   7 -0.0539 0.17140   1
   8   0   7 0.13258 0.20164   2
  14   0  -7 -0.2588 0.91825  -2
   8   0   7 -0.2588 0.91825   1
   8   0   8 203.376 8.57242   2
   8   0   8 444.907 28.1220   1
  15   0  -8 383.775 16.8438  -2
   8   0   8 383.775 16.8438   1
   8   0   9 0.06870 0.20288   2
   8   0   9 0.09888 0.24506   1
   8   0  10 116.327 7.49855   1
   8   0  10 56.2335 3.22302   2
   4  -1 -13 9.39469 0.44478  -2
   8  -1 -13 9.39469 0.44478   1
   3  -1 -12 116.302 2.95325  -2
   8  -1 -12 116.302 2.95325   1
   2  -1 -11 20.8819 0.51562  -2
   8  -1 -11 20.8819 0.51562   1
   1  -1 -10 273.141 11.5835  -2
   8  -1 -10 273.141 11.5835   1
   0  -1   9 56.5048 2.01043  -2
   8  -1  -9 56.5048 2.01043   1
   8  -1  -9 23.2695 1.26149   2
   8  -1  -9 52.8574 2.13317   1
   8  -1  -8 665.799 14.1623   1
   8  -1  -8 332.537 9.84720   2
   8  -1  -7 92.3217 2.83520   2
   8  -1  -7 175.943 4.10731   1
   8  -1  -6 47.2976 1.51843   2
   8  -1  -6 92.4986 2.31281   1
   8  -1  -5 308.554 7.42847   2
   8  -1  -5 587.866 11.6990   1
   8  -1  -4 89.4725 2.38888   1
   8  -1  -4 45.0316 1.60411   2
   4  -1   4 80.7683 4.94513  -2
   8  -1  -4 80.7683 4.94513   1
   8  -1  -3 2.19036 0.62672   2
   5  -1   3 173.094 6.16162  -2
   8  -1  -3 173.094 6.16162   1
   8  -1  -3 12.4729 0.76832   1
   6  -1   2 1233.22 24.7823  -2
   8  -1  -2 1233.22 24.7823   1
   7  -1   1 346.018 9.08988  -2
   8  -1  -1 346.018 9.08988   1
   8  -1   0 40.2867 1.54133  -2
   8  -1   0 40.2867 1.54133   1
   9  -1  -1 47.5779 1.79365  -2
   8  -1   1 47.5779 1.79365   1
  10  -1  -2 852.241 16.6676  -2
   8  -1   2 852.241 16.6676   1
   8  -1   3 50.6539 2.57566   1
   8  -1   3 41.7263 1.45772   2
  11  -1  -3 43.9578 41.5716  -2
   8  -1   3 43.9578 41.5716   1
   8  -1   4 6.55670 0.40995   2
   8  -1   4 11.8201 0.71128   1
  12  -1  -4 16.3210 0.69018  -2
   8  -1   4 16.3210 0.69018   1
   8  -1   5 -4.8672 1.95766   2
   8  -1   5 9.59468 1.06903   1
  13  -1  -5 25.6910 3.43944  -2
   8  -1   5 25.6910 3.43944   1
   8  -1   6 50.9499 1.43666   2
   8  -1   6 106.847 2.32119   1
  13  -1  -6 181.971 12.6006  -2
   8  -1   6 181.971 12.6006   1
   8  -1   7 0.07829 0.14431   2
  14  -1  -7 32.1023 1.70737  -2
   8  -1   7 32.1023 1.70737   1
   8  -1   7 -0.2079 0.16827   1
  15  -1  -8 66.4272 1.91731  -2
   8  -1   8 66.4272 1.91731   1
   8  -1   8 69.6278 3.41542   1
   8  -1   8 34.1135 1.00861   2
  16  -1  -9 0.48375 0.28441  -2
   8  -1   9 0.48375 0.28441   1
   8  -1   9 0.09468 0.14413   2
   8  -1   9 0.33646 0.27079   1
   8  -1  10 132.986 8.48131   1
  17  -1 -10 214.832 12.5337  -2
   8  -1  10 214.832 12.5337   1
   4  -2 -13 7.89697 0.46582  -2
   8  -2 -13 7.89697 0.46582   1
   3  -2 -12 138.570 3.74116  -2
   8  -2 -12 138.570 3.74116   1
   2  -2 -11 54.4982 1.79215  -2
   8  -2 -11 54.4982 1.79215   1
   1  -2 -10 583.529 17.7377  -2
   8  -2 -10 583.529 17.7377   1
   8  -2  -9 6.52042 0.48151   1
   0  -2   9 10.0760 0.49035  -2
   8  -2  -9 10.0760 0.49035   1
   8  -2  -9 -3.7537 3.14477   2
   8  -2  -8 -2.1793 0.21554   2
   8  -2  -8 0.10339 0.16651   1
   8  -2  -7 16.5105 0.85799   2
   8  -2  -7 30.1582 1.02986   1
   8  -2  -6 212.958 3.88150   1
   8  -2  -6 106.699 3.96552   2
   8  -2  -5 57.4040 1.93650   2
   8  -2  -5 112.027 2.54661   1
   8  -2  -4 170.189 3.45732   1
   8  -2  -4 96.4092 2.63314   2
   8  -2  -3 92.2481 2.35216   1
   8  -2  -3 43.6099 1.64914   2
   5  -2   3 179.297 8.26050  -2
   8  -2  -3 179.297 8.26050   1
   6  -2   2 97.7062 2.77381  -2
   8  -2  -2 97.7062 2.77381   1
   7  -2   1 817.881 18.5729  -2
   8  -2  -1 817.881 18.5729   1
   8  -2   0 1521.57 61.5608  -2
   8  -2   0 1521.57 61.5608   1
   9  -2  -1 45.8411 1.71481  -2
   8  -2   1 45.8411 1.71481   1
  10  -2  -2 426.702 16.7571  -2
   8  -2   2 426.702 16.7571   1
   8  -2   3 70.4643 2.33623   2
   8  -2   3 149.852 4.92298   1
  11  -2  -3 160.269 6.14302  -2
   8  -2   3 160.269 6.14302   1
   8  -2   4 36.8485 1.11102   2
   8  -2   4 72.6363 2.44098   1
  12  -2  -4 77.9557 2.82670  -2
   8  -2   4 77.9557 2.82670   1
   8  -2   5 5.88235 0.51035   2
   8  -2   5 13.5133 0.59660   1
   8  -2   6 139.895 4.03623   2
  13  -2  -6 301.922 20.5073  -2
   8  -2   6 301.922 20.5073   1
   8  -2   6 285.334 6.82828   1
   8  -2   7 11.9600 0.46980   2
   8  -2   7 21.7082 0.84392   1
   8  -2   8 41.7754 1.19667   2
  15  -2  -8 134.187 4.64825  -2
   8  -2   8 134.187 4.64825   1
   8  -2   8 81.1295 3.76174   1
  16  -2  -9 19.5792 0.61254  -2
   8  -2   9 19.5792 0.61254   1
   8  -2   9 8.62139 0.49272   2
   8  -2   9 15.7059 1.29432   1
  17  -2 -10 36.1659 1.57225  -2
   8  -2  10 36.1659 1.57225   1
   8  -2  10 19.9845 1.44840   1
   3  -3 -12 97.5130 2.64972  -2
   8  -3 -12 97.5130 2.64972   1
   2  -3 -11 5.17436 0.33290  -2
   8  -3 -11 5.17436 0.33290   1
   1  -3 -10 58.5743 1.74003  -2
   8  -3 -10 58.5743 1.74003   1
   8  -3  -9 20.1669 1.40111   1
   0  -3   9 57.2498 2.62161  -2
   8  -3  -9 57.2498 2.62161   1
   8  -3  -9 10.5119 1.06342   2
   8  -3  -8 35.4343 1.96068   2
   8  -3  -8 89.7946 2.47112   1
   8  -3  -7 88.5179 2.38954   1
   8  -3  -7 34.6809 1.37494   2
   8  -3  -6 2.17667 0.86251   2
   8  -3  -6 -1.4786 0.28528   1
   8  -3  -5 96.3296 3.05444   1
   8  -3  -5 42.9699 1.24476   2
   8  -3  -4 7.20784 0.46776   1
   8  -3  -4 3.18762 0.31736   2
   8  -3  -3 29.3123 1.41352   1
   8  -3  -3 14.5020 0.72816   2
   5  -3   3 221.646 8.01936  -2
   8  -3  -3 221.646 8.01936   1
   6  -3   2 410.229 9.46340  -2
   8  -3  -2 410.229 9.46340   1
   8  -3  -2 187.862 9.79789   1
   7  -3   1 357.331 7.53319  -2
   8  -3  -1 357.331 7.53319   1
   8  -3   0 1255.90 22.0135  -2
   8  -3   0 1255.90 22.0135   1
   9  -3  -1 39.2974 1.84293  -2
   8  -3   1 39.2974 1.84293   1
  10  -3  -2 174.342 4.13043  -2
   8  -3   2 174.342 4.13043   1
   8  -3   3 1.93917 2.36460   2
   8  -3   3 10.4655 0.51793   1
  11  -3  -3 4.72848 1.05516  -2
   8  -3   3 4.72848 1.05516   1
   8  -3   4 91.6631 2.98385   2
   8  -3   4 166.688 4.59467   1
  12  -3  -4 173.850 10.6498  -2
   8  -3   4 173.850 10.6498   1
   8  -3   5 3.82788 0.26897   2
   8  -3   5 4.08478 0.32639   1
   8  -3   6 13.1378 0.51257   1
   8  -3   6 6.78861 0.32875   2
  13  -3  -6 49.8158 4.30653  -2
   8  -3   6 49.8158 4.30653   1
   8  -3   7 58.7654 1.87621   1
   8  -3   7 31.3921 1.11112   2
  14  -3  -7 55.7650 1.94109  -2
   8  -3   7 55.7650 1.94109   1
   8  -3   8 64.7542 2.24041   1
   8  -3   8 34.2962 1.05337   2
   8  -3   9 11.1287 1.00303   1
   8  -3   9 5.60282 0.55677   2
   3  -4 -12 109.340 6.43995  -2
   8  -4 -12 109.340 6.43995   1
   2  -4 -11 73.5569 2.54497  -2
   8  -4 -11 73.5569 2.54497   1
   1  -4 -10 274.920 11.5105  -2
   8  -4 -10 274.920 11.5105   1
   0  -4   9 9.66641 0.66934  -2
   8  -4  -9 9.66641 0.66934   1
   8  -4  -9 3.28658 0.54178   2
   8  -4  -9 8.03370 0.51286   1
   8  -4  -8 26.6822 0.87570   1
   8  -4  -8 13.5997 0.67057   2
   8  -4  -7 49.2668 1.33036   1
   8  -4  -7 23.7487 0.72506   2
   8  -4  -6 0.31008 0.14609   2
   8  -4  -6 3.01807 0.17895   1
   8  -4  -5 8.71686 0.47688   1
   8  -4  -5 7.83312 0.36557   2
   8  -4  -4 21.1680 0.89945   2
   8  -4  -4 41.2089 1.36463   1
   4  -4   4 139.775 8.50852  -2
   8  -4  -4 139.775 8.50852   1
   8  -4  -3 70.1636 2.63167   1
   8  -4  -3 23.7497 0.90013   2
   5  -4   3 82.1374 3.92468  -2
   8  -4  -3 82.1374 3.92468   1
   6  -4   2 57.1802 1.92313  -2
   8  -4  -2 57.1802 1.92313   1
   7  -4   1 163.929 4.10541  -2
   8  -4  -1 163.929 4.10541   1
   8  -4   0 615.211 12.0670  -2
   8  -4   0 615.211 12.0670   1
   9  -4  -1 73.8728 1.74399  -2
   8  -4   1 73.8728 1.74399   1
  10  -4  -2 705.083 14.6939  -2
   8  -4   2 705.083 14.6939   1
   8  -4   3 4.15877 0.69187   2
  11  -4  -3 51.7744 2.95163  -2
   8  -4   3 51.7744 2.95163   1
   8  -4   3 5.40444 0.41776   1
   8  -4   4 61.7818 2.31160   2
   8  -4   4 124.687 2.99088   1
  12  -4  -4 129.966 4.28353  -2
   8  -4   4 129.966 4.28353   1
   8  -4   5 26.2831 0.74337   1
   8  -4   5 14.3228 0.65933   2
   8  -4   6 91.8873 2.56591   2
   8  -4   6 176.264 3.93551   1
  13  -4  -6 173.012 12.5492  -2
   8  -4   6 173.012 12.5492   1
   8  -4   7 10.9931 0.58215   1
  14  -4  -7 44.1812 2.91128  -2
   8  -4   7 44.1812 2.91128   1
   8  -4   7 5.75266 0.47761   2
   8  -4   8 12.7928 0.73791   2
   8  -4   8 22.8246 1.08957   1
  15  -4  -8 64.1665 2.78614  -2
   8  -4   8 64.1665 2.78614   1
   8  -4   9 7.37751 0.73014   1
   8  -4   9 2.86257 0.30764   2
  16  -4  -9 6.16991 0.74634  -2
   8  -4   9 6.16991 0.74634   1
   2  -5 -11 6.63945 0.54455  -2
   8  -5 -11 6.63945 0.54455   1
   1  -5 -10 131.955 4.64737  -2
   8  -5 -10 131.955 4.64737   1
   8  -5  -9 1.12155 0.30665   2
   8  -5  -8 118.445 3.65814   1
   8  -5  -8 58.1824 1.90049   2
   1  -5   8 209.793 17.2155  -2
   8  -5  -8 209.793 17.2155   1
   8  -5  -7 17.5570 0.63306   2
   8  -5  -7 34.3075 1.18710   1
   8  -5  -6 31.4823 1.03333   2
   8  -5  -6 67.2157 1.96110   1
   8  -5  -5 88.9497 2.25543   1
   8  -5  -5 41.7540 1.02751   2
   3  -5   5 281.026 22.8372  -2
   8  -5  -5 281.026 22.8372   1
   8  -5  -4 163.143 3.71141   1
   8  -5  -4 73.4534 2.09627   2
   8  -5  -3 23.2586 0.97028   2
   5  -5   3 109.593 6.42540  -2
   8  -5  -3 109.593 6.42540   1
   8  -5  -3 63.7328 2.83251   1
   6  -5   2 219.668 6.31732  -2
   8  -5  -2 219.668 6.31732   1
   7  -5   1 319.473 6.89970  -2
   8  -5  -1 319.473 6.89970   1
   8  -5   0 52.9800 1.39894  -2
   8  -5   0 52.9800 1.39894   1
   9  -5  -1 96.7690 3.02698  -2
   8  -5   1 96.7690 3.02698   1
  10  -5  -2 179.791 3.69086  -2
   8  -5   2 179.791 3.69086   1
   8  -5   3 26.2370 1.80808   2
   8  -5   3 83.7734 2.63010   1
  11  -5  -3 217.775 8.31788  -2
   8  -5   3 217.775 8.31788   1
   8  -5   4 41.1878 1.52661   2
   8  -5   4 80.3291 2.28885   1
  12  -5  -4 104.318 7.33038  -2
   8  -5   4 104.318 7.33038   1
   8  -5   5 0.82724 0.11612   1
   8  -5   5 0.21176 0.09258   2
  13  -5  -5 10.9186 2.32787  -2
   8  -5   5 10.9186 2.32787   1
   8  -5   6 149.326 4.10117   1
   8  -5   6 70.9522 1.97637   2
   8  -5   7 41.1499 1.54201   2
   8  -5   7 73.5202 1.97116   1
   8  -5   8 27.7550 1.22783   1
   8  -5   8 14.4876 0.92157   2
   1  -6 -10 56.3328 2.53180  -2
   8  -6 -10 56.3328 2.53180   1
   8  -6 -10 25.5165 1.46246   2
   0  -6   9 1.43348 0.36600  -2
   8  -6  -9 1.43348 0.36600   1
   8  -6  -9 0.14042 0.12249   2
   8  -6  -8 2.65757 0.20498   2
   1  -6   8 23.0548 1.44984  -2
   8  -6  -8 23.0548 1.44984   1
   8  -6  -8 5.47683 0.47624   1
   8  -6  -7 2.56970 0.17573   2
   8  -6  -7 5.34632 0.41940   1
   2  -6   7 10.0191 1.25067  -2
   8  -6  -7 10.0191 1.25067   1
   8  -6  -6 4.55648 0.20557   2
   8  -6  -6 10.3207 0.41740   1
   3  -6   5 251.110 15.1666  -2
   8  -6  -5 251.110 15.1666   1
   8  -6  -5 79.1058 2.28453   2
   8  -6  -5 162.179 5.12018   1
   8  -6  -4 0.92756 0.20954   1
   8  -6  -4 0.42771 0.09826   2
   4  -6   4 21.8402 1.09896  -2
   8  -6  -4 21.8402 1.09896   1
   8  -6  -3 -50.163 57.0029   2
   5  -6   3 48.4319 1.46839  -2
   8  -6  -3 48.4319 1.46839   1
   8  -6  -3 10.7082 0.63585   1
   6  -6   2 82.9621 2.26587  -2
   8  -6  -2 82.9621 2.26587   1
   7  -6   1 241.141 6.11287  -2
   8  -6  -1 241.141 6.11287   1
   8  -6   0 174.159 4.58126  -2
   8  -6   0 174.159 4.58126   1
   9  -6  -1 19.3091 0.73152  -2
   8  -6   1 19.3091 0.73152   1
  10  -6  -2 151.736 4.55689  -2
   8  -6   2 151.736 4.55689   1
   8  -6   3 8.85330 0.47363   1
  11  -6  -3 81.4162 2.16263  -2
   8  -6   3 81.4162 2.16263   1
   8  -6   3 4.69200 0.33006   2
   8  -6   4 2.11674 0.16021   1
   8  -6   4 1.13574 0.13691   2
  12  -6  -4 16.0052 1.72198  -2
   8  -6   4 16.0052 1.72198   1
   8  -6   5 6.46999 0.29237   1
   8  -6   5 3.02532 0.19895   2
  13  -6  -5 36.5811 3.64543  -2
   8  -6   5 36.5811 3.64543   1
   8  -6   6 8.83045 0.39204   2
   8  -6   6 17.4084 0.52831   1
   8  -6   7 74.2990 2.50717   1
   8  -6   7 40.2900 1.82197   2
   8  -7  -8 49.0555 2.19483   1
   8  -7  -8 31.3861 1.43576   2
   2  -7   7 28.6508 2.40467  -2
   8  -7  -7 28.6508 2.40467   1
   8  -7  -7 14.8831 0.48299   2
   8  -7  -7 27.1079 1.08355   1
   8  -7  -6 6.87881 0.25634   2
   3  -7   6 21.4569 2.01203  -2
   8  -7  -6 21.4569 2.01203   1
   8  -7  -6 13.4923 0.62926   1
   8  -7  -5 101.453 3.80370   1
   8  -7  -5 54.7195 1.66542   2
   8  -7  -4 38.9165 1.84087   1
   8  -7  -4 20.2310 0.68192   2
   4  -7   4 50.6283 1.76346  -2
   8  -7  -4 50.6283 1.76346   1
   8  -7  -3 257.909 10.8243   1
   5  -7   3 282.409 8.29976  -2
   8  -7  -3 282.409 8.29976   1
   8  -7  -3 129.296 5.54651   2
   6  -7   2 259.238 4.87069  -2
   8  -7  -2 259.238 4.87069   1
   7  -7   1 16.7856 0.47734  -2
   8  -7  -1 16.7856 0.47734   1
   8  -7   0 40.0279 0.86497  -2
   8  -7   0 40.0279 0.86497   1
   9  -7  -1 185.757 4.71004  -2
   8  -7   1 185.757 4.71004   1
  10  -7  -2 226.140 7.13342  -2
   8  -7   2 226.140 7.13342   1
   8  -7   3 140.955 5.12937   1
  11  -7  -3 192.669 6.41142  -2
   8  -7   3 192.669 6.41142   1
   8  -7   3 73.7484 3.56067   2
   8  -7   4 31.8062 0.98094   1
   8  -7   4 16.1284 0.79435   2
  12  -7  -4 61.2298 4.38986  -2
   8  -7   4 61.2298 4.38986   1
   8  -7   5 18.5918 0.53889   1
   8  -7   5 8.72529 0.38903   2
   8  -8  -6 67.4005 2.04507   2
   8  -8  -5 61.3678 1.75381   2
   3  -8   5 118.485 8.44589  -2
   8  -8  -5 118.485 8.44589   1
   8  -8  -4 21.5763 0.95034   2
   8  -8  -4 39.1053 2.25002   1
   4  -8   4 136.570 5.88591  -2
   8  -8  -4 136.570 5.88591   1
   5  -8   3 8.61774 0.47738  -2
   8  -8  -3 8.61774 0.47738   1
   8  -8  -3 0.09054 0.12153   2
   8  -8  -3 -0.1955 0.12185   1
   6  -8   2 104.100 3.01714  -2
   8  -8  -2 104.100 3.01714   1
   7  -8   1 96.3741 2.27724  -2
   8  -8  -1 96.3741 2.27724   1
   8  -8   0 102.693 2.46559  -2
   8  -8   0 102.693 2.46559   1
   9  -8  -1 21.5261 0.78576  -2
   8  -8   1 21.5261 0.78576   1
   8  -8   2 7.30692 0.75790   1
  10  -8  -2 10.4583 0.75110  -2
   8  -8   2 10.4583 0.75110   1
  11  -8  -3 21.7191 0.89579  -2
   8  -8   3 21.7191 0.89579   1
   8  -8   3 15.2765 1.19175   1
   8  -8   3 9.95604 0.96107   2
   3   0 -13 0.25509 0.30012  -2
   9   0 -13 0.25509 0.30012   1
   2   0 -12 234.850 10.0873  -2
   9   0 -12 234.850 10.0873   1
   1   0 -11 -0.1743 0.21312  -2
   9   0 -11 -0.1743 0.21312   1
   0   0  10 619.004 36.6670  -2
   9   0 -10 619.004 36.6670   1
   9   0  -9 -1.7065 0.25395   2
   1   0   9 0.02248 0.33175  -2
   9   0  -9 0.02248 0.33175   1
   9   0  -9 1.66022 2.85965   1
   9   0  -8 160.271 4.24991   1
   9   0  -8 77.7515 2.84974   2
   9   0  -7 1.73419 0.21909   2
   9   0  -7 1.20245 1.29227   1
   9   0  -6 270.264 8.85684   1
   9   0  -6 138.055 5.64145   2
   9   0  -5 2.58583 0.19717   1
   9   0  -5 11.2973 5.42735   2
   9   0  -4 2237.93 54.0675   2
   9   0  -4 3824.81 166.060   1
   9   0  -3 -1.8694 0.65596   2
   9   0  -3 -0.6482 1.04633   1
   7   0   2 1482.68 36.0884  -2
   9   0  -2 1482.68 36.0884   1
   8   0   1 14.5569 2.50790  -2
   9   0  -1 14.5569 2.50790   1
   9   0   0 1213.77 26.5150  -2
   9   0   0 1213.77 26.5150   1
  10   0  -1 3.41514 0.44704  -2
   9   0   1 3.41514 0.44704   1
  11   0  -2 316.188 9.87988  -2
   9   0   2 316.188 9.87988   1
   9   0   3 0.12052 0.99767   1
  12   0  -3 -13.834 0.55007  -2
   9   0   3 -13.834 0.55007   1
   9   0   3 -1.3140 0.28157   2
   9   0   4 227.826 8.89260   1
   9   0   4 137.748 5.90259   2
  13   0  -4 322.277 14.4035  -2
   9   0   4 322.277 14.4035   1
   9   0   5 1.96375 0.30420   1
   9   0   5 -0.8524 17.6817   2
   9   0   6 355.540 12.5862   2
   9   0   6 682.001 23.3556   1
   9   0   7 -0.1307 0.15694   1
   9   0   7 -0.1490 0.18485   2
   9   0   8 109.692 5.10298   1
  16   0  -8 141.211 8.36865  -2
   9   0   8 141.211 8.36865   1
   9   0   8 55.6681 2.48672   2
   9   0   9 -0.1441 0.11130   2
   9   0   9 0.23157 0.24482   1
  17   0  -9 0.04051 0.39282  -2
   9   0   9 0.04051 0.39282   1
   9   0  10 172.032 9.45974   2
  18   0 -10 350.579 20.3510  -2
   9   0  10 350.579 20.3510   1
   3  -1 -13 54.3344 3.55046  -2
   9  -1 -13 54.3344 3.55046   1
   2  -1 -12 60.9633 1.75119  -2
   9  -1 -12 60.9633 1.75119   1
   1  -1 -11 60.2574 1.57389  -2
   9  -1 -11 60.2574 1.57389   1
   0  -1  10 543.938 13.0352  -2
   9  -1 -10 543.938 13.0352   1
   1  -1   9 39.3071 1.08908  -2
   9  -1  -9 39.3071 1.08908   1
   9  -1  -9 26.2716 1.22247   1
   9  -1  -9 10.6705 0.83781   2
   9  -1  -8 2.00253 0.15131   1
   9  -1  -8 2.56592 0.42903   2
   9  -1  -7 14.5349 1.20168   2
   9  -1  -7 26.9244 0.74306   1
   9  -1  -6 167.429 3.79212   1
   9  -1  -6 81.3936 2.63349   2
   9  -1  -5 53.6170 1.52970   1
   9  -1  -5 29.4845 0.97023   2
   9  -1  -4 1290.11 27.0895   1
   9  -1  -4 654.358 13.3454   2
   5  -1   4 1208.54 71.1539  -2
   9  -1  -4 1208.54 71.1539   1
   9  -1  -3 65.5158 2.15661   2
   9  -1  -3 112.512 4.09640   1
   6  -1   3 218.891 16.6639  -2
   9  -1  -3 218.891 16.6639   1
   7  -1   2 1041.34 25.1210  -2
   9  -1  -2 1041.34 25.1210   1
   8  -1   1 85.0001 2.73901  -2
   9  -1  -1 85.0001 2.73901   1
   9  -1   0 876.807 15.3841  -2
   9  -1   0 876.807 15.3841   1
  10  -1  -1 15.7575 0.85474  -2
   9  -1   1 15.7575 0.85474   1
  11  -1  -2 52.2571 2.91438  -2
   9  -1   2 52.2571 2.91438   1
   9  -1   3 19.4398 1.22362   2
  12  -1  -3 53.1153 1.83412  -2
   9  -1   3 53.1153 1.83412   1
   9  -1   3 44.3850 1.78528   1
   9  -1   4 12.2062 0.52580   2
   9  -1   4 23.6428 1.10165   1
  13  -1  -4 70.2417 2.92605  -2
   9  -1   4 70.2417 2.92605   1
   9  -1   5 110.068 2.90789   2
   9  -1   5 217.433 4.65871   1
  14  -1  -5 236.229 9.78589  -2
   9  -1   5 236.229 9.78589   1
   9  -1   6 18.1318 0.60869   1
   9  -1   6 7.86217 0.41892   2
   9  -1   7 22.1121 0.90378   1
  15  -1  -7 39.4706 1.54084  -2
   9  -1   7 39.4706 1.54084   1
   9  -1   7 11.7953 0.44581   2
  16  -1  -8 477.038 16.8771  -2
   9  -1   8 477.038 16.8771   1
   9  -1   8 221.095 5.78302   2
   9  -1   8 404.022 14.0466   1
   9  -1   9 0.59875 0.14743   2
  17  -1  -9 22.8613 0.83472  -2
   9  -1   9 22.8613 0.83472   1
   9  -1   9 0.65806 0.32060   1
   2  -2 -12 68.3750 2.09202  -2
   9  -2 -12 68.3750 2.09202   1
   1  -2 -11 24.9348 1.17029  -2
   9  -2 -11 24.9348 1.17029   1
   0  -2  10 104.126 2.95172  -2
   9  -2 -10 104.126 2.95172   1
   1  -2   9 22.6808 1.19878  -2
   9  -2  -9 22.6808 1.19878   1
   9  -2  -9 10.5395 0.73498   2
   9  -2  -9 21.1569 1.10604   1
   9  -2  -8 432.359 9.28569   1
   9  -2  -8 198.305 5.19815   2
   9  -2  -7 2.36150 0.17032   1
   9  -2  -7 0.52555 0.32148   2
   9  -2  -6 240.738 6.39813   1
   9  -2  -6 124.634 3.81122   2
   9  -2  -5 148.846 3.33902   1
   9  -2  -5 69.6146 2.42015   2
   9  -2  -4 94.6323 2.70993   1
   5  -2   4 172.704 10.3818  -2
   9  -2  -4 172.704 10.3818   1
   9  -2  -4 42.0070 1.59099   2
   9  -2  -3 1.51554 0.61292   2
   9  -2  -3 1.81823 0.78531   1
   6  -2   3 39.0044 2.05893  -2
   9  -2  -3 39.0044 2.05893   1
   7  -2   2 447.886 10.4810  -2
   9  -2  -2 447.886 10.4810   1
   8  -2   1 61.6009 2.07256  -2
   9  -2  -1 61.6009 2.07256   1
   9  -2   0 109.134 3.34649  -2
   9  -2   0 109.134 3.34649   1
  10  -2  -1 101.535 3.79528  -2
   9  -2   1 101.535 3.79528   1
  11  -2  -2 484.013 12.6682  -2
   9  -2   2 484.013 12.6682   1
   9  -2   3 13.8248 0.90513   2
  12  -2  -3 28.7630 0.95216  -2
   9  -2   3 28.7630 0.95216   1
   9  -2   3 12.2586 1.93854   1
   9  -2   4 7.55996 1.07066   1
   9  -2   4 4.44498 1.87724   2
  13  -2  -4 96.9922 6.18953  -2
   9  -2   4 96.9922 6.18953   1
   9  -2   5 -3.4752 0.11231   2
   9  -2   5 2.35302 0.22413   1
  14  -2  -5 14.4693 1.55356  -2
   9  -2   5 14.4693 1.55356   1
   9  -2   6 69.2826 1.82427   2
   9  -2   6 134.608 4.46685   1
  14  -2  -6 214.790 12.5935  -2
   9  -2   6 214.790 12.5935   1
   9  -2   7 1.81269 0.18470   1
  15  -2  -7 21.8247 1.10619  -2
   9  -2   7 21.8247 1.10619   1
   9  -2   7 1.11717 0.14688   2
   9  -2   8 23.8239 1.11768   1
   9  -2   8 11.7750 0.43211   2
  16  -2  -8 44.0415 3.13804  -2
   9  -2   8 44.0415 3.13804   1
   9  -2   9 0.73044 0.15583   2
   9  -2   9 0.63919 0.24555   1
  17  -2  -9 30.6123 2.16765  -2
   9  -2   9 30.6123 2.16765   1
   2  -3 -12 4.64127 0.25935  -2
   9  -3 -12 4.64127 0.25935   1
   1  -3 -11 15.3366 0.79114  -2
   9  -3 -11 15.3366 0.79114   1
   0  -3  10 95.1772 3.37834  -2
   9  -3 -10 95.1772 3.37834   1
   1  -3   9 1.22514 0.34690  -2
   9  -3  -9 1.22514 0.34690   1
   9  -3  -9 0.72562 0.23631   1
   9  -3  -9 0.48409 0.35901   2
   9  -3  -8 102.351 3.19981   1
   2  -3   8 109.029 9.31342  -2
   9  -3  -8 109.029 9.31342   1
   9  -3  -8 50.1630 1.73540   2
   9  -3  -7 13.6662 0.52122   1
   9  -3  -7 5.12274 0.34956   2
   9  -3  -6 525.721 11.0865   1
   9  -3  -6 232.837 6.20532   2
   9  -3  -5 19.3282 0.52351   1
   9  -3  -5 -3.9290 1.24491   2
   9  -3  -4 11.8097 0.46521   2
   9  -3  -4 23.5950 0.88842   1
   9  -3  -3 -0.4645 0.98413   1
   9  -3  -3 -0.1822 0.21000   2
   6  -3   3 -35.740 24.8752  -2
   9  -3  -3 -35.740 24.8752   1
   7  -3   2 590.210 14.3512  -2
   9  -3  -2 590.210 14.3512   1
   8  -3   1 31.4984 1.06285  -2
   9  -3  -1 31.4984 1.06285   1
   9  -3   0 15.4126 0.73319  -2
   9  -3   0 15.4126 0.73319   1
  10  -3  -1 3.69143 0.33918  -2
   9  -3   1 3.69143 0.33918   1
  11  -3  -2 282.280 7.58751  -2
   9  -3   2 282.280 7.58751   1
   9  -3   3 21.6964 2.37756   2
  12  -3  -3 42.1289 2.27636  -2
   9  -3   3 42.1289 2.27636   1
   9  -3   3 54.8757 3.35425   1
   9  -3   4 704.540 16.0853   1
  13  -3  -4 700.589 30.6445  -2
   9  -3   4 700.589 30.6445   1
   9  -3   4 387.997 11.6024   2
   9  -3   5 56.0943 1.82970   1
   9  -3   5 24.1570 0.98001   2
  14  -3  -5 57.1801 2.96002  -2
   9  -3   5 57.1801 2.96002   1
   9  -3   6 215.494 4.66563   1
   9  -3   6 118.224 3.02103   2
  15  -3  -6 211.501 12.4417  -2
   9  -3   6 211.501 12.4417   1
   9  -3   7 21.2686 0.75053   2
   9  -3   7 42.8122 1.40770   1
  15  -3  -7 56.1907 2.49144  -2
   9  -3   7 56.1907 2.49144   1
   9  -3   8 59.7413 1.81114   2
   9  -3   8 117.728 3.45270   1
  16  -3  -8 222.294 9.29576  -2
   9  -3   8 222.294 9.29576   1
   9  -3   9 5.02212 0.43055   2
  17  -3  -9 17.9238 0.89377  -2
   9  -3   9 17.9238 0.89377   1
   9  -3   9 10.8674 0.93042   1
   2  -4 -12 50.8475 2.09294  -2
   9  -4 -12 50.8475 2.09294   1
   1  -4 -11 4.98109 0.37182  -2
   9  -4 -11 4.98109 0.37182   1
   0  -4  10 153.633 8.57607  -2
   9  -4 -10 153.633 8.57607   1
   1  -4   9 65.6142 2.32199  -2
   9  -4  -9 65.6142 2.32199   1
   9  -4  -9 30.1518 2.25819   2
   9  -4  -9 62.5498 3.66443   1
   9  -4  -8 143.832 4.92099   1
   9  -4  -8 74.2366 5.23516   2
   9  -4  -7 14.3039 0.50644   2
   9  -4  -7 38.8240 1.18523   1
   9  -4  -6 43.9472 1.11409   2
   9  -4  -6 97.6558 2.18713   1
   9  -4  -5 29.5838 0.89865   1
   9  -4  -5 15.4978 0.47802   2
   9  -4  -4 70.8755 3.05288   1
   9  -4  -4 32.1499 1.22621   2
   5  -4   4 96.4854 6.01724  -2
   9  -4  -4 96.4854 6.01724   1
   6  -4   3 89.2438 2.57211  -2
   9  -4  -3 89.2438 2.57211   1
   9  -4  -3 2.71580 1.48073   1
   9  -4  -3 1.46975 0.21350   2
   7  -4   2 809.931 16.7738  -2
   9  -4  -2 809.931 16.7738   1
   9  -4  -2 555.839 33.3959   1
   8  -4   1 90.6956 2.33262  -2
   9  -4  -1 90.6956 2.33262   1
   9  -4   0 24.6857 0.68226  -2
   9  -4   0 24.6857 0.68226   1
  10  -4  -1 73.3905 2.34521  -2
   9  -4   1 73.3905 2.34521   1
  11  -4  -2 597.277 15.1088  -2
   9  -4   2 597.277 15.1088   1
   9  -4   3 6.07482 0.32642   1
   9  -4   3 -2.2360 2.80333   2
  12  -4  -3 18.8969 0.91269  -2
   9  -4   3 18.8969 0.91269   1
   9  -4   4 32.1239 1.47854   2
   9  -4   4 63.3456 1.76754   1
  13  -4  -4 166.527 11.9678  -2
   9  -4   4 166.527 11.9678   1
   9  -4   5 5.77282 0.34103   2
  14  -4  -5 52.6784 2.65911  -2
   9  -4   5 52.6784 2.65911   1
   9  -4   5 10.7068 0.36449   1
   9  -4   6 32.5092 0.93218   2
   9  -4   6 63.7545 1.60134   1
   9  -4   7 26.0939 1.23654   1
   9  -4   7 13.6750 0.55125   2
  15  -4  -7 34.9409 1.56990  -2
   9  -4   7 34.9409 1.56990   1
   9  -4   8 72.7539 2.15863   1
   9  -4   8 38.8213 2.25566   2
   1  -5 -11 12.1883 0.82034  -2
   9  -5 -11 12.1883 0.82034   1
   0  -5  10 70.1334 3.33195  -2
   9  -5 -10 70.1334 3.33195   1
   1  -5   9 100.899 3.13442  -2
   9  -5  -9 100.899 3.13442   1
   9  -5  -9 36.5829 1.67904   2
   9  -5  -8 13.5464 0.59925   2
   2  -5   8 48.0225 3.17739  -2
   9  -5  -8 48.0225 3.17739   1
   9  -5  -8 22.8922 0.87482   1
   9  -5  -7 27.2012 0.92760   1
   9  -5  -7 12.7310 0.50292   2
   9  -5  -6 44.7668 1.41333   1
   9  -5  -6 21.4740 0.65625   2
   9  -5  -5 0.49711 0.09308   2
   9  -5  -5 -1.9364 0.18231   1
   4  -5   5 8.57644 1.83171  -2
   9  -5  -5 8.57644 1.83171   1
   9  -5  -4 327.439 6.99196   1
   9  -5  -4 156.417 3.98898   2
   5  -5   4 350.021 14.6382  -2
   9  -5  -4 350.021 14.6382   1
   9  -5  -3 0.94079 0.18495   1
   9  -5  -3 -1.8058 0.13860   2
   6  -5   3 -26.348 40.2973  -2
   9  -5  -3 -26.348 40.2973   1
   7  -5   2 403.022 11.3589  -2
   9  -5  -2 403.022 11.3589   1
   8  -5   1 46.1149 1.63670  -2
   9  -5  -1 46.1149 1.63670   1
   9  -5   0 605.435 12.3046  -2
   9  -5   0 605.435 12.3046   1
  10  -5  -1 4.07454 0.20375  -2
   9  -5   1 4.07454 0.20375   1
  11  -5  -2 73.9028 2.29103  -2
   9  -5   2 73.9028 2.29103   1
   9  -5   3 85.5499 3.32947   1
   9  -5   3 36.7241 2.79626   2
  12  -5  -3 96.2493 5.95083  -2
   9  -5   3 96.2493 5.95083   1
   9  -5   4 6.68102 0.28138   2
   9  -5   4 13.4932 0.44269   1
  13  -5  -4 31.5804 1.41616  -2
   9  -5   4 31.5804 1.41616   1
   9  -5   5 76.1170 1.79515   1
   9  -5   5 37.3498 1.06628   2
   9  -5   6 9.14488 0.32064   2
   9  -5   6 20.3583 0.58034   1
   9  -5   7 13.6840 0.57941   2
   9  -5   7 27.5197 0.84657   1
   0  -6  10 123.495 5.38294  -2
   9  -6 -10 123.495 5.38294   1
   9  -6  -9 33.9465 1.93917   2
   1  -6   9 74.2019 4.20916  -2
   9  -6  -9 74.2019 4.20916   1
   2  -6   8 45.0643 2.71813  -2
   9  -6  -8 45.0643 2.71813   1
   9  -6  -8 15.1520 0.59189   2
   9  -6  -8 31.0885 1.35595   1
   9  -6  -7 7.10618 0.37522   2
   9  -6  -7 13.6248 0.61635   1
   9  -6  -6 55.8636 1.53120   2
   9  -6  -6 120.786 3.95070   1
   3  -6   6 163.035 9.96594  -2
   9  -6  -6 163.035 9.96594   1
   9  -6  -5 18.7440 0.58558   2
   9  -6  -5 34.8453 1.28818   1
   4  -6   5 64.3524 5.79866  -2
   9  -6  -5 64.3524 5.79866   1
   9  -6  -4 396.069 12.4001   2
   9  -6  -4 769.531 20.7586   1
   6  -6   3 59.8162 2.80282  -2
   9  -6  -3 59.8162 2.80282   1
   9  -6  -3 33.4099 1.95841   1
   9  -6  -3 17.5923 0.82304   2
   7  -6   2 252.761 7.83566  -2
   9  -6  -2 252.761 7.83566   1
   8  -6   1 48.2247 1.45751  -2
   9  -6  -1 48.2247 1.45751   1
   9  -6   0 113.907 4.09596  -2
   9  -6   0 113.907 4.09596   1
  10  -6  -1 23.9294 0.66144  -2
   9  -6   1 23.9294 0.66144   1
  11  -6  -2 116.613 2.99422  -2
   9  -6   2 116.613 2.99422   1
  12  -6  -3 7.41568 0.63207  -2
   9  -6   3 7.41568 0.63207   1
   9  -6   3 1.70478 0.31155   2
   9  -6   3 4.65597 0.39101   1
   9  -6   4 19.9155 0.71174   2
   9  -6   4 37.8498 1.09539   1
  13  -6  -4 78.4637 4.96277  -2
   9  -6   4 78.4637 4.96277   1
   9  -6   5 5.56626 0.24062   1
   9  -6   5 3.19910 0.16613   2
   9  -6   6 227.671 5.97925   1
   9  -6   6 121.344 5.20987   2
   9  -7  -8 4.02885 0.24800   2
   2  -7   8 6.64077 1.19846  -2
   9  -7  -8 6.64077 1.19846   1
   9  -7  -8 5.72747 0.41297   1
   9  -7  -7 65.5137 1.93511   2
   9  -7  -7 108.320 4.66920   1
   3  -7   7 135.145 5.69459  -2
   9  -7  -7 135.145 5.69459   1
   9  -7  -6 60.2192 2.13987   1
   9  -7  -6 33.1020 1.04379   2
   9  -7  -5 11.4194 0.40840   2
   9  -7  -5 19.2550 0.92951   1
   4  -7   5 28.6603 2.50412  -2
   9  -7  -5 28.6603 2.50412   1
   9  -7  -4 57.1036 1.75562   2
   5  -7   4 159.489 5.56766  -2
   9  -7  -4 159.489 5.56766   1
   9  -7  -4 99.5013 4.39334   1
   6  -7   3 54.0048 1.92542  -2
   9  -7  -3 54.0048 1.92542   1
   9  -7  -3 57.8441 2.51235   1
   9  -7  -3 28.4938 1.35850   2
   7  -7   2 143.197 4.06233  -2
   9  -7  -2 143.197 4.06233   1
   8  -7   1 142.655 3.35058  -2
   9  -7  -1 142.655 3.35058   1
   9  -7   0 106.394 2.83192  -2
   9  -7   0 106.394 2.83192   1
  10  -7  -1 9.07922 0.42404  -2
   9  -7   1 9.07922 0.42404   1
  11  -7  -2 19.0310 0.66535  -2
   9  -7   2 19.0310 0.66535   1
   9  -7   2 16.4165 1.24791   1
   9  -7   3 31.1764 1.23520   1
  12  -7  -3 92.9355 3.43026  -2
   9  -7   3 92.9355 3.43026   1
   9  -7   3 16.7922 1.17418   2
   9  -7   4 50.9946 1.54706   1
   9  -7   4 25.2440 1.07377   2
   9  -7   5 3.16722 0.19524   1
   9  -7   5 1.68269 0.32113   2
   9  -8  -6 50.9776 2.27007   1
   9  -8  -6 32.5220 1.28206   2
   9  -8  -5 3.18934 0.22026   2
   9  -8  -5 6.39998 0.34126   1
   9  -8  -4 12.0864 1.09331   2
   9  -8  -4 22.8216 1.33284   1
   9  -8  -3 0.34931 0.23806   2
   6  -8   3 21.4549 0.85414  -2
   9  -8  -3 21.4549 0.85414   1
   7  -8   2 12.1427 0.70764  -2
   9  -8  -2 12.1427 0.70764   1
   8  -8   1 26.6680 1.13729  -2
   9  -8  -1 26.6680 1.13729   1
   9  -8   0 80.5131 2.35303  -2
   9  -8   0 80.5131 2.35303   1
  10  -8  -1 17.1813 0.74195  -2
   9  -8   1 17.1813 0.74195   1
   9  -8   2 0.99013 0.35549   2
  11  -8  -2 3.32421 0.35573  -2
   9  -8   2 3.32421 0.35573   1
   9  -8   2 1.45948 0.29106   1
   2   0 -13 0.04120 0.19305  -2
  10   0 -13 0.04120 0.19305   1
   1   0 -12 119.705 3.57315  -2
  10   0 -12 119.705 3.57315   1
   0   0  11 0.21518 0.26443  -2
  10   0 -11 0.21518 0.26443   1
   1   0  10 389.941 13.1644  -2
  10   0 -10 389.941 13.1644   1
  10   0  -9 0.12453 0.29611   2
   2   0   9 -0.1026 0.42406  -2
  10   0  -9 -0.1026 0.42406   1
  10   0  -9 0.35213 0.29855   1
  10   0  -8 53.1491 2.44977   2
  10   0  -8 108.793 3.02382   1
  10   0  -7 2.61358 0.15513   1
  10   0  -7 -3.3688 0.23071   2
  10   0  -6 440.534 12.0709   1
  10   0  -6 212.015 6.49750   2
  10   0  -5 4.89248 5.72270   1
  10   0  -5 0.53354 0.89377   2
  10   0  -4 218.124 7.41847   1
  10   0  -4 112.706 4.93774   2
  10   0  -3 2.02014 0.76730   2
  10   0  -3 3.80693 1.35695   1
   7   0   3 20.0494 14.0030  -2
  10   0  -3 20.0494 14.0030   1
   8   0   2 146.472 4.25222  -2
  10   0  -2 146.472 4.25222   1
   9   0   1 -13.747 1.08225  -2
  10   0  -1 -13.747 1.08225   1
  10   0   0 611.142 13.5758  -2
  10   0   0 611.142 13.5758   1
  11   0  -1 2.00730 2.22078  -2
  10   0   1 2.00730 2.22078   1
  12   0  -2 198.606 7.12865  -2
  10   0   2 198.606 7.12865   1
  10   0   3 0.56374 2.32614   2
  10   0   3 -1.6946 0.17981   1
  13   0  -3 -6.8865 0.98178  -2
  10   0   3 -6.8865 0.98178   1
  10   0   4 396.887 14.0556   1
  10   0   4 209.014 9.44357   2
  10   0   5 1.16361 0.16237   1
  10   0   5 10.9407 3.63536   2
  15   0  -5 -0.4272 0.68852  -2
  10   0   5 -0.4272 0.68852   1
  10   0   6 42.7075 2.91594   2
  10   0   6 83.8176 3.99994   1
  16   0  -7 -0.6506 0.52232  -2
  10   0   7 -0.6506 0.52232   1
  10   0   7 0.15154 0.17826   2
  10   0   7 -0.1296 0.16733   1
  10   0   8 53.2990 1.88588   2
  17   0  -8 155.626 9.52540  -2
  10   0   8 155.626 9.52540   1
  10   0   8 113.314 7.31562   1
  10   0   9 0.15735 0.11052   2
  10   0   9 -0.0379 0.26164   1
   2  -1 -13 4.25729 0.33313  -2
  10  -1 -13 4.25729 0.33313   1
   1  -1 -12 50.0913 1.43588  -2
  10  -1 -12 50.0913 1.43588   1
   0  -1  11 42.4065 1.24737  -2
  10  -1 -11 42.4065 1.24737   1
   1  -1  10 33.7024 1.01337  -2
  10  -1 -10 33.7024 1.01337   1
   2  -1   9 53.2006 1.70769  -2
  10  -1  -9 53.2006 1.70769   1
  10  -1  -9 50.9597 1.97901   1
  10  -1  -9 29.8406 1.46033   2
  10  -1  -8 702.250 12.1838   1
  10  -1  -8 343.691 8.17938   2
  10  -1  -7 46.3098 1.19883   1
  10  -1  -7 19.1311 1.75143   2
  10  -1  -6 26.3033 0.76615   1
  10  -1  -6 13.6248 0.82147   2
  10  -1  -5 155.874 4.86952   2
  10  -1  -5 322.048 7.05285   1
  10  -1  -4 2.44719 0.36923   2
  10  -1  -4 6.71421 0.53911   1
  10  -1  -3 342.000 7.14876   1
  10  -1  -3 184.033 5.79205   2
   7  -1   3 707.906 36.0673  -2
  10  -1  -3 707.906 36.0673   1
   8  -1   2 500.092 12.4430  -2
  10  -1  -2 500.092 12.4430   1
   9  -1   1 16.2667 0.74450  -2
  10  -1  -1 16.2667 0.74450   1
  10  -1   0 108.804 2.41644  -2
  10  -1   0 108.804 2.41644   1
  11  -1  -1 386.488 9.06659  -2
  10  -1   1 386.488 9.06659   1
  12  -1  -2 112.937 2.83394  -2
  10  -1   2 112.937 2.83394   1
  10  -1   3 1.83155 1.85035   2
  10  -1   3 13.0687 0.56275   1
  13  -1  -3 10.8882 0.83163  -2
  10  -1   3 10.8882 0.83163   1
  10  -1   4 18.8647 0.86032   1
  10  -1   4 15.2730 0.74916   2
  10  -1   5 -5.1069 0.12930   2
  15  -1  -5 0.61880 0.57988  -2
  10  -1   5 0.61880 0.57988   1
  10  -1   5 0.15097 0.13821   1
  10  -1   6 149.260 3.70831   1
  10  -1   6 75.6698 2.35261   2
  10  -1   7 48.5925 1.36991   2
  10  -1   7 99.0501 3.80038   1
  16  -1  -7 86.0808 3.11382  -2
  10  -1   7 86.0808 3.11382   1
  17  -1  -8 51.7960 3.19719  -2
  10  -1   8 51.7960 3.19719   1
  10  -1   8 2.98318 0.23106   1
  10  -1   8 1.71028 0.15282   2
  10  -1   9 0.07860 0.07984   2
  10  -1   9 -0.1780 0.16519   1
  18  -1  -9 9.02578 0.79619  -2
  10  -1   9 9.02578 0.79619   1
   2  -2 -13 17.1577 1.15066  -2
  10  -2 -13 17.1577 1.15066   1
   1  -2 -12 204.970 6.84235  -2
  10  -2 -12 204.970 6.84235   1
   0  -2  11 136.308 3.59886  -2
  10  -2 -11 136.308 3.59886   1
   1  -2  10 151.829 3.55516  -2
  10  -2 -10 151.829 3.55516   1
  10  -2  -9 69.1699 3.35960   2
   2  -2   9 625.466 18.9534  -2
  10  -2  -9 625.466 18.9534   1
  10  -2  -9 142.168 5.86331   1
  10  -2  -8 6.86626 0.25857   1
  10  -2  -8 4.85125 0.50316   2
   3  -2   8 32.6085 43.0130  -2
  10  -2  -8 32.6085 43.0130   1
  10  -2  -7 -0.5097 0.08841   1
  10  -2  -7 -1.3777 0.18915   2
  10  -2  -6 144.130 4.09394   2
  10  -2  -6 294.268 9.68585   1
  10  -2  -5 6.05612 0.83866   2
  10  -2  -5 9.78305 0.44959   1
  10  -2  -4 60.6519 1.94692   2
  10  -2  -4 101.978 2.56800   1
  10  -2  -3 159.300 4.52854   1
  10  -2  -3 84.5112 3.09506   2
   7  -2   3 94.5360 27.7250  -2
  10  -2  -3 94.5360 27.7250   1
   8  -2   2 356.909 9.82219  -2
  10  -2  -2 356.909 9.82219   1
   9  -2   1 191.947 7.42935  -2
  10  -2  -1 191.947 7.42935   1
  10  -2   0 10.7319 0.40987  -2
  10  -2   0 10.7319 0.40987   1
  11  -2  -1 43.5327 1.17070  -2
  10  -2   1 43.5327 1.17070   1
  12  -2  -2 121.335 3.89163  -2
  10  -2   2 121.335 3.89163   1
  13  -2  -3 152.360 6.05823  -2
  10  -2   3 152.360 6.05823   1
  10  -2   3 8.71303 0.37664   2
  10  -2   3 7.05960 1.28014   1
  14  -2  -4 320.995 11.3921  -2
  10  -2   4 320.995 11.3921   1
  10  -2   4 140.428 4.91687   2
  10  -2   4 295.823 7.35706   1
  10  -2   5 83.2632 2.52129   1
  10  -2   5 43.5192 1.24668   2
  15  -2  -5 86.4951 5.57390  -2
  10  -2   5 86.4951 5.57390   1
  10  -2   6 15.5196 0.45906   1
  10  -2   6 7.74720 0.33663   2
  10  -2   7 9.44122 0.42371   1
  10  -2   7 5.69534 0.30150   2
  16  -2  -7 40.3447 2.00213  -2
  10  -2   7 40.3447 2.00213   1
  10  -2   8 42.1328 1.17696   2
  10  -2   8 79.8272 2.23964   1
  17  -2  -8 104.052 6.41636  -2
  10  -2   8 104.052 6.41636   1
  10  -2   9 1.46584 0.22498   1
  18  -2  -9 10.3188 0.56703  -2
  10  -2   9 10.3188 0.56703   1
  10  -2   9 0.50917 0.16646   2
   1  -3 -12 47.5349 2.03424  -2
  10  -3 -12 47.5349 2.03424   1
   0  -3  11 115.968 3.94838  -2
  10  -3 -11 115.968 3.94838   1
   1  -3  10 196.649 6.61268  -2
  10  -3 -10 196.649 6.61268   1
   2  -3   9 23.2751 1.17138  -2
  10  -3  -9 23.2751 1.17138   1
  10  -3  -9 6.40707 0.53154   1
  10  -3  -9 2.96979 0.58502   2
  10  -3  -8 742.223 18.6499   1
  10  -3  -8 359.749 8.60689   2
  10  -3  -7 9.16271 0.45052   2
  10  -3  -7 15.7180 0.54108   1
  10  -3  -6 6.59116 0.33970   2
  10  -3  -6 14.5986 0.43783   1
  10  -3  -5 114.731 2.99863   1
  10  -3  -5 46.2578 1.37612   2
   5  -3   5 151.740 9.20655  -2
  10  -3  -5 151.740 9.20655   1
  10  -3  -4 97.6718 3.10477   2
  10  -3  -4 210.624 5.34177   1
   6  -3   4 299.468 17.8762  -2
  10  -3  -4 299.468 17.8762   1
  10  -3  -3 3.52932 0.38967   1
  10  -3  -3 2.39915 0.90236   2
   7  -3   3 25.4580 1.21936  -2
  10  -3  -3 25.4580 1.21936   1
   8  -3   2 145.649 3.93074  -2
  10  -3  -2 145.649 3.93074   1
   9  -3   1 22.0677 0.74337  -2
  10  -3  -1 22.0677 0.74337   1
  10  -3   0 1141.59 21.1431  -2
  10  -3   0 1141.59 21.1431   1
  11  -3  -1 86.4052 2.79826  -2
  10  -3   1 86.4052 2.79826   1
  10  -3   2 764.180 49.7427   1
  12  -3  -2 960.769 28.0125  -2
  10  -3   2 960.769 28.0125   1
  10  -3   3 2.42829 0.26713   1
  10  -3   3 8.53362 2.55134   2
  13  -3  -3 -23.189 65.0454  -2
  10  -3   3 -23.189 65.0454   1
  10  -3   4 399.960 9.40289   1
  10  -3   4 200.410 5.67759   2
  14  -3  -4 442.518 16.3171  -2
  10  -3   4 442.518 16.3171   1
  10  -3   5 0.71552 0.12071   2
  10  -3   5 1.57207 0.14280   1
  10  -3   6 357.367 7.97504   1
  10  -3   6 190.003 5.22493   2
  10  -3   7 1.01331 0.13428   2
  10  -3   7 2.17685 0.24354   1
  10  -3   8 43.6049 1.82929   2
  10  -3   8 86.4858 3.84418   1
   1  -4 -12 143.897 5.79059  -2
  10  -4 -12 143.897 5.79059   1
   0  -4  11 10.9498 0.64406  -2
  10  -4 -11 10.9498 0.64406   1
   1  -4  10 72.3216 2.63104  -2
  10  -4 -10 72.3216 2.63104   1
  10  -4  -9 89.5436 3.74759   1
   2  -4   9 103.492 4.46959  -2
  10  -4  -9 103.492 4.46959   1
  10  -4  -9 51.3069 3.58578   2
  10  -4  -8 26.3453 1.06512   2
  10  -4  -8 46.8551 1.84044   1
  10  -4  -7 317.343 11.3429   1
  10  -4  -7 153.649 47.1844   2
  10  -4  -6 175.015 3.96500   2
  10  -4  -6 389.868 7.63402   1
  10  -4  -5 125.130 3.08854   1
  10  -4  -5 63.4601 1.91391   2
  10  -4  -4 13.5863 0.57103   2
  10  -4  -4 25.0083 0.88964   1
   7  -4   3 138.018 4.05956  -2
  10  -4  -3 138.018 4.05956   1
  10  -4  -3 81.5099 4.03976   1
  10  -4  -3 32.2502 1.43573   2
   8  -4   2 733.748 16.7965  -2
  10  -4  -2 733.748 16.7965   1
   9  -4   1 109.666 3.60966  -2
  10  -4  -1 109.666 3.60966   1
  10  -4   0 159.230 3.83068  -2
  10  -4   0 159.230 3.83068   1
  11  -4  -1 14.2676 0.64526  -2
  10  -4   1 14.2676 0.64526   1
  12  -4  -2 84.8233 2.02613  -2
  10  -4   2 84.8233 2.02613   1
  10  -4   2 11.6961 0.83490   1
  10  -4   3 64.5702 2.21254   1
  13  -4  -3 52.4816 4.84166  -2
  10  -4   3 52.4816 4.84166   1
  10  -4   3 31.7316 2.69220   2
  10  -4   4 566.932 12.6360   1
  10  -4   4 282.107 8.72148   2
  14  -4  -4 580.861 34.9958  -2
  10  -4   4 580.861 34.9958   1
  15  -4  -5 136.520 10.0811  -2
  10  -4   5 136.520 10.0811   1
  10  -4   5 21.1428 0.55224   1
  10  -4   5 10.7246 0.44877   2
  10  -4   6 29.4978 0.76128   1
  10  -4   6 14.3517 0.52117   2
  10  -4   7 1.25229 0.13983   2
  10  -4   7 2.75980 0.32144   1
  16  -4  -7 5.82085 0.49266  -2
  10  -4   7 5.82085 0.49266   1
  10  -4   8 38.6590 1.63031   2
  10  -4   8 76.2025 2.79385   1
   0  -5  11 30.9880 1.81595  -2
  10  -5 -11 30.9880 1.81595   1
   1  -5  10 47.3952 2.28452  -2
  10  -5 -10 47.3952 2.28452   1
   2  -5   9 14.9663 0.65002  -2
  10  -5  -9 14.9663 0.65002   1
  10  -5  -9 4.95906 0.65029   2
  10  -5  -8 16.9366 0.61190   2
  10  -5  -8 30.1754 1.65289   1
  10  -5  -7 36.6634 1.17589   2
  10  -5  -7 67.6539 1.98568   1
  10  -5  -6 15.5710 0.50630   2
  10  -5  -6 32.0995 1.27279   1
   5  -5   5 65.6229 4.05714  -2
  10  -5  -5 65.6229 4.05714   1
  10  -5  -5 25.8207 1.23773   2
  10  -5  -5 50.5843 2.67805   1
  10  -5  -4 150.459 4.38666   2
  10  -5  -4 284.658 8.56210   1
   6  -5   4 323.484 18.9192  -2
  10  -5  -4 323.484 18.9192   1
   7  -5   3 19.6331 0.76195  -2
  10  -5  -3 19.6331 0.76195   1
  10  -5  -3 2.79167 0.22676   2
  10  -5  -3 9.41196 0.40411   1
   8  -5   2 120.763 3.05348  -2
  10  -5  -2 120.763 3.05348   1
   9  -5   1 4.32060 0.26181  -2
  10  -5  -1 4.32060 0.26181   1
  10  -5   0 89.8864 1.80068  -2
  10  -5   0 89.8864 1.80068   1
  11  -5  -1 2.83624 0.31408  -2
  10  -5   1 2.83624 0.31408   1
  10  -5   2 43.2099 3.26717   1
  10  -5   2 22.6711 1.87979   2
  12  -5  -2 56.9677 3.67062  -2
  10  -5   2 56.9677 3.67062   1
  10  -5   3 29.2187 1.20840   1
  13  -5  -3 87.9214 2.75594  -2
  10  -5   3 87.9214 2.75594   1
  10  -5   3 14.8905 0.99798   2
  14  -5  -4 134.482 6.99400  -2
  10  -5   4 134.482 6.99400   1
  10  -5   4 0.21433 0.09288   2
  10  -5   4 0.19491 0.10205   1
  10  -5   5 6.07225 0.24653   1
  10  -5   5 3.36883 0.15909   2
  15  -5  -5 41.5510 4.05209  -2
  10  -5   5 41.5510 4.05209   1
  10  -5   6 58.0993 1.75730   2
  10  -5   6 126.439 3.31306   1
  10  -5   7 52.3972 1.77712   1
  10  -5   7 25.1907 0.92749   2
  10  -6 -10 21.9522 1.12376   2
  10  -6 -10 41.7070 1.89339   1
  10  -6  -9 2.40711 0.47851   1
   2  -6   9 3.04187 0.97041  -2
  10  -6  -9 3.04187 0.97041   1
   3  -6   8 14.4858 1.90526  -2
  10  -6  -8 14.4858 1.90526   1
  10  -6  -8 0.32528 0.10735   2
  10  -6  -8 0.28016 0.14599   1
  10  -6  -7 18.0370 0.49180   2
  10  -6  -7 32.2906 1.39767   1
   4  -6   7 42.3692 4.01039  -2
  10  -6  -7 42.3692 4.01039   1
  10  -6  -6 100.245 3.78016   2
  10  -6  -6 192.946 6.06058   1
   5  -6   5 16.1187 2.19936  -2
  10  -6  -5 16.1187 2.19936   1
  10  -6  -5 6.41541 0.27503   2
  10  -6  -5 12.9943 0.52623   1
  10  -6  -4 13.5112 0.45376   2
   6  -6   4 63.5161 2.26667  -2
  10  -6  -4 63.5161 2.26667   1
  10  -6  -4 29.8950 0.94624   1
  10  -6  -3 64.8677 2.44860   1
   7  -6   3 79.2756 2.40995  -2
  10  -6  -3 79.2756 2.40995   1
  10  -6  -3 31.3991 1.50075   2
   8  -6   2 267.241 11.9163  -2
  10  -6  -2 267.241 11.9163   1
   9  -6   1 10.4025 0.37668  -2
  10  -6  -1 10.4025 0.37668   1
  10  -6   0 128.607 2.42184  -2
  10  -6   0 128.607 2.42184   1
  11  -6  -1 197.023 3.92954  -2
  10  -6   1 197.023 3.92954   1
  10  -6   2 17.3823 1.41315   2
  12  -6  -2 60.0721 2.19126  -2
  10  -6   2 60.0721 2.19126   1
  13  -6  -3 43.6520 2.22602  -2
  10  -6   3 43.6520 2.22602   1
  10  -6   3 28.3670 1.14156   1
  10  -6   3 15.0952 0.93781   2
  10  -6   4 242.495 6.31988   1
  14  -6  -4 270.056 10.2185  -2
  10  -6   4 270.056 10.2185   1
  10  -6   4 112.709 3.56445   2
  10  -6   5 0.08166 0.08935   2
  10  -6   5 0.27255 0.10025   1
  10  -6   6 8.90870 0.34278   1
  10  -6   6 4.13692 0.34763   2
   3  -7   8 62.5539 5.30447  -2
  10  -7  -8 62.5539 5.30447   1
  10  -7  -8 44.6963 2.54560   1
  10  -7  -8 19.6666 1.46389   2
  10  -7  -7 6.63265 0.29098   2
  10  -7  -7 10.7815 0.63489   1
   4  -7   7 40.8967 2.50530  -2
  10  -7  -7 40.8967 2.50530   1
  10  -7  -6 57.7314 1.98107   2
  10  -7  -6 102.349 4.60338   1
   5  -7   5 58.8102 4.54309  -2
   6  -7   5 58.8102 4.54309  -2
  10  -7  -5 58.8102 4.54309   1
  10  -7  -5 30.3435 0.90255   2
  10  -7  -5 57.1020 2.70717   1
  10  -7  -4 19.7772 0.61018   2
   6  -7   4 44.0532 1.81911  -2
  10  -7  -4 44.0532 1.81911   1
  10  -7  -4 38.7784 2.25780   1
  10  -7  -3 21.1144 1.18125   2
   7  -7   3 116.549 4.97391  -2
  10  -7  -3 116.549 4.97391   1
  10  -7  -3 46.6331 1.76638   1
   8  -7   2 97.2525 3.06852  -2
  10  -7  -2 97.2525 3.06852   1
   9  -7   1 5.11119 0.39390  -2
  10  -7  -1 5.11119 0.39390   1
  10  -7   0 174.496 3.97656  -2
  10  -7   0 174.496 3.97656   1
  11  -7  -1 20.1597 0.50973  -2
  10  -7   1 20.1597 0.50973   1
  12  -7  -2 49.3177 1.54680  -2
  10  -7   2 49.3177 1.54680   1
  10  -7   2 25.3569 1.34575   2
  10  -7   2 46.7022 2.26474   1
  10  -7   3 0.13802 0.15986   1
  13  -7  -3 27.5585 1.75700  -2
  10  -7   3 27.5585 1.75700   1
  10  -7   3 0.03641 0.32678   2
  10  -7   4 21.5995 0.70819   1
  10  -7   4 11.1945 0.45781   2
  10  -8  -5 5.75991 0.28119   2
  10  -8  -5 9.77354 0.52464   1
   5  -8   5 23.8928 1.57145  -2
  10  -8  -5 23.8928 1.57145   1
  10  -8  -4 17.0067 0.84732   2
   6  -8   4 63.0549 3.16632  -2
  10  -8  -4 63.0549 3.16632   1
  10  -8  -4 22.6475 1.79830   1
  10  -8  -3 61.8988 4.32404   1
  10  -8  -3 37.1168 2.61380   2
   7  -8   3 80.5850 4.00075  -2
  10  -8  -3 80.5850 4.00075   1
   8  -8   2 4.30754 0.49190  -2
  10  -8  -2 4.30754 0.49190   1
  10  -8  -2 0.31920 0.21463   2
   9  -8   1 31.7446 0.96536  -2
  10  -8  -1 31.7446 0.96536   1
  10  -8   0 12.8514 0.38308  -2
  10  -8   0 12.8514 0.38308   1
  11  -8  -1 14.4798 0.57598  -2
  10  -8   1 14.4798 0.57598   1
   0   0  12 156.716 4.64589  -2
  11   0 -12 156.716 4.64589   1
   1   0  11 -0.9072 0.32518  -2
  11   0 -11 -0.9072 0.32518   1
   2   0  10 15.0266 0.61876  -2
  11   0 -10 15.0266 0.61876   1
   3   0   9 0.26688 0.49407  -2
  11   0  -9 0.26688 0.49407   1
  11   0  -8 772.916 17.7232   1
  11   0  -8 357.144 10.8047   2
  11   0  -7 5.59098 1.63739   2
  11   0  -7 -3.1092 0.22467   1
  11   0  -6 35.2630 1.44299   2
  11   0  -6 69.8114 2.31989   1
  11   0  -5 -2.8012 0.15871   1
  11   0  -5 -0.2915 1.03070   2
  11   0  -4 161.157 5.23162   2
  11   0  -4 282.649 9.98539   1
   7   0   4 280.995 16.1351  -2
  11   0  -4 280.995 16.1351   1
   8   0   3 1.71834 17.5798  -2
  11   0  -3 1.71834 17.5798   1
  11   0  -3 -1.5177 0.13024   2
  11   0  -3 4.75039 1.92047   1
   9   0   2 529.526 16.1430  -2
  11   0  -2 529.526 16.1430   1
  10   0   1 -28.456 0.62328  -2
  11   0  -1 -28.456 0.62328   1
  11   0   0 125.609 4.07761  -2
  11   0   0 125.609 4.07761   1
  12   0  -1 5.14495 0.72863  -2
  11   0   1 5.14495 0.72863   1
  13   0  -2 305.980 10.0345  -2
  11   0   2 305.980 10.0345   1
  11   0   3 0.48083 0.17860   1
  11   0   4 3.40973 0.19529   1
  15   0  -4 129.811 5.95950  -2
  11   0   4 129.811 5.95950   1
  11   0   4 0.57714 0.19966   2
  11   0   5 0.04476 0.17711   2
  11   0   5 0.20709 0.20857   1
  11   0   6 198.302 8.36041   2
  11   0   6 405.960 14.6517   1
  16   0  -6 389.675 22.7219  -2
  11   0   6 389.675 22.7219   1
  11   0   7 0.02660 0.12588   1
  17   0  -7 1.88729 0.87717  -2
  11   0   7 1.88729 0.87717   1
  11   0   7 0.50624 0.38614   2
  11   0   8 4.62010 0.32025   2
  11   0   8 10.7639 0.88147   1
  11   0   9 -0.0926 0.11708   2
  19   0  -9 -0.4020 0.35395  -2
  11   0   9 -0.4020 0.35395   1
   1  -1 -13 48.6495 2.95662  -2
  11  -1 -13 48.6495 2.95662   1
   0  -1  12 185.553 5.45012  -2
  11  -1 -12 185.553 5.45012   1
   1  -1  11 95.7117 2.55904  -2
  11  -1 -11 95.7117 2.55904   1
   2  -1  10 466.553 10.4450  -2
  11  -1 -10 466.553 10.4450   1
  11  -1  -9 0.57421 0.19867   1
   3  -1   9 0.66571 0.25592  -2
  11  -1  -9 0.66571 0.25592   1
  11  -1  -9 1.62069 0.48652   2
  11  -1  -8 38.1631 1.58183   2
  11  -1  -8 86.3509 2.14195   1
   4  -1   8 81.0186 5.09496  -2
  11  -1  -8 81.0186 5.09496   1
  11  -1  -7 84.1231 2.44156   2
  11  -1  -7 173.250 3.72469   1
  11  -1  -6 537.062 12.5358   2
  11  -1  -6 1007.79 23.7700   1
  11  -1  -5 47.8021 1.73757   2
  11  -1  -5 93.5088 2.20134   1
  11  -1  -4 18.0761 0.76190   1
  11  -1  -4 10.6591 0.46897   2
   7  -1   4 6.14051 24.8774  -2
  11  -1  -4 6.14051 24.8774   1
  11  -1  -3 37.4260 1.27914   1
  11  -1  -3 18.3029 0.85180   2
   8  -1   3 55.6883 5.40540  -2
  11  -1  -3 55.6883 5.40540   1
   9  -1   2 43.9613 2.67358  -2
  11  -1  -2 43.9613 2.67358   1
  10  -1   1 281.002 6.21906  -2
  11  -1  -1 281.002 6.21906   1
  11  -1   0 491.557 7.98211  -2
  11  -1   0 491.557 7.98211   1
  12  -1  -1 695.111 16.1457  -2
  11  -1   1 695.111 16.1457   1
  13  -1  -2 780.476 15.7522  -2
  11  -1   2 780.476 15.7522   1
  11  -1   3 74.5323 2.43951   1
  11  -1   3 32.5371 1.85362   2
  14  -1  -3 65.9073 50.5309  -2
  11  -1   3 65.9073 50.5309   1
  11  -1   4 202.403 5.86458   1
  11  -1   4 104.489 2.65929   2
  15  -1  -4 320.801 7.44609  -2
  11  -1   4 320.801 7.44609   1
  11  -1   5 -0.3298 0.16497   2
  11  -1   5 -0.1298 0.18295   1
  11  -1   6 15.5588 0.48951   2
  11  -1   6 30.5293 0.97338   1
  11  -1   7 3.60413 0.29402   2
  11  -1   7 8.81021 0.58907   1
  11  -1   8 118.929 7.01605   1
  18  -1  -8 211.737 8.89874  -2
  11  -1   8 211.737 8.89874   1
  11  -1   8 64.3396 2.68141   2
   0  -2  12 96.4809 2.88049  -2
  11  -2 -12 96.4809 2.88049   1
   1  -2  11 17.5885 0.55874  -2
  11  -2 -11 17.5885 0.55874   1
   2  -2  10 17.9951 0.60762  -2
  11  -2 -10 17.9951 0.60762   1
  11  -2  -9 131.923 4.03855   1
   3  -2   9 148.695 9.13257  -2
  11  -2  -9 148.695 9.13257   1
  11  -2  -9 60.8974 2.95753   2
  11  -2  -8 649.926 14.0430   1
  11  -2  -8 340.790 17.0392   2
  11  -2  -7 107.044 2.68876   1
  11  -2  -7 49.3431 1.64233   2
  11  -2  -6 196.792 5.04836   1
  11  -2  -6 105.080 2.67574   2
  11  -2  -5 384.873 8.56765   1
  11  -2  -5 194.873 6.32263   2
  11  -2  -4 136.977 3.64858   2
  11  -2  -4 266.323 7.09488   1
   7  -2   4 260.065 11.8941  -2
  11  -2  -4 260.065 11.8941   1
   8  -2   3 94.9653 3.46960  -2
  11  -2  -3 94.9653 3.46960   1
  11  -2  -3 12.1485 1.21559   2
  11  -2  -3 26.4647 1.15183   1
   9  -2   2 400.955 9.01551  -2
  11  -2  -2 400.955 9.01551   1
  10  -2   1 30.7138 1.21887  -2
  11  -2  -1 30.7138 1.21887   1
  11  -2   0 416.320 8.57522  -2
  11  -2   0 416.320 8.57522   1
  12  -2  -1 264.365 6.03777  -2
  11  -2   1 264.365 6.03777   1
  13  -2  -2 140.628 4.88285  -2
  11  -2   2 140.628 4.88285   1
  11  -2   2 88.3941 6.08405   1
  14  -2  -3 324.178 9.71611  -2
  11  -2   3 324.178 9.71611   1
  11  -2   3 315.358 9.25110   1
  11  -2   3 149.672 6.09676   2
  11  -2   4 171.449 3.99214   2
  15  -2  -4 337.333 12.0002  -2
  11  -2   4 337.333 12.0002   1
  11  -2   4 353.779 9.06608   1
  11  -2   5 22.8649 0.66298   2
  11  -2   5 42.5107 1.13499   1
  16  -2  -5 77.6749 4.88576  -2
  11  -2   5 77.6749 4.88576   1
  11  -2   6 218.582 5.71741   1
  11  -2   6 113.460 2.67418   2
  11  -2   7 41.1861 1.24672   1
  11  -2   7 22.8169 0.76025   2
  11  -2   8 3.63074 0.31866   2
  11  -2   8 9.62267 0.45900   1
   0  -3  12 13.3065 0.63671  -2
  11  -3 -12 13.3065 0.63671   1
   1  -3  11 0.49502 0.17558  -2
  11  -3 -11 0.49502 0.17558   1
   2  -3  10 287.118 8.58491  -2
  11  -3 -10 287.118 8.58491   1
   3  -3   9 1.84404 0.31235  -2
  11  -3  -9 1.84404 0.31235   1
  11  -3  -9 1.37148 0.23193   1
  11  -3  -9 0.13711 0.33057   2
  11  -3  -8 221.956 6.77987   1
  11  -3  -8 114.550 3.82386   2
   4  -3   8 238.841 14.3068  -2
  11  -3  -8 238.841 14.3068   1
  11  -3  -7 9.31550 0.54571   2
  11  -3  -7 21.3745 0.63547   1
  11  -3  -6 333.956 8.56633   2
  11  -3  -6 692.354 19.2374   1
  11  -3  -5 159.034 5.06417   1
  11  -3  -5 75.3828 1.86869   2
  11  -3  -4 251.398 6.28037   2
  11  -3  -4 541.433 11.8979   1
   7  -3   4 755.387 26.4941  -2
  11  -3  -4 755.387 26.4941   1
  11  -3  -3 -2.5334 1.56215   1
  11  -3  -3 0.11893 0.14276   2
   8  -3   3 5.41960 0.48464  -2
  11  -3  -3 5.41960 0.48464   1
   9  -3   2 279.543 6.51389  -2
  11  -3  -2 279.543 6.51389   1
  10  -3   1 68.7474 1.71213  -2
  11  -3  -1 68.7474 1.71213   1
  11  -3   0 1460.14 24.3999  -2
  11  -3   0 1460.14 24.3999   1
  12  -3  -1 44.2485 1.68117  -2
  11  -3   1 44.2485 1.68117   1
  11  -3   2 123.525 5.97988   1
  11  -3   2 86.9566 6.20991   2
  13  -3  -2 378.999 11.3730  -2
  11  -3   2 378.999 11.3730   1
  11  -3   3 -2.9893 27.2861   2
  14  -3  -3 94.8070 4.97414  -2
  11  -3   3 94.8070 4.97414   1
  11  -3   3 21.8821 0.81901   1
  11  -3   4 40.8214 1.56886   2
  11  -3   4 84.1009 2.01109   1
  11  -3   5 6.14838 0.22005   1
  11  -3   5 3.18279 0.22304   2
  16  -3  -5 -3.2179 2.54014  -2
  11  -3   5 -3.2179 2.54014   1
  11  -3   6 32.2282 1.12571   2
  11  -3   6 59.1273 1.40717   1
  11  -3   7 2.10853 0.14379   1
  11  -3   7 1.19162 0.20482   2
  11  -3   8 47.1088 1.73974   1
  11  -3   8 24.3479 1.04845   2
   1  -4  11 27.5377 1.32423  -2
  11  -4 -11 27.5377 1.32423   1
   2  -4  10 87.7052 3.26233  -2
  11  -4 -10 87.7052 3.26233   1
   3  -4   9 8.56587 0.65701  -2
  11  -4  -9 8.56587 0.65701   1
  11  -4  -9 6.32612 0.63594   1
  11  -4  -9 2.62972 0.50523   2
  11  -4  -8 98.1747 3.11194   1
  11  -4  -8 55.5569 1.79416   2
   4  -4   8 118.010 5.03059  -2
  11  -4  -8 118.010 5.03059   1
  11  -4  -7 54.2980 2.99818   2
  11  -4  -7 92.9551 3.29391   1
   5  -4   7 107.967 6.66964  -2
  11  -4  -7 107.967 6.66964   1
  11  -4  -6 92.8383 2.70621   1
  11  -4  -6 49.6155 1.44644   2
  11  -4  -5 63.6644 2.00662   1
  11  -4  -5 27.2722 0.84519   2
  11  -4  -4 690.323 16.2388   1
  11  -4  -4 292.672 5.75033   2
  11  -4  -3 42.7374 1.28453   2
  11  -4  -3 83.6799 4.09955   1
   8  -4   3 100.170 6.53333  -2
  11  -4  -3 100.170 6.53333   1
   9  -4   2 403.852 9.76418  -2
  11  -4  -2 403.852 9.76418   1
  10  -4   1 14.4601 1.01148  -2
  11  -4  -1 14.4601 1.01148   1
  11  -4   0 420.494 8.02288  -2
  11  -4   0 420.494 8.02288   1
  12  -4  -1 208.694 4.71035  -2
  11  -4   1 208.694 4.71035   1
  11  -4   2 34.1012 3.01586   2
  11  -4   2 48.2213 2.54148   1
  13  -4  -2 184.467 5.96688  -2
  11  -4   2 184.467 5.96688   1
  11  -4   3 271.287 10.2998   1
  14  -4  -3 239.991 12.2935  -2
  11  -4   3 239.991 12.2935   1
  11  -4   3 135.684 6.16447   2
  11  -4   4 118.704 2.94411   1
  15  -4  -4 242.981 9.26515  -2
  11  -4   4 242.981 9.26515   1
  11  -4   4 57.0977 1.82544   2
  11  -4   5 120.528 3.02661   2
  11  -4   5 236.662 6.53820   1
  11  -4   6 46.1368 1.12801   1
  11  -4   6 22.5025 0.74111   2
  11  -4   7 35.7521 1.11724   1
  11  -4   7 17.9971 0.64284   2
  11  -5  -9 17.8745 1.43943   2
  11  -5  -9 32.3020 1.97607   1
  11  -5  -8 25.4404 1.08826   1
  11  -5  -8 15.2208 0.96966   2
  11  -5  -7 2.40104 0.18554   2
  11  -5  -7 4.54537 0.34043   1
  11  -5  -6 87.5796 2.20575   2
  11  -5  -6 152.850 5.69976   1
  11  -5  -5 15.5831 0.62724   1
  11  -5  -5 7.66843 0.33111   2
  11  -5  -4 76.7278 2.74458   1
   7  -5   4 265.986 11.1907  -2
  11  -5  -4 265.986 11.1907   1
  11  -5  -4 37.0167 1.31101   2
  11  -5  -3 164.990 5.99555   2
  11  -5  -3 299.004 12.2051   1
   8  -5   3 410.359 17.0967  -2
  11  -5  -3 410.359 17.0967   1
   9  -5   2 164.037 4.39805  -2
  11  -5  -2 164.037 4.39805   1
  10  -5   1 1.41291 0.24142  -2
  11  -5  -1 1.41291 0.24142   1
  11  -5   0 316.161 6.30342  -2
  11  -5   0 316.161 6.30342   1
  12  -5  -1 127.586 3.83654  -2
  11  -5   1 127.586 3.83654   1
  13  -5  -2 338.796 7.69706  -2
  11  -5   2 338.796 7.69706   1
  11  -5   2 56.1954 3.95322   2
  11  -5   2 101.312 6.93021   1
  11  -5   3 27.3518 1.13149   1
  14  -5  -3 55.0124 2.09173  -2
  11  -5   3 55.0124 2.09173   1
  11  -5   3 13.9565 0.93236   2
  11  -5   4 3.46926 0.22295   2
  15  -5  -4 20.7487 1.07833  -2
  11  -5   4 20.7487 1.07833   1
  11  -5   4 7.90917 0.30500   1
  11  -5   5 5.54070 0.26305   2
  11  -5   5 12.0914 0.37844   1
  11  -5   6 17.8489 0.58017   2
  11  -5   6 38.7222 1.08384   1
   3  -6   9 106.050 7.61100  -2
  11  -6  -9 106.050 7.61100   1
  11  -6  -9 76.6311 4.30581   1
  11  -6  -8 37.4542 1.57785   1
  11  -6  -8 22.3613 1.04839   2
  11  -6  -7 6.61045 0.25865   2
  11  -6  -7 11.2512 0.51121   1
  11  -6  -6 24.9506 0.96979   1
  11  -6  -6 11.4824 0.37286   2
  11  -6  -5 1.34627 0.13189   2
  11  -6  -5 2.17571 0.24232   1
   6  -6   5 78.7260 4.09006  -2
  11  -6  -5 78.7260 4.09006   1
   7  -6   4 281.339 10.4986  -2
  11  -6  -4 281.339 10.4986   1
  11  -6  -4 124.447 3.85273   2
  11  -6  -4 281.157 9.68276   1
   8  -6   3 180.683 6.28093  -2
  11  -6  -3 180.683 6.28093   1
  11  -6  -3 71.6829 5.02671   2
   9  -6   2 61.0727 1.34514  -2
  11  -6  -2 61.0727 1.34514   1
  10  -6   1 315.071 7.44693  -2
  11  -6  -1 315.071 7.44693   1
  11  -6   0 23.6934 0.57734  -2
  11  -6   0 23.6934 0.57734   1
  12  -6  -1 59.7955 1.79732  -2
  11  -6   1 59.7955 1.79732   1
  11  -6   2 90.0174 4.33757   2
  13  -6  -2 181.561 5.42545  -2
  11  -6   2 181.561 5.42545   1
  11  -6   2 164.540 7.69597   1
  14  -6  -3 13.6045 0.49016  -2
  11  -6   3 13.6045 0.49016   1
  11  -6   3 2.69696 0.32836   2
  11  -6   3 5.09682 0.35962   1
  11  -6   4 0.50682 0.09289   1
  11  -6   4 0.21562 0.15061   2
  11  -6   5 0.08992 0.08494   1
  11  -6   5 0.09352 0.11007   2
  11  -7  -7 17.7421 0.88311   2
  11  -7  -7 32.9985 1.91695   1
   5  -7   7 39.6273 2.43038  -2
  11  -7  -7 39.6273 2.43038   1
  11  -7  -6 74.7665 2.41067   2
  11  -7  -6 171.399 9.42785   1
  11  -7  -5 1.61557 0.12586   2
  11  -7  -5 2.55739 0.21749   1
   6  -7   5 4.89295 0.94371  -2
  11  -7  -5 4.89295 0.94371   1
  11  -7  -4 33.9733 1.14104   2
   7  -7   4 112.160 3.60666  -2
  11  -7  -4 112.160 3.60666   1
  11  -7  -4 67.5196 5.79105   1
  11  -7  -3 98.8456 4.73549   1
   8  -7   3 173.858 5.40660  -2
  11  -7  -3 173.858 5.40660   1
  11  -7  -3 46.5549 1.79645   2
   9  -7   2 20.0493 0.60599  -2
  11  -7  -2 20.0493 0.60599   1
  11  -7  -2 6.33587 0.73184   2
  10  -7   1 40.9474 1.05429  -2
  11  -7  -1 40.9474 1.05429   1
  11  -7   0 63.1684 1.47948  -2
  11  -7   0 63.1684 1.47948   1
  12  -7  -1 46.6552 1.38234  -2
  11  -7   1 46.6552 1.38234   1
  11  -7   2 15.3269 0.87467   1
  13  -7  -2 47.7129 2.95632  -2
  11  -7   2 47.7129 2.95632   1
  11  -7   2 8.90324 0.71614   2
  11  -7   3 0.09674 0.28461   2
  14  -7  -3 1.82058 0.29039  -2
  11  -7   3 1.82058 0.29039   1
  11  -7   3 0.21377 0.13421   1
  11  -8  -4 23.8187 0.98806   2
  11  -8  -4 51.5133 3.15914   1
  11  -8  -3 1.49694 0.42859   1
   8  -8   3 11.0148 0.54658  -2
  11  -8  -3 11.0148 0.54658   1
  11  -8  -3 0.50854 0.21565   2
   9  -8   2 2.53496 0.28050  -2
  11  -8  -2 2.53496 0.28050   1
  11  -8  -2 1.53739 0.38756   1
  11  -8  -2 0.81580 0.24948   2
  10  -8   1 23.7637 0.94169  -2
  11  -8  -1 23.7637 0.94169   1
  11  -8   0 6.65398 0.38352  -2
  11  -8   0 6.65398 0.38352   1
   1   0  12 5.79589 0.27680  -2
  12   0 -12 5.79589 0.27680   1
   2   0  11 0.28116 0.22169  -2
  12   0 -11 0.28116 0.22169   1
   3   0  10 649.705 18.9856  -2
  12   0 -10 649.705 18.9856   1
   4   0   9 0.87351 0.81877  -2
  12   0  -9 0.87351 0.81877   1
  12   0  -9 0.10532 0.37099   2
  12   0  -9 0.37839 0.23531   1
  12   0  -8 253.428 9.59747   2
  12   0  -8 584.967 15.5578   1
  12   0  -7 0.22422 0.14458   2
  12   0  -7 3.38520 2.16895   1
  12   0  -6 121.190 4.52283   2
  12   0  -6 278.426 11.7420   1
  12   0  -5 2.15909 0.19544   2
  12   0  -5 3.06129 13.9387   1
   8   0   4 117.663 8.28788  -2
  12   0  -4 117.663 8.28788   1
  12   0  -4 72.8189 3.38108   1
  12   0  -4 31.8386 1.99912   2
   9   0   3 18.3280 31.4559  -2
  12   0  -3 18.3280 31.4559   1
  12   0  -3 1.24761 2.00796   1
  12   0  -3 0.51105 0.17067   2
  10   0   2 240.291 9.27309  -2
  12   0  -2 240.291 9.27309   1
  11   0   1 5.02307 3.18600  -2
  12   0  -1 5.02307 3.18600   1
  12   0   0 1139.87 31.3824  -2
  12   0   0 1139.87 31.3824   1
  13   0  -1 52.5712 67.2128  -2
  12   0   1 52.5712 67.2128   1
  14   0  -2 1164.74 36.3710  -2
  12   0   2 1164.74 36.3710   1
  12   0   2 1036.30 67.0294   1
  15   0  -3 -17.350 0.45201  -2
  12   0   3 -17.350 0.45201   1
  12   0   3 -0.2066 0.30103   1
  12   0   3 -1.2033 0.37584   2
  12   0   4 320.327 9.96429   1
  12   0   4 155.251 6.62283   2
  16   0  -4 325.850 19.5189  -2
  12   0   4 325.850 19.5189   1
  17   0  -5 -0.4483 0.78057  -2
  12   0   5 -0.4483 0.78057   1
  12   0   5 0.08702 0.15327   1
  12   0   5 -0.2143 0.16934   2
  12   0   6 61.3190 2.33331   1
  17   0  -6 85.9151 5.48374  -2
  12   0   6 85.9151 5.48374   1
  12   0   6 29.0166 1.38395   2
  12   0   7 -0.0115 0.11936   2
  18   0  -7 0.05478 0.49419  -2
  12   0   7 0.05478 0.49419   1
  12   0   7 -0.1748 0.27045   1
  12   0   8 118.313 5.00012   1
  12   0   8 60.3177 2.47252   2
   1  -1  12 59.3506 1.45710  -2
  12  -1 -12 59.3506 1.45710   1
   2  -1  11 118.454 3.47705  -2
  12  -1 -11 118.454 3.47705   1
   3  -1  10 433.622 9.71029  -2
  12  -1 -10 433.622 9.71029   1
  12  -1  -9 236.946 7.14755   1
  12  -1  -9 113.080 5.26640   2
   4  -1   9 214.307 12.9507  -2
  12  -1  -9 214.307 12.9507   1
  12  -1  -8 515.018 12.0327   1
  12  -1  -8 240.155 10.3126   2
  12  -1  -7 216.086 4.43148   2
  12  -1  -7 468.402 8.31808   1
  12  -1  -6 4.37818 1.16040   1
  12  -1  -6 1.41617 0.18648   2
  12  -1  -5 65.0094 2.03470   2
  12  -1  -5 124.386 3.45729   1
   7  -1   5 115.929 5.73731  -2
  12  -1  -5 115.929 5.73731   1
  12  -1  -4 2.13136 0.25214   2
  12  -1  -4 3.33938 0.30315   1
   8  -1   4 13.6809 1.27060  -2
  12  -1  -4 13.6809 1.27060   1
  12  -1  -3 -0.9137 0.31065   2
  12  -1  -3 6.41651 0.28670   1
   9  -1   3 33.3268 2.13429  -2
  12  -1  -3 33.3268 2.13429   1
  10  -1   2 111.648 2.88718  -2
  12  -1  -2 111.648 2.88718   1
  11  -1   1 674.740 13.6669  -2
  12  -1  -1 674.740 13.6669   1
  12  -1   0 1404.82 25.7646  -2
  12  -1   0 1404.82 25.7646   1
  13  -1  -1 225.564 5.18686  -2
  12  -1   1 225.564 5.18686   1
  14  -1  -2 266.037 6.85411  -2
  12  -1   2 266.037 6.85411   1
  12  -1   2 136.116 6.46235   1
  12  -1   2 65.5294 4.69387   2
  15  -1  -3 4.83960 0.41016  -2
  12  -1   3 4.83960 0.41016   1
  12  -1   3 2.52394 0.29105   1
  12  -1   3 -9.9023 0.47895   2
  16  -1  -4 349.937 20.9366  -2
  12  -1   4 349.937 20.9366   1
  12  -1   4 175.721 3.96184   2
  12  -1   4 368.995 11.5422   1
  12  -1   5 88.7015 2.20539   1
  12  -1   5 43.5603 1.12075   2
  17  -1  -5 81.9893 3.61869  -2
  12  -1   5 81.9893 3.61869   1
  12  -1   6 35.4337 1.21969   2
  12  -1   6 68.1692 1.64203   1
  12  -1   7 4.44365 0.29405   1
  12  -1   7 2.01378 0.15805   2
  18  -1  -7 5.67789 0.64182  -2
  12  -1   7 5.67789 0.64182   1
  19  -1  -8 44.4687 2.83234  -2
  12  -1   8 44.4687 2.83234   1
  12  -1   8 24.0948 1.11180   1
  12  -1   8 12.6033 0.47947   2
   1  -2  12 74.3502 2.59011  -2
  12  -2 -12 74.3502 2.59011   1
   2  -2  11 1.97226 0.18877  -2
  12  -2 -11 1.97226 0.18877   1
   3  -2  10 191.541 5.62456  -2
  12  -2 -10 191.541 5.62456   1
   4  -2   9 2.71508 0.40857  -2
  12  -2  -9 2.71508 0.40857   1
  12  -2  -9 1.08250 0.16148   1
  12  -2  -9 0.35046 0.22590   2
  12  -2  -8 62.4554 3.00672   2
  12  -2  -8 118.135 3.15808   1
  12  -2  -7 18.9298 0.85297   2
  12  -2  -7 37.3692 0.96653   1
  12  -2  -6 64.2261 1.94185   1
  12  -2  -6 32.4090 0.91532   2
  12  -2  -5 -2.4092 0.24810   1
  12  -2  -5 -0.9544 0.13730   2
   7  -2   5 6.45844 0.98257  -2
  12  -2  -5 6.45844 0.98257   1
  12  -2  -4 -1.2010 0.15342   1
  12  -2  -4 1.14532 0.22660   2
   8  -2   4 40.4672 3.31288  -2
  12  -2  -4 40.4672 3.31288   1
  12  -2  -3 -1.0120 1.81698   1
   9  -2   3 25.9787 0.89377  -2
  12  -2  -3 25.9787 0.89377   1
  12  -2  -3 0.47040 0.98158   2
  10  -2   2 112.054 3.00197  -2
  12  -2  -2 112.054 3.00197   1
  11  -2   1 503.305 10.3186  -2
  12  -2  -1 503.305 10.3186   1
  12  -2   0 383.453 7.21698  -2
  12  -2   0 383.453 7.21698   1
  13  -2  -1 43.5370 1.44231  -2
  12  -2   1 43.5370 1.44231   1
  12  -2   2 298.752 19.7690   2
  12  -2   2 574.104 26.3925   1
  14  -2  -2 657.612 14.3278  -2
  12  -2   2 657.612 14.3278   1
  12  -2   3 198.808 8.05904   1
  12  -2   3 96.2742 3.54379   2
  15  -2  -3 224.981 6.51231  -2
  12  -2   3 224.981 6.51231   1
  12  -2   4 12.1882 0.45981   2
  12  -2   4 23.1551 0.92836   1
  12  -2   5 25.2233 0.67501   2
  12  -2   5 54.1145 1.41241   1
  17  -2  -5 61.0391 2.72868  -2
  12  -2   5 61.0391 2.72868   1
  12  -2   6 12.0807 0.42325   1
  12  -2   6 6.95838 0.36315   2
  18  -2  -7 68.5622 4.35131  -2
  12  -2   7 68.5622 4.35131   1
  12  -2   7 0.03554 0.11488   2
  12  -2   7 0.34002 0.11716   1
  12  -2   8 58.0249 1.91561   2
  19  -2  -8 138.736 5.84583  -2
  12  -2   8 138.736 5.84583   1
  12  -2   8 128.645 8.18438   1
   1  -3  12 32.3788 1.37886  -2
  12  -3 -12 32.3788 1.37886   1
   2  -3  11 64.1339 1.59956  -2
  12  -3 -11 64.1339 1.59956   1
   3  -3  10 4.58122 0.47103  -2
  12  -3 -10 4.58122 0.47103   1
   4  -3   9 22.7723 0.95192  -2
  12  -3  -9 22.7723 0.95192   1
  12  -3  -9 14.0512 1.31248   2
  12  -3  -9 23.0711 1.56667   1
  12  -3  -8 6.39297 0.47584   2
  12  -3  -8 11.3015 0.53363   1
   5  -3   7 137.531 8.41492  -2
  12  -3  -7 137.531 8.41492   1
  12  -3  -7 35.7707 1.28833   1
  12  -3  -7 16.0563 0.92503   2
   7  -3   6 204.050 11.9891  -2
  12  -3  -6 204.050 11.9891   1
  12  -3  -6 39.7395 1.41486   2
  12  -3  -6 90.4565 2.15798   1
  12  -3  -5 22.6224 0.83565   1
  12  -3  -5 10.9173 0.39515   2
  12  -3  -4 12.6869 0.44152   2
  12  -3  -4 24.0977 0.88688   1
   9  -3   3 41.1292 2.83325  -2
  12  -3  -3 41.1292 2.83325   1
  12  -3  -3 -0.2360 1.50291   2
  12  -3  -3 11.3492 2.29718   1
  10  -3   2 466.886 13.0226  -2
  12  -3  -2 466.886 13.0226   1
  12  -3  -2 73.0892 5.32203   1
  12  -3  -2 64.9076 4.62800   2
  11  -3   1 92.8989 3.34367  -2
  12  -3  -1 92.8989 3.34367   1
  12  -3   0 4.00452 0.17360  -2
  12  -3   0 4.00452 0.17360   1
  13  -3  -1 147.784 2.93540  -2
  12  -3   1 147.784 2.93540   1
  12  -3   2 266.721 17.7497   2
  14  -3  -2 518.540 16.5978  -2
  12  -3   2 518.540 16.5978   1
  12  -3   2 515.566 23.7415   1
  12  -3   3 0.35022 0.40828   2
  12  -3   3 0.46224 0.15202   1
  12  -3   4 44.3916 1.10143   1
  16  -3  -4 98.8987 4.00509  -2
  12  -3   4 98.8987 4.00509   1
  12  -3   4 21.4815 0.84671   2
  12  -3   5 58.7904 1.26719   1
  12  -3   5 28.9533 0.92978   2
  12  -3   6 8.50412 0.34891   2
  12  -3   6 16.6669 0.53068   1
  12  -3   7 0.02672 0.09709   2
  12  -3   7 0.13666 0.09003   1
   2  -4  11 41.6966 1.75653  -2
  12  -4 -11 41.6966 1.75653   1
   3  -4  10 34.9488 1.24383  -2
  12  -4 -10 34.9488 1.24383   1
   4  -4   9 14.7420 0.83340  -2
  12  -4  -9 14.7420 0.83340   1
  12  -4  -9 2.31419 0.37999   1
  12  -4  -9 1.41093 0.44337   2
  12  -4  -8 14.5833 0.53439   2
  12  -4  -8 24.3695 0.93080   1
   5  -4   8 35.6931 1.67972  -2
  12  -4  -8 35.6931 1.67972   1
  12  -4  -7 16.1514 0.57090   1
  12  -4  -7 8.94182 0.56678   2
  12  -4  -6 0.61757 0.17274   1
  12  -4  -6 0.71830 0.13706   2
  12  -4  -5 10.7223 0.53831   1
  12  -4  -5 11.1394 0.27125   2
  12  -4  -4 -3.2981 0.12980   1
  12  -4  -4 -0.5477 0.10067   2
   8  -4   4 64.5517 3.98365  -2
  12  -4  -4 64.5517 3.98365   1
  12  -4  -3 29.9371 1.69716   1
  12  -4  -3 13.4436 0.56114   2
   9  -4   3 31.9680 1.06697  -2
  12  -4  -3 31.9680 1.06697   1
  10  -4   2 175.951 4.63446  -2
  12  -4  -2 175.951 4.63446   1
  12  -4  -2 117.229 8.17973   1
  12  -4  -2 80.8000 5.62096   2
  11  -4   1 109.236 2.54991  -2
  12  -4  -1 109.236 2.54991   1
  12  -4   0 270.065 5.47826  -2
  12  -4   0 270.065 5.47826   1
  13  -4  -1 2.40420 0.28396  -2
  12  -4   1 2.40420 0.28396   1
  14  -4  -2 168.899 4.92997  -2
  12  -4   2 168.899 4.92997   1
  12  -4   2 92.7386 3.67707   1
  15  -4  -3 24.4704 0.75779  -2
  12  -4   3 24.4704 0.75779   1
  12  -4   3 18.6885 0.73454   1
  12  -4   3 9.80460 1.21362   2
  12  -4   4 0.70931 0.11062   1
  12  -4   4 0.91514 0.17719   2
  12  -4   5 3.46941 0.18145   1
  12  -4   5 1.99679 0.13906   2
  17  -4  -5 12.6079 1.18469  -2
  12  -4   5 12.6079 1.18469   1
  12  -4   6 0.13087 0.10037   1
  12  -4   6 0.17990 0.09416   2
   3  -5  10 67.1091 4.91123  -2
  12  -5 -10 67.1091 4.91123   1
  12  -5  -9 152.419 8.46101   1
  12  -5  -9 86.4099 5.68148   2
   4  -5   9 167.171 9.77013  -2
  12  -5  -9 167.171 9.77013   1
  12  -5  -8 138.226 5.00024   1
  12  -5  -8 79.8715 4.19380   2
   5  -5   8 172.044 14.0912  -2
  12  -5  -8 172.044 14.0912   1
  12  -5  -7 139.216 4.20470   2
  12  -5  -7 254.781 11.1166   1
  12  -5  -6 23.8517 0.72209   2
  12  -5  -6 49.2472 1.95194   1
  12  -5  -5 11.3034 0.43015   1
  12  -5  -5 4.72442 0.21710   2
   9  -5   4 55.3139 4.38941  -2
  12  -5  -4 55.3139 4.38941   1
  12  -5  -4 19.2229 0.70036   2
  12  -5  -4 43.7412 1.39459   1
  12  -5  -3 29.3095 2.19383   1
  12  -5  -3 14.7378 0.72162   2
   9  -5   3 75.4338 4.93307  -2
  12  -5  -3 75.4338 4.93307   1
  12  -5  -2 2.25594 0.50226   2
  12  -5  -2 4.34418 0.64151   1
  10  -5   2 29.0513 1.54110  -2
  12  -5  -2 29.0513 1.54110   1
  11  -5   1 79.0841 2.99153  -2
  12  -5  -1 79.0841 2.99153   1
  12  -5   0 57.1515 1.22604  -2
  12  -5   0 57.1515 1.22604   1
  13  -5  -1 210.427 4.22204  -2
  12  -5   1 210.427 4.22204   1
  12  -5   2 331.600 15.3258   1
  12  -5   2 190.238 8.91321   2
  14  -5  -2 393.203 10.9638  -2
  12  -5   2 393.203 10.9638   1
  12  -5   3 65.1134 2.46067   1
  12  -5   3 34.7617 1.84236   2
  15  -5  -3 60.0187 2.47354  -2
  12  -5   3 60.0187 2.47354   1
  12  -5   4 36.4767 1.13055   2
  12  -5   4 71.3889 1.78719   1
  16  -5  -4 82.5732 4.46434  -2
  12  -5   4 82.5732 4.46434   1
  12  -5   5 1.43621 0.12440   2
  12  -5   5 2.84013 0.15646   1
  12  -5   6 13.8291 0.90427   1
  12  -5   6 5.97732 0.50114   2
  12  -6  -9 5.11323 0.47598   2
  12  -6  -9 14.8094 0.93958   1
  12  -6  -8 63.9498 2.86013   1
  12  -6  -8 34.1821 1.70033   2
   5  -6   8 190.669 15.4481  -2
  12  -6  -8 190.669 15.4481   1
  12  -6  -7 30.0071 1.19634   2
  12  -6  -7 51.8435 2.00718   1
   6  -6   7 48.4131 3.74823  -2
  12  -6  -7 48.4131 3.74823   1
  12  -6  -6 86.3245 2.75608   1
  12  -6  -6 44.7356 1.13372   2
  12  -6  -5 33.9818 1.02910   2
  12  -6  -5 68.8152 2.60538   1
   7  -6   5 68.6124 3.39669  -2
  12  -6  -5 68.6124 3.39669   1
  12  -6  -4 16.4308 0.53310   2
   8  -6   4 38.0600 1.83713  -2
  12  -6  -4 38.0600 1.83713   1
  12  -6  -4 37.2243 1.37571   1
  12  -6  -3 7.71160 0.69110   1
  12  -6  -3 3.76025 0.28469   2
   9  -6   3 10.7388 0.59973  -2
  12  -6  -3 10.7388 0.59973   1
  10  -6   2 69.5304 2.31104  -2
  12  -6  -2 69.5304 2.31104   1
  12  -6  -2 26.5198 2.09353   2
  12  -6  -2 46.5639 2.40921   1
  11  -6   1 29.3472 0.86287  -2
  12  -6  -1 29.3472 0.86287   1
  12  -6   0 176.881 6.39956  -2
  12  -6   0 176.881 6.39956   1
  13  -6  -1 2.91903 0.25508  -2
  12  -6   1 2.91903 0.25508   1
  12  -6   2 26.2860 1.92466   2
  14  -6  -2 101.942 2.63678  -2
  12  -6   2 101.942 2.63678   1
  12  -6   2 64.4972 4.32860   1
  12  -6   3 25.9855 1.37135   2
  12  -6   3 52.0300 2.54917   1
  15  -6  -3 80.2876 4.91587  -2
  12  -6   3 80.2876 4.91587   1
  12  -6   4 86.1158 2.82569   2
  12  -6   4 171.072 4.77983   1
  12  -7  -7 11.0467 0.49219   2
  12  -7  -7 15.2445 0.80142   1
  12  -7  -6 16.2085 0.64002   2
  12  -7  -6 30.2217 1.06120   1
  12  -7  -5 14.3614 0.82594   2
  12  -7  -5 26.1361 1.32902   1
  12  -7  -4 34.4188 2.02141   1
   8  -7   4 67.2915 2.96691  -2
  12  -7  -4 67.2915 2.96691   1
  12  -7  -4 23.7307 0.83859   2
   9  -7   3 147.403 6.35397  -2
  12  -7  -3 147.403 6.35397   1
  12  -7  -3 51.4518 1.93987   2
  12  -7  -3 83.3196 5.79227   1
  10  -7   2 28.4659 0.91795  -2
  12  -7  -2 28.4659 0.91795   1
  12  -7  -2 7.65994 0.73154   1
  12  -7  -2 5.12174 0.62433   2
  11  -7   1 39.6953 1.34038  -2
  12  -7  -1 39.6953 1.34038   1
  12  -7   0 216.269 6.99122  -2
  12  -7   0 216.269 6.99122   1
  13  -7  -1 49.8056 1.47207  -2
  12  -7   1 49.8056 1.47207   1
  14  -7  -2 10.9712 0.52242  -2
  12  -7   2 10.9712 0.52242   1
  12  -7   2 8.58020 0.52914   1
  12  -7   2 4.30045 0.37204   2
   2   0  12 40.0477 1.25447  -2
  13   0 -12 40.0477 1.25447   1
   3   0  11 -0.0568 0.25444  -2
  13   0 -11 -0.0568 0.25444   1
   4   0  10 94.1642 3.25052  -2
  13   0 -10 94.1642 3.25052   1
  13   0  -9 -0.2907 0.29054   2
   5   0   9 1.37573 0.55379  -2
  13   0  -9 1.37573 0.55379   1
  13   0  -9 -0.0146 0.14726   1
  13   0  -8 2.03341 0.53397   2
  13   0  -8 5.28411 0.36835   1
  13   0  -7 -1.4406 0.13711   2
  13   0  -7 -0.8755 0.11921   1
  13   0  -6 265.676 8.83242   2
  13   0  -6 568.744 15.8131   1
   8   0   5 8.99618 3.12265  -2
  13   0  -5 8.99618 3.12265   1
  13   0  -5 15.1916 17.1863   1
  13   0  -5 -5.4980 0.17119   2
   9   0   4 230.257 10.5176  -2
  13   0  -4 230.257 10.5176   1
  13   0  -4 43.6898 3.16859   2
  13   0  -4 90.2428 4.97839   1
  13   0  -3 -4.5038 3.64987   1
  13   0  -3 0.40020 0.19532   2
  10   0   3 -28.207 0.73709  -2
  13   0  -3 -28.207 0.73709   1
  11   0   2 183.801 6.60202  -2
  13   0  -2 183.801 6.60202   1
  12   0   1 18.6378 51.1710  -2
  13   0  -1 18.6378 51.1710   1
  13   0   0 3.16475 0.37112  -2
  13   0   0 3.16475 0.37112   1
  14   0  -1 -1.5048 4.21819  -2
  13   0   1 -1.5048 4.21819   1
  15   0  -2 352.255 11.0987  -2
  13   0   2 352.255 11.0987   1
  13   0   2 124.274 8.40030   2
  13   0   2 295.577 19.3925   1
  13   0   3 0.04731 0.47323   2
  13   0   3 0.11510 0.23330   1
  17   0  -4 337.581 12.0040  -2
  13   0   4 337.581 12.0040   1
  13   0   4 305.252 13.9095   1
  13   0   4 147.511 6.27366   2
  13   0   5 0.04696 0.14712   1
  13   0   5 -0.0579 0.20233   2
  13   0   6 68.5608 2.37691   2
  18   0  -6 189.424 11.5577  -2
  13   0   6 189.424 11.5577   1
  13   0   6 123.895 5.27243   1
  13   0   7 -0.1499 0.12967   2
  13   0   7 0.19840 0.14905   1
   2  -1  12 99.5639 2.87724  -2
  13  -1 -12 99.5639 2.87724   1
   3  -1  11 11.7155 0.39125  -2
  13  -1 -11 11.7155 0.39125   1
   4  -1  10 204.847 5.37578  -2
  13  -1 -10 204.847 5.37578   1
  13  -1 -10 82.5936 5.46688   2
  13  -1  -9 0.25247 0.23753   2
   5  -1   9 27.0335 1.10408  -2
  13  -1  -9 27.0335 1.10408   1
  13  -1  -9 1.47354 0.16495   1
  13  -1  -8 118.889 4.53818   2
  13  -1  -8 274.095 6.17853   1
  13  -1  -7 -0.3899 0.09392   2
  13  -1  -7 0.63493 0.11534   1
  13  -1  -6 130.014 3.88618   1
  13  -1  -6 62.0442 1.75913   2
  13  -1  -5 34.4340 1.52213   1
  13  -1  -5 18.3316 0.59076   2
   8  -1   5 48.5168 5.05573  -2
  13  -1  -5 48.5168 5.05573   1
  13  -1  -4 43.8105 1.67391   2
  13  -1  -4 78.0756 2.56872   1
   9  -1   4 92.8246 4.94736  -2
  13  -1  -4 92.8246 4.94736   1
  13  -1  -3 2.45124 0.23974   1
  13  -1  -3 2.15300 0.17384   2
  10  -1   3 -37.277 37.9472  -2
  13  -1  -3 -37.277 37.9472   1
  11  -1   2 825.078 18.9155  -2
  13  -1  -2 825.078 18.9155   1
  12  -1   1 180.146 4.77238  -2
  13  -1  -1 180.146 4.77238   1
  13  -1   0 14.8434 0.44077  -2
  13  -1   0 14.8434 0.44077   1
  14  -1  -1 331.268 9.21865  -2
  13  -1   1 331.268 9.21865   1
  15  -1  -2 374.374 7.79198  -2
  13  -1   2 374.374 7.79198   1
  13  -1   2 373.057 17.2385   1
  13  -1   2 162.072 7.65669   2
  13  -1   3 25.3540 0.82343   1
  13  -1   3 12.0442 1.20475   2
  16  -1  -3 95.4722 6.13142  -2
  13  -1   3 95.4722 6.13142   1
  17  -1  -4 19.8413 0.82217  -2
  13  -1   4 19.8413 0.82217   1
  13  -1   4 16.0707 0.58019   1
  13  -1   4 7.09475 0.31823   2
  13  -1   5 8.24447 0.29923   1
  13  -1   5 3.95298 0.26390   2
  13  -1   6 1.72579 0.15741   2
  13  -1   6 4.13810 0.17866   1
  13  -1   7 4.08565 0.22788   1
  19  -1  -7 5.06242 0.67665  -2
  13  -1   7 5.06242 0.67665   1
  13  -1   7 1.65813 0.13447   2
   2  -2  12 133.964 3.80093  -2
  13  -2 -12 133.964 3.80093   1
   3  -2  11 163.777 4.80461  -2
  13  -2 -11 163.777 4.80461   1
   4  -2  10 60.6788 1.94638  -2
  13  -2 -10 60.6788 1.94638   1
  13  -2 -10 60.6350 3.92989   1
  13  -2  -9 2.81128 0.29394   1
   5  -2   9 26.1401 1.05673  -2
  13  -2  -9 26.1401 1.05673   1
  13  -2  -9 0.91000 0.38597   2
  13  -2  -8 224.877 5.45127   1
  13  -2  -8 123.039 6.15926   2
  13  -2  -7 5.44594 0.24033   1
  13  -2  -7 -12.066 34.8318   2
  13  -2  -6 16.4848 0.57150   2
  13  -2  -6 42.8525 1.15530   1
  13  -2  -5 -2.2299 0.09955   2
  13  -2  -5 0.39085 0.10792   1
  13  -2  -4 201.723 5.83473   1
  13  -2  -4 99.6705 2.54222   2
   9  -2   4 221.245 44.3000  -2
  13  -2  -4 221.245 44.3000   1
  13  -2  -3 128.730 3.69154   2
  13  -2  -3 280.528 6.60072   1
  10  -2   3 257.287 11.8096  -2
  13  -2  -3 257.287 11.8096   1
  11  -2   2 190.719 5.11933  -2
  13  -2  -2 190.719 5.11933   1
  13  -2  -2 65.5075 3.25625   2
  13  -2  -2 121.145 8.47190   1
  12  -2   1 74.5444 2.04137  -2
  13  -2  -1 74.5444 2.04137   1
  13  -2   0 973.534 18.0599  -2
  13  -2   0 973.534 18.0599   1
  14  -2  -1 173.306 3.69979  -2
  13  -2   1 173.306 3.69979   1
  15  -2  -2 62.2308 1.92413  -2
  13  -2   2 62.2308 1.92413   1
  13  -2   2 31.1499 2.50744   2
  13  -2   2 59.7112 3.01904   1
  13  -2   3 9.17180 0.67729   1
  13  -2   3 3.91328 0.70883   2
  13  -2   4 18.2587 0.52469   2
  17  -2  -4 50.3689 1.31018  -2
  13  -2   4 50.3689 1.31018   1
  13  -2   4 38.5268 1.62713   1
  13  -2   5 31.8180 0.95453   1
  13  -2   5 15.5469 0.53575   2
  13  -2   6 1.42317 0.16142   2
  13  -2   6 3.91683 0.19490   1
  13  -2   7 2.07223 0.18518   2
  13  -2   7 4.00362 0.24963   1
   3  -3  11 19.2736 0.85700  -2
  13  -3 -11 19.2736 0.85700   1
   4  -3  10 98.6841 2.47148  -2
  13  -3 -10 98.6841 2.47148   1
   5  -3   9 62.4878 2.28431  -2
  13  -3  -9 62.4878 2.28431   1
  13  -3  -9 53.5210 3.18510   1
  13  -3  -9 23.1829 1.86684   2
   6  -3   8 188.899 11.4143  -2
  13  -3  -8 188.899 11.4143   1
  13  -3  -8 116.081 3.25078   1
  13  -3  -8 64.4227 2.24981   2
  13  -3  -7 1.58692 0.22603   1
  13  -3  -7 0.45263 0.16949   2
  13  -3  -6 73.7769 1.96625   1
  13  -3  -6 36.5727 0.97377   2
  13  -3  -5 9.14407 0.25365   2
  13  -3  -5 9.07704 0.48164   1
   8  -3   5 18.7790 1.07964  -2
  13  -3  -5 18.7790 1.07964   1
  13  -3  -4 9.87313 0.22296   2
   9  -3   4 380.341 15.8554  -2
  13  -3  -4 380.341 15.8554   1
  13  -3  -4 9.22326 0.46477   1
  10  -3   3 1.50325 0.66415  -2
  13  -3  -3 1.50325 0.66415   1
  13  -3  -3 -1.8827 0.51223   1
  13  -3  -3 0.11560 0.12020   2
  11  -3   2 665.787 20.7791  -2
  13  -3  -2 665.787 20.7791   1
  13  -3  -2 280.671 13.0537   2
  13  -3  -2 465.620 30.5673   1
  12  -3   1 99.1658 2.75458  -2
  13  -3  -1 99.1658 2.75458   1
  13  -3   0 174.038 3.24959  -2
  13  -3   0 174.038 3.24959   1
  14  -3  -1 177.096 5.18080  -2
  13  -3   1 177.096 5.18080   1
  15  -3  -2 98.0201 6.70868  -2
  13  -3   2 98.0201 6.70868   1
  13  -3   2 38.4661 3.02376   2
  13  -3   2 56.1539 2.82856   1
  16  -3  -3 8.17225 0.44269  -2
  13  -3   3 8.17225 0.44269   1
  13  -3   3 7.75457 0.40199   1
  13  -3   3 2.49903 0.39105   2
  13  -3   4 3.11868 0.28412   2
  13  -3   4 6.70556 0.32200   1
  17  -3  -4 19.8898 1.61064  -2
  13  -3   4 19.8898 1.61064   1
  13  -3   5 54.4305 1.30175   1
  13  -3   5 24.9656 0.68917   2
  13  -3   6 0.82051 0.10624   2
  13  -3   6 1.59211 0.14878   1
   3  -4  11 14.2928 0.93865  -2
  13  -4 -11 14.2928 0.93865   1
   4  -4  10 51.9160 2.16158  -2
  13  -4 -10 51.9160 2.16158   1
   5  -4   9 49.0965 1.76349  -2
  13  -4  -9 49.0965 1.76349   1
  13  -4  -9 17.8757 1.50303   2
  13  -4  -9 35.5661 2.16491   1
  13  -4  -8 85.0307 3.20573   1
  13  -4  -8 42.3893 2.19705   2
   6  -4   8 142.398 6.96776  -2
  13  -4  -8 142.398 6.96776   1
  13  -4  -7 0.17365 0.13679   2
  13  -4  -7 0.66470 0.17869   1
  13  -4  -6 5.50870 0.25860   2
  13  -4  -6 11.7037 0.41223   1
  13  -4  -5 28.6176 0.79421   2
   8  -4   5 76.1279 4.89641  -2
  13  -4  -5 76.1279 4.89641   1
  13  -4  -5 61.4945 2.65459   1
  13  -4  -4 287.907 15.8391   1
  13  -4  -4 156.076 3.49641   2
   9  -4   4 380.361 22.7429  -2
  13  -4  -4 380.361 22.7429   1
  13  -4  -3 0.43451 0.16580   2
  13  -4  -3 1.19867 0.68497   1
  10  -4   3 31.6739 1.28308  -2
  13  -4  -3 31.6739 1.28308   1
  11  -4   2 330.670 8.34944  -2
  13  -4  -2 330.670 8.34944   1
  13  -4  -2 142.905 9.85887   2
  13  -4  -2 246.952 16.5720   1
  12  -4   1 3.54872 0.28468  -2
  13  -4  -1 3.54872 0.28468   1
  13  -4   0 826.557 25.0847  -2
  13  -4   0 826.557 25.0847   1
  14  -4  -1 121.250 2.99633  -2
  13  -4   1 121.250 2.99633   1
  15  -4  -2 47.7524 1.13221  -2
  13  -4   2 47.7524 1.13221   1
  13  -4   2 17.5411 1.07859   1
  16  -4  -3 33.2704 1.73088  -2
  13  -4   3 33.2704 1.73088   1
  13  -4   3 17.2640 0.71213   1
  13  -4   4 0.36538 0.08951   1
  13  -4   4 0.08837 0.09865   2
  17  -4  -4 57.3358 2.06168  -2
  13  -4   4 57.3358 2.06168   1
  13  -4   5 0.15668 0.07852   2
  13  -4   5 0.17222 0.08547   1
  13  -4   6 1.35951 0.16112   2
  13  -4   6 2.70844 0.19065   1
  13  -5 -10 33.9815 1.97858   1
  13  -5  -9 4.93295 0.62776   2
  13  -5  -9 8.08311 0.67252   1
   5  -5   9 21.9175 1.42220  -2
  13  -5  -9 21.9175 1.42220   1
  13  -5  -8 26.9106 1.12937   1
  13  -5  -8 14.5840 0.80124   2
   6  -5   8 33.0823 2.09452  -2
  13  -5  -8 33.0823 2.09452   1
  13  -5  -7 5.45673 0.27643   2
   7  -5   7 39.0628 3.67074  -2
  13  -5  -7 39.0628 3.67074   1
  13  -5  -7 10.7904 0.53734   1
  13  -5  -6 146.888 4.72929   1
  13  -5  -6 70.8514 1.83228   2
  13  -5  -5 19.0585 0.58519   1
  13  -5  -5 9.60530 0.38472   2
  13  -5  -4 18.3988 0.53832   2
  13  -5  -4 39.0340 1.13147   1
   9  -5   4 37.5802 4.17843  -2
  13  -5  -4 37.5802 4.17843   1
  10  -5   3 145.060 5.08219  -2
  13  -5  -3 145.060 5.08219   1
  13  -5  -3 61.2329 2.34136   2
  13  -5  -3 106.248 5.16352   1
  13  -5  -2 284.727 13.2204   2
  13  -5  -2 445.789 20.6128   1
  11  -5   2 562.727 14.0800  -2
  13  -5  -2 562.727 14.0800   1
  12  -5   1 98.0454 2.24852  -2
  13  -5  -1 98.0454 2.24852   1
  13  -5   0 97.8315 1.93354  -2
  13  -5   0 97.8315 1.93354   1
  14  -5  -1 107.698 3.13942  -2
  13  -5   1 107.698 3.13942   1
  13  -5   2 0.96501 0.32187   1
  13  -5   2 0.60185 0.28177   2
  15  -5  -2 45.8061 1.77406  -2
  13  -5   2 45.8061 1.77406   1
  16  -5  -3 37.7470 1.23223  -2
  13  -5   3 37.7470 1.23223   1
  13  -5   3 5.17970 0.26510   1
  13  -5   3 2.44802 0.31631   2
  13  -5   4 12.1422 0.43321   1
  13  -5   4 5.59593 0.27242   2
  13  -5   5 0.35320 0.07647   1
  13  -5   5 0.38207 0.11240   2
  13  -6  -8 8.49451 0.49738   1
  13  -6  -8 4.36605 0.34263   2
  13  -6  -7 3.60839 0.21518   2
  13  -6  -7 6.73034 0.46812   1
  13  -6  -6 51.6576 1.29387   2
  13  -6  -6 97.2819 3.88879   1
   7  -6   6 127.266 7.81382  -2
  13  -6  -6 127.266 7.81382   1
  13  -6  -5 47.3176 1.69305   1
  13  -6  -5 24.7506 0.68358   2
  13  -6  -4 79.5104 2.86941   1
   9  -6   4 94.0713 4.69721  -2
  13  -6  -4 94.0713 4.69721   1
  13  -6  -4 39.3645 1.05725   2
  10  -6   3 33.9884 2.31134  -2
  13  -6  -3 33.9884 2.31134   1
  13  -6  -3 11.9045 0.71370   2
  13  -6  -3 21.3749 1.24050   1
  11  -6   2 119.820 5.11356  -2
  13  -6  -2 119.820 5.11356   1
  13  -6  -2 30.4086 2.30717   2
  13  -6  -2 51.0288 3.53993   1
  12  -6   1 6.07940 0.24594  -2
  13  -6  -1 6.07940 0.24594   1
  13  -6   0 36.1711 0.86234  -2
  13  -6   0 36.1711 0.86234   1
  14  -6  -1 27.4557 0.72374  -2
  13  -6   1 27.4557 0.72374   1
  13  -6   2 10.0909 0.59443   1
  13  -6   2 4.90203 0.58020   2
  13  -6   3 2.88636 0.19474   1
  13  -6   3 1.38571 0.22839   2
  16  -6  -3 16.6116 1.19053  -2
  13  -6   3 16.6116 1.19053   1
  13  -7  -6 58.9187 2.12728   2
  13  -7  -6 93.4880 5.16763   1
   7  -7   6 128.488 7.54742  -2
  13  -7  -6 128.488 7.54742   1
  13  -7  -5 1.17065 0.13001   2
  13  -7  -5 2.25236 0.24395   1
   9  -7   4 30.6554 2.01185  -2
  13  -7  -4 30.6554 2.01185   1
  13  -7  -4 6.26514 0.26520   2
  13  -7  -4 13.2523 0.63506   1
  13  -7  -3 25.9487 1.32054   2
  13  -7  -3 40.0613 2.96380   1
  10  -7   3 60.5644 3.80234  -2
  13  -7  -3 60.5644 3.80234   1
  13  -7  -2 31.5074 1.57694   2
  13  -7  -2 65.9790 3.17434   1
  12  -7   1 96.6225 2.85269  -2
  13  -7  -1 96.6225 2.85269   1
  13  -7   0 0.31487 0.10347  -2
  13  -7   0 0.31487 0.10347   1
  14  -7  -1 7.32646 0.34769  -2
  13  -7   1 7.32646 0.34769   1
   3   0  12 101.427 4.10971  -2
  14   0 -12 101.427 4.10971   1
   4   0  11 0.61382 0.32502  -2
  14   0 -11 0.61382 0.32502   1
   5   0  10 137.837 5.71009  -2
  14   0 -10 137.837 5.71009   1
  14   0 -10 52.7833 3.61250   2
   6   0   9 -0.3332 0.79216  -2
  14   0  -9 -0.3332 0.79216   1
  14   0  -9 0.00599 0.29315   2
  14   0  -8 101.792 4.40946   1
  14   0  -8 48.9261 3.45556   2
  14   0  -7 -1.6607 0.17374   1
  14   0  -7 -1.1544 0.24802   2
   7   0   7 3.01021 1.43705  -2
  14   0  -7 3.01021 1.43705   1
  14   0  -6 22.9234 1.08793   1
  14   0  -6 11.0919 0.50906   2
  14   0  -5 2.91802 0.15227   2
  14   0  -5 -3.2618 0.18089   1
  10   0   4 270.502 50.4616  -2
  14   0  -4 270.502 50.4616   1
  14   0  -4 195.586 7.10813   1
  14   0  -4 88.5061 3.79077   2
  14   0  -3 0.01271 0.15441   2
  14   0  -3 -2.3761 3.31388   1
  11   0   3 1.19545 0.82075  -2
  14   0  -3 1.19545 0.82075   1
  14   0  -2 127.325 8.57591   2
  12   0   2 784.519 23.6609  -2
  14   0  -2 784.519 23.6609   1
  14   0  -2 209.577 13.9311   1
  13   0   1 0.42208 0.44511  -2
  14   0  -1 0.42208 0.44511   1
  14   0   0 1.90817 0.33704  -2
  14   0   0 1.90817 0.33704   1
  15   0  -1 1.31005 0.41864  -2
  14   0   1 1.31005 0.41864   1
  14   0   2 50.3582 3.63548   2
  16   0  -2 185.902 11.3555  -2
  14   0   2 185.902 11.3555   1
  14   0   2 114.094 7.71604   1
  17   0  -3 1.43892 0.46869  -2
  14   0   3 1.43892 0.46869   1
  14   0   3 -0.3520 0.28527   2
  14   0   3 -0.0454 0.18493   1
  14   0   4 145.664 6.61034   2
  14   0   4 273.987 9.88939   1
  14   0   5 -0.2342 0.10973   2
  14   0   5 -0.0462 0.12806   1
  14   0   6 0.20897 0.11294   2
  14   0   6 0.20744 0.12919   1
  14   0   7 0.23608 0.11002   1
  14   0   7 -0.1502 0.09628   2
   3  -1  12 26.7545 0.95170  -2
  14  -1 -12 26.7545 0.95170   1
   4  -1  11 43.9759 1.11674  -2
  14  -1 -11 43.9759 1.11674   1
  14  -1 -10 1.09476 0.25572   2
   5  -1  10 7.73296 0.66541  -2
  14  -1 -10 7.73296 0.66541   1
  14  -1  -9 0.23915 0.21586   2
   6  -1   9 78.4568 2.44010  -2
  14  -1  -9 78.4568 2.44010   1
  14  -1  -9 -0.0864 0.23831   1
  14  -1  -8 97.0582 2.64757   1
  14  -1  -8 44.2417 1.81781   2
  14  -1  -7 59.2098 1.87638   1
  14  -1  -7 26.0925 0.88242   2
  14  -1  -6 1.51640 0.16707   2
  14  -1  -6 5.17478 0.29644   1
  14  -1  -5 17.9084 0.65473   2
  14  -1  -5 45.2404 1.38939   1
  10  -1   5 52.1437 4.16697  -2
  14  -1  -5 52.1437 4.16697   1
  14  -1  -4 0.00500 0.16346   2
  14  -1  -4 1.38063 0.23670   1
  10  -1   4 14.2770 1.68758  -2
  14  -1  -4 14.2770 1.68758   1
  14  -1  -3 0.07094 1.21396   2
  14  -1  -3 0.52599 0.17968   1
  11  -1   3 41.4670 2.14384  -2
  14  -1  -3 41.4670 2.14384   1
  12  -1   2 309.735 8.59187  -2
  14  -1  -2 309.735 8.59187   1
  14  -1  -2 228.299 10.7193   1
  14  -1  -2 114.791 5.74063   2
  13  -1   1 279.625 7.98773  -2
  14  -1  -1 279.625 7.98773   1
  14  -1   0 205.074 3.93892  -2
  14  -1   0 205.074 3.93892   1
  15  -1  -1 106.619 2.58019  -2
  14  -1   1 106.619 2.58019   1
  14  -1   2 29.7789 1.92840   2
  14  -1   2 65.8304 4.89186   1
  16  -1  -2 85.4542 5.45422  -2
  14  -1   2 85.4542 5.45422   1
  17  -1  -3 47.1347 1.26267  -2
  14  -1   3 47.1347 1.26267   1
  14  -1   3 25.5582 1.00027   1
  14  -1   3 13.5772 1.24900   2
  14  -1   4 0.27861 0.11760   2
  14  -1   4 0.35816 0.10279   1
  14  -1   5 0.68426 0.09288   1
  14  -1   5 0.06362 0.11878   2
  14  -1   6 172.918 4.26359   1
  14  -1   6 90.6143 3.66660   2
   3  -2  12 114.951 4.63290  -2
  14  -2 -12 114.951 4.63290   1
   4  -2  11 43.6912 2.55375  -2
  14  -2 -11 43.6912 2.55375   1
   5  -2  10 87.9090 2.22246  -2
  14  -2 -10 87.9090 2.22246   1
   6  -2   9 87.2703 2.68366  -2
  14  -2  -9 87.2703 2.68366   1
  14  -2  -9 87.4809 5.02703   1
  14  -2  -9 34.5685 2.55777   2
  14  -2  -8 26.5969 0.81510   1
  14  -2  -8 12.1517 0.85816   2
   7  -2   8 42.7611 3.50625  -2
  14  -2  -8 42.7611 3.50625   1
  14  -2  -7 150.233 5.15439   1
  14  -2  -7 70.8840 2.77724   2
  14  -2  -6 67.2726 3.26746   2
  14  -2  -6 145.415 4.57879   1
  14  -2  -5 13.8321 0.40976   2
  14  -2  -5 22.5261 0.64492   1
   9  -2   5 23.4328 1.92522  -2
  14  -2  -5 23.4328 1.92522   1
  14  -2  -4 6.62336 0.56049   2
  10  -2   4 163.324 6.72349  -2
  14  -2  -4 163.324 6.72349   1
  14  -2  -4 32.3489 0.96488   1
  14  -2  -3 8.49818 0.63799   2
  14  -2  -3 12.6364 0.91107   1
  11  -2   3 174.248 5.61926  -2
  14  -2  -3 174.248 5.61926   1
  12  -2   2 389.251 10.1356  -2
  14  -2  -2 389.251 10.1356   1
  14  -2  -2 62.0298 3.09920   2
  14  -2  -2 103.758 7.21816   1
  13  -2   1 254.102 5.16529  -2
  14  -2  -1 254.102 5.16529   1
  14  -2   0 36.3372 0.84659  -2
  14  -2   0 36.3372 0.84659   1
  15  -2  -1 72.2269 1.96977  -2
  14  -2   1 72.2269 1.96977   1
  16  -2  -2 22.3219 0.87551  -2
  14  -2   2 22.3219 0.87551   1
  14  -2   2 11.2284 1.20559   2
  14  -2   2 18.1396 1.09524   1
  17  -2  -3 120.076 2.96431  -2
  14  -2   3 120.076 2.96431   1
  14  -2   3 36.8009 1.91626   1
  14  -2   3 18.0886 1.59196   2
  14  -2   4 67.3227 2.23872   2
  14  -2   4 149.823 3.89983   1
  14  -2   5 2.03731 0.13936   1
  14  -2   5 1.18277 0.16079   2
  14  -2   6 8.45198 0.34451   1
  14  -2   6 3.20189 0.23042   2
   4  -3  11 10.5312 0.54322  -2
  14  -3 -11 10.5312 0.54322   1
   5  -3  10 222.831 6.44324  -2
  14  -3 -10 222.831 6.44324   1
  14  -3 -10 88.0904 5.81676   2
   6  -3   9 16.1047 1.18376  -2
  14  -3  -9 16.1047 1.18376   1
  14  -3  -9 7.95568 0.91002   2
  14  -3  -9 16.3585 1.15548   1
  14  -3  -8 90.3157 4.09083   2
  14  -3  -8 171.976 4.53102   1
  14  -3  -7 8.22639 0.40339   1
   8  -3   7 33.8525 1.77332  -2
  14  -3  -7 33.8525 1.77332   1
  14  -3  -7 3.75725 0.28810   2
   7  -3   7 59.9049 5.61534  -2
   8  -3   7 59.9049 5.61534  -2
  14  -3  -7 59.9049 5.61534   1
  14  -3  -6 12.4191 0.40959   1
  14  -3  -6 6.29977 0.27279   2
   9  -3   5 33.5653 2.44824  -2
  14  -3  -5 33.5653 2.44824   1
  14  -3  -5 1.31371 0.14174   2
  14  -3  -5 3.37776 0.23262   1
  14  -3  -4 36.9707 1.55319   1
  14  -3  -4 21.4477 0.72816   2
  10  -3   4 253.437 14.8549  -2
  14  -3  -4 253.437 14.8549   1
  14  -3  -3 72.1613 2.35439   2
  11  -3   3 174.287 6.32561  -2
  14  -3  -3 174.287 6.32561   1
  14  -3  -3 94.8135 8.07900   1
  12  -3   2 330.666 8.50989  -2
  14  -3  -2 330.666 8.50989   1
  14  -3  -2 43.4159 3.22421   2
  14  -3  -2 79.0658 5.67447   1
  13  -3   1 88.8991 2.23403  -2
  14  -3  -1 88.8991 2.23403   1
  14  -3   0 1495.39 40.7704  -2
  14  -3   0 1495.39 40.7704   1
  15  -3  -1 37.8377 1.31508  -2
  14  -3   1 37.8377 1.31508   1
  16  -3  -2 467.891 11.9822  -2
  14  -3   2 467.891 11.9822   1
  14  -3   2 385.390 17.7776   1
  14  -3   2 210.572 13.9975   2
  14  -3   3 1.69692 0.21891   1
  14  -3   3 0.88562 0.20470   2
  14  -3   4 11.1073 0.45807   2
  14  -3   4 23.4508 0.64050   1
  18  -3  -4 31.7809 1.79561  -2
  14  -3   4 31.7809 1.79561   1
  14  -3   5 2.04784 0.19913   2
  14  -3   5 3.60322 0.17735   1
  14  -3   6 105.696 3.22019   1
  14  -3   6 53.0025 3.59581   2
  14  -4 -10 18.6834 1.44095   2
   5  -4  10 52.0182 3.87820  -2
  14  -4 -10 52.0182 3.87820   1
  14  -4 -10 33.2074 1.97135   1
   6  -4   9 14.4153 1.03033  -2
  14  -4  -9 14.4153 1.03033   1
  14  -4  -9 0.17045 0.27960   2
  14  -4  -9 0.08799 0.18249   1
  14  -4  -8 -0.0357 0.20537   2
  14  -4  -8 0.00413 0.13639   1
   7  -4   8 2.90468 0.53481  -2
  14  -4  -8 2.90468 0.53481   1
  14  -4  -7 32.2032 0.91223   2
  14  -4  -7 58.1047 2.14229   1
  14  -4  -6 131.540 3.05399   2
  14  -4  -6 253.193 6.96098   1
  14  -4  -5 41.0653 1.04130   2
  14  -4  -5 81.4558 3.40860   1
   9  -4   5 95.1946 5.74584  -2
  14  -4  -5 95.1946 5.74584   1
  14  -4  -4 6.54405 0.39728   1
  14  -4  -4 2.93072 0.18966   2
  14  -4  -3 10.1646 0.48663   2
  14  -4  -3 24.6362 1.67766   1
  14  -4  -2 87.2770 4.25804   2
  14  -4  -2 158.769 10.7988   1
  12  -4   2 221.174 13.3928  -2
  14  -4  -2 221.174 13.3928   1
  13  -4   1 220.650 5.35346  -2
  14  -4  -1 220.650 5.35346   1
  14  -4   0 25.1417 0.61209  -2
  14  -4   0 25.1417 0.61209   1
  15  -4  -1 22.3111 0.83143  -2
  14  -4   1 22.3111 0.83143   1
  14  -4   2 66.8697 2.68916   1
  14  -4   2 35.9764 2.81825   2
  16  -4  -2 59.2428 2.80312  -2
  14  -4   2 59.2428 2.80312   1
  14  -4   3 0.58335 0.13767   1
  17  -4  -3 0.13508 0.34549  -2
  14  -4   3 0.13508 0.34549   1
  14  -4   3 0.65403 0.15337   2
  14  -4   4 13.8007 0.45529   2
  14  -4   4 27.7338 0.78703   1
  14  -4   5 1.13305 0.13124   2
  14  -4   5 1.78356 0.16492   1
  14  -5  -9 6.93700 0.71935   2
  14  -5  -9 17.2091 1.09146   1
  14  -5  -8 8.65680 0.49231   1
  14  -5  -8 4.09178 0.59694   2
   7  -5   8 13.3336 1.59266  -2
  14  -5  -8 13.3336 1.59266   1
  14  -5  -7 41.0854 1.05348   2
  14  -5  -7 80.7980 3.03427   1
  14  -5  -6 0.50414 0.10493   2
  14  -5  -6 0.13851 0.09429   1
  14  -5  -5 9.33381 0.36905   2
  14  -5  -5 19.6565 0.54506   1
  14  -5  -4 287.227 8.04203   1
  14  -5  -4 140.740 3.80750   2
  14  -5  -3 30.0486 1.22650   2
  11  -5   3 73.3627 2.43962  -2
  14  -5  -3 73.3627 2.43962   1
  14  -5  -3 55.2478 2.81889   1
  14  -5  -2 145.794 6.91372   1
  14  -5  -2 72.3524 5.02939   2
  12  -5   2 290.932 8.93498  -2
  14  -5  -2 290.932 8.93498   1
  13  -5   1 59.8097 1.83693  -2
  14  -5  -1 59.8097 1.83693   1
  14  -5   0 13.9405 0.42603  -2
  14  -5   0 13.9405 0.42603   1
  15  -5  -1 6.50928 0.27381  -2
  14  -5   1 6.50928 0.27381   1
  14  -5   2 1.69482 0.36214   1
  16  -5  -2 24.1855 0.93609  -2
  14  -5   2 24.1855 0.93609   1
  14  -5   2 1.71318 0.33819   2
  17  -5  -3 18.8877 0.93706  -2
  14  -5   3 18.8877 0.93706   1
  14  -5   3 14.3959 0.45554   1
  14  -5   3 6.95865 0.38027   2
  14  -5   4 12.1940 0.46788   1
  14  -5   4 6.23219 0.29945   2
  14  -6  -8 60.3683 1.96345   1
  14  -6  -8 32.4767 2.29927   2
  14  -6  -7 18.1436 0.90687   1
  14  -6  -7 10.6859 0.40782   2
   8  -6   7 67.7556 5.68178  -2
  14  -6  -7 67.7556 5.68178   1
  14  -6  -6 75.4831 2.59819   2
  14  -6  -6 142.804 4.49013   1
  14  -6  -5 0.01548 0.09459   1
  14  -6  -5 0.10670 0.08884   2
   9  -6   5 3.11498 0.98000  -2
  14  -6  -5 3.11498 0.98000   1
  14  -6  -4 0.58357 0.09705   2
  14  -6  -4 1.07797 0.14008   1
  10  -6   4 106.280 6.62400  -2
  14  -6  -4 106.280 6.62400   1
  11  -6   3 19.4212 0.81531  -2
  14  -6  -3 19.4212 0.81531   1
  14  -6  -3 20.2401 1.48536   1
  14  -6  -3 8.65418 0.61072   2
  12  -6   2 135.903 3.78630  -2
  14  -6  -2 135.903 3.78630   1
  14  -6  -2 66.6068 3.20200   2
  14  -6  -2 112.003 5.32143   1
  13  -6   1 22.0672 0.71117  -2
  14  -6  -1 22.0672 0.71117   1
  14  -6   0 82.7010 2.33482  -2
  14  -6   0 82.7010 2.33482   1
  15  -6  -1 2.01842 0.22920  -2
  14  -6   1 2.01842 0.22920   1
  14  -6   2 28.4112 1.95933   2
  14  -6   2 51.5515 2.45396   1
  16  -6  -2 91.4584 3.95324  -2
  14  -6   2 91.4584 3.95324   1
  14  -7  -4 120.850 3.94853   1
  14  -7  -4 60.5746 1.81710   2
  11  -7   3 2.80493 0.29343  -2
  14  -7  -3 2.80493 0.29343   1
  14  -7  -3 1.16418 0.18028   2
  14  -7  -3 2.90553 0.48451   1
  14  -7  -2 1.10390 0.25913   2
  14  -7  -2 4.44356 0.29217   1
  12  -7   2 6.76794 0.68700  -2
  14  -7  -2 6.76794 0.68700   1
  13  -7   1 7.34808 0.33800  -2
  14  -7  -1 7.34808 0.33800   1
   4   0  12 80.9038 4.78607  -2
  15   0 -12 80.9038 4.78607   1
   6   0  10 55.9344 2.48953  -2
  15   0 -10 55.9344 2.48953   1
  15   0 -10 20.4141 1.36231   1
  15   0 -10 10.6519 0.98122   2
  15   0  -9 0.17682 0.27322   2
  15   0  -9 -0.2597 0.21343   1
   7   0   9 -0.9620 0.52236  -2
  15   0  -9 -0.9620 0.52236   1
  15   0  -8 28.3080 1.37309   1
  15   0  -8 13.5201 1.25622   2
  15   0  -7 0.36193 0.15979   2
  15   0  -7 -0.1964 0.17267   1
  15   0  -6 156.548 7.25825   2
  15   0  -6 363.825 15.1811   1
  15   0  -5 -0.1392 0.18477   1
  10   0   5 5.70778 2.79948  -2
  15   0  -5 5.70778 2.79948   1
  15   0  -5 63.6854 36.4260   2
  15   0  -4 121.522 3.69768   2
  15   0  -4 281.478 10.0070   1
  11   0   4 250.278 17.4837  -2
  15   0  -4 250.278 17.4837   1
  15   0  -3 2.24228 2.65645   2
  15   0  -3 0.52299 0.37325   1
  12   0   3 -13.377 0.51153  -2
  15   0  -3 -13.377 0.51153   1
  15   0  -2 62.4279 4.40419   2
  15   0  -2 101.050 6.90392   1
  13   0   2 248.786 7.03638  -2
  15   0  -2 248.786 7.03638   1
  14   0   1 1.60001 0.46697  -2
  15   0  -1 1.60001 0.46697   1
  15   0   0 78.3360 4.20648  -2
  15   0   0 78.3360 4.20648   1
  16   0  -1 0.58105 0.51632  -2
  15   0   1 0.58105 0.51632   1
  15   0   2 37.7886 2.79644   2
  17   0  -2 172.663 5.56088  -2
  15   0   2 172.663 5.56088   1
  15   0   2 82.4134 5.66342   1
  15   0   3 0.38755 0.16051   1
  15   0   3 0.08339 0.24483   2
  19   0  -4 113.814 5.28305  -2
  15   0   4 113.814 5.28305   1
  15   0   4 14.8812 0.75250   2
  15   0   4 24.5450 1.08016   1
  15   0   5 0.04857 0.11448   1
  15   0   5 1.68737 0.74404   2
  15   0   6 190.324 8.00887   1
  15   0   6 104.664 6.96077   2
   6  -1  10 171.617 4.50555  -2
  15  -1 -10 171.617 4.50555   1
  15  -1 -10 55.2285 2.67951   2
  15  -1 -10 128.108 7.18855   1
   7  -1   9 111.149 3.37551  -2
  15  -1  -9 111.149 3.37551   1
  15  -1  -9 125.589 7.12491   1
  15  -1  -9 48.1443 3.49694   2
  15  -1  -8 4.59165 0.25326   1
  15  -1  -8 2.34235 0.35991   2
  15  -1  -7 16.2827 0.70968   2
  15  -1  -7 34.7874 1.18976   1
  15  -1  -6 208.443 5.44155   2
  15  -1  -6 461.406 11.5493   1
  15  -1  -5 3.22905 0.34131   1
  15  -1  -5 32.8036 25.5089   2
  15  -1  -4 104.472 4.82321   2
  15  -1  -4 254.045 6.62291   1
  11  -1   4 359.673 15.0886  -2
  15  -1  -4 359.673 15.0886   1
  12  -1   3 6.88176 0.57247  -2
  15  -1  -3 6.88176 0.57247   1
  15  -1  -3 7.31822 0.34333   1
  15  -1  -3 -1.8112 0.42068   2
  15  -1  -2 8.69061 0.68643   1
  15  -1  -2 8.46024 0.98868   2
  13  -1   2 189.022 4.56695  -2
  15  -1  -2 189.022 4.56695   1
  14  -1   1 194.512 4.91054  -2
  15  -1  -1 194.512 4.91054   1
  15  -1   0 51.2795 1.23998  -2
  15  -1   0 51.2795 1.23998   1
  16  -1  -1 117.313 5.60624  -2
  15  -1   1 117.313 5.60624   1
  17  -1  -2 143.328 3.59828  -2
  15  -1   2 143.328 3.59828   1
  15  -1   2 45.1864 2.30686   1
  15  -1   2 17.3882 1.48008   2
  15  -1   3 29.3338 0.94153   1
  15  -1   3 13.4081 0.85584   2
  19  -1  -4 10.2207 1.01474  -2
  15  -1   4 10.2207 1.01474   1
  15  -1   4 10.1722 0.31523   1
  15  -1   4 4.03577 0.35918   2
  15  -1   5 0.26557 0.11169   2
  15  -1   5 0.24165 0.08652   1
  15  -1   6 27.5719 1.25769   1
  15  -1   6 13.4301 0.81661   2
   5  -2  11 3.32712 0.20318  -2
  15  -2 -11 3.32712 0.20318   1
  15  -2 -10 43.7522 2.59643   1
   6  -2  10 71.1373 2.19067  -2
  15  -2 -10 71.1373 2.19067   1
  15  -2 -10 21.0670 1.63620   2
  15  -2  -9 0.23721 0.24288   1
  15  -2  -9 0.46054 0.33174   2
   7  -2   9 42.8957 3.41329  -2
  15  -2  -9 42.8957 3.41329   1
  15  -2  -8 116.153 3.09971   1
  15  -2  -8 57.1091 2.26511   2
  15  -2  -7 43.1086 1.20109   1
  15  -2  -7 20.8814 0.73320   2
  15  -2  -6 6.59051 0.31631   1
  15  -2  -6 2.95882 0.17788   2
  10  -2   5 49.6013 3.38676  -2
  15  -2  -5 49.6013 3.38676   1
  15  -2  -5 4.51779 0.27572   1
  15  -2  -5 2.28406 0.24060   2
  15  -2  -4 13.0700 0.53247   2
  15  -2  -4 22.6602 0.98819   1
  11  -2   4 214.764 9.56959  -2
  15  -2  -4 214.764 9.56959   1
  15  -2  -3 33.7463 1.82018   1
  12  -2   3 133.254 5.62521  -2
  15  -2  -3 133.254 5.62521   1
  15  -2  -3 13.2336 1.61131   2
  13  -2   2 34.3902 1.25536  -2
  15  -2  -2 34.3902 1.25536   1
  15  -2  -2 4.14470 0.91737   1
  15  -2  -2 2.73580 0.42828   2
  14  -2   1 96.9458 2.51362  -2
  15  -2  -1 96.9458 2.51362   1
  15  -2   0 94.3159 2.42643  -2
  15  -2   0 94.3159 2.42643   1
  16  -2  -1 97.2595 2.37198  -2
  15  -2   1 97.2595 2.37198   1
  15  -2   2 0.54231 0.21939   1
  17  -2  -2 9.44529 0.46723  -2
  15  -2   2 9.44529 0.46723   1
  15  -2   2 0.15525 0.23683   2
  15  -2   3 18.3085 1.51703   2
  15  -2   3 39.6366 2.01933   1
  15  -2   4 0.21468 0.11247   2
  15  -2   4 0.17638 0.08233   1
  15  -2   5 26.6268 0.73555   1
  15  -2   5 11.4006 0.62326   2
   5  -3  11 0.94696 0.23300  -2
  15  -3 -11 0.94696 0.23300   1
   6  -3  10 -0.2604 0.67249  -2
  15  -3 -10 -0.2604 0.67249   1
  15  -3 -10 0.14678 0.30228   2
  15  -3 -10 0.69630 0.23160   1
   7  -3   9 0.47511 0.28014  -2
  15  -3  -9 0.47511 0.28014   1
  15  -3  -9 0.02548 0.25677   2
  15  -3  -9 0.34526 0.22722   1
  15  -3  -8 28.7199 0.91182   1
  15  -3  -8 13.9357 0.63920   2
  15  -3  -7 16.5509 0.61541   2
  15  -3  -7 32.4543 1.01782   1
   9  -3   7 47.5485 3.20161  -2
  15  -3  -7 47.5485 3.20161   1
  15  -3  -6 15.6260 0.58178   1
  15  -3  -6 6.92242 0.29134   2
  15  -3  -5 0.79823 0.11094   2
  15  -3  -5 1.80174 0.15458   1
  15  -3  -4 35.0520 0.86182   2
  15  -3  -4 68.8117 2.31893   1
  12  -3   3 3.21184 0.92825  -2
  15  -3  -3 3.21184 0.92825   1
  15  -3  -3 1.76832 0.19512   2
  15  -3  -3 2.39895 0.60278   1
  15  -3  -2 57.2212 2.86927   2
  15  -3  -2 100.385 6.97684   1
  14  -3   1 68.5278 1.78345  -2
  15  -3  -1 68.5278 1.78345   1
  15  -3   0 202.472 4.33902  -2
  15  -3   0 202.472 4.33902   1
  16  -3  -1 4.99140 0.29263  -2
  15  -3   1 4.99140 0.29263   1
  15  -3   2 13.1315 1.19568   1
  18  -3  -3 3.94339 0.35526  -2
  15  -3   3 3.94339 0.35526   1
  15  -3   3 0.30787 0.11985   1
  15  -3   3 0.61040 0.15778   2
  15  -3   4 29.3773 0.86463   1
  15  -3   4 15.0070 0.54320   2
  15  -3   5 3.07002 0.17617   2
  15  -3   5 5.91747 0.25671   1
  15  -4 -10 8.86379 0.79270   2
  15  -4 -10 19.5511 1.20260   1
  15  -4  -9 3.96531 0.60150   2
  15  -4  -9 8.57637 0.71529   1
  15  -4  -8 40.1806 1.69216   2
  15  -4  -8 78.4344 3.19594   1
   8  -4   8 103.514 4.42188  -2
  15  -4  -8 103.514 4.42188   1
  15  -4  -7 9.40486 0.62662   2
  15  -4  -7 16.6046 0.65316   1
  15  -4  -6 17.9459 0.55252   2
  15  -4  -6 37.1317 1.17745   1
  15  -4  -5 98.4251 2.91041   2
  10  -4   5 215.633 9.08995  -2
  15  -4  -5 215.633 9.08995   1
  15  -4  -5 173.042 6.45275   1
  15  -4  -4 237.384 7.62005   1
  15  -4  -4 125.472 3.24320   2
  11  -4   4 335.820 19.6107  -2
  15  -4  -4 335.820 19.6107   1
  15  -4  -3 6.07887 0.34837   2
  12  -4   3 21.4220 0.80631  -2
  15  -4  -3 21.4220 0.80631   1
  15  -4  -3 8.94858 1.12454   1
  15  -4  -2 60.3719 4.38842   1
  13  -4   2 75.9216 2.28526  -2
  15  -4  -2 75.9216 2.28526   1
  15  -4  -2 33.0644 1.44006   2
  14  -4   1 21.9387 0.75405  -2
  15  -4  -1 21.9387 0.75405   1
  15  -4   0 13.0517 0.45399  -2
  15  -4   0 13.0517 0.45399   1
  16  -4  -1 314.983 9.58841  -2
  15  -4   1 314.983 9.58841   1
  15  -4   2 1.37268 0.23444   1
  17  -4  -2 7.16369 0.38550  -2
  15  -4   2 7.16369 0.38550   1
  15  -4   2 0.79951 0.28323   2
  15  -4   3 27.5380 1.08258   1
  15  -4   3 13.2827 0.60469   2
  18  -4  -3 28.9288 1.91746  -2
  15  -4   3 28.9288 1.91746   1
  15  -4   4 0.24385 0.07325   2
  15  -4   4 0.22373 0.10958   1
  15  -5  -9 49.5079 2.03618   2
  15  -5  -9 91.7726 3.71014   1
  15  -5  -8 17.5031 0.84658   2
  15  -5  -8 34.4311 2.00905   1
   8  -5   8 46.1850 2.80932  -2
  15  -5  -8 46.1850 2.80932   1
  15  -5  -7 1.25632 0.12134   2
  15  -5  -7 1.79437 0.15119   1
  15  -5  -6 101.429 2.53338   1
  15  -5  -6 51.1828 1.35738   2
  15  -5  -5 79.0947 1.94677   1
  15  -5  -5 38.4008 1.05695   2
  15  -5  -4 12.9117 0.45155   2
  15  -5  -4 27.0459 0.89362   1
  15  -5  -3 0.24656 0.15551   2
  15  -5  -3 0.24877 0.19414   1
  15  -5  -2 47.0491 2.34004   2
  13  -5   2 94.0677 3.66825  -2
  15  -5  -2 94.0677 3.66825   1
  15  -5  -2 94.8470 4.56579   1
  14  -5   1 12.9050 0.39269  -2
  15  -5  -1 12.9050 0.39269   1
  15  -5   0 2.99623 0.17296  -2
  15  -5   0 2.99623 0.17296   1
  16  -5  -1 70.7570 2.29031  -2
  15  -5   1 70.7570 2.29031   1
  15  -5   2 1.79819 0.32776   1
  15  -5   2 1.01013 0.25735   2
  17  -5  -2 20.6623 0.79909  -2
  15  -5   2 20.6623 0.79909   1
  15  -5   3 0.36876 0.07762   1
  15  -5   3 0.28344 0.09811   2
  15  -6  -7 19.0564 0.72191   1
  15  -6  -7 10.1496 0.47098   2
  15  -6  -6 92.9411 3.22338   1
  15  -6  -6 48.3747 1.60069   2
  15  -6  -5 11.4899 0.42646   1
  15  -6  -5 5.51367 0.27241   2
  15  -6  -4 158.388 4.43961   2
  15  -6  -4 331.927 11.8299   1
  15  -6  -3 28.2991 1.48591   2
  15  -6  -3 51.8920 2.57616   1
  15  -6  -2 6.88269 0.49864   1
  14  -6   1 1.56055 0.33632  -2
  15  -6  -1 1.56055 0.33632   1
  15  -6   0 3.70612 0.19849  -2
  15  -6   0 3.70612 0.19849   1
  16  -6  -1 82.2338 2.61433  -2
  15  -6   1 82.2338 2.61433   1
  15  -6   1 85.6241 5.63322   1
   6   0  11 0.01700 0.29114  -2
  16   0 -11 0.01700 0.29114   1
  16   0 -10 113.421 6.35934   1
   7   0  10 116.118 4.93098  -2
  16   0 -10 116.118 4.93098   1
  16   0 -10 49.6560 3.32454   2
  16   0  -9 -0.1590 0.24057   2
  16   0  -9 -0.0477 0.19635   1
  16   0  -8 125.970 5.36754   1
  16   0  -8 56.4787 2.71476   2
  16   0  -7 -0.1050 0.16333   2
  16   0  -7 -0.1806 0.20709   1
  16   0  -6 14.1590 0.87461   2
  16   0  -6 28.9216 1.90011   1
  16   0  -5 0.06561 0.18481   2
  16   0  -5 0.38601 0.36257   1
  16   0  -4 21.8360 1.11434   1
  16   0  -3 -0.1323 0.34999   1
  13   0   3 0.19163 1.09080  -2
  16   0  -3 0.19163 1.09080   1
  16   0  -3 -0.0179 0.26294   2
  16   0  -2 160.549 11.1686   1
  16   0  -2 78.8964 5.68438   2
  15   0   1 -0.2218 0.49186  -2
  16   0  -1 -0.2218 0.49186   1
  16   0   0 313.529 10.2361  -2
  16   0   0 313.529 10.2361   1
  17   0  -1 1.01419 0.34680  -2
  16   0   1 1.01419 0.34680   1
  16   0   2 485.301 31.5364   1
  16   0   2 211.887 13.9532   2
  19   0  -3 1.45016 0.65514  -2
  16   0   3 1.45016 0.65514   1
  16   0   3 -0.0723 0.26430   2
  16   0   3 -0.0941 0.21337   1
  16   0   4 89.2362 3.20138   1
  16   0   4 43.9820 3.16029   2
  16   0   5 0.06928 0.11345   1
   6  -1  11 14.7326 0.49510  -2
  16  -1 -11 14.7326 0.49510   1
   7  -1  10 55.1962 1.80245  -2
  16  -1 -10 55.1962 1.80245   1
  16  -1  -9 1.41900 0.21821   1
  16  -1  -9 0.65975 0.31512   2
   8  -1   9 0.99731 0.56461  -2
  16  -1  -9 0.99731 0.56461   1
  16  -1  -8 81.3769 3.03315   2
  16  -1  -8 180.802 4.76753   1
  16  -1  -7 1.69639 0.19473   2
  16  -1  -7 4.64480 0.29311   1
  16  -1  -6 1.79050 0.17534   2
  16  -1  -6 5.42539 0.36984   1
  16  -1  -5 31.6312 0.95803   1
  16  -1  -5 14.9131 0.45033   2
  16  -1  -4 44.4034 1.54939   2
  16  -1  -4 91.2650 3.41202   1
  13  -1   3 193.114 11.7545  -2
  16  -1  -3 193.114 11.7545   1
  16  -1  -3 80.5043 2.63983   2
  16  -1  -3 149.238 10.0655   1
  16  -1  -2 11.8446 0.81270   2
  16  -1  -2 18.3029 1.09693   1
  15  -1   1 236.609 8.75842  -2
  16  -1  -1 236.609 8.75842   1
  16  -1   0 96.1542 2.34284  -2
  16  -1   0 96.1542 2.34284   1
  17  -1  -1 10.8866 0.50880  -2
  16  -1   1 10.8866 0.50880   1
  16  -1   2 62.3869 3.20102   1
  16  -1   2 28.7470 1.53083   2
  16  -1   3 3.23599 0.21992   1
  19  -1  -3 17.8928 0.89839  -2
  16  -1   3 17.8928 0.89839   1
  16  -1   3 1.49784 0.27087   2
  16  -1   4 22.5226 1.16122   2
  16  -1   4 45.2896 1.32355   1
  16  -1   5 34.8531 1.14581   1
   6  -2  11 24.7914 1.48054  -2
  16  -2 -11 24.7914 1.48054   1
   7  -2  10 184.757 13.0222  -2
  16  -2 -10 184.757 13.0222   1
  16  -2 -10 83.1537 5.54701   2
  16  -2 -10 173.389 9.61579   1
   8  -2   9 18.9075 0.76773  -2
  16  -2  -9 18.9075 0.76773   1
  16  -2  -9 10.6031 0.57757   1
  16  -2  -9 3.84097 0.56718   2
  16  -2  -8 47.8403 1.40399   1
  16  -2  -8 22.7680 1.08653   2
  16  -2  -7 70.9679 1.93850   1
  16  -2  -7 32.4336 1.13945   2
  16  -2  -6 142.826 3.78311   1
  16  -2  -6 64.3646 1.48549   2
  16  -2  -5 32.0353 0.85417   2
  16  -2  -5 69.8952 1.66181   1
  11  -2   5 90.0349 7.29023  -2
  16  -2  -5 90.0349 7.29023   1
  16  -2  -4 4.09734 0.28166   1
  16  -2  -4 1.90018 0.20603   2
  16  -2  -3 26.9221 1.48477   2
  16  -2  -3 51.4252 3.77066   1
  16  -2  -2 5.88272 0.86032   1
  14  -2   2 16.6401 0.73820  -2
  16  -2  -2 16.6401 0.73820   1
  16  -2  -2 2.80375 0.37686   2
  15  -2   1 132.420 3.08360  -2
  16  -2  -1 132.420 3.08360   1
  16  -2   0 72.4616 1.66428  -2
  16  -2   0 72.4616 1.66428   1
  17  -2  -1 5.90463 0.46080  -2
  16  -2   1 5.90463 0.46080   1
  16  -2   2 86.5094 4.15458   2
  16  -2   2 180.574 8.42109   1
  18  -2  -2 227.959 7.03178  -2
  16  -2   2 227.959 7.03178   1
  16  -2   3 17.1602 0.58249   1
  19  -2  -3 31.3826 1.49937  -2
  16  -2   3 31.3826 1.49937   1
  16  -2   3 8.98171 0.87599   2
  16  -2   4 50.0407 1.31940   1
  16  -2   4 23.2477 1.71221   2
  16  -3 -10 9.99201 0.88195   2
  16  -3 -10 16.9947 1.07669   1
   7  -3  10 29.8143 1.85103  -2
  16  -3 -10 29.8143 1.85103   1
  16  -3  -9 7.00135 0.58866   2
  16  -3  -9 15.2018 1.01739   1
  16  -3  -8 213.824 5.80497   1
  16  -3  -8 101.244 3.20782   2
  16  -3  -7 12.8595 0.48977   2
  16  -3  -7 24.7142 0.89216   1
  16  -3  -6 16.2832 0.50393   2
  16  -3  -6 33.5814 1.23207   1
  10  -3   6 213.456 12.9018  -2
  16  -3  -6 213.456 12.9018   1
  16  -3  -5 0.05828 0.07914   2
  16  -3  -5 -0.0535 0.12705   1
  11  -3   5 3.96584 0.96393  -2
  16  -3  -5 3.96584 0.96393   1
  16  -3  -4 46.9280 1.15903   2
  16  -3  -4 85.9664 3.45600   1
  12  -3   4 119.921 4.40561  -2
  16  -3  -4 119.921 4.40561   1
  16  -3  -3 0.92256 0.20586   1
  16  -3  -3 0.19724 0.12585   2
  13  -3   3 6.99480 0.64897  -2
  16  -3  -3 6.99480 0.64897   1
  14  -3   2 330.193 8.54134  -2
  16  -3  -2 330.193 8.54134   1
  16  -3  -2 161.774 10.8486   1
  16  -3  -2 91.8580 4.42411   2
  15  -3   1 2.58204 0.37423  -2
  16  -3  -1 2.58204 0.37423   1
  16  -3   0 129.989 3.17641  -2
  16  -3   0 129.989 3.17641   1
  17  -3  -1 33.3010 1.06375  -2
  16  -3   1 33.3010 1.06375   1
  16  -3   2 325.052 12.2219   1
  18  -3  -2 335.713 10.5339  -2
  16  -3   2 335.713 10.5339   1
  16  -3   2 135.651 9.01573   2
  16  -3   3 0.35166 0.10131   1
  16  -3   3 0.34909 0.24917   2
  16  -3   4 60.5030 2.89146   2
  16  -3   4 117.294 3.31078   1
  16  -4  -9 0.81799 0.19528   1
   8  -4   9 3.09319 0.44538  -2
  16  -4  -9 3.09319 0.44538   1
  16  -4  -9 0.37869 0.26191   2
  16  -4  -8 16.0852 0.65801   2
  16  -4  -8 33.1972 1.42484   1
  16  -4  -7 2.90712 0.30808   1
  16  -4  -7 2.05934 0.24490   2
  16  -4  -6 100.933 2.42249   2
  16  -4  -6 181.895 5.64329   1
  16  -4  -5 1.67317 0.16573   2
  16  -4  -5 3.60562 0.22496   1
  16  -4  -4 30.9851 1.07629   1
  16  -4  -4 15.4381 0.46587   2
  16  -4  -3 15.7688 0.62679   2
  16  -4  -3 29.1626 2.31276   1
  14  -4   2 32.8854 2.61600  -2
  16  -4  -2 32.8854 2.61600   1
  16  -4  -2 1.67102 0.27264   2
  15  -4   1 183.627 6.05052  -2
  16  -4  -1 183.627 6.05052   1
  16  -4   0 31.3767 0.76271  -2
  16  -4   0 31.3767 0.76271   1
  17  -4  -1 33.8067 1.06303  -2
  16  -4   1 33.8067 1.06303   1
  16  -4   2 52.1003 2.51433   1
  16  -4   2 29.8508 1.57730   2
  18  -4  -2 100.912 4.28148  -2
  16  -4   2 100.912 4.28148   1
  16  -4   3 0.76073 0.13030   1
  19  -4  -3 5.75209 0.58313  -2
  16  -4   3 5.75209 0.58313   1
  16  -4   3 0.25491 0.12544   2
  16  -5  -8 49.3131 2.02990   1
  16  -5  -8 25.6858 0.91582   2
  16  -5  -7 2.91977 0.19226   1
  16  -5  -7 1.45759 0.15634   2
  16  -5  -6 18.7144 0.62377   1
  16  -5  -6 10.0238 0.39713   2
  16  -5  -5 38.0707 1.23243   1
  16  -5  -5 18.1614 0.51404   2
  16  -5  -4 0.77136 0.11397   2
  16  -5  -4 2.08714 0.16049   1
  12  -5   4 32.4386 2.38996  -2
  16  -5  -4 32.4386 2.38996   1
  16  -5  -3 33.1090 1.32328   2
  13  -5   3 71.7965 2.33703  -2
  16  -5  -3 71.7965 2.33703   1
  16  -5  -2 21.5189 1.14468   2
  14  -5   2 46.5581 1.69516  -2
  16  -5  -2 46.5581 1.69516   1
  16  -5  -2 42.6116 2.13938   1
  15  -5   1 98.4695 2.83898  -2
  16  -5  -1 98.4695 2.83898   1
  16  -5   0 52.4689 3.59886  -2
  16  -5   0 52.4689 3.59886   1
  16  -5   1 12.6816 0.97930   1
  17  -5  -1 12.2828 0.54345  -2
  16  -5   1 12.2828 0.54345   1
  16  -5   2 20.4084 0.62387   1
  16  -5   2 10.7140 0.59877   2
  16  -6  -5 37.4313 1.11764   1
  16  -6  -5 18.8383 0.66698   2
  16  -6  -4 0.77043 0.09737   2
  16  -6  -4 1.85023 0.24404   1
  16  -6  -3 11.4067 0.44595   2
  13  -6   3 26.2368 1.09209  -2
  16  -6  -3 26.2368 1.09209   1
  16  -6  -3 21.6042 0.75382   1
  14  -6   2 94.4289 3.12437  -2
  16  -6  -2 94.4289 3.12437   1
  16  -6  -2 72.3046 3.40465   1
  16  -6  -2 34.6929 1.69533   2
  15  -6   1 51.8096 1.95019  -2
  16  -6  -1 51.8096 1.95019   1
  17   0 -10 3.35223 0.43361   2
  17   0  -9 0.23757 0.14283   1
  17   0  -9 0.14572 0.21796   2
  17   0  -8 126.859 5.15726   1
  17   0  -8 58.7853 3.93876   2
  17   0  -7 0.68223 0.18345   1
  17   0  -7 -0.0621 0.12433   2
  17   0  -6 33.9233 1.63504   2
  17   0  -6 80.1325 2.97479   1
  17   0  -5 -0.0146 0.13889   2
  12   0   5 -0.2366 1.33955  -2
  17   0  -5 -0.2366 1.33955   1
  17   0  -5 -0.1481 0.16145   1
  17   0  -4 64.4115 2.84818   1
  13   0   4 219.563 10.7533  -2
  17   0  -4 219.563 10.7533   1
  17   0  -4 28.5411 1.52123   2
  17   0  -3 0.18291 0.17904   2
  17   0  -3 -0.0989 0.27885   1
  17   0  -2 190.193 12.5949   1
  15   0   2 243.767 9.23473  -2
  17   0  -2 243.767 9.23473   1
  17   0  -2 97.9121 6.65526   2
  16   0   1 2.96885 1.16092  -2
  17   0  -1 2.96885 1.16092   1
  17   0   0 175.053 5.80986  -2
  17   0   0 175.053 5.80986   1
  18   0  -1 -0.0288 0.46023  -2
  17   0   1 -0.0288 0.46023   1
  19   0  -2 239.068 10.7984  -2
  17   0   2 239.068 10.7984   1
  17   0   2 98.3591 6.60497   2
  17   0   2 224.228 14.6963   1
  17   0   3 0.22880 0.22730   1
  17   0   3 -0.1197 0.19563   2
  17   0   4 5.48991 0.37211   1
  17  -1 -10 206.101 8.01863   1
   8  -1  10 285.601 16.6133  -2
  17  -1 -10 285.601 16.6133   1
  17  -1 -10 94.6812 6.10282   2
  17  -1  -9 22.5693 1.68340   2
  17  -1  -9 47.5434 1.68175   1
   9  -1   9 48.4061 2.16231  -2
  17  -1  -9 48.4061 2.16231   1
  17  -1  -8 53.5524 1.75614   2
  17  -1  -8 121.903 3.23768   1
  17  -1  -7 20.7043 0.66250   2
  17  -1  -7 45.4319 1.19909   1
  17  -1  -6 13.8885 0.45885   1
  17  -1  -6 6.17906 0.26086   2
  12  -1   5 51.6456 4.12273  -2
  17  -1  -5 51.6456 4.12273   1
  17  -1  -5 2.21156 0.17894   2
  17  -1  -5 5.12403 0.25911   1
  13  -1   4 19.7651 1.27084  -2
  17  -1  -4 19.7651 1.27084   1
  17  -1  -4 10.8240 0.39007   1
  17  -1  -4 4.78790 0.28070   2
  14  -1   3 57.2341 1.74757  -2
  17  -1  -3 57.2341 1.74757   1
  17  -1  -3 19.0463 0.90452   2
  17  -1  -3 37.0247 2.76152   1
  17  -1  -2 204.115 9.53626   1
  15  -1   2 234.603 7.81615  -2
  17  -1  -2 234.603 7.81615   1
  17  -1  -2 100.277 4.80599   2
  16  -1   1 19.2109 0.67514  -2
  17  -1  -1 19.2109 0.67514   1
  17  -1   0 8.34103 0.44607  -2
  17  -1   0 8.34103 0.44607   1
  18  -1  -1 29.3550 0.97714  -2
  17  -1   1 29.3550 0.97714   1
  17  -1   2 23.2180 1.01749   1
  19  -1  -2 38.8798 1.59065  -2
  17  -1   2 38.8798 1.59065   1
  17  -1   2 11.6013 0.77358   2
  17  -1   3 4.40303 0.28327   1
  17  -1   3 1.24630 0.31282   2
  17  -1   4 -0.0325 0.16542   2
  17  -1   4 0.74374 0.10679   1
  17  -2 -10 16.5861 1.24706   2
   8  -2  10 55.0007 3.30489  -2
  17  -2 -10 55.0007 3.30489   1
  17  -2 -10 39.7465 1.63062   1
  17  -2  -9 62.0670 2.62222   1
  17  -2  -9 26.0353 1.43221   2
   9  -2   9 65.8839 3.96445  -2
  17  -2  -9 65.8839 3.96445   1
  17  -2  -8 27.1623 0.84420   2
  17  -2  -8 60.2027 1.64261   1
  17  -2  -7 18.3071 0.65303   1
  11  -2   7 40.7546 3.26662  -2
  17  -2  -7 40.7546 3.26662   1
  17  -2  -7 8.95169 0.37454   2
  17  -2  -6 181.032 4.54233   1
  17  -2  -6 80.5100 1.76352   2
  17  -2  -5 31.2228 1.01425   1
  17  -2  -5 15.1541 0.50158   2
  17  -2  -4 23.5866 0.80019   1
  17  -2  -4 10.8653 0.52289   2
  17  -2  -3 169.336 11.2878   1
  14  -2   3 199.790 5.66449  -2
  17  -2  -3 199.790 5.66449   1
  17  -2  -3 81.3132 3.93194   2
  15  -2   2 15.0736 0.80488  -2
  17  -2  -2 15.0736 0.80488   1
  17  -2  -2 8.53647 0.64337   2
  17  -2  -2 14.4231 0.94842   1
  16  -2   1 10.9054 0.49943  -2
  17  -2  -1 10.9054 0.49943   1
  17  -2   0 236.961 6.76993  -2
  17  -2   0 236.961 6.76993   1
  18  -2  -1 38.8341 1.02770  -2
  17  -2   1 38.8341 1.02770   1
  17  -2   2 2.72614 0.31419   1
  19  -2  -2 4.34379 0.43967  -2
  17  -2   2 4.34379 0.43967   1
  17  -2   2 1.27707 0.22739   2
  20  -2  -3 107.664 6.58778  -2
  17  -2   3 107.664 6.58778   1
  17  -2   3 57.4723 1.66781   1
  17  -2   3 28.7081 2.05741   2
   9  -3   9 22.1482 1.14046  -2
  17  -3  -9 22.1482 1.14046   1
  17  -3  -9 6.43110 0.67342   2
  17  -3  -9 15.3203 0.98583   1
  17  -3  -8 18.0643 0.76728   2
  17  -3  -8 40.5279 1.45884   1
  17  -3  -7 172.310 5.07078   1
  17  -3  -7 80.0583 1.90381   2
  11  -3   7 185.126 11.1842  -2
  17  -3  -7 185.126 11.1842   1
  17  -3  -6 14.7768 0.62451   1
  17  -3  -6 7.16550 0.26600   2
  17  -3  -5 1.98415 0.13352   2
  17  -3  -5 3.74853 0.27578   1
  17  -3  -4 14.5372 0.47956   2
  17  -3  -4 29.4177 1.01923   1
  17  -3  -3 12.0174 0.51142   2
  17  -3  -3 23.3542 1.89725   1
  17  -3  -2 137.652 9.21027   1
  17  -3  -2 70.0540 3.40139   2
  15  -3   2 163.017 11.5951  -2
  17  -3  -2 163.017 11.5951   1
  16  -3   1 45.1839 1.74339  -2
  17  -3  -1 45.1839 1.74339   1
  17  -3   0 167.381 3.65418  -2
  17  -3   0 167.381 3.65418   1
  18  -3  -1 1.88681 0.26780  -2
  17  -3   1 1.88681 0.26780   1
  17  -3   2 10.4021 0.51695   1
  17  -3   3 34.1633 1.33376   2
  17  -3   3 65.1834 1.87222   1
  17  -4  -8 58.9210 2.41434   1
  17  -4  -8 27.6400 1.07858   2
  17  -4  -7 1.76697 0.26430   2
  17  -4  -7 4.06858 0.23428   1
  17  -4  -6 45.9171 1.36377   1
  17  -4  -6 22.6714 0.60760   2
  17  -4  -5 21.4028 0.70873   1
  17  -4  -5 9.10718 0.36435   2
  17  -4  -4 57.3744 1.67010   2
  17  -4  -4 122.126 3.19521   1
  17  -4  -3 0.69636 0.13976   2
  17  -4  -3 2.13084 0.21692   1
  14  -4   3 2.85172 0.42473  -2
  17  -4  -3 2.85172 0.42473   1
  17  -4  -2 5.13282 0.35714   2
  17  -4  -2 10.4450 0.68899   1
  15  -4   2 12.2677 0.85996  -2
  17  -4  -2 12.2677 0.85996   1
  16  -4   1 34.8240 1.41509  -2
  17  -4  -1 34.8240 1.41509   1
  17  -4   0 28.6037 1.04660  -2
  17  -4   0 28.6037 1.04660   1
  17  -4   1 136.643 6.34815   1
  18  -4  -1 156.701 9.51851  -2
  17  -4   1 156.701 9.51851   1
  17  -4   2 0.07297 0.07699   1
  17  -4   2 0.10886 0.09054   2
  17  -5  -6 48.9669 1.60056   2
  17  -5  -6 99.9726 3.27836   1
  17  -5  -5 2.86749 0.16598   2
  17  -5  -5 6.11626 0.33296   1
  17  -5  -4 0.76509 0.10569   1
  17  -5  -4 0.30162 0.08697   2
  13  -5   4 7.09573 0.95555  -2
  17  -5  -4 7.09573 0.95555   1
  17  -5  -3 3.04069 0.18045   2
  17  -5  -3 6.74240 0.35490   1
  17  -5  -2 38.7861 1.91100   1
  17  -5  -2 20.1905 1.03776   2
  16  -5   1 11.6714 0.63445  -2
  17  -5  -1 11.6714 0.63445   1
  17  -5  -1 10.3066 0.82550   2
  17  -5   0 66.8608 2.13658  -2
  17  -5   0 66.8608 2.13658   1
   9   0  10 214.046 12.4664  -2
  18   0 -10 214.046 12.4664   1
  18   0  -9 0.20220 0.22124   2
  18   0  -9 -0.1367 0.16561   1
  18   0  -8 1.50386 0.22608   1
  18   0  -8 0.45623 0.23588   2
  18   0  -7 0.18969 0.11638   1
  18   0  -7 0.07691 0.34292   2
  18   0  -6 64.7692 2.54761   2
  18   0  -6 143.789 6.09005   1
  18   0  -5 0.12317 0.13405   2
  18   0  -5 0.23712 0.44880   1
  18   0  -4 9.55706 0.75273   1
  18   0  -4 5.27691 0.44019   2
  14   0   4 163.956 11.3721  -2
  18   0  -4 163.956 11.3721   1
  18   0  -3 0.25413 0.23791   2
  18   0  -3 -0.1817 0.25139   1
  18   0  -2 137.636 9.17100   1
  18   0  -2 87.3754 6.16498   2
  17   0   1 0.13030 0.31676  -2
  18   0  -1 0.13030 0.31676   1
  18   0   0 13.9071 0.65788  -2
  18   0   0 13.9071 0.65788   1
  19   0  -1 4.36279 1.45568  -2
  18   0   1 4.36279 1.45568   1
  18   0   2 158.336 10.5390   1
  18   0   2 96.4005 6.41792   2
  18   0   3 -0.0869 0.11098   1
  18   0   3 -0.1193 0.16399   2
  18  -1 -10 43.3808 1.28046   1
  18  -1 -10 21.6241 0.96688   2
  18  -1  -9 20.6006 0.75159   1
  10  -1   9 22.0009 1.82514  -2
  18  -1  -9 22.0009 1.82514   1
  18  -1  -9 10.8481 0.88269   2
  18  -1  -8 250.448 7.23080   1
  18  -1  -8 109.712 3.91100   2
  18  -1  -7 1.78650 0.18253   2
  18  -1  -7 5.17488 0.24919   1
  18  -1  -6 8.51577 0.30471   2
  18  -1  -6 18.6400 0.57230   1
  18  -1  -5 6.14712 0.24968   2
  18  -1  -5 12.6900 0.56373   1
  18  -1  -4 35.4457 1.01484   2
  18  -1  -4 77.5679 2.09182   1
  18  -1  -3 0.54235 0.24885   2
  18  -1  -3 0.63878 0.23333   1
  18  -1  -2 74.0231 3.58903   1
  16  -1   2 105.028 6.46242  -2
  18  -1  -2 105.028 6.46242   1
  18  -1  -2 36.5182 1.88680   2
  17  -1   1 41.8194 1.31773  -2
  18  -1  -1 41.8194 1.31773   1
  18  -1   0 432.145 9.85528  -2
  18  -1   0 432.145 9.85528   1
  19  -1  -1 2.07738 0.34911  -2
  18  -1   1 2.07738 0.34911   1
  18  -1   1 0.88364 0.28777   2
  18  -1   1 1.09392 0.29863   1
  18  -1   2 1.60192 0.23097   1
  20  -1  -2 5.22194 0.61329  -2
  18  -1   2 5.22194 0.61329   1
  18  -1   2 0.73830 0.17553   2
  18  -1   3 0.01464 0.08802   1
  10  -2   9 22.8964 1.49169  -2
  18  -2  -9 22.8964 1.49169   1
  18  -2  -9 8.65289 0.50727   2
  18  -2  -9 19.8920 1.22774   1
  18  -2  -8 12.5331 0.73124   2
  18  -2  -8 27.5898 0.90511   1
  18  -2  -7 160.147 4.65802   1
  18  -2  -7 70.8714 2.19526   2
  18  -2  -6 102.389 2.43970   2
  18  -2  -6 223.102 6.12549   1
  18  -2  -5 1.78325 0.13869   2
  18  -2  -5 4.14381 0.25662   1
  18  -2  -4 2.42839 0.19133   2
  18  -2  -4 5.14382 0.27289   1
  18  -2  -3 14.7829 0.67761   2
  18  -2  -3 28.0414 2.12566   1
  15  -2   3 54.6576 2.68218  -2
  18  -2  -3 54.6576 2.68218   1
  16  -2   2 199.990 7.60765  -2
  18  -2  -2 199.990 7.60765   1
  18  -2  -2 56.3598 2.77139   2
  18  -2  -2 110.415 5.23946   1
  17  -2   1 19.3586 0.73371  -2
  18  -2  -1 19.3586 0.73371   1
  18  -2   0 63.3694 1.69211  -2
  18  -2   0 63.3694 1.69211   1
  19  -2  -1 15.3760 0.65934  -2
  18  -2   1 15.3760 0.65934   1
  18  -2   2 73.9743 2.84138   1
  18  -2   2 37.2849 1.82970   2
  18  -3  -8 33.0416 1.39708   1
  18  -3  -8 14.8758 0.64526   2
  11  -3   8 53.1995 3.93525  -2
  18  -3  -8 53.1995 3.93525   1
  18  -3  -7 0.12781 0.11988   2
  18  -3  -7 0.23199 0.11145   1
  18  -3  -6 19.6196 0.58225   1
  18  -3  -6 8.60292 0.32753   2
  18  -3  -5 18.0661 0.50636   2
  18  -3  -5 38.3010 1.23807   1
  18  -3  -4 21.8468 0.76965   1
  18  -3  -4 10.2118 0.35502   2
  18  -3  -3 6.60360 0.45686   1
  15  -3   3 6.45012 0.60687  -2
  18  -3  -3 6.45012 0.60687   1
  18  -3  -3 2.71155 0.22157   2
  16  -3   2 174.099 5.77962  -2
  18  -3  -2 174.099 5.77962   1
  17  -3   1 2.61429 0.28719  -2
  18  -3  -1 2.61429 0.28719   1
  18  -3   0 415.590 13.3119  -2
  18  -3   0 415.590 13.3119   1
  19  -3  -1 3.77375 0.45533  -2
  18  -3   1 3.77375 0.45533   1
  18  -4  -7 0.82675 0.10310   1
  18  -4  -7 0.31098 0.10863   2
  18  -4  -6 96.4449 3.42011   2
  18  -4  -6 204.121 7.83926   1
  18  -4  -5 61.8597 2.30501   1
  18  -4  -5 27.6000 0.95590   2
  18  -4  -4 21.5051 0.63183   2
  18  -4  -4 45.2601 1.29219   1
  18  -4  -3 0.09157 0.15959   1
  18  -4  -3 0.07224 0.11263   2
  15  -4   3 13.0268 1.23983  -2
  18  -4  -3 13.0268 1.23983   1
  18  -4  -2 107.466 5.03813   1
  18  -4  -2 50.4648 2.43168   2
  17  -4   1 142.872 5.13719  -2
  18  -4  -1 142.872 5.13719   1
  18  -4  -1 92.9155 6.18169   2
  18  -4  -1 111.057 7.34442   1
  18  -4   0 1.84233 0.14772  -2
  18  -4   0 1.84233 0.14772   1
  18  -5  -4 248.317 15.0372   1
  19   0  -9 0.00250 0.12544   1
  19   0  -9 -0.2068 0.14488   2
  19   0  -8 4.77737 0.30852   1
  19   0  -8 1.94345 0.29081   2
  19   0  -7 0.12139 0.18401   1
  19   0  -7 -0.1215 0.16320   2
  19   0  -6 17.5309 0.64268   2
  19   0  -6 39.7602 1.42715   1
  19   0  -5 -0.1229 0.12372   2
  19   0  -5 0.45368 0.15888   1
  19   0  -4 182.440 7.16375   1
  19   0  -4 81.5161 3.13838   2
  19   0  -3 0.08923 0.21941   2
  16   0   3 0.05257 1.10095  -2
  19   0  -3 0.05257 1.10095   1
  19   0  -3 0.20815 0.27810   1
  17   0   2 128.063 6.43504  -2
  19   0  -2 128.063 6.43504   1
  19   0  -2 26.4591 1.98498   1
  18   0   1 0.40123 0.43007  -2
  19   0  -1 0.40123 0.43007   1
  19   0   0 485.767 15.6141  -2
  19   0   0 485.767 15.6141   1
  20   0  -1 0.64323 0.36850  -2
  19   0   1 0.64323 0.36850   1
  19   0   1 0.00249 0.19842   1
  19   0   1 0.15956 0.19881   2
  19  -1  -9 46.8361 1.27382   1
  19  -1  -9 19.9050 0.74828   2
  19  -1  -8 20.0519 0.96448   2
  19  -1  -8 46.5897 1.36882   1
  12  -1   8 53.8362 3.97403  -2
  19  -1  -8 53.8362 3.97403   1
  19  -1  -7 0.64911 0.15351   2
  19  -1  -7 1.44735 0.13257   1
  19  -1  -6 8.12694 0.24688   2
  19  -1  -6 18.9444 0.70217   1
  19  -1  -5 4.27389 0.25033   1
  19  -1  -5 1.86468 0.12206   2
  19  -1  -4 3.23328 0.20568   2
  19  -1  -4 6.91897 0.46463   1
  15  -1   4 11.3611 1.63975  -2
  19  -1  -4 11.3611 1.63975   1
  16  -1   3 34.7063 1.81907  -2
  19  -1  -3 34.7063 1.81907   1
  19  -1  -3 28.0364 1.47232   1
  19  -1  -3 13.1613 0.53281   2
  17  -1   2 43.0778 2.07723  -2
  19  -1  -2 43.0778 2.07723   1
  19  -1  -2 26.9489 1.41555   1
  19  -1  -2 13.4624 0.64979   2
  18  -1   1 3.28811 0.45582  -2
  19  -1  -1 3.28811 0.45582   1
  19  -1  -1 2.90572 0.45575   1
  19  -1  -1 1.32899 0.30562   2
  19  -1   0 131.236 3.01929  -2
  19  -1   0 131.236 3.01929   1
  20  -1  -1 64.3866 3.98198  -2
  19  -1   1 64.3866 3.98198   1
  19  -1   1 28.5148 1.43572   2
  19  -1   1 59.9330 2.86067   1
  19  -2  -8 86.0793 3.48387   1
  19  -2  -8 37.4756 1.68970   2
  19  -2  -7 0.07218 0.08022   2
  19  -2  -7 -0.1010 0.09470   1
  19  -2  -6 0.65788 0.10589   2
  19  -2  -6 0.92390 0.13085   1
  19  -2  -5 0.97113 0.11903   2
  19  -2  -5 2.13172 0.21957   1
  19  -2  -4 23.8849 0.63859   2
  19  -2  -4 55.6700 1.96895   1
  19  -2  -3 29.8882 2.31937   1
  19  -2  -3 13.8637 0.59192   2
  19  -2  -2 0.44964 0.17593   1
  19  -2  -2 -0.0470 0.12165   2
  19  -2  -1 29.8307 2.14071   1
  19  -2   0 166.956 5.25124  -2
  19  -2   0 166.956 5.25124   1
  19  -2   1 23.6577 1.72703   1
  20  -2  -1 44.2364 2.76238  -2
  19  -2   1 44.2364 2.76238   1
  19  -3  -7 1.25902 0.12523   1
  19  -3  -7 0.50965 0.11633   2
  19  -3  -6 28.1905 0.92263   2
  19  -3  -6 64.2729 2.53306   1
  19  -3  -5 4.82161 0.34092   1
  19  -3  -5 1.93615 0.16164   2
  19  -3  -4 37.5598 1.00588   2
  19  -3  -4 79.9861 3.06489   1
  19  -3  -3 0.60496 0.09620   2
  16  -3   3 2.19997 0.48250  -2
  19  -3  -3 2.19997 0.48250   1
  19  -3  -3 1.32059 0.32291   1
  19  -3  -2 154.727 5.04003   2
  17  -3   2 305.000 13.9111  -2
  19  -3  -2 305.000 13.9111   1
  19  -3  -2 311.092 20.2190   1
  19  -3  -1 3.37477 0.24460   2
  19  -3  -1 6.12727 0.34398   1
  18  -3   1 8.06108 0.64699  -2
  19  -3  -1 8.06108 0.64699   1
  19  -3   0 110.794 3.56660  -2
  19  -3   0 110.794 3.56660   1
  19  -4  -5 2.36241 0.16261   1
  19  -4  -5 0.88320 0.10004   2
  19  -4  -4 18.3781 0.64261   2
  19  -4  -4 43.2911 1.66661   1
  19  -4  -3 5.14316 0.27407   2
  19  -4  -3 11.8725 0.65460   1
  20   0  -7 0.12456 0.11442   2
  20   0  -7 -0.0601 0.10924   1
  20   0  -6 69.0583 2.96079   2
  20   0  -6 149.229 8.20109   1
  20   0  -5 0.19290 0.13298   1
  20   0  -5 0.26495 0.11787   2
  20   0  -4 2.81973 0.59037   1
  20   0  -4 1.90374 0.30677   2
  20   0  -3 0.16101 0.17669   1
  20   0  -3 0.08363 0.25373   2
  20   0  -2 363.574 23.5892   1
  20   0  -2 153.823 10.1040   2
  20   0  -1 0.24569 0.19735   1
  20   0  -1 0.03487 0.19377   2
  20   0   0 13.0063 0.66328  -2
  20   0   0 13.0063 0.66328   1
  20  -1  -7 22.1881 0.78838   1
  20  -1  -7 10.4902 0.34920   2
  20  -1  -6 92.0526 3.01722   1
  20  -1  -6 40.5813 1.28493   2
  20  -1  -5 7.09379 0.25250   2
  20  -1  -5 15.4914 1.00102   1
  20  -1  -4 51.6590 1.68688   2
  20  -1  -4 112.424 7.47890   1
  20  -1  -3 18.0198 0.78714   2
  20  -1  -3 38.1273 1.87846   1
  20  -1  -2 3.28060 0.31564   2
  20  -1  -2 6.29272 0.47225   1
  20  -1   0 146.275 5.37411  -2
  20  -1   0 146.275 5.37411   1
  20  -2  -6 18.1834 0.62047   2
  20  -2  -6 37.7567 1.77444   1
  20  -2  -5 3.65912 0.18162   2
  20  -2  -5 8.86498 0.76252   1
  20  -2  -4 0.77624 0.09140   2
  20  -2  -4 1.31267 0.19994   1
  20  -2  -3 45.5212 1.36274   2
  20  -2  -3 100.410 6.64910   1
  20  -2  -2 49.3793 1.66604   2
  20  -2  -2 97.9047 4.60112   1
  20  -2  -1 35.0361 1.21480   2
  20  -2  -1 68.0398 3.20722   1
  20  -3  -4 142.015 6.55702   1
  20  -3  -4 60.6446 2.27424   2
  21   0  -5 0.08075 0.10318   2
  21   0  -4 34.8886 1.66183   2
  21   0  -3 -0.0171 0.10421   2
  21   0  -3 0.08504 0.18976   1
   0   0   0    0.00    0.00   0
;
_shelx_hkl_checksum              92023
_ccdc_publ_extra_info            
;The crystal is partially twinned. Completness statistics refer to single and composite reflections containing twin component 1 only. The crystal is twinned by rotation of 180 degrees about the c direct axis. The twin components refined to 0.6683(13):0.3317(13).
;
